# Supplementary material for: Unique ligand and kinase-independent roles of the insulin receptor in regulation of cell cycle, senescence and apoptosis
Source: Nat Commun. 2023 Jan 4;14:57. doi: 10.1038/s41467-022-35693-5 (PMC9812992; doi:10.1038/s41467-022-35693-5)
Supplement: Supplementary file 4 — Supplementary Data 1 [file 41467_2022_35693_MOESM4_ESM.xlsx]

## Sheet: README
Sheet_name	Sheet_Description
phosphoproteome data_unimputed	Unimputed Log2 intensity values of the phosphoproteomic samples.
unlogged_intensity phosphoprote	Scaled phosphopeptide intensities. The Maxquant output phospho table was processed using Perseus (version 1.5.2.11) software suite. We kept phosphosites that have at least 50% valid values (14971 phosphopeptides are kept with 20.91% missing values).
ftest_stats in all	Moderated F-tests to discover the differentially regulated phosphosites among all groups. we kept phosphosites that have at least 50% valid values in all samples. Avg columns in this sheet are log2 transformed.
Multiplicity in the dataset	The multiplicity of all phosphosites. This dataset includes multiple phosphorylated peptides (1, 2 and 3 in the Multiplicity column) for the same phosphosite (Log2 intensity values).
Multiplicity in Figures	The multiplicity of the phosphosites in the Figures.
ftest_top_psite_cluster	Phosphosites that are differentially regulated among all groups (we kept phosphosites that have at least 50% valid values in all samples). The phosphosites that have FDR < 0.05 were selected for hierarchical cluster analysis using a variable cut height approach. Heatmaps were created with the pheatmap R package.
clusters of the heatmap	Definition of the clusters in the heatmap analysis in Fig. 2c.
ftest_top_psite_cluster 80%	Differentially regulated phosphopeptides that have at least 80% observed values in all samples, which reduced the number of phosphosites and proportion of missing values (7944 phosphopeptides were kept with 9% missing values). The heatmap analysis corresponding to this filtering had 1,704 significantly regulated phosphopeptides (Supplementary Fig. 2b)
clusters of the heatmap 80%	Definition of the clusters in the heatmap analysis in Fig. S2b (from "ftest_top_psite_cluster 80%").
pathways in up by insulin	REACTOME pathway analysis of phosphosites in the UP by insulin cluster (Fig. 2d) by using STRING database.
pathways in low in IR-ICD	REACTOME pathway analysis of phosphosites in the Low in IR-ICD cluster (Fig. 3b) by using STRING database.
pathways in JMO specific	REACTOME pathway analysis of phosphosites in the JMO specific clusters (Fig. 7a) by using STRING database.
pathways in deltaCT specific	REACTOME pathway analysis of phosphosites in the deltaCT specific clusters (Fig. S2f) by using STRING database.
KEGG pathways in deltaCT specif	KEGG pathway analysis of phosphosites in the deltaCT specific clusters (Fig. S2f) by using STRING database.
pathways in high in IR-ICD	REACTOME pathway analysis of phosphosites in the High in IR-ICD cluster (Fig. S3a) by using STRING database.
pathways in K1030R specific	REACTOME pathway analysis of phosphosites in the K1030R specific clusters (Fig. S3g) by using STRING database.
GO pathways up by insulin CT>IR	GO analysis (Molecular Function) of phosphosites in the UP by insulin deltaCT > IR (Fig. S2c) by using STRING database.
phosphatase analysis in figS3e	Phosphatase enrichment analysis for phosphosites in the Low-Phos in IR-ICD cluster by using the Dephosphorylation Database (DEPOD). The DEPOD set is from Harmonizome (Rouillard et al. 2016).
kinase enrichment analysis	Kinase enrichment analysis for phosphosites in the heatmap (Fig. 2c). The mouse kinase substrate (KS) set is form PhosphositePlus (Hornbeck et al. 2015) and RegPhos (Lee et al. 2011 ).
ftest_stats in Fig S6	The phosphosites intensity values were divided by each protein intensity value. Moderated F-tests to discover the differentially regulated phosphosites among all groups.
ftest_psite_cluster in Fig S6	The phosphosites intensity values were divided by each protein intensity value. Phosphosites that are differentially regulated among all groups. The phosphosites that have FDR < 0.05 were selected for hierarchical cluster analysis using a variable cut height approach. Heatmaps were created with the pheatmap R package.
pathways in Fig S6	REACTOME pathway analysis of phosphosites in the High in IR-ICD cluster and the Low in IR-ICD cluster in the heatmap of Fig. S6b by using STRING database. The phosphosites intensity values were divided by each protein intensity value.

## Sheet: phosphoproteome data_unimputed
Log2 intensity_DKO_basal_1	Log2 intensity_DKO_basal_2	Log2 intensity_DKO_basal_3	Log2 intensity_IR_basal_1	Log2 intensity_IR_basal_2	Log2 intensity_IR_basal_3	Log2 intensity_IR_Insulin_1	Log2 intensity_IR_Insulin_2	Log2 intensity_IR_Insulin_3	Log2 intensity_IRdCT_basal_2	Log2 intensity_IRdCT_basal_3	Log2 intensity_IRdCT_Insulin_1	Log2 intensity_IRdCT_Insulin_3	Log2 intensity_IRJMO_basal_1	Log2 intensity_IRJMO_basal_2	Log2 intensity_IRJMO_basal_3	Log2 intensity_IRJMO_Insulin_1	Log2 intensity_IRJMO_Insulin_2	Log2 intensity_IRK1030R_basal_1	Log2 intensity_IRK1030R_basal_2	Log2 intensity_IRK1030R_basal_3	Log2 intensity_IRK1030R_Insulin_1	Log2 intensity_IRK1030R_Insulin_2	Log2 intensity_IRK1030R_Insulin_3	Amino acid	Charge	Multiplicity	Localization prob	Position	Proteins	Positions within proteins	Leading proteins	Protein	Protein names	Gene names	Sequence window	Unique identifier
26.30602	26.85246	27.5773	27.59377	27.37526	27.45215	27.43014	28.07133	27.32406	27.37443	27.44971	27.4746	26.53389	26.63492	27.12278	27.31821	27.51766	27.63027	27.52073	27.23041	26.84984	27.62429	27.42774	27.49648	S	3	___1	1	24	A0A023T672;Q9CWZ3;Q9CWZ3-2	24;24;24	A0A023T672;Q9CWZ3-2	A0A023T672	RNA-binding protein 8A	RBM8;Rbm8a	EAGGEDFAMDEDGDESIHKLKEKAKKRKGRG	UID1
28.20508	27.94654	28.3772	28.47549	28.8573	28.76357	28.34316	28.55866	28.3562	28.65997	27.95715	28.79504	28.31056	29.24801	28.811	28.52753	28.45787	28.22899	28.54115	28.53716	28.70005	28.76097	28.59477	28.34693	S	2	___1	1	42	A0A023T672	42	A0A023T672	A0A023T672	RNA-binding protein 8A	RBM8	KLKEKAKKRKGRGFGSEEGSRARMREDYDSV	UID2
27.43301	28.00865	27.83135	27.81281	28.52873	27.61428	28.13119	27.86331	27.62589	28.41442	28.38903	28.83945	27.41555	27.62631	27.44356	NaN	27.82966	27.85031	28.39063	27.91154	28.14414	28.34972	NaN	28.44577	S	2	___1	0.999998	56	A0A023T672;Q9CWZ3;Q9CWZ3-2	56;56;55	A0A023T672;Q9CWZ3-2	A0A023T672	RNA-binding protein 8A	RBM8;Rbm8a	FGSEGSRARMREDYDSVEQDGDEPGPQRSVE;GSEEGSRARMREDYDSVEQDGDEPGPQRSVE	UID3
NaN	24.83461	25.28358	24.50124	NaN	24.98172	25.90523	NaN	22.67773	25.29214	NaN	NaN	NaN	NaN	25.27483	24.86093	25.0217	25.12502	24.66297	24.29109	NaN	NaN	NaN	NaN	S	2	___1	0.99714	338	Q8BUV3;A0JNY3	338;341	Q8BUV3	Q8BUV3	Gephyrin;Molybdopterin adenylyltransferase;Molybdopterin molybdenumtransferase	Gphn	QSRCSSKENILRASHSAVDITKVARRHRMSP	UID4
NaN	NaN	NaN	NaN	NaN	NaN	NaN	NaN	NaN	NaN	NaN	NaN	NaN	NaN	NaN	NaN	NaN	NaN	NaN	NaN	NaN	NaN	NaN	NaN	S	2	___1	0.382939	264	Q8BUV3;A0JNY3	264;300	Q8BUV3	Q8BUV3	Gephyrin;Molybdopterin adenylyltransferase;Molybdopterin molybdenumtransferase	Gphn	ISRGVQVLPRDTASLSTTPSESPRAQATSRL	UID5
NaN	NaN	NaN	NaN	NaN	NaN	NaN	NaN	NaN	NaN	NaN	NaN	NaN	NaN	NaN	NaN	NaN	NaN	NaN	NaN	NaN	NaN	NaN	NaN	S	2	___1	0.681801	268	Q8BUV3;A0JNY3	268;304	Q8BUV3	Q8BUV3	Gephyrin;Molybdopterin adenylyltransferase;Molybdopterin molybdenumtransferase	Gphn	VQVLPRDTASLSTTPSESPRAQATSRLSTAS	UID6
NaN	25.55245	NaN	25.7683	NaN	NaN	25.39395	NaN	NaN	25.35357	25.29028	25.75654	NaN	NaN	NaN	NaN	NaN	25.17268	NaN	NaN	NaN	NaN	NaN	25.30532	S	2	___1	0.995373	270	Q8BUV3;A0JNY3	270;306	Q8BUV3	Q8BUV3	Gephyrin;Molybdopterin adenylyltransferase;Molybdopterin molybdenumtransferase	Gphn	VLPRDTASLSTTPSESPRAQATSRLSTASCP	UID7
25.27088	25.39418	25.39411	NaN	25.13833	25.40613	NaN	24.98698	NaN	NaN	NaN	NaN	NaN	25.24329	25.55719	NaN	25.3535	25.97231	25.41345	25.43291	25.38212	NaN	NaN	25.46737	S	3	___1	1	188	Q8BUV3;A0JNY3	188;188	Q8BUV3	Q8BUV3	Gephyrin;Molybdopterin adenylyltransferase;Molybdopterin molybdenumtransferase	Gphn	IVKVKEVHDELEDLPSPPPPLSPPPTTSPHK	UID8
24.86349	25.2681	24.7887	NaN	24.993	25.12139	25.63445	NaN	24.98329	24.73117	25.31586	25.76939	NaN	25.51045	25.60741	25.55444	NaN	25.99261	25.62447	24.89111	NaN	NaN	NaN	25.27437	S	3	___1	0.999688	194	Q8BUV3;A0JNY3	194;194	Q8BUV3	Q8BUV3	Gephyrin;Molybdopterin adenylyltransferase;Molybdopterin molybdenumtransferase	Gphn	VHDELEDLPSPPPPLSPPPTTSPHKQTEDKG	UID9
NaN	NaN	NaN	NaN	NaN	NaN	NaN	NaN	NaN	NaN	NaN	NaN	NaN	NaN	NaN	NaN	NaN	NaN	NaN	NaN	NaN	NaN	NaN	NaN	S	3	___1	0.787529	200	Q8BUV3;A0JNY3	200;200	Q8BUV3	Q8BUV3	Gephyrin;Molybdopterin adenylyltransferase;Molybdopterin molybdenumtransferase	Gphn	DLPSPPPPLSPPPTTSPHKQTEDKGVQCEEE	UID10
NaN	NaN	NaN	NaN	NaN	NaN	NaN	NaN	NaN	NaN	NaN	NaN	NaN	NaN	NaN	NaN	NaN	NaN	NaN	NaN	NaN	NaN	NaN	NaN	S	2	___1	1	167	A1A550;Q9Z1J1;F6VNH1	167;166;77	A1A550	A1A550	Transcription factor 7-like 1	Tcf7l1	PLLDVPSSATVKDTRSPSPAHLSNKVPVVQH	UID11
NaN	NaN	24.63782	25.84995	26.01489	25.78492	26.04558	25.88588	25.71916	NaN	25.94818	NaN	NaN	25.71976	25.61209	25.32591	25.57888	25.15422	25.4602	NaN	NaN	NaN	NaN	22.96079	S	2	___1	0.999999	169	A1A550;Q9Z1J1;F6VNH1	169;168;79	A1A550	A1A550	Transcription factor 7-like 1	Tcf7l1	LDVPSSATVKDTRSPSPAHLSNKVPVVQHPH	UID12
NaN	NaN	NaN	NaN	24.8424	24.22935	24.97675	24.70783	NaN	NaN	24.26471	24.10157	NaN	NaN	NaN	NaN	NaN	NaN	NaN	NaN	NaN	24.56343	NaN	24.30452	S	3	___1	0.999189	139	A1A550;F6VNH1;A1A549	139;49;139	A1A550	A1A550		Tcf7l1	MIPDLSSPYLSNGPLSPGGARTYLQMKWPLL	UID13
NaN	24.29726	22.72197	NaN	NaN	NaN	NaN	NaN	NaN	NaN	NaN	NaN	NaN	23.96323	NaN	NaN	24.3664	NaN	NaN	24.30626	NaN	NaN	24.05681	NaN	S	2	___1	0.717934	76	A1A550;Q9Z1J1;A1A549	76;75;76	A1A550	A1A550	Transcription factor 7-like 1	Tcf7l1	DEVKSSLVNESENQSSSSDSEAERRPQPARD	UID14
NaN	NaN	NaN	24.67595	NaN	24.67804	NaN	24.37372	NaN	NaN	NaN	NaN	NaN	NaN	NaN	NaN	NaN	NaN	24.52928	NaN	NaN	NaN	NaN	NaN	S	2	___1	0.87606	77	A1A550;Q9Z1J1;A1A549	77;76;77	A1A550	A1A550	Transcription factor 7-like 1	Tcf7l1	EVKSSLVNESENQSSSSDSEAERRPQPARDA	UID15
NaN	NaN	NaN	NaN	NaN	NaN	NaN	NaN	24.68795	NaN	25.13688	NaN	NaN	NaN	24.22126	NaN	NaN	NaN	NaN	NaN	NaN	24.58187	NaN	24.56889	S	2	___1	0.848924	78	A1A550;Q9Z1J1;A1A549	78;77;78	A1A550	A1A550	Transcription factor 7-like 1	Tcf7l1	VKSSLVNESENQSSSSDSEAERRPQPARDAF	UID16
26.68231	26.41117	26.36021	26.34976	26.3412	26.72169	26.39898	26.33368	26.47161	26.58118	26.73776	26.67788	27.44853	26.72507	26.59634	26.21523	26.27343	26.29199	26.2026	26.39658	26.55609	26.51649	26.31169	26.11993	S	2	___1	1	560	A1A5B6;S4R2S6;E9PWX7	560;378;541	A1A5B6	A1A5B6	TBC1 domain family member 25	Tbc1d25	SSQGPSGGGRLLRQASLDGLQQLRDNMGLRK	UID17
NaN	NaN	NaN	NaN	NaN	NaN	NaN	NaN	NaN	NaN	NaN	NaN	NaN	NaN	NaN	NaN	NaN	NaN	NaN	NaN	NaN	NaN	NaN	NaN	S	3	___1	0.393186	210	A1A5B6;S4R2S6;E9PWX7	210;28;191	A1A5B6	A1A5B6	TBC1 domain family member 25	Tbc1d25	PKDVIGSDVLLAEKRSSLTTAALPFTQSILS	UID18
NaN	NaN	NaN	NaN	NaN	NaN	NaN	NaN	NaN	NaN	NaN	NaN	NaN	NaN	NaN	NaN	NaN	NaN	NaN	NaN	NaN	NaN	NaN	NaN	S	3	___1	0.393186	211	A1A5B6;S4R2S6;E9PWX7	211;29;192	A1A5B6	A1A5B6	TBC1 domain family member 25	Tbc1d25	KDVIGSDVLLAEKRSSLTTAALPFTQSILSQ	UID19
NaN	NaN	NaN	23.58107	NaN	27.57989	NaN	NaN	NaN	26.43159	26.53413	27.93377	27.53141	NaN	NaN	NaN	NaN	NaN	27.70761	NaN	27.58456	28.48258	26.39126	28.309	S	3	___1	0.998992	529	Q61214;A1L341	529;520	Q61214	Q61214	Dual specificity tyrosine-phosphorylation-regulated kinase 1A	Dyrk1a	SSGGSSGTSNSGRARSDPTHQHRHSGGHFAA	UID20
NaN	NaN	NaN	NaN	NaN	NaN	NaN	NaN	NaN	NaN	NaN	NaN	NaN	NaN	NaN	NaN	NaN	NaN	NaN	NaN	NaN	NaN	NaN	NaN	S	4	___1	0.999898	538	Q61214;A1L341	538;529	Q61214	Q61214	Dual specificity tyrosine-phosphorylation-regulated kinase 1A	Dyrk1a	NSGRARSDPTHQHRHSGGHFAAAVQAMDCET	UID21
NaN	NaN	NaN	NaN	NaN	NaN	NaN	NaN	NaN	NaN	NaN	NaN	NaN	NaN	NaN	NaN	NaN	NaN	NaN	NaN	NaN	NaN	NaN	NaN	S	2	___1	0.996841	748	Q61214;A1L341	748;739	Q61214	Q61214	Dual specificity tyrosine-phosphorylation-regulated kinase 1A	Dyrk1a	TEGHLAMRQGADREESPMTGVCVQQSPVASS	UID22
NaN	NaN	NaN	24.7757	NaN	24.59554	NaN	NaN	NaN	24.70741	NaN	25.38745	25.57066	NaN	NaN	NaN	NaN	NaN	NaN	NaN	NaN	24.23052	NaN	NaN	S	2	___1	0.999532	758	Q61214;A1L341	758;749	Q61214	Q61214	Dual specificity tyrosine-phosphorylation-regulated kinase 1A	Dyrk1a	ADREESPMTGVCVQQSPVASS__________	UID23
26.67801	26.74432	26.8925	27.35001	27.6284	27.83364	27.2035	27.33782	27.6586	27.82772	27.58806	27.3501	24.33845	NaN	NaN	NaN	NaN	25.18544	27.70339	27.58355	27.65915	27.68746	27.89649	27.85964	S	3	___1	1	622	A1L3P4;B0QZV3	622;590	A1L3P4	A1L3P4	Sodium/hydrogen exchanger	Slc9a6	SPQAYENQEQLKDDDSDLILNDGDISLTYGD	UID24
NaN	NaN	NaN	NaN	NaN	NaN	NaN	NaN	NaN	NaN	NaN	NaN	NaN	NaN	NaN	NaN	NaN	NaN	NaN	NaN	NaN	NaN	NaN	NaN	S	3	___1	0.963928	632	A1L3P4;B0QZV3	632;600	A1L3P4	A1L3P4	Sodium/hydrogen exchanger	Slc9a6	LKDDDSDLILNDGDISLTYGDSTVNTESATA	UID25
NaN	24.71403	24.50288	24.50069	NaN	NaN	NaN	NaN	NaN	NaN	NaN	NaN	NaN	NaN	NaN	24.26127	NaN	NaN	NaN	NaN	NaN	NaN	NaN	NaN	S	2	___1	0.71283	657	A1L3P4;B0QZV3	657;625	A1L3P4	A1L3P4	Sodium/hydrogen exchanger	Slc9a6	TESATASAPRRFMGNSSEDALDRELTFGDHE	UID26
NaN	NaN	NaN	NaN	NaN	NaN	NaN	NaN	NaN	NaN	NaN	NaN	NaN	24.47853	24.17714	NaN	NaN	NaN	24.53931	NaN	24.40581	23.50857	NaN	NaN	S	2	___1	0.898338	658	A1L3P4;B0QZV3	658;626	A1L3P4	A1L3P4	Sodium/hydrogen exchanger	Slc9a6	ESATASAPRRFMGNSSEDALDRELTFGDHEL	UID27
NaN	24.88865	25.2661	NaN	24.97967	25.33559	NaN	NaN	NaN	24.62366	NaN	24.87652	24.79432	25.10965	24.33831	NaN	24.25811	NaN	24.37385	NaN	NaN	NaN	NaN	NaN	S	2	___1	1	687	A1L3P4;B0QZV3	687;655	A1L3P4	A1L3P4	Sodium/hydrogen exchanger	Slc9a6	ELVIRGTRLVLPMDDSEPALNSLDDTRHSPA	UID28
NaN	NaN	NaN	NaN	NaN	NaN	NaN	NaN	NaN	NaN	NaN	NaN	NaN	23.89236	NaN	NaN	24.27689	24.24249	NaN	NaN	NaN	NaN	24.48996	NaN	S	3	___1	0.991621	693	A1L3P4;B0QZV3	693;661	A1L3P4	A1L3P4	Sodium/hydrogen exchanger	Slc9a6	TRLVLPMDDSEPALNSLDDTRHSPA______	UID29
NaN	27.47274	NaN	27.99415	NaN	27.46646	27.58771	27.84068	27.17712	NaN	27.88931	28.19845	27.92065	27.62833	27.55457	27.96488	27.56442	27.91656	27.61196	27.44459	26.89804	27.1456	27.48547	27.08294	S	3	___1	0.992148	700	A1L3P4;B0QZV3	700;668	A1L3P4	A1L3P4	Sodium/hydrogen exchanger	Slc9a6	DDSEPALNSLDDTRHSPA_____________	UID30
NaN	23.72463	NaN	NaN	NaN	24.21482	NaN	NaN	NaN	NaN	NaN	22.9534	24.10629	NaN	NaN	NaN	NaN	NaN	NaN	NaN	NaN	24.29144	NaN	NaN	S	3	___1	1	545	A1L3P4;B0QZV3	545;513	A1L3P4	A1L3P4	Sodium/hydrogen exchanger	Slc9a6	TTAMLSCLHIRVGVDSDQEHLGVPDNERRTT	UID31
NaN	NaN	NaN	NaN	NaN	NaN	NaN	NaN	NaN	NaN	NaN	NaN	NaN	NaN	NaN	NaN	NaN	NaN	NaN	NaN	NaN	NaN	NaN	NaN	S	3	___1	0.997428	671	A2A3V1	671	A2A3V1	A2A3V1	A-kinase anchor protein 17B	Akap17b	KEFTKKLKNHCKDIASETDEHLSPTDGESYP	UID32
NaN	NaN	NaN	NaN	NaN	NaN	NaN	NaN	NaN	NaN	NaN	NaN	NaN	NaN	NaN	NaN	NaN	NaN	NaN	NaN	NaN	NaN	NaN	NaN	S	3	___1	0.913497	678	A2A3V1	678	A2A3V1	A2A3V1	A-kinase anchor protein 17B	Akap17b	KNHCKDIASETDEHLSPTDGESYPVEKIHSH	UID33
NaN	NaN	NaN	23.72109	23.96314	23.573	23.86316	24.19513	23.86306	NaN	23.95394	NaN	NaN	24.10925	NaN	NaN	NaN	NaN	24.39362	NaN	NaN	NaN	23.78536	NaN	S	2	___1	1	423	A2A3V1;Z4YN92	423;171	A2A3V1	A2A3V1	A-kinase anchor protein 17B	Akap17b	VMKSEAHHTPGTALKSPEEEELNTRHLLDWE	UID34
28.05621	27.89493	27.97831	27.64169	27.7618	27.97793	28.11342	28.1977	24.1937	28.52459	28.32264	27.64883	NaN	27.69438	27.64038	27.58061	27.54407	27.65342	27.34511	27.18631	27.44664	NaN	28.32911	NaN	S	3	___1	0.977619	149	A2A432;A2A432-2;J3QJX0;E9PXY1	149;149;75;75	A2A432	A2A432	Cullin-4B	Cul4b	STSSSSTPPQPRDSASPSTSSFCLGVPVATS	UID35
NaN	NaN	NaN	NaN	NaN	NaN	NaN	NaN	27.82189	NaN	NaN	NaN	NaN	NaN	27.06876	NaN	NaN	NaN	NaN	NaN	NaN	NaN	27.88826	NaN	S	2	___1	0.583558	139	A2A432;A2A432-2;J3QJX0;E9PXY1	139;139;65;65	A2A432	A2A432	Cullin-4B	Cul4b	NSSNEREDFDSTSSSSTPPQPRDSASPSTSS	UID36
NaN	NaN	NaN	25.08436	NaN	NaN	25.23856	25.36743	24.90752	NaN	NaN	24.97496	NaN	NaN	NaN	NaN	NaN	NaN	NaN	NaN	NaN	24.85362	NaN	NaN	S	2	___1	0.987209	118	A2A432;A2A432-2;J3QJX0;E9PXY1	118;118;44;44	A2A432	A2A432	Cullin-4B	Cul4b	TSTTPPTSAKKRKLNSSSSSSNSSNEREDFD	UID37
NaN	NaN	NaN	NaN	NaN	NaN	NaN	NaN	NaN	NaN	NaN	NaN	NaN	NaN	NaN	NaN	NaN	NaN	NaN	NaN	NaN	NaN	NaN	NaN	S	2	___1	0.487521	119	A2A432;A2A432-2;J3QJX0;E9PXY1	119;119;45;45	A2A432	A2A432	Cullin-4B	Cul4b	STTPPTSAKKRKLNSSSSSSNSSNEREDFDS	UID38
NaN	NaN	NaN	NaN	NaN	NaN	NaN	NaN	NaN	NaN	NaN	NaN	NaN	NaN	NaN	NaN	NaN	NaN	NaN	NaN	NaN	NaN	NaN	NaN	S	3	___1	0.467608	120	A2A432;A2A432-2;J3QJX0;E9PXY1	120;120;46;46	A2A432	A2A432	Cullin-4B	Cul4b	TTPPTSAKKRKLNSSSSSSNSSNEREDFDST	UID39
NaN	NaN	NaN	NaN	NaN	NaN	NaN	NaN	NaN	NaN	NaN	NaN	NaN	NaN	NaN	NaN	NaN	NaN	NaN	NaN	NaN	NaN	NaN	NaN	S	3	___1	0.731554	121	A2A432;A2A432-2;J3QJX0;E9PXY1	121;121;47;47	A2A432	A2A432	Cullin-4B	Cul4b	TPPTSAKKRKLNSSSSSSNSSNEREDFDSTS	UID40
NaN	NaN	NaN	NaN	NaN	NaN	NaN	NaN	NaN	NaN	NaN	NaN	NaN	NaN	NaN	NaN	NaN	NaN	NaN	NaN	NaN	NaN	NaN	NaN	S	3	___1	0.270512	122	A2A432;A2A432-2;J3QJX0;E9PXY1	122;122;48;48	A2A432	A2A432	Cullin-4B	Cul4b	PPTSAKKRKLNSSSSSSNSSNEREDFDSTSS	UID41
NaN	NaN	NaN	NaN	NaN	NaN	NaN	NaN	25.091	NaN	NaN	NaN	NaN	NaN	NaN	NaN	NaN	NaN	NaN	NaN	NaN	NaN	NaN	NaN	S	3	___1	0.710253	125	A2A432;A2A432-2;J3QJX0;E9PXY1	125;125;51;51	A2A432	A2A432	Cullin-4B	Cul4b	SAKKRKLNSSSSSSNSSNEREDFDSTSSSST	UID42
NaN	NaN	NaN	NaN	NaN	NaN	NaN	NaN	NaN	NaN	NaN	NaN	NaN	NaN	NaN	NaN	NaN	NaN	NaN	NaN	NaN	NaN	NaN	NaN	S	3	___1	0.250409	193	A2A432;A2A432-2;J3QJX0;E9PXY1	193;193;119;119	A2A432	A2A432	Cullin-4B	Cul4b	TLEFVGIDTKMAEESSSSSSSSSPTAATSQQ	UID43
NaN	NaN	NaN	NaN	NaN	NaN	NaN	NaN	NaN	NaN	NaN	NaN	NaN	NaN	NaN	NaN	NaN	NaN	NaN	NaN	NaN	NaN	NaN	NaN	S	3	___1	0.289285	194	A2A432;A2A432-2;J3QJX0;E9PXY1	194;194;120;120	A2A432	A2A432	Cullin-4B	Cul4b	LEFVGIDTKMAEESSSSSSSSSPTAATSQQQ	UID44
NaN	NaN	NaN	NaN	NaN	NaN	NaN	NaN	NaN	NaN	NaN	NaN	NaN	NaN	NaN	NaN	NaN	NaN	NaN	NaN	NaN	NaN	NaN	NaN	S	3	___1	0.395552	195	A2A432;A2A432-2;J3QJX0;E9PXY1	195;195;121;121	A2A432	A2A432	Cullin-4B	Cul4b	EFVGIDTKMAEESSSSSSSSSPTAATSQQQQ	UID45
NaN	NaN	NaN	NaN	NaN	NaN	NaN	NaN	NaN	NaN	NaN	NaN	NaN	NaN	NaN	NaN	NaN	NaN	NaN	NaN	NaN	NaN	NaN	NaN	S	3	___1	0.343082	196	A2A432;A2A432-2;J3QJX0;E9PXY1	196;196;122;122	A2A432	A2A432	Cullin-4B	Cul4b	FVGIDTKMAEESSSSSSSSSPTAATSQQQQQ	UID46
NaN	NaN	NaN	NaN	NaN	NaN	NaN	NaN	NaN	NaN	NaN	NaN	NaN	NaN	NaN	NaN	NaN	NaN	NaN	NaN	NaN	NaN	NaN	NaN	S	3	___1	0.343082	197	A2A432;A2A432-2;J3QJX0;E9PXY1	197;197;123;123	A2A432	A2A432	Cullin-4B	Cul4b	VGIDTKMAEESSSSSSSSSPTAATSQQQQQQ	UID47
NaN	NaN	NaN	NaN	NaN	NaN	NaN	NaN	NaN	NaN	NaN	NaN	NaN	NaN	NaN	NaN	NaN	NaN	NaN	NaN	NaN	NaN	NaN	NaN	S	3	___1	0.381023	198	A2A432;A2A432-2;J3QJX0;E9PXY1	198;198;124;124	A2A432	A2A432	Cullin-4B	Cul4b	GIDTKMAEESSSSSSSSSPTAATSQQQQQQQ	UID48
NaN	NaN	NaN	NaN	NaN	NaN	NaN	NaN	NaN	NaN	NaN	NaN	NaN	NaN	NaN	NaN	26.71712	NaN	NaN	NaN	NaN	NaN	26.96961	NaN	S	3	___1	0.547946	199	A2A432;A2A432-2;J3QJX0;E9PXY1	199;199;125;125	A2A432	A2A432	Cullin-4B	Cul4b	IDTKMAEESSSSSSSSSPTAATSQQQQQQQL	UID49
NaN	NaN	NaN	NaN	NaN	NaN	NaN	NaN	NaN	NaN	NaN	NaN	NaN	NaN	NaN	NaN	NaN	NaN	NaN	NaN	NaN	NaN	NaN	NaN	S	3	___1	0.469762	200	A2A432;A2A432-2;J3QJX0;E9PXY1	200;200;126;126	A2A432	A2A432	Cullin-4B	Cul4b	DTKMAEESSSSSSSSSPTAATSQQQQQQQLK	UID50
NaN	NaN	NaN	NaN	NaN	NaN	NaN	27.17997	NaN	NaN	NaN	NaN	NaN	NaN	NaN	NaN	NaN	NaN	NaN	NaN	NaN	NaN	NaN	NaN	S	2	___1	0.814218	104	A2A432;A2A432-2;J3QJX0;E9PXY1	104;104;30;30	A2A432	A2A432	Cullin-4B	Cul4b	SAAAQEVRSATDGNTSTTPPTSAKKRKLNSS	UID51
NaN	NaN	NaN	NaN	NaN	NaN	NaN	NaN	NaN	NaN	NaN	NaN	NaN	NaN	NaN	NaN	NaN	NaN	NaN	NaN	NaN	NaN	NaN	NaN	S	2	___1	0.85926	110	A2A432;A2A432-2;J3QJX0;E9PXY1	110;110;36;36	A2A432	A2A432	Cullin-4B	Cul4b	VRSATDGNTSTTPPTSAKKRKLNSSSSSSNS	UID52
NaN	NaN	NaN	NaN	NaN	NaN	NaN	NaN	NaN	NaN	NaN	NaN	NaN	NaN	NaN	NaN	NaN	NaN	NaN	NaN	NaN	NaN	NaN	NaN	S	3	___1	0.270211	78	A2A432;A2A432-2	78;78	A2A432	A2A432	Cullin-4B	Cul4b	GLQDLGAMKSVCPGTSGFSSPNPSAASAAAQ	UID53
NaN	NaN	NaN	NaN	NaN	NaN	NaN	NaN	NaN	NaN	NaN	NaN	NaN	NaN	NaN	NaN	NaN	NaN	NaN	NaN	NaN	NaN	NaN	NaN	S	2	___1	1	566	Q8R4D1;A2A464;Q8R4D1-4;Q8R4D1-2	566;535;277;539	Q8R4D1	Q8R4D1	Sodium/hydrogen exchanger 8;Sodium/hydrogen exchanger	Slc9a8	KSLTNKWYEEVRQGPSGSEDDEQELF_____	UID54
NaN	NaN	NaN	NaN	NaN	NaN	NaN	NaN	NaN	NaN	NaN	NaN	NaN	NaN	NaN	NaN	NaN	NaN	NaN	NaN	NaN	NaN	NaN	NaN	S	2	___1	1	568	Q8R4D1;A2A464;Q8R4D1-4;Q8R4D1-2	568;537;279;541	Q8R4D1	Q8R4D1	Sodium/hydrogen exchanger 8;Sodium/hydrogen exchanger	Slc9a8	LTNKWYEEVRQGPSGSEDDEQELF_______	UID55
25.62906	25.52298	26.14104	25.77412	NaN	NaN	25.23739	25.34574	NaN	NaN	NaN	25.41222	25.94053	26.15727	26.15437	26.21634	26.0029	26.2601	NaN	25.59608	NaN	NaN	25.81025	25.57618	S	2	___1	1	847	O09000;A2A468;Q05BA5	847;846;846	O09000	O09000	Nuclear receptor coactivator 3	Ncoa3	PQPVQSVRPPYNRAVSLDSPVSVGSGPPVKN	UID56
NaN	NaN	NaN	NaN	23.9872	NaN	24.32745	NaN	24.91292	NaN	NaN	24.6124	NaN	NaN	NaN	NaN	NaN	NaN	NaN	24.35501	NaN	NaN	NaN	24.48062	S	3	___1	0.846584	648	O09000;A2A468;Q05BA5	648;647;647	O09000	O09000	Nuclear receptor coactivator 3	Ncoa3	SPLDPNCKDSSVSVTSPSGVSSSTSGTVSST	UID57
NaN	NaN	NaN	NaN	NaN	NaN	NaN	NaN	NaN	NaN	NaN	NaN	NaN	NaN	NaN	NaN	NaN	NaN	NaN	NaN	NaN	NaN	NaN	NaN	S	2	___1	0.922041	629	O09000;A2A468;Q05BA5	629;628;628	O09000	O09000	Nuclear receptor coactivator 3	Ncoa3	LLQLLTCSSDDRGHSSLTNSPLDPNCKDSSV	UID58
25.70541	NaN	25.5566	25.99712	26.07364	26.1962	26.16434	26.19983	26.17425	25.74661	25.95564	26.31621	NaN	25.68571	NaN	NaN	NaN	25.92635	NaN	25.61012	NaN	25.70833	25.41161	25.26076	S	2	___1	1	544	O09000;A2A468;Q05BA5	544;543;543	O09000	O09000	Nuclear receptor coactivator 3	Ncoa3	SLLSTLSSPGPKLDNSPNMNISQPSKVSGQD	UID59
NaN	24.13688	NaN	24.158	NaN	23.78427	NaN	24.00084	NaN	NaN	NaN	NaN	NaN	NaN	NaN	NaN	NaN	NaN	23.99231	NaN	NaN	24.21045	NaN	23.9444	S	2	___1	1	687	O09000;A2A468;Q05BA5	687;686;686	O09000	O09000	Nuclear receptor coactivator 3	Ncoa3	QEKHRILHKLLQNGNSPAEVAKITAEATGKD	UID60
27.78513	27.92122	27.75882	27.89562	27.88664	27.7346	27.91792	27.55355	27.66885	NaN	NaN	NaN	NaN	27.14346	27.32019	27.07081	26.8136	27.35178	27.29439	27.53341	27.44142	27.7543	NaN	NaN	S	2	___1	1	720	O09000;A2A468;Q05BA5	720;719;719	O09000	O09000	Nuclear receptor coactivator 3	Ncoa3	STASCGEGTTRQEQLSPKKKENNALLRYLLD	UID61
25.36222	NaN	25.10617	25.48164	25.27863	NaN	25.43438	25.51036	25.27071	25.58397	25.77258	25.85659	NaN	25.65207	25.50906	25.44913	25.41934	25.75078	25.16104	26.17286	25.61063	26.08286	25.89155	24.94221	S	3	___1	0.993341	215	O09000;A2A468;Q05BA5	215;214;214	O09000	O09000	Nuclear receptor coactivator 3	Ncoa3	RMLMKTHDILEDVNASPETRQRYETMQCFAL	UID62
29.50317	29.64587	29.81057	29.98915	29.81649	29.97432	30.19013	29.46131	29.51399	29.79225	NaN	29.94838	29.87109	29.66794	29.60341	29.39677	29.70565	29.87181	29.89822	29.99226	30.12003	29.72957	29.40446	NaN	S	2	___1	1	665	A2A485;Q3UH28;Q3U1M7;A2A483;E9Q8D1;A2A482;E9Q8D3;A2A484	665;645;665;670;690;645;662;674	A2A485	A2A485		Zmynd8	PVSEKPDPTPAKDKASPEPEKDFVEKAKPSP	UID63
26.15713	26.08576	26.3318	25.89259	25.89282	26.24799	26.82177	26.57392	26.61989	26.07175	26.53686	26.82384	26.8918	25.77791	25.60583	26.0058	25.72913	25.57661	26.06554	26.12558	26.09436	26.26204	26.30932	26.01559	S	2	___1	1	544	A2A485;Q3UH28;Q3U1M7;A2A483;E9Q8D1;A2A482;E9Q8D3;A2A484	544;524;544;549;569;524;541;553	A2A485	A2A485		Zmynd8	LSESVQQQSAPVPLISPKRQIRSRFQLNLDK	UID64
NaN	NaN	NaN	NaN	NaN	NaN	NaN	NaN	NaN	NaN	NaN	NaN	NaN	NaN	NaN	NaN	NaN	NaN	NaN	NaN	NaN	NaN	NaN	NaN	S	3	___1	0.998953	44	A2A485;Q3UH28;Q3U1M7;A2A483;E9Q8D1;A2A482;E9Q8D3;A2A484;A2A481;A2A480;A2A479;A2A486	44;24;44;24;44;24;16;28;24;44;24;55	A2A485	A2A485		Zmynd8	DPVSTEKTAPKRRFPSPPHSSNGHSPQDSST	UID65
NaN	NaN	NaN	NaN	NaN	NaN	NaN	NaN	NaN	NaN	NaN	NaN	NaN	NaN	NaN	NaN	NaN	NaN	NaN	NaN	NaN	NaN	NaN	NaN	S	3	___1	0.468686	48	A2A485;Q3UH28;Q3U1M7;A2A483;E9Q8D1;A2A482;E9Q8D3;A2A484;A2A481;A2A480;A2A479;A2A486	48;28;48;28;48;28;20;32;28;48;28;59	A2A485	A2A485		Zmynd8	TEKTAPKRRFPSPPHSSNGHSPQDSSTSPIK	UID66
NaN	NaN	NaN	NaN	NaN	NaN	NaN	NaN	NaN	NaN	NaN	NaN	NaN	NaN	NaN	NaN	NaN	NaN	NaN	NaN	NaN	NaN	NaN	NaN	S	3	___1	0.707954	53	A2A485;Q3UH28;Q3U1M7;A2A483;E9Q8D1;A2A482;E9Q8D3;A2A484;A2A481;A2A480;A2A479;A2A486	53;33;53;33;53;33;25;37;33;53;33;64	A2A485	A2A485		Zmynd8	PKRRFPSPPHSSNGHSPQDSSTSPIKKKKKP	UID67
NaN	NaN	NaN	NaN	NaN	NaN	NaN	NaN	NaN	NaN	NaN	NaN	NaN	NaN	NaN	NaN	NaN	NaN	NaN	NaN	NaN	NaN	NaN	NaN	S	4	___1	0.590655	57	A2A485;Q3UH28;Q3U1M7;A2A483;E9Q8D1;A2A482;E9Q8D3;A2A484;A2A481;A2A480;A2A479;A2A486	57;37;57;37;57;37;29;41;37;57;37;68	A2A485	A2A485		Zmynd8	FPSPPHSSNGHSPQDSSTSPIKKKKKPGLLN	UID68
NaN	NaN	NaN	NaN	NaN	NaN	NaN	NaN	NaN	NaN	NaN	NaN	NaN	NaN	NaN	NaN	NaN	NaN	NaN	NaN	NaN	NaN	NaN	NaN	S	4	___1	0.342732	58	A2A485;Q3UH28;Q3U1M7;A2A483;E9Q8D1;A2A482;E9Q8D3;A2A484;A2A481;A2A480;A2A479;A2A486	58;38;58;38;58;38;30;42;38;58;38;69	A2A485	A2A485		Zmynd8	PSPPHSSNGHSPQDSSTSPIKKKKKPGLLNS	UID69
NaN	NaN	NaN	NaN	NaN	NaN	NaN	NaN	NaN	NaN	NaN	NaN	NaN	NaN	NaN	NaN	NaN	NaN	NaN	NaN	NaN	NaN	NaN	NaN	S	3	___1	0.478195	60	A2A485;Q3UH28;Q3U1M7;A2A483;E9Q8D1;A2A482;E9Q8D3;A2A484;A2A481;A2A480;A2A479;A2A486	60;40;60;40;60;40;32;44;40;60;40;71	A2A485	A2A485		Zmynd8	PPHSSNGHSPQDSSTSPIKKKKKPGLLNSSN	UID70
NaN	NaN	NaN	NaN	NaN	NaN	NaN	NaN	NaN	NaN	NaN	NaN	NaN	NaN	NaN	NaN	NaN	NaN	NaN	NaN	NaN	NaN	NaN	NaN	S	4	___1	0.441257	695	A2A485;Q3UH28;Q3U1M7;A2A483;E9Q8D1;A2A482;E9Q8D3;A2A484	695;675;695;700;720;675;692;704	A2A485	A2A485		Zmynd8	PHPTKDKLKGKDETDSPTVHLGLDSDSESEL	UID71
NaN	NaN	NaN	NaN	NaN	NaN	NaN	NaN	NaN	NaN	NaN	NaN	NaN	NaN	NaN	NaN	NaN	NaN	NaN	NaN	NaN	NaN	NaN	NaN	S	3	___1	0.999769	704	A2A485;Q3UH28;Q3U1M7;A2A483;E9Q8D1;A2A482;E9Q8D3;A2A484	704;684;704;709;729;684;701;713	A2A485	A2A485		Zmynd8	GKDETDSPTVHLGLDSDSESELVIDLGEDPS	UID72
NaN	NaN	NaN	NaN	NaN	NaN	NaN	NaN	NaN	NaN	NaN	NaN	NaN	NaN	NaN	NaN	NaN	NaN	NaN	NaN	NaN	NaN	NaN	NaN	S	3	___1	0.98996	706	A2A485;Q3UH28;Q3U1M7;A2A483;E9Q8D1;A2A482;E9Q8D3;A2A484	706;686;706;711;731;686;703;715	A2A485	A2A485		Zmynd8	DETDSPTVHLGLDSDSESELVIDLGEDPSGR	UID73
NaN	NaN	NaN	NaN	NaN	NaN	NaN	NaN	NaN	NaN	NaN	NaN	NaN	NaN	NaN	NaN	NaN	NaN	NaN	NaN	NaN	NaN	NaN	NaN	S	3	___1	0.502965	708	A2A485;Q3UH28;Q3U1M7;A2A483;E9Q8D1;A2A482;E9Q8D3;A2A484	708;688;708;713;733;688;705;717	A2A485	A2A485		Zmynd8	TDSPTVHLGLDSDSESELVIDLGEDPSGREG	UID74
NaN	NaN	NaN	NaN	NaN	NaN	NaN	NaN	NaN	NaN	NaN	NaN	NaN	NaN	NaN	NaN	NaN	NaN	NaN	NaN	NaN	NaN	NaN	NaN	S	3	___1	0.83333	455	A2A485;Q3UH28;Q3U1M7;A2A483;E9Q8D1;A2A482;E9Q8D3;A2A484;A2A481;A2A480	455;435;455;460;480;435;452;464;435;455	A2A485	A2A485		Zmynd8	DVEQDPEKKAPSSHFSASEESMDFLDKSTAS	UID75
NaN	NaN	NaN	NaN	NaN	NaN	NaN	NaN	NaN	NaN	NaN	NaN	NaN	NaN	NaN	NaN	NaN	NaN	NaN	NaN	NaN	NaN	NaN	NaN	S	3	___1	0.991612	457	A2A485;Q3UH28;Q3U1M7;A2A483;E9Q8D1;A2A482;E9Q8D3;A2A484;A2A481;A2A480	457;437;457;462;482;437;454;466;437;457	A2A485	A2A485		Zmynd8	EQDPEKKAPSSHFSASEESMDFLDKSTASPA	UID76
NaN	NaN	NaN	NaN	NaN	NaN	NaN	NaN	NaN	NaN	NaN	NaN	NaN	NaN	NaN	NaN	NaN	NaN	NaN	NaN	NaN	NaN	NaN	NaN	S	3	___1	0.999355	460	A2A485;Q3UH28;Q3U1M7;A2A483;E9Q8D1;A2A482;E9Q8D3;A2A484;A2A481;A2A480	460;440;460;465;485;440;457;469;440;460	A2A485	A2A485		Zmynd8	PEKKAPSSHFSASEESMDFLDKSTASPASTK	UID77
25.949	25.94646	25.64746	25.29992	26.38311	25.71482	25.70533	25.23834	25.69251	25.97544	26.13328	26.39668	26.39326	NaN	25.84415	25.83764	25.87568	25.76605	25.53258	25.87584	25.78032	26.07741	25.6899	25.72247	S	2	___1	0.997798	401	A2A485;Q3UH28;Q3U1M7;A2A483;E9Q8D1;A2A482;E9Q8D3;A2A484;A2A481;A2A480	401;381;401;406;426;381;398;410;381;401	A2A485	A2A485		Zmynd8	TDKQEKVKLNFDMTASPKILLSKPLLSGGAG	UID78
NaN	25.00996	24.34062	22.88303	NaN	NaN	NaN	NaN	NaN	NaN	25.10233	24.88283	24.82779	NaN	24.58526	24.48941	24.8797	NaN	NaN	24.8098	24.87131	NaN	NaN	24.80622	S	3	___1	0.999909	490	A2A485;Q3UH28;Q3U1M7;A2A483;E9Q8D1;A2A482;E9Q8D3;A2A484	490;470;490;495;515;470;487;499	A2A485	A2A485		Zmynd8	KTGQAGSLSGSPKPFSPQAPTPIMTKPDKTS	UID79
28.27613	27.95205	28.44644	28.38805	28.39832	28.66679	28.48612	28.84616	28.50226	28.94584	28.99723	28.7898	29.35241	28.50873	28.23064	28.09421	28.01382	27.93977	28.33462	28.46867	28.50809	28.65366	28.40807	28.67448	S	3	___1	0.999988	754	A2A485;Q3UH28;Q3U1M7;A2A483;E9Q8D1;A2A482;E9Q8D3;A2A484	754;734;754;759;779;734;751;763	A2A485	A2A485		Zmynd8	AIGKPPPSSTSAGNQSPPETPVLTRSATQAP	UID80
NaN	NaN	NaN	NaN	NaN	NaN	NaN	NaN	NaN	NaN	NaN	NaN	NaN	NaN	NaN	NaN	NaN	NaN	NaN	NaN	NaN	NaN	NaN	NaN	S	2	___1	0.999998	647	A2A485;Q3UH28;Q3U1M7;A2A483;E9Q8D1;A2A482;E9Q8D3;A2A484	647;627;647;652;672;627;644;656	A2A485	A2A485		Zmynd8	KPKPTNQVEVKEEAKSNSPVSEKPDPTPAKD	UID81
29.38276	29.58592	29.34925	29.08798	28.97372	28.89154	28.93517	29.37675	29.17653	29.27689	29.05302	29.21753	NaN	29.01571	28.96251	28.98044	28.3359	29.25721	29.06222	28.25809	29.30326	29.35498	28.99278	29.07681	S	2	___1	0.999954	649	A2A485;Q3UH28;Q3U1M7;A2A483;E9Q8D1;A2A482;E9Q8D3;A2A484	649;629;649;654;674;629;646;658	A2A485	A2A485		Zmynd8	KPTNQVEVKEEAKSNSPVSEKPDPTPAKDKA	UID82
24.52067	24.53534	25.22207	26.93607	26.4403	NaN	27.04448	27.02337	NaN	26.41942	26.8282	26.74227	25.68921	24.84618	26.09973	26.24333	26.45331	26.052	NaN	NaN	26.19035	NaN	NaN	NaN	S	2	___1	0.999018	427	A2A485;Q3UH28;Q3U1M7;A2A483;E9Q8D1;A2A482;E9Q8D3;A2A484;A2A481;A2A480	427;407;427;432;452;407;424;436;407;427	A2A485	A2A485		Zmynd8	SGGAGRRISLSDMPRSPTSTNSSVHTGSDVE	UID83
NaN	NaN	NaN	NaN	NaN	NaN	NaN	NaN	NaN	NaN	NaN	NaN	NaN	NaN	NaN	NaN	NaN	NaN	NaN	NaN	NaN	NaN	NaN	NaN	S	3	___1	0.996479	439	A2A485;Q3UH28;Q3U1M7;A2A483;E9Q8D1;A2A482;E9Q8D3;A2A484;A2A481;A2A480	439;419;439;444;464;419;436;448;419;439	A2A485	A2A485		Zmynd8	MPRSPTSTNSSVHTGSDVEQDPEKKAPSSHF	UID84
27.32552	27.22472	27.59626	27.9997	27.69452	27.60229	28.0142	28.14506	28.23434	27.21252	26.40209	26.54772	27.14472	27.83268	27.3506	27.13046	27.49129	27.50203	27.89354	27.72605	27.43277	27.66763	NaN	26.98272	S	2	___1	0.999985	470	A2A485;Q3UH28;Q3U1M7;A2A483;E9Q8D1;A2A482;E9Q8D3;A2A484	470;450;470;475;495;450;467;479	A2A485	A2A485		Zmynd8	SASEESMDFLDKSTASPASTKTGQAGSLSGS	UID85
NaN	NaN	NaN	NaN	NaN	NaN	NaN	NaN	NaN	NaN	NaN	NaN	NaN	NaN	NaN	NaN	NaN	NaN	NaN	NaN	NaN	NaN	NaN	NaN	S	2	___1	0.999332	481	A2A485;Q3UH28;Q3U1M7;A2A483;E9Q8D1;A2A482;E9Q8D3;A2A484	481;461;481;486;506;461;478;490	A2A485	A2A485		Zmynd8	KSTASPASTKTGQAGSLSGSPKPFSPQAPTP	UID86
NaN	NaN	NaN	NaN	NaN	NaN	NaN	NaN	NaN	NaN	NaN	NaN	NaN	NaN	NaN	NaN	NaN	NaN	NaN	NaN	NaN	NaN	28.12834	NaN	S	2	___1	0.779682	483	A2A485;Q3UH28;Q3U1M7;A2A483;E9Q8D1;A2A482;E9Q8D3;A2A484	483;463;483;488;508;463;480;492	A2A485	A2A485		Zmynd8	TASPASTKTGQAGSLSGSPKPFSPQAPTPIM	UID87
NaN	NaN	24.01291	NaN	NaN	NaN	NaN	NaN	NaN	28.52917	28.52548	28.64103	NaN	28.48343	NaN	NaN	NaN	NaN	NaN	NaN	28.45466	NaN	NaN	28.29325	S	2	___1	0.980184	485	A2A485;Q3UH28;Q3U1M7;A2A483;E9Q8D1;A2A482;E9Q8D3;A2A484	485;465;485;490;510;465;482;494	A2A485	A2A485		Zmynd8	SPASTKTGQAGSLSGSPKPFSPQAPTPIMTK	UID88
25.09285	24.71921	24.20918	25.04847	24.82411	24.76203	25.83889	25.32076	25.91374	26.06281	26.0055	26.2233	26.0006	24.88809	25.24144	25.18302	24.84532	25.37478	25.53609	25.22258	25.69445	25.89777	25.76752	25.92859	S	2	___1	1	1221	Q62077;A2A4A6	1221;1221	Q62077	Q62077	1-phosphatidylinositol 4,5-bisphosphate phosphodiesterase gamma-1;Phosphoinositide phospholipase C	Plcg1	LIKIDIFPAKENGDLSPFSGISLRERASDAS	UID89
24.93612	NaN	NaN	25.92963	25.93843	NaN	26.03378	25.52922	26.15825	25.15565	26.77354	26.79328	25.94409	25.49972	NaN	26.0916	26.13424	NaN	NaN	NaN	26.07133	26.94481	NaN	26.73544	S	3	___1	1	1263	Q62077;A2A4A6	1263;1263	Q62077	Q62077	1-phosphatidylinositol 4,5-bisphosphate phosphodiesterase gamma-1;Phosphoinositide phospholipase C	Plcg1	SFEARYQQPFEDFRISQEHLADHFDSRERST	UID90
NaN	NaN	NaN	NaN	NaN	NaN	NaN	NaN	NaN	NaN	NaN	NaN	NaN	NaN	NaN	NaN	NaN	NaN	NaN	NaN	NaN	NaN	NaN	NaN	S	3	___1	0.258176	520	Q62077;A2A4A6	520;520	Q62077	Q62077	1-phosphatidylinositol 4,5-bisphosphate phosphodiesterase gamma-1;Phosphoinositide phospholipase C	Plcg1	WYPHYFVLTSSKIYYSEETSSDQGNEDEEEP	UID91
NaN	NaN	24.2514	25.1402	25.19955	NaN	NaN	NaN	NaN	NaN	NaN	NaN	NaN	NaN	NaN	NaN	NaN	NaN	NaN	NaN	NaN	NaN	NaN	NaN	S	2	___1	0.813324	524	Q62077;A2A4A6	524;524	Q62077	Q62077	1-phosphatidylinositol 4,5-bisphosphate phosphodiesterase gamma-1;Phosphoinositide phospholipase C	Plcg1	YFVLTSSKIYYSEETSSDQGNEDEEEPKEAS	UID92
24.69864	24.86268	NaN	NaN	NaN	25.23498	25.47063	24.49155	25.27668	NaN	NaN	25.02968	NaN	NaN	NaN	NaN	NaN	NaN	24.79179	24.48167	NaN	24.97391	NaN	NaN	S	2	___1	0.977259	525	Q62077;A2A4A6	525;525	Q62077	Q62077	1-phosphatidylinositol 4,5-bisphosphate phosphodiesterase gamma-1;Phosphoinositide phospholipase C	Plcg1	FVLTSSKIYYSEETSSDQGNEDEEEPKEASS	UID93
25.0121	25.18782	25.20996	24.50513	24.71644	NaN	24.85728	NaN	25.32845	NaN	24.87956	NaN	NaN	NaN	NaN	NaN	NaN	NaN	24.95779	25.07839	24.45764	24.92198	25.06599	NaN	S	3	___1	1	94	Q99PI4;A2A4B3;A2A4B1	94;94;94	Q99PI4	Q99PI4	Phosphatidate phosphatase LPIN3	Lpin3	KLGDSGEAFFVQELDSDEEDVPPRLCTSPIP	UID94
NaN	NaN	NaN	NaN	NaN	NaN	NaN	NaN	25.05619	NaN	NaN	NaN	NaN	25.45898	NaN	25.47862	25.45792	NaN	NaN	NaN	NaN	NaN	NaN	NaN	S	2	___1	0.996218	218	Q99PI4;A2A4B3;A2A4B1	218;218;218	Q99PI4	Q99PI4	Phosphatidate phosphatase LPIN3	Lpin3	TPQANLSSGDLMSPKSDSELELRSLEPSPLR	UID95
25.82148	25.41103	25.3654	24.53469	25.3454	25.33943	24.75466	24.87877	NaN	25.09865	24.68694	25.2021	25.04664	NaN	25.51256	NaN	NaN	25.31025	NaN	25.19069	25.36853	NaN	24.99196	25.09156	S	2	___1	0.996838	220	Q99PI4;A2A4B3;A2A4B1	220;220;220	Q99PI4	Q99PI4	Phosphatidate phosphatase LPIN3	Lpin3	QANLSSGDLMSPKSDSELELRSLEPSPLRAE	UID96
23.40054	NaN	NaN	NaN	NaN	NaN	23.85785	NaN	NaN	NaN	NaN	NaN	NaN	22.60143	NaN	NaN	NaN	NaN	NaN	22.6281	NaN	NaN	NaN	NaN	S	2	___1	0.983487	24	P61290;A2A4J3;A2A4J1	24;49;35	P61290	P61290	Proteasome activator complex subunit 3	Psme3	QEVKLKVDSFRERITSEAEDLVANFFPKKLL	UID97
24.52958	23.35824	24.31624	23.70936	24.24213	24.1526	24.29523	24.08156	24.89869	NaN	NaN	25.54763	25.56427	NaN	NaN	NaN	NaN	24.48861	23.59446	NaN	24.36226	24.23542	24.36326	24.95411	S	3	___1	0.994568	657	P97432;F6S397;Q05BC8;A2A4N5;A2A4N8;A2A4N7;K3W4P1	657;417;657;657;620;657;657	P97432	P97432	Next to BRCA1 gene 1 protein	Nbr1	EDLSGTQFVCETVIRSLTLDAAPDHNPPCRQ	UID98
NaN	NaN	NaN	NaN	NaN	NaN	NaN	NaN	NaN	NaN	NaN	NaN	NaN	NaN	NaN	NaN	NaN	NaN	NaN	NaN	NaN	NaN	NaN	NaN	S	2	___1	0.423048	406	Q3THG9;A2A4P3;A2A4P4	406;519;537	Q3THG9	Q3THG9	Alanyl-tRNA editing protein Aarsd1	Aarsd1;Gm27029	MSRRAEAQALLQDYVSTQSAEE_________	UID99
NaN	27.77153	28.42674	27.80802	28.1049	28.50688	28.45376	28.37381	28.53275	28.53605	28.15591	28.52496	25.62394	NaN	26.39129	26.62352	26.52819	26.99172	28.29798	27.9153	27.92677	27.96047	27.818	27.82778	S	2	___1	1	409	Q3THG9;A2A4P3;A2A4P4	409;522;540	Q3THG9	Q3THG9	Alanyl-tRNA editing protein Aarsd1	Aarsd1;Gm27029	RAEAQALLQDYVSTQSAEE____________	UID100
26.10687	25.75939	25.13637	26.03076	NaN	26.69909	26.55078	26.55837	NaN	26.31583	26.38319	NaN	NaN	26.12939	25.93062	26.2078	26.0767	26.44209	24.09297	26.26268	26.16517	26.37109	NaN	26.06291	S	3	___1	0.999333	88	Q3THG9;A2A4P3;A2A4P4	88;201;219	Q3THG9	Q3THG9	Alanyl-tRNA editing protein Aarsd1	Aarsd1;Gm27029	TRRGAQADHFTESPLSPGSQVQVRVDWERRF	UID101
27.90018	27.53549	26.17598	27.59974	28.15682	27.86897	27.99911	27.75219	27.95876	NaN	27.91302	28.1898	27.73828	27.31665	27.36353	27.23936	27.16701	26.86632	28.10435	27.73673	27.84775	NaN	NaN	27.62157	S	2	___1	0.998824	147	A2A4P5	147	A2A4P5	A2A4P5		Ptges3l	STKRPPPAMDDLDDDSDS_____________	UID102
NaN	NaN	NaN	NaN	NaN	NaN	NaN	NaN	NaN	27.90627	NaN	NaN	NaN	NaN	NaN	NaN	NaN	NaN	NaN	NaN	NaN	27.69452	27.53386	NaN	S	2	___1	0.944536	149	A2A4P5	149	A2A4P5	A2A4P5		Ptges3l	KRPPPAMDDLDDDSDS_______________	UID103
25.30991	25.11914	24.85975	25.04009	25.2281	24.65179	25.28803	NaN	25.321	NaN	NaN	NaN	25.23725	24.8731	24.87375	24.91347	NaN	24.31804	NaN	NaN	NaN	NaN	NaN	24.81465	S	2	___1	0.819808	976	A2A5K6	976	A2A5K6	A2A5K6	Zinc finger protein 335	Znf335	LLQCGGPPRDGSEVLSPTKTHHMGGSQGSST	UID104
30.70701	30.89786	30.80047	30.835	31.2183	NaN	NaN	NaN	NaN	31.45846	30.99328	30.94433	30.51578	NaN	NaN	30.40791	31.14285	NaN	NaN	NaN	NaN	NaN	NaN	NaN	S	2	___1	1	276	A2A5R2;F6YCJ0	276;187	A2A5R2	A2A5R2	Brefeldin A-inhibited guanine nucleotide-exchange protein 2	Arfgef2	GKVSLENGEAPRERGSPVSGRAEPSRGTDSG	UID105
25.49079	25.64878	26.13725	25.69152	25.1114	25.47534	25.87047	25.8794	25.71303	NaN	NaN	26.63547	25.96919	26.25341	26.48728	26.53697	25.99174	25.67152	26.02198	26.23902	25.86517	NaN	26.48559	25.93791	S	3	___1	1	1518	A2A5R2	1518	A2A5R2	A2A5R2	Brefeldin A-inhibited guanine nucleotide-exchange protein 2	Arfgef2	EEVSDRHLDVDLDRQSLSSIDRNASERGQSQ	UID106
NaN	NaN	NaN	NaN	NaN	NaN	NaN	NaN	NaN	NaN	NaN	NaN	NaN	NaN	NaN	NaN	NaN	NaN	NaN	NaN	NaN	NaN	NaN	NaN	S	3	___1	1	1520	A2A5R2	1520	A2A5R2	A2A5R2	Brefeldin A-inhibited guanine nucleotide-exchange protein 2	Arfgef2	VSDRHLDVDLDRQSLSSIDRNASERGQSQLS	UID107
NaN	25.04343	23.81812	24.45444	NaN	NaN	NaN	NaN	NaN	NaN	24.84656	NaN	NaN	NaN	NaN	NaN	NaN	NaN	24.28884	24.72396	24.21978	24.16092	NaN	24.25839	S	3	___1	1	1521	A2A5R2	1521	A2A5R2	A2A5R2	Brefeldin A-inhibited guanine nucleotide-exchange protein 2	Arfgef2	SDRHLDVDLDRQSLSSIDRNASERGQSQLSN	UID108
NaN	NaN	NaN	NaN	NaN	NaN	NaN	NaN	NaN	NaN	NaN	NaN	NaN	NaN	NaN	NaN	NaN	NaN	NaN	NaN	NaN	NaN	NaN	NaN	S	2	___1	1	218	A2A5R2;F6YCJ0	218;129	A2A5R2	A2A5R2	Brefeldin A-inhibited guanine nucleotide-exchange protein 2	Arfgef2	QEARELEKPMQSKPQSPVIQATAGSPKFSRL	UID109
32.00166	31.93905	31.17736	31.49209	31.51667	31.39018	31.51648	31.23928	31.47179	31.87155	31.82134	31.86975	31.93167	31.83198	31.8321	31.76074	31.77321	31.6495	31.46524	31.80128	31.89063	31.98641	31.50356	31.35037	S	2	___1	0.99892	227	A2A5R2;F6YCJ0	227;138	A2A5R2	A2A5R2	Brefeldin A-inhibited guanine nucleotide-exchange protein 2	Arfgef2	MQSKPQSPVIQATAGSPKFSRLKQSQAQSKP	UID110
NaN	NaN	NaN	NaN	NaN	NaN	NaN	NaN	NaN	NaN	NaN	NaN	NaN	NaN	NaN	NaN	NaN	NaN	NaN	NaN	NaN	NaN	NaN	NaN	S	3	___1	0.765264	353	A2A5R2;F6YCJ0	353;241	A2A5R2	A2A5R2	Brefeldin A-inhibited guanine nucleotide-exchange protein 2	Arfgef2	VDENSQTNGIADDRQSLSSADNLEPDVQGHQ	UID111
NaN	NaN	NaN	NaN	26.25726	26.56532	26.1706	26.44566	NaN	NaN	NaN	NaN	NaN	NaN	NaN	NaN	NaN	NaN	NaN	NaN	NaN	NaN	NaN	NaN	S	3	___1	0.998544	355	A2A5R2;F6YCJ0	355;243	A2A5R2	A2A5R2	Brefeldin A-inhibited guanine nucleotide-exchange protein 2	Arfgef2	ENSQTNGIADDRQSLSSADNLEPDVQGHQVA	UID112
NaN	NaN	26.22243	NaN	NaN	26.56532	NaN	26.44566	26.32298	NaN	NaN	NaN	NaN	NaN	NaN	NaN	NaN	NaN	NaN	NaN	NaN	26.48248	NaN	NaN	S	3	___1	0.998544	356	A2A5R2;F6YCJ0	356;244	A2A5R2	A2A5R2	Brefeldin A-inhibited guanine nucleotide-exchange protein 2	Arfgef2	NSQTNGIADDRQSLSSADNLEPDVQGHQVAA	UID113
NaN	NaN	NaN	NaN	NaN	NaN	NaN	NaN	NaN	NaN	NaN	NaN	NaN	NaN	NaN	NaN	NaN	NaN	NaN	NaN	NaN	NaN	NaN	NaN	S	2	___1	0.999978	240	A2A5R2;F6YCJ0	240;151	A2A5R2	A2A5R2	Brefeldin A-inhibited guanine nucleotide-exchange protein 2	Arfgef2	AGSPKFSRLKQSQAQSKPTTPEKAELPNGDH	UID114
NaN	NaN	NaN	NaN	NaN	NaN	NaN	NaN	NaN	NaN	NaN	NaN	NaN	NaN	NaN	NaN	NaN	NaN	NaN	NaN	NaN	NaN	NaN	NaN	S	3	___1	0.906485	621	A2A5R2	621	A2A5R2	A2A5R2	Brefeldin A-inhibited guanine nucleotide-exchange protein 2	Arfgef2	QEMGDGKGLDMARRCSVTSVESTVSSGTQTA	UID115
NaN	NaN	NaN	NaN	NaN	NaN	NaN	NaN	NaN	NaN	NaN	NaN	NaN	NaN	NaN	NaN	NaN	NaN	NaN	NaN	NaN	NaN	NaN	NaN	S	3	___1	0.833282	624	A2A5R2	624	A2A5R2	A2A5R2	Brefeldin A-inhibited guanine nucleotide-exchange protein 2	Arfgef2	GDGKGLDMARRCSVTSVESTVSSGTQTAIQD	UID116
NaN	NaN	NaN	NaN	NaN	NaN	NaN	NaN	NaN	NaN	NaN	NaN	NaN	NaN	NaN	NaN	NaN	NaN	NaN	NaN	NaN	NaN	NaN	NaN	S	3	___1	0.360271	627	A2A5R2	627	A2A5R2	A2A5R2	Brefeldin A-inhibited guanine nucleotide-exchange protein 2	Arfgef2	KGLDMARRCSVTSVESTVSSGTQTAIQDDPE	UID117
NaN	NaN	NaN	NaN	NaN	NaN	NaN	NaN	NaN	NaN	NaN	NaN	NaN	NaN	NaN	NaN	NaN	NaN	NaN	NaN	NaN	NaN	NaN	NaN	S	3	___1	0.327872	630	A2A5R2	630	A2A5R2	A2A5R2	Brefeldin A-inhibited guanine nucleotide-exchange protein 2	Arfgef2	DMARRCSVTSVESTVSSGTQTAIQDDPEQFE	UID118
NaN	NaN	NaN	NaN	NaN	NaN	NaN	NaN	NaN	NaN	NaN	NaN	NaN	NaN	NaN	NaN	NaN	NaN	NaN	NaN	NaN	NaN	NaN	NaN	S	3	___1	0.327649	631	A2A5R2	631	A2A5R2	A2A5R2	Brefeldin A-inhibited guanine nucleotide-exchange protein 2	Arfgef2	MARRCSVTSVESTVSSGTQTAIQDDPEQFEV	UID119
NaN	NaN	NaN	NaN	NaN	NaN	NaN	25.294	NaN	NaN	25.25151	NaN	NaN	NaN	24.57496	NaN	NaN	NaN	NaN	NaN	NaN	NaN	NaN	NaN	S	2	___1	0.982821	1022	A2A5R2	1022	A2A5R2	A2A5R2	Brefeldin A-inhibited guanine nucleotide-exchange protein 2	Arfgef2	ELAQLIGTGVKTRYLSGSGREREGSLKGHSL	UID120
NaN	NaN	26.30374	23.09481	NaN	NaN	23.04559	23.0173	NaN	NaN	NaN	24.81802	25.91157	NaN	NaN	22.94888	NaN	NaN	NaN	NaN	NaN	NaN	23.71408	24.80415	S	2	___1	0.657499	83	Q8R151;A2A5R4;A2A5R5	83;83;83	Q8R151	Q8R151	NFX1-type zinc finger-containing protein 1	Znfx1	GRNPHQGRRNQEGHTSDEARDQRQSQNDTRR	UID121
25.29463	24.74807	NaN	25.04864	NaN	NaN	25.38834	25.19141	NaN	NaN	NaN	NaN	NaN	24.80075	24.77012	NaN	24.45795	NaN	NaN	NaN	25.16046	25.1731	24.82508	NaN	S	2	___1	0.998947	299	Q9Z108;V9GX87;A2A5R8;Q9DBE7;A2A5S3	299;307;301;301;307	Q9Z108	Q9Z108	Double-stranded RNA-binding protein Staufen homolog 1	Stau1	VKKPGDGRKVTFFEPSPGDENGTSNKDEEFR	UID122
NaN	NaN	NaN	NaN	NaN	NaN	NaN	NaN	NaN	NaN	NaN	NaN	NaN	NaN	24.13477	NaN	25.09503	NaN	NaN	NaN	NaN	NaN	NaN	NaN	S	3	___1	0.999999	257	A2A5V4;P55194;A2A5V3;A2A5V2;S4R2D3	257;177;257;257;257	A2A5V4	A2A5V4	SH3 domain-binding protein 1	Sh3bp1	LTSLDTALAELRDNHSQADHSPLTTAAPFSR	UID123
27.92008	27.93691	27.88681	28.35069	28.79801	28.79029	29.27071	29.08243	28.89516	28.91205	29.3117	29.51254	23.78277	29.50328	29.18929	29.38745	29.57759	29.30906	28.47205	28.65291	23.44291	29.52249	28.99572	29.3271	S	2	___1	0.999998	262	A2A5V4;P55194;A2A5V3;A2A5V2;S4R2D3	262;182;262;262;262	A2A5V4	A2A5V4	SH3 domain-binding protein 1	Sh3bp1	TALAELRDNHSQADHSPLTTAAPFSRVYGVS	UID124
28.64526	29.12913	28.4303	29.10802	NaN	29.99226	30.02049	30.13968	25.20684	30.17783	30.0971	30.35531	29.83933	30.65574	30.76778	30.64057	30.4716	29.45648	28.59665	29.34287	29.75079	30.45895	30.26181	29.98549	S	2	___1	0.969802	535	A2A5V4;P55194;A2A5V3;A2A5V2;S4R2D3	535;456;535;535;535	A2A5V4	A2A5V4	SH3 domain-binding protein 1	Sh3bp1	MAVRERTEADLPKPTSPKVSRNPTETAASAE	UID125
NaN	NaN	NaN	23.50422	NaN	NaN	25.40045	24.59429	24.61644	23.6479	22.95551	25.55602	NaN	NaN	NaN	NaN	24.09804	NaN	NaN	NaN	NaN	NaN	NaN	NaN	S	1	___1	0.999995	677	A2A5V4;P55194	677;598	A2A5V4	A2A5V4	SH3 domain-binding protein 1	Sh3bp1	PPPALPPQPRPRGLISETE____________	UID126
26.18401	26.22455	25.5436	26.24813	25.97579	26.32759	27.39893	27.62471	27.08558	NaN	25.6013	27.52485	27.00742	26.71777	26.62408	26.76674	NaN	26.44634	NaN	25.75226	25.88248	26.30956	25.72419	26.60272	S	3	___1	0.999798	632	A2A5V4;P55194	632;553	A2A5V4	A2A5V4	SH3 domain-binding protein 1	Sh3bp1	VPPQPARRQSRRLPASPVISNMPAQVDQGVA	UID127
25.29618	25.14313	25.01907	24.50385	24.74725	NaN	25.15085	25.02242	25.29225	24.46208	NaN	24.99822	24.501	24.76284	24.92895	NaN	25.05146	24.50743	24.83475	NaN	25.09873	25.05113	25.32162	25.0943	S	3	___1	0.966608	576	A2A5V4;P55194	576;497	A2A5V4	A2A5V4	SH3 domain-binding protein 1	Sh3bp1	PARPTMPPPQPSSTRSSPPAPSLPPGSVSPG	UID128
25.29618	25.14313	25.01907	24.50385	24.74725	NaN	25.15085	25.02242	25.29225	24.46208	NaN	24.99822	24.501	24.76284	24.92895	NaN	25.05146	24.50743	24.83475	NaN	25.09873	25.05113	25.32162	25.0943	S	2	___1	0.564825	577	A2A5V4;P55194	577;498	A2A5V4	A2A5V4	SH3 domain-binding protein 1	Sh3bp1	ARPTMPPPQPSSTRSSPPAPSLPPGSVSPGT	UID129
NaN	NaN	NaN	NaN	NaN	NaN	NaN	NaN	NaN	NaN	NaN	NaN	NaN	NaN	NaN	NaN	NaN	NaN	NaN	26.97978	NaN	NaN	NaN	NaN	S	3	___1	0.689044	582	A2A5V4;P55194	582;503	A2A5V4	A2A5V4	SH3 domain-binding protein 1	Sh3bp1	PPPQPSSTRSSPPAPSLPPGSVSPGTPQALP	UID130
NaN	NaN	NaN	NaN	NaN	NaN	NaN	NaN	NaN	NaN	NaN	NaN	NaN	NaN	NaN	NaN	NaN	NaN	26.06569	NaN	NaN	NaN	NaN	NaN	S	2	___1	0.730981	587	A2A5V4;P55194	587;508	A2A5V4	A2A5V4	SH3 domain-binding protein 1	Sh3bp1	SSTRSSPPAPSLPPGSVSPGTPQALPRRLVG	UID131
NaN	NaN	26.23818	26.07143	27.0802	NaN	26.04091	NaN	25.80634	26.09243	25.75883	26.05171	26.11229	26.16488	26.4899	26.32234	NaN	NaN	NaN	25.41873	25.82816	NaN	26.1745	NaN	S	3	___1	0.979371	589	A2A5V4;P55194	589;510	A2A5V4	A2A5V4	SH3 domain-binding protein 1	Sh3bp1	TRSSPPAPSLPPGSVSPGTPQALPRRLVGTS	UID132
NaN	24.47809	24.35225	NaN	24.58812	24.42937	24.92484	24.97049	25.01776	24.37955	24.51629	25.14895	25.0935	24.16561	24.07169	23.87886	NaN	24.17767	24.27185	24.39499	24.25083	24.92397	24.87526	24.51827	S	2	___1	0.867905	1013	Q80TG1;A2A5Y4;Q80TG1-5	1013;1076;243	Q80TG1	Q80TG1	KAT8 regulatory NSL complex subunit 1	Kansl1	TSGSKTGREAEVAPTSPPVVPLKSRHLAATV	UID133
26.02631	25.95498	25.60563	25.87631	NaN	NaN	26.26841	25.88173	26.20998	25.50319	25.91109	NaN	26.47516	NaN	NaN	25.80243	26.08993	NaN	25.69474	26.19503	26.14598	NaN	26.06772	24.91903	S	2	___1	0.998767	249	Q80TG1;A2A5Y4;Q80TG1-3;Q80TG1-2;Q80TG1-4	249;249;249;249;249	Q80TG1	Q80TG1	KAT8 regulatory NSL complex subunit 1	Kansl1	VNSMDQPALQGSSRLSPSTDSSSNLTNVKLE	UID134
NaN	NaN	NaN	NaN	NaN	NaN	NaN	NaN	NaN	NaN	NaN	NaN	NaN	NaN	NaN	NaN	NaN	NaN	NaN	NaN	NaN	NaN	NaN	NaN	S	2	___1	0.669166	251	Q80TG1;A2A5Y4;Q80TG1-3;Q80TG1-2;Q80TG1-4	251;251;251;251;251	Q80TG1	Q80TG1	KAT8 regulatory NSL complex subunit 1	Kansl1	SMDQPALQGSSRLSPSTDSSSNLTNVKLEVK	UID135
NaN	NaN	NaN	24.82483	NaN	25.10761	25.87159	25.617	NaN	NaN	NaN	26.22341	26.37237	NaN	25.20564	24.77122	25.52379	25.27647	25.53386	25.51668	26.2452	26.05281	25.8804	NaN	S	4	___1	0.5	562	Q80TG1;A2A5Y4;Q80TG1-3;Q80TG1-2	562;562;529;562	Q80TG1	Q80TG1	KAT8 regulatory NSL complex subunit 1	Kansl1	VNSLQPVLADQVPGDSSDAEEQLHKKQRLNL	UID136
NaN	NaN	NaN	24.82483	NaN	25.10761	25.87159	25.617	NaN	NaN	NaN	26.22341	26.37237	NaN	25.20564	24.77122	25.52379	25.27647	25.53386	25.51668	26.2452	26.05281	25.8804	NaN	S	4	___1	0.5	563	Q80TG1;A2A5Y4;Q80TG1-3;Q80TG1-2	563;563;530;563	Q80TG1	Q80TG1	KAT8 regulatory NSL complex subunit 1	Kansl1	NSLQPVLADQVPGDSSDAEEQLHKKQRLNLV	UID137
24.14406	23.59434	24.16408	24.41918	24.18048	24.88767	24.84475	24.72187	24.77636	NaN	NaN	24.59958	24.62751	24.75705	24.78467	24.9612	24.57358	NaN	24.51641	23.99757	24.37875	24.91301	24.99417	25.04623	S	3	___1	0.999998	922	Q80TG1;A2A5Y4;Q80TG1-5	922;985;152	Q80TG1	Q80TG1	KAT8 regulatory NSL complex subunit 1	Kansl1	SSHSLSEFSHGQSPRSPISPELHSAPLTPVA	UID138
NaN	NaN	NaN	NaN	NaN	NaN	NaN	NaN	NaN	NaN	NaN	NaN	NaN	NaN	NaN	NaN	NaN	NaN	NaN	NaN	NaN	NaN	NaN	NaN	S	3	___1	0.999757	925	Q80TG1;A2A5Y4;Q80TG1-5	925;988;155	Q80TG1	Q80TG1	KAT8 regulatory NSL complex subunit 1	Kansl1	SLSEFSHGQSPRSPISPELHSAPLTPVARDS	UID139
NaN	NaN	NaN	NaN	NaN	NaN	NaN	NaN	NaN	NaN	NaN	NaN	NaN	NaN	NaN	NaN	NaN	24.90104	NaN	25.51011	NaN	NaN	NaN	NaN	S	2	___1	0.811029	54	P52293;F2Z431;A2A602;A2A600;A2A601;A6PW68	54;54;54;54;54;73	P52293	P52293	Importin subunit alpha-1	Kpna2	RKAKKDEQMLKRRNVSSFPDDATSPLQENRN	UID140
NaN	25.4431	NaN	NaN	NaN	NaN	NaN	25.7134	NaN	NaN	NaN	NaN	24.57288	25.10061	25.27881	25.08643	25.14165	24.36433	NaN	25.8953	NaN	NaN	NaN	NaN	S	2	___1	0.977907	55	P52293;F2Z431;A2A602;A2A600;A2A601;A6PW68	55;55;55;55;55;74	P52293	P52293	Importin subunit alpha-1	Kpna2	KAKKDEQMLKRRNVSSFPDDATSPLQENRNN	UID141
28.31972	27.98636	28.21197	28.29728	28.4289	28.71388	28.95349	28.85195	29.17365	28.56732	28.52002	28.73767	28.3356	27.93669	28.04432	28.08745	28.23233	28.32971	28.51668	28.64877	28.35258	28.60894	28.52619	28.32444	S	2	___1	0.99978	62	P52293;F2Z431;A2A602;A2A600;A2A601;A6PW68	62;62;62;62;62;81	P52293	P52293	Importin subunit alpha-1	Kpna2	MLKRRNVSSFPDDATSPLQENRNNQGTVNWS	UID142
NaN	NaN	NaN	NaN	NaN	NaN	NaN	NaN	NaN	NaN	NaN	NaN	NaN	NaN	NaN	NaN	NaN	NaN	NaN	NaN	NaN	NaN	NaN	NaN	S	2	___1	0.5	2	P52293;F2Z431;A2A602;A2A600;A2A601;A6PW68	2;2;2;2;2;21	P52293	P52293	Importin subunit alpha-1	Kpna2	______________MSTNENANLPAARLNRF	UID143
26.05159	NaN	25.70773	NaN	25.25685	25.71474	25.4797	25.74417	26.03538	25.71204	25.73815	26.29941	26.26641	25.32763	25.16365	25.26639	24.94637	24.52391	24.74319	24.81812	25.07521	25.64097	25.14659	25.28079	S	2	___1	1	1302	A2A654;A2A655;E9Q6A7	1302;1239;1187	A2A654	A2A654		Bptf	KPDPKDQVLDDVSIQSPGPNCQRQNSVESDL	UID144
NaN	NaN	NaN	NaN	NaN	NaN	NaN	NaN	NaN	NaN	NaN	NaN	NaN	NaN	NaN	NaN	NaN	NaN	NaN	NaN	NaN	NaN	NaN	NaN	S	3	___1	0.534234	750	A2A654;A2A655	750;687	A2A654	A2A654		Bptf	DSAKAADDPEIGERDSHTPVSVHEEIGDFRL	UID145
NaN	NaN	NaN	NaN	NaN	NaN	NaN	NaN	NaN	NaN	NaN	NaN	NaN	NaN	NaN	NaN	NaN	NaN	NaN	NaN	NaN	NaN	NaN	NaN	S	3	___1	0.999996	755	A2A654;A2A655	755;692	A2A654	A2A654		Bptf	ADDPEIGERDSHTPVSVHEEIGDFRLEKSNG	UID146
26.9382	27.01041	24.73712	26.26696	27.15354	26.85674	26.90633	26.65294	27.03496	26.56882	26.53921	26.34907	26.42042	26.50888	26.63658	26.75659	26.58434	NaN	26.45784	26.83762	26.86195	26.84924	26.44176	26.70213	S	2	___1	1	1133	A2A654;A2A655;E9Q6A7	1133;1070;1018	A2A654	A2A654		Bptf	KEPEKKDQDVKELLDSDNDKSFKEEPMEIDD	UID147
NaN	23.24463	NaN	NaN	NaN	NaN	NaN	NaN	NaN	24.04034	24.15923	NaN	NaN	NaN	23.41931	24.3688	23.40847	NaN	NaN	NaN	NaN	NaN	23.3534	NaN	S	2	___1	0.999249	829	A2A654;A2A655;E9Q6A7	829;766;704	A2A654	A2A654		Bptf	ANKLFKEGKEVLVVNSQGEVSRLSTKKEVVM	UID148
NaN	24.41796	23.79352	NaN	NaN	NaN	NaN	NaN	NaN	NaN	NaN	NaN	NaN	24.22861	24.47964	NaN	NaN	NaN	NaN	NaN	NaN	NaN	NaN	NaN	S	2	___1	0.998633	1332	A2A654;A2A655;E9Q6A7	1332;1269;1217	A2A654	A2A654		Bptf	LDARISEPAGKGLELSQTKTEVTDSSSDDSK	UID149
NaN	NaN	NaN	NaN	NaN	NaN	NaN	NaN	NaN	NaN	NaN	NaN	NaN	NaN	NaN	NaN	NaN	NaN	NaN	24.32793	NaN	NaN	24.81137	NaN	S	2	___1	0.900536	1766	A2A654;A2A655;E9Q6A7	1766;1703;1651	A2A654	A2A654		Bptf	TVTTTTTTVTKLSTPSPDTGVDTISVKEQSK	UID150
NaN	NaN	NaN	NaN	NaN	NaN	NaN	NaN	NaN	NaN	NaN	NaN	NaN	NaN	NaN	NaN	NaN	NaN	NaN	NaN	NaN	NaN	NaN	NaN	S	2	___1	0.395145	2456	A2A654;A2A655;E9Q6A7	2456;2393;2341	A2A654	A2A654		Bptf	AQTSKPLVATQCQPQSSVQGQSPVRVQSPPL	UID151
26.69644	26.29093	26.45584	26.34981	26.28154	26.91525	26.32809	26.19563	26.45792	26.89747	26.73699	27.02284	26.89169	NaN	NaN	NaN	26.14763	NaN	25.65736	25.53798	25.86358	26.23976	26.03118	25.98752	S	2	___1	1	2462	A2A654;A2A655;E9Q6A7	2462;2399;2347	A2A654	A2A654		Bptf	LVATQCQPQSSVQGQSPVRVQSPPLTRIRPS	UID152
27.6133	27.15721	26.53968	27.19169	27.14005	27.13741	27.04989	27.00271	27.00089	NaN	26.29723	NaN	NaN	26.75404	26.23544	26.25566	26.77304	26.73286	26.8649	27.06126	26.98131	27.23654	26.80267	26.11034	S	2	___1	1	1312	A2A654;A2A655;E9Q6A7	1312;1249;1197	A2A654	A2A654		Bptf	DVSIQSPGPNCQRQNSVESDLDARISEPAGK	UID153
NaN	NaN	NaN	NaN	NaN	NaN	NaN	NaN	NaN	NaN	NaN	NaN	NaN	NaN	NaN	NaN	NaN	NaN	NaN	NaN	NaN	NaN	NaN	NaN	S	2	___1	1	1315	A2A654;A2A655;E9Q6A7	1315;1252;1200	A2A654	A2A654		Bptf	IQSPGPNCQRQNSVESDLDARISEPAGKGLE	UID154
24.82987	25.315	24.93863	24.73174	24.78771	NaN	24.56413	25.15437	NaN	25.03486	25.46796	NaN	NaN	NaN	NaN	NaN	NaN	NaN	NaN	NaN	NaN	NaN	24.42963	NaN	S	3	___1	1	585	A2A654;A2A655;E9Q6A7	585;585;585	A2A654	A2A654		Bptf	DSLRIKRGEDIDCDQSPEDPEKDKHEGENNS	UID155
25.13907	25.39725	25.35377	NaN	25.73862	25.6609	24.96627	24.92859	25.17169	24.40918	24.83263	24.7637	24.85396	NaN	25.03171	24.88809	25.02813	24.87122	25.05908	24.5451	25.25624	NaN	NaN	23.96146	S	2	___1	0.999912	775	A2A654;A2A655;E9Q6A7	775;712;650	A2A654	A2A654		Bptf	IGDFRLEKSNGEVSESPGAGKGTSGSTRIIT	UID156
29.00895	29.05007	28.86544	28.67509	29.06548	28.98918	28.7227	28.89001	28.73095	28.73486	29.02036	28.96044	NaN	27.71986	28.06917	28.9776	28.83237	28.5814	28.89758	28.84601	28.90003	NaN	28.86523	28.39832	S	2	___1	1	228	A2A654;A2A655;E9Q6A7	228;228;228	A2A654	A2A654		Bptf	SSTPGRRKPRVHRPRSPILEEKDIPPLEFPK	UID157
NaN	NaN	25.1388	NaN	24.02867	24.52271	25.15777	24.86022	NaN	NaN	NaN	25.42191	24.87853	24.96728	24.36493	NaN	25.02888	NaN	NaN	24.77535	NaN	24.80366	24.56448	24.55262	S	3	___1	0.996593	2804	A2A654;A2A655;E9Q6A7;A2A652	2804;2741;2689;83	A2A654	A2A654		Bptf	PVPAPAPAAPPAPPRSPPPSTHSLPPAGHPT	UID158
23.45739	23.9764	23.735	23.69519	24.00093	23.68859	23.52528	NaN	24.79328	23.89624	NaN	NaN	NaN	23.50312	23.90058	24.01538	24.36753	NaN	NaN	24.14188	NaN	NaN	24.52055	23.65665	S	2	___1	0.999976	2099	A2A654;A2A655;E9Q6A7;A2A653	2099;2036;1984;146	A2A654	A2A654		Bptf	SVTPGTKMVLATKVGSPATVTFQQNKNFHQT	UID159
28.25705	27.96246	27.7324	28.13075	28.15735	27.86089	28.19976	28.23105	28.25849	28.27418	28.2553	28.56336	28.57199	28.25863	28.4822	28.53527	27.7422	28.3167	27.81708	28.06059	28.07755	28.58133	28.18792	28.15011	S	2	___1	1	2468	A2A654;A2A655;E9Q6A7	2468;2405;2353	A2A654	A2A654		Bptf	QPQSSVQGQSPVRVQSPPLTRIRPSTPSQVT	UID160
NaN	NaN	NaN	NaN	NaN	NaN	NaN	NaN	NaN	NaN	NaN	NaN	NaN	NaN	NaN	NaN	NaN	NaN	NaN	NaN	NaN	NaN	NaN	NaN	S	3	___1	0.33139	1460	A2A690;A2A690-2;F6VP19	1460;1470;603	A2A690	A2A690	Protein TANC2	Tanc2	QSPPSSPAHRDSAYISSSPLGSHQVFDFRSN	UID161
NaN	NaN	NaN	NaN	NaN	NaN	NaN	NaN	NaN	NaN	NaN	NaN	NaN	NaN	NaN	NaN	NaN	NaN	NaN	NaN	NaN	NaN	NaN	NaN	S	3	___1	0.33139	1461	A2A690;A2A690-2;F6VP19	1461;1471;604	A2A690	A2A690	Protein TANC2	Tanc2	SPPSSPAHRDSAYISSSPLGSHQVFDFRSNS	UID162
NaN	NaN	NaN	NaN	23.99075	23.72046	24.83219	25.26338	NaN	NaN	NaN	25.01078	24.46656	24.03145	NaN	NaN	NaN	24.20127	NaN	23.8145	23.94762	24.42822	24.73019	NaN	S	3	___1	0.988089	1462	A2A690;A2A690-2;F6VP19	1462;1472;605	A2A690	A2A690	Protein TANC2	Tanc2	PPSSPAHRDSAYISSSPLGSHQVFDFRSNSS	UID163
NaN	NaN	NaN	NaN	NaN	NaN	NaN	NaN	NaN	NaN	NaN	NaN	NaN	NaN	NaN	NaN	NaN	NaN	NaN	NaN	NaN	NaN	NaN	NaN	S	2	___1	0.998287	1534	A2A690;A2A690-2;F6VP19	1534;1544;677	A2A690	A2A690	Protein TANC2	Tanc2	RFSPPPVGGQSKEYPSPPPSPLRRGPQYRAS	UID164
NaN	NaN	NaN	NaN	NaN	NaN	NaN	NaN	NaN	NaN	NaN	NaN	NaN	NaN	NaN	NaN	NaN	NaN	NaN	NaN	NaN	NaN	NaN	NaN	S	2	___1	0.999999	1538	A2A690;A2A690-2;F6VP19	1538;1548;681	A2A690	A2A690	Protein TANC2	Tanc2	PPVGGQSKEYPSPPPSPLRRGPQYRASPPAE	UID165
NaN	NaN	NaN	NaN	NaN	NaN	NaN	NaN	NaN	NaN	NaN	NaN	NaN	NaN	NaN	NaN	NaN	NaN	NaN	NaN	NaN	NaN	NaN	NaN	S	3	___1	0.558321	21	A2A690;A2A690-2;E9Q2K2	21;21;21	A2A690;E9Q2K2	A2A690	Protein TANC2	Tanc2	LKMLLTGGKSSRKNRSSDGGSEEPPDRRQSS	UID166
NaN	NaN	NaN	24.84503	NaN	NaN	25.87105	25.89583	25.73704	NaN	NaN	25.84458	NaN	NaN	NaN	NaN	NaN	NaN	25.08631	24.7062	25.08942	NaN	NaN	NaN	S	3	___1	0.793376	22	A2A690;A2A690-2;E9Q2K2	22;22;22	A2A690;E9Q2K2	A2A690	Protein TANC2	Tanc2	KMLLTGGKSSRKNRSSDGGSEEPPDRRQSSV	UID167
NaN	NaN	NaN	NaN	NaN	NaN	NaN	NaN	NaN	NaN	NaN	NaN	NaN	NaN	NaN	NaN	NaN	NaN	NaN	NaN	NaN	NaN	NaN	NaN	S	2	___1	0.999998	1446	A2A690;A2A690-2;F6VP19	1446;1456;589	A2A690	A2A690	Protein TANC2	Tanc2	LQTEARPSQGLPVIQSPPSSPAHRDSAYISS	UID168
NaN	NaN	NaN	NaN	NaN	NaN	NaN	NaN	NaN	NaN	NaN	NaN	NaN	NaN	NaN	NaN	NaN	NaN	NaN	NaN	NaN	NaN	NaN	NaN	S	2	___1	0.75481	1449	A2A690;A2A690-2;F6VP19	1449;1459;592	A2A690	A2A690	Protein TANC2	Tanc2	EARPSQGLPVIQSPPSSPAHRDSAYISSSPL	UID169
NaN	NaN	NaN	NaN	NaN	NaN	NaN	NaN	NaN	NaN	NaN	NaN	NaN	NaN	NaN	NaN	NaN	NaN	NaN	NaN	NaN	NaN	NaN	NaN	S	2	___1	0.985956	1450	A2A690;A2A690-2;F6VP19	1450;1460;593	A2A690	A2A690	Protein TANC2	Tanc2	ARPSQGLPVIQSPPSSPAHRDSAYISSSPLG	UID170
NaN	NaN	NaN	NaN	NaN	NaN	NaN	NaN	NaN	NaN	NaN	NaN	NaN	NaN	NaN	NaN	NaN	NaN	NaN	NaN	NaN	NaN	NaN	NaN	S	2	___1	0.80755	398	A2A690;A2A690-2	398;398	A2A690	A2A690	Protein TANC2	Tanc2	LVALSCHGTRMRQIASDSPHASPKHVDANRE	UID171
NaN	NaN	NaN	24.54439	24.75654	NaN	24.1321	NaN	24.10582	NaN	NaN	NaN	NaN	NaN	NaN	24.26241	NaN	NaN	NaN	NaN	NaN	NaN	NaN	NaN	S	2	___1	0.999699	400	A2A690;A2A690-2	400;400	A2A690	A2A690	Protein TANC2	Tanc2	ALSCHGTRMRQIASDSPHASPKHVDANRELP	UID172
NaN	NaN	NaN	NaN	NaN	NaN	NaN	NaN	NaN	NaN	NaN	NaN	NaN	NaN	NaN	NaN	NaN	NaN	NaN	NaN	NaN	NaN	NaN	NaN	S	2	___1	0.999996	404	A2A690;A2A690-2	404;404	A2A690	A2A690	Protein TANC2	Tanc2	HGTRMRQIASDSPHASPKHVDANRELPLTQA	UID173
NaN	NaN	NaN	NaN	NaN	NaN	NaN	NaN	NaN	NaN	NaN	24.82818	NaN	24.39787	NaN	NaN	24.02758	24.31638	24.20464	24.06579	24.10925	NaN	23.20819	NaN	S	2	___1	0.986327	238	A2A690;A2A690-2	238;238	A2A690	A2A690	Protein TANC2	Tanc2	SCLYRVDENMAASTYSLNKIPERNLETVLSQ	UID174
NaN	NaN	NaN	24.23081	23.16734	24.78012	24.40996	23.86316	24.32444	24.62388	NaN	24.8501	24.40574	NaN	NaN	NaN	NaN	NaN	24.29782	23.88362	24.80907	NaN	NaN	24.56331	S	2	___1	0.856614	409	A2A699;A2A699-2	409;225	A2A699	A2A699	Protein FAM171A2	Fam171a2	PGSLHSAFSSSRDLASSRDDFFRAKPRSASR	UID175
NaN	23.25911	NaN	24.23081	NaN	NaN	24.40996	23.86316	NaN	24.62388	23.89735	NaN	24.40574	NaN	NaN	NaN	NaN	NaN	NaN	23.88362	24.80907	24.83605	NaN	24.56331	S	3	___1	0.967987	410	A2A699;A2A699-2	410;226	A2A699	A2A699	Protein FAM171A2	Fam171a2	GSLHSAFSSSRDLASSRDDFFRAKPRSASRP	UID176
24.12297	NaN	NaN	NaN	NaN	24.06776	24.536	23.96058	NaN	NaN	NaN	NaN	NaN	NaN	24.46886	NaN	NaN	23.90674	24.04677	24.36753	NaN	24.47184	NaN	NaN	S	3	___1	0.937673	785	A2A699;A2A699-2	785;601	A2A699	A2A699	Protein FAM171A2	Fam171a2	RGDSSRSSASELRRDSLTSPEDELGAEVGDE	UID177
NaN	NaN	NaN	NaN	NaN	NaN	NaN	NaN	NaN	NaN	NaN	NaN	NaN	NaN	NaN	NaN	NaN	NaN	NaN	NaN	NaN	NaN	NaN	NaN	S	3	___1	0.333333	788	A2A699;A2A699-2	788;604	A2A699	A2A699	Protein FAM171A2	Fam171a2	SSRSSASELRRDSLTSPEDELGAEVGDEAGD	UID178
NaN	NaN	NaN	NaN	NaN	NaN	NaN	NaN	NaN	NaN	NaN	NaN	NaN	NaN	NaN	NaN	NaN	NaN	NaN	NaN	NaN	NaN	NaN	NaN	S	4	___1	0.995937	475	A2A699;A2A699-2	475;291	A2A699	A2A699	Protein FAM171A2	Fam171a2	RRGPAGAAAFLHEPPSPPPSFDHYLGHKGAA	UID179
NaN	NaN	NaN	NaN	NaN	NaN	NaN	NaN	NaN	NaN	NaN	NaN	NaN	NaN	NaN	NaN	NaN	NaN	NaN	NaN	NaN	NaN	NaN	NaN	S	2	___1	0.994246	666	A2A699;A2A699-2	666;482	A2A699	A2A699	Protein FAM171A2	Fam171a2	WFVSLDGRSNSQVRHSYIDLQAGSGGRSTDA	UID180
NaN	NaN	NaN	NaN	NaN	NaN	NaN	NaN	NaN	NaN	NaN	NaN	NaN	NaN	NaN	NaN	NaN	NaN	NaN	NaN	NaN	NaN	NaN	NaN	S	2	___1	0.460485	729	A2A699;A2A699-2	729;545	A2A699	A2A699	Protein FAM171A2	Fam171a2	PPAPPRLALSEDTEPSSSESRTGLCSPEDNS	UID181
NaN	NaN	NaN	NaN	NaN	NaN	NaN	24.46967	NaN	NaN	NaN	NaN	NaN	NaN	NaN	NaN	NaN	NaN	NaN	NaN	NaN	NaN	NaN	NaN	S	2	___1	0.741323	730	A2A699;A2A699-2	730;546	A2A699	A2A699	Protein FAM171A2	Fam171a2	PAPPRLALSEDTEPSSSESRTGLCSPEDNSL	UID182
NaN	NaN	NaN	NaN	NaN	NaN	25.09374	NaN	25.0899	25.55722	25.54486	NaN	NaN	24.71193	25.01338	NaN	NaN	NaN	25.42416	25.28401	NaN	NaN	NaN	NaN	S	2	___1	0.822956	731	A2A699;A2A699-2	731;547	A2A699	A2A699	Protein FAM171A2	Fam171a2	APPRLALSEDTEPSSSESRTGLCSPEDNSLT	UID183
NaN	NaN	NaN	NaN	NaN	NaN	NaN	NaN	NaN	NaN	NaN	NaN	25.34509	NaN	NaN	NaN	NaN	NaN	NaN	NaN	NaN	NaN	NaN	NaN	S	2	___1	0.670173	733	A2A699;A2A699-2	733;549	A2A699	A2A699	Protein FAM171A2	Fam171a2	PRLALSEDTEPSSSESRTGLCSPEDNSLTPL	UID184
22.85586	23.71377	23.79541	24.63306	25.07267	24.93233	24.96089	24.69365	NaN	25.5291	25.67012	25.11188	24.62606	24.67406	24.24656	24.59115	25.09297	NaN	24.86179	NaN	25.02365	25.0872	NaN	25.20273	S	3	___1	1	445	A2A699;A2A699-2	445;261	A2A699	A2A699	Protein FAM171A2	Fam171a2	PGARTVEGAGLKSARSVEGPGGLEPSLDEYR	UID185
NaN	NaN	NaN	NaN	NaN	NaN	NaN	NaN	NaN	NaN	NaN	NaN	NaN	NaN	NaN	NaN	NaN	NaN	NaN	NaN	NaN	NaN	25.19922	NaN	S	2	___1	0.49996	327	A2A6A1	327	A2A6A1	A2A6A1	G patch domain-containing protein 8	Gpatch8	LESIASVFKDHAEEGSSEDGTKADEKSSDQG	UID186
NaN	NaN	NaN	NaN	NaN	NaN	NaN	22.28687	NaN	NaN	NaN	NaN	NaN	NaN	NaN	NaN	NaN	NaN	NaN	NaN	NaN	NaN	25.19922	NaN	S	2	___1	0.63907	328	A2A6A1	328	A2A6A1	A2A6A1	G patch domain-containing protein 8	Gpatch8	ESIASVFKDHAEEGSSEDGTKADEKSSDQGV	UID187
NaN	NaN	25.79576	26.2198	25.92633	26.41524	26.01865	NaN	25.79186	26.10394	26.49017	25.62823	25.56119	NaN	NaN	NaN	NaN	NaN	25.90123	26.11012	26.27563	26.04212	NaN	25.15178	S	2	___1	1	1179	A2A6A1	1179	A2A6A1	A2A6A1	G patch domain-containing protein 8	Gpatch8	KCEESGLERGEEQEHSEPEEGSPRSSDAPFG	UID188
NaN	NaN	NaN	NaN	NaN	NaN	NaN	NaN	NaN	NaN	NaN	NaN	NaN	NaN	NaN	NaN	NaN	NaN	NaN	NaN	NaN	NaN	NaN	NaN	S	2	___1	1	1185	A2A6A1	1185	A2A6A1	A2A6A1	G patch domain-containing protein 8	Gpatch8	LERGEEQEHSEPEEGSPRSSDAPFGHQFSEE	UID189
NaN	NaN	NaN	NaN	NaN	NaN	NaN	NaN	27.89574	NaN	NaN	NaN	NaN	NaN	NaN	NaN	NaN	NaN	NaN	NaN	NaN	NaN	NaN	NaN	S	2	___1	0.999823	1037	A2A6A1	1037	A2A6A1	A2A6A1	G patch domain-containing protein 8	Gpatch8	RRSGRRDFIRSKIYRSQSPHYFQSGRGEGPG	UID190
27.94274	26.82639	26.95449	27.43317	27.85055	27.80747	27.14433	27.7357	22.44594	27.64911	27.86756	27.8715	27.47622	27.26678	27.47011	27.37003	27.27195	NaN	27.44324	27.31657	27.30025	NaN	27.24898	27.29588	S	2	___1	0.999945	1039	A2A6A1	1039	A2A6A1	A2A6A1	G patch domain-containing protein 8	Gpatch8	SGRRDFIRSKIYRSQSPHYFQSGRGEGPGKK	UID191
NaN	NaN	NaN	NaN	NaN	NaN	NaN	NaN	NaN	NaN	NaN	NaN	NaN	NaN	NaN	NaN	NaN	NaN	NaN	NaN	NaN	NaN	NaN	NaN	S	3	___1	1	1013	A2A6A1	1013	A2A6A1	A2A6A1	G patch domain-containing protein 8	Gpatch8	RSTRSPSQRSGSRKGSWGHESPEERRSGRRD	UID192
NaN	NaN	NaN	NaN	NaN	NaN	NaN	NaN	NaN	NaN	NaN	NaN	NaN	NaN	NaN	NaN	NaN	NaN	NaN	NaN	NaN	NaN	NaN	NaN	S	3	___1	1	1018	A2A6A1	1018	A2A6A1	A2A6A1	G patch domain-containing protein 8	Gpatch8	PSQRSGSRKGSWGHESPEERRSGRRDFIRSK	UID193
NaN	NaN	NaN	NaN	NaN	NaN	NaN	NaN	NaN	NaN	NaN	NaN	NaN	NaN	NaN	NaN	NaN	NaN	NaN	24.94154	NaN	NaN	NaN	NaN	S	2	___1	0.608784	645	A2A6A1	645	A2A6A1	A2A6A1	G patch domain-containing protein 8	Gpatch8	SGAACSSLNKQEPGGSHMSETEDTGRSHPSK	UID194
NaN	25.7251	25.32069	25.74296	25.64287	25.62831	25.95327	25.87776	NaN	25.59052	NaN	25.8822	25.56877	25.59471	25.4037	24.90513	26.12058	25.96601	24.96684	NaN	25.00949	25.86129	NaN	25.117	S	3	___1	0.861419	648	A2A6A1	648	A2A6A1	A2A6A1	G patch domain-containing protein 8	Gpatch8	ACSSLNKQEPGGSHMSETEDTGRSHPSKKEP	UID195
NaN	NaN	NaN	NaN	NaN	NaN	NaN	NaN	NaN	NaN	NaN	NaN	NaN	NaN	NaN	NaN	NaN	NaN	NaN	NaN	NaN	NaN	NaN	NaN	S	2	___1	0.999853	912	A2A6A1	912	A2A6A1	A2A6A1	G patch domain-containing protein 8	Gpatch8	SYSDYSDRSRRHSKRSHDSDDSDYTSSKHRS	UID196
NaN	NaN	NaN	NaN	NaN	NaN	NaN	NaN	NaN	NaN	NaN	NaN	NaN	NaN	NaN	NaN	NaN	NaN	NaN	NaN	NaN	NaN	NaN	NaN	S	2	___1	0.999164	915	A2A6A1	915	A2A6A1	A2A6A1	G patch domain-containing protein 8	Gpatch8	DYSDRSRRHSKRSHDSDDSDYTSSKHRSKRH	UID197
NaN	NaN	NaN	NaN	NaN	NaN	NaN	NaN	NaN	NaN	NaN	NaN	NaN	NaN	NaN	NaN	NaN	NaN	NaN	NaN	NaN	NaN	NaN	NaN	S	2	___1	0.962891	918	A2A6A1	918	A2A6A1	A2A6A1	G patch domain-containing protein 8	Gpatch8	DRSRRHSKRSHDSDDSDYTSSKHRSKRHKYS	UID198
28.62826	28.97946	28.98647	NaN	NaN	28.74179	NaN	NaN	NaN	NaN	NaN	NaN	NaN	NaN	NaN	28.53531	28.38278	NaN	NaN	NaN	NaN	NaN	28.46991	27.92745	S	2	___1	0.999323	733	A2A6A1	733	A2A6A1	A2A6A1	G patch domain-containing protein 8	Gpatch8	AAADSERGPKSEPPGSGSPAPPRRRRRAQDD	UID199
NaN	NaN	NaN	28.68388	28.94854	NaN	28.7415	28.57636	28.67882	28.07765	28.17198	28.44691	28.46505	28.68672	28.60964	NaN	NaN	28.45591	28.46634	28.49121	28.53063	28.72342	28.46991	NaN	S	2	___1	0.999473	735	A2A6A1	735	A2A6A1	A2A6A1	G patch domain-containing protein 8	Gpatch8	ADSERGPKSEPPGSGSPAPPRRRRRAQDDSQ	UID200
NaN	27.45081	27.76756	28.11148	NaN	27.74066	27.75111	27.68532	27.66024	27.56551	NaN	NaN	NaN	27.75888	27.76477	27.83237	27.61112	27.57499	NaN	27.65075	27.76819	NaN	27.29044	NaN	S	2	___1	1	753	A2A6A1	753	A2A6A1	A2A6A1	G patch domain-containing protein 8	Gpatch8	PPRRRRRAQDDSQRRSLPAEEGNSGKKDDGG	UID201
27.33875	NaN	27.11217	26.82189	27.02739	27.752	27.47468	NaN	27.45779	27.21141	27.32182	27.3538	26.75136	26.17468	27.06712	27.03328	26.86502	27.21753	26.88751	27.21632	27.16068	27.41442	27.04999	26.45136	S	3	___1	1	1206	A2A6A1	1206	A2A6A1	A2A6A1	G patch domain-containing protein 8	Gpatch8	APFGHQFSEEAAGPLSDPPPEEPKSEEATAD	UID202
28.48604	28.52447	28.42434	NaN	28.15054	28.35775	28.28943	NaN	28.40056	28.13006	28.28987	28.12524	NaN	28.63263	28.22835	NaN	NaN	28.58935	NaN	28.28202	28.1575	28.76414	27.39116	28.20149	S	2	___1	1	451	A2A6A1	451	A2A6A1	A2A6A1	G patch domain-containing protein 8	Gpatch8	KSSSPKPQGCSKTAASPGAERTVSEASELQK	UID203
28.28877	27.56943	27.39231	27.6809	27.74028	27.82887	28.39047	27.92162	28.51443	27.74606	27.76737	28.35616	28.07378	27.77039	27.40868	27.33313	27.28109	27.25584	27.3368	27.48378	27.39428	27.97054	27.22711	NaN	S	3	___1	1	82	A2A6P4	82	A2A6P4	A2A6P4		Fam104a	AMSERLRPRKRRRNGSDDDNHPPPQTKRSSR	UID204
NaN	NaN	NaN	NaN	NaN	NaN	NaN	NaN	NaN	NaN	NaN	NaN	NaN	NaN	NaN	NaN	NaN	NaN	NaN	NaN	NaN	NaN	NaN	NaN	S	2	___1	1	62	A2A6P4	62	A2A6P4	A2A6P4		Fam104a	TAPTVRCRRGAAPRRSPSPAAMSERLRPRKR	UID205
NaN	NaN	NaN	NaN	NaN	NaN	NaN	NaN	NaN	NaN	NaN	NaN	NaN	NaN	NaN	NaN	NaN	NaN	NaN	NaN	NaN	NaN	NaN	NaN	S	2	___1	0.999995	64	A2A6P4	64	A2A6P4	A2A6P4		Fam104a	PTVRCRRGAAPRRSPSPAAMSERLRPRKRRR	UID206
NaN	NaN	NaN	NaN	NaN	NaN	NaN	NaN	NaN	NaN	NaN	NaN	NaN	NaN	NaN	NaN	NaN	NaN	NaN	NaN	NaN	NaN	NaN	NaN	S	4	___1	0.120742	352	A2A6Q5;Q8R568;A2A6Q5-2;A2A6Q5-3	352;358;358;358	A2A6Q5	A2A6Q5	Cell division cycle protein 27 homolog	Cdc27	GNSREVTPVLVAQTQSSGPQTSTTPQVLSPT	UID207
NaN	NaN	NaN	NaN	NaN	NaN	NaN	NaN	NaN	NaN	NaN	NaN	NaN	NaN	NaN	NaN	NaN	NaN	NaN	NaN	NaN	NaN	NaN	NaN	S	4	___1	0.120742	353	A2A6Q5;Q8R568;A2A6Q5-2;A2A6Q5-3	353;359;359;359	A2A6Q5	A2A6Q5	Cell division cycle protein 27 homolog	Cdc27	NSREVTPVLVAQTQSSGPQTSTTPQVLSPTI	UID208
NaN	NaN	NaN	NaN	NaN	NaN	NaN	NaN	NaN	NaN	NaN	NaN	NaN	NaN	NaN	NaN	NaN	NaN	NaN	NaN	NaN	NaN	NaN	NaN	S	4	___1	0.163155	358	A2A6Q5;Q8R568;A2A6Q5-2;A2A6Q5-3	358;364;364;364	A2A6Q5	A2A6Q5	Cell division cycle protein 27 homolog	Cdc27	TPVLVAQTQSSGPQTSTTPQVLSPTITSPPN	UID209
24.66221	NaN	25.16385	NaN	NaN	NaN	26.02073	26.53051	26.57043	NaN	24.27299	NaN	26.51147	NaN	NaN	NaN	NaN	NaN	24.31091	NaN	NaN	NaN	25.53659	25.45842	S	4	___1	0.893429	365	A2A6Q5;Q8R568;A2A6Q5-2;A2A6Q5-3	365;371;371;371	A2A6Q5	A2A6Q5	Cell division cycle protein 27 homolog	Cdc27	TQSSGPQTSTTPQVLSPTITSPPNALPRRSS	UID210
NaN	NaN	NaN	NaN	NaN	NaN	NaN	NaN	NaN	NaN	NaN	NaN	NaN	NaN	NaN	NaN	NaN	NaN	NaN	NaN	NaN	NaN	NaN	NaN	S	3	___1	0.932791	90	Q3TB48;A2A6S1	90;90	Q3TB48	Q3TB48	Transmembrane protein 104	Tmem104	RWKRMETHKEEDDEDSSTASDSDLLSQDNYE	UID211
NaN	NaN	NaN	NaN	NaN	NaN	NaN	NaN	NaN	NaN	NaN	NaN	NaN	NaN	NaN	NaN	NaN	NaN	NaN	NaN	NaN	NaN	NaN	NaN	S	3	___1	0.932791	91	Q3TB48;A2A6S1	91;91	Q3TB48	Q3TB48	Transmembrane protein 104	Tmem104	WKRMETHKEEDDEDSSTASDSDLLSQDNYER	UID212
NaN	NaN	NaN	NaN	NaN	NaN	NaN	NaN	NaN	NaN	NaN	NaN	NaN	NaN	NaN	NaN	NaN	NaN	NaN	NaN	NaN	NaN	NaN	NaN	S	3	___1	0.938609	94	Q3TB48;A2A6S1	94;94	Q3TB48	Q3TB48	Transmembrane protein 104	Tmem104	METHKEEDDEDSSTASDSDLLSQDNYERAEK	UID213
25.47219	24.88241	24.93764	24.56564	NaN	25.03011	24.4891	24.69264	24.9722	24.79094	24.83007	25.07778	25.00958	NaN	NaN	25.05805	NaN	NaN	25.0604	25.26202	25.01082	25.45836	24.86226	24.82153	S	2	___1	1	407	A2A6T1	407	A2A6T1	A2A6T1	Cerebellar degeneration-related protein 2-like	Cdr2l	ISRDSSWRDLLGGEESPGEGKAGEKSLSQHV	UID214
NaN	NaN	25.4024	NaN	NaN	NaN	NaN	NaN	NaN	NaN	NaN	NaN	NaN	NaN	NaN	NaN	NaN	NaN	NaN	NaN	NaN	NaN	NaN	NaN	S	3	___1	0.510892	178	A2A6T1	178	A2A6T1	A2A6T1	Cerebellar degeneration-related protein 2-like	Cdr2l	ELCTSSRCEDAFRLHSSSLELGPRPLEQENE	UID215
NaN	25.19704	NaN	25.07231	24.44878	25.32378	NaN	25.20713	NaN	25.74891	26.08687	25.55254	NaN	26.27585	26.33033	26.50218	26.58892	NaN	24.7318	25.3414	NaN	NaN	NaN	25.87472	S	2	___1	0.84985	179	A2A6T1	179	A2A6T1	A2A6T1	Cerebellar degeneration-related protein 2-like	Cdr2l	LCTSSRCEDAFRLHSSSLELGPRPLEQENER	UID216
NaN	24.17035	NaN	NaN	NaN	NaN	NaN	NaN	NaN	NaN	NaN	23.72702	NaN	NaN	NaN	24.17417	NaN	NaN	NaN	NaN	NaN	NaN	NaN	NaN	S	3	___1	0.684948	180	A2A6T1	180	A2A6T1	A2A6T1	Cerebellar degeneration-related protein 2-like	Cdr2l	CTSSRCEDAFRLHSSSLELGPRPLEQENERL	UID217
26.84995	27.37807	NaN	26.96202	26.74484	26.8797	26.9875	26.34125	26.80267	26.55589	27.10719	27.46272	26.27071	26.66885	26.83641	26.81299	27.08942	27.18509	26.95848	26.62296	27.11337	27.74073	26.91969	26.68418	S	2	___1	1	121	A2A791;A2A791-2	121;121	A2A791	A2A791	Zinc finger MYM-type protein 4	Zmym4	TDGSLEVERRAAHQESDNENEIQIQNQLKKD	UID218
NaN	NaN	NaN	NaN	NaN	NaN	NaN	NaN	NaN	NaN	NaN	NaN	NaN	NaN	NaN	NaN	NaN	NaN	NaN	NaN	NaN	NaN	NaN	NaN	S	2	___1	1	1543	A2A791;A2A791-2;F6VYE2	1543;1454;1203	A2A791	A2A791	Zinc finger MYM-type protein 4	Zmym4	VREVHEELAKAKSEDSDAELSD_________	UID219
NaN	NaN	NaN	NaN	NaN	NaN	NaN	NaN	NaN	NaN	NaN	NaN	NaN	NaN	NaN	NaN	NaN	NaN	NaN	NaN	NaN	NaN	NaN	NaN	S	2	___1	1	1548	A2A791;A2A791-2;F6VYE2	1548;1459;1208	A2A791	A2A791	Zinc finger MYM-type protein 4	Zmym4	EELAKAKSEDSDAELSD______________	UID220
24.08237	NaN	24.16668	NaN	NaN	NaN	NaN	NaN	NaN	NaN	NaN	NaN	NaN	NaN	NaN	NaN	NaN	NaN	NaN	NaN	NaN	NaN	NaN	NaN	S	2	___1	0.982926	1065	A2A791;A2A791-2;F6VYE2	1065;976;725	A2A791	A2A791	Zinc finger MYM-type protein 4	Zmym4	MAEMIAEDEEKEKTLSQGESQTSEQELFLDT	UID221
25.25288	25.07492	NaN	24.11942	NaN	24.59064	24.17035	24.24931	NaN	24.30626	25.06184	NaN	NaN	NaN	24.37544	24.15051	NaN	NaN	NaN	24.60371	24.89338	NaN	NaN	24.88302	S	2	___1	0.996787	1072	A2A791;A2A791-2;F6VYE2	1072;983;732	A2A791	A2A791	Zinc finger MYM-type protein 4	Zmym4	DEEKEKTLSQGESQTSEQELFLDTKIFEKDQ	UID222
NaN	NaN	NaN	NaN	24.69578	24.91237	NaN	NaN	NaN	NaN	NaN	NaN	NaN	NaN	NaN	NaN	NaN	NaN	NaN	NaN	NaN	24.21067	NaN	NaN	S	2	___1	1	440	A2A7B5	440	A2A7B5	A2A7B5		Prdm2	DPDDGKGENVTSKDESSPPQLGQDCLILNSE	UID223
NaN	NaN	NaN	NaN	24.69578	24.91237	NaN	NaN	NaN	NaN	NaN	NaN	NaN	NaN	NaN	NaN	NaN	NaN	NaN	NaN	NaN	24.21067	NaN	NaN	S	2	___1	1	441	A2A7B5	441	A2A7B5	A2A7B5		Prdm2	PDDGKGENVTSKDESSPPQLGQDCLILNSEK	UID224
NaN	NaN	NaN	NaN	NaN	NaN	NaN	NaN	NaN	NaN	NaN	NaN	NaN	NaN	NaN	NaN	NaN	NaN	NaN	NaN	NaN	NaN	NaN	NaN	S	2	___1	1	454	A2A7B5	454	A2A7B5	A2A7B5		Prdm2	ESSPPQLGQDCLILNSEKTSQEILNSSFVEE	UID225
25.70533	25.15677	25.01661	25.24402	25.57456	25.48514	25.54383	25.80779	25.44079	26.22725	26.0265	NaN	25.74468	24.58377	25.09124	24.59098	24.69328	25.50637	25.34137	25.12416	25.14055	25.99934	25.41355	25.11529	S	2	___1	0.999907	792	A2A7B5	792	A2A7B5	A2A7B5		Prdm2	SPAWSLSGRDERETGSPPCFDEYKISKEWAA	UID226
NaN	NaN	NaN	NaN	NaN	NaN	NaN	NaN	NaN	NaN	NaN	NaN	NaN	NaN	NaN	NaN	NaN	NaN	NaN	NaN	NaN	NaN	NaN	NaN	S	2	___1	0.999999	1395	A2A7B5	1395	A2A7B5	A2A7B5		Prdm2	SGKNAFRRMGQPKRLSFNVELSKMSPNKLKL	UID227
25.88835	25.74778	26.01461	25.67858	NaN	25.68346	NaN	NaN	26.00015	26.00558	26.03311	26.1663	26.1055	25.98689	26.07114	NaN	NaN	25.95965	26.07259	26.06359	25.76593	26.43172	26.30145	26.29717	S	2	___1	0.999994	638	A2A7B5	638	A2A7B5	A2A7B5		Prdm2	SPSSTNCESKKRRTASPPVLPKIKAETDSDS	UID228
NaN	25.33047	NaN	25.09325	25.60541	24.9083	25.43039	25.0264	24.8791	NaN	NaN	NaN	25.24274	NaN	NaN	25.44259	25.20557	25.1108	NaN	25.52859	NaN	25.80235	NaN	NaN	S	3	___1	0.998911	735	A2A7B5	735	A2A7B5	A2A7B5		Prdm2	SMLAVTSSRFKRRTSSPPSSPQHSPALRDFG	UID229
NaN	NaN	NaN	NaN	NaN	NaN	NaN	NaN	NaN	NaN	NaN	NaN	NaN	NaN	NaN	NaN	NaN	NaN	NaN	NaN	NaN	NaN	NaN	NaN	S	2	___1	0.599137	738	A2A7B5	738	A2A7B5	A2A7B5		Prdm2	AVTSSRFKRRTSSPPSSPQHSPALRDFGKQS	UID230
NaN	NaN	NaN	NaN	NaN	NaN	NaN	NaN	NaN	NaN	NaN	NaN	NaN	NaN	NaN	NaN	NaN	NaN	NaN	NaN	NaN	NaN	NaN	NaN	S	2	___1	0.979285	739	A2A7B5	739	A2A7B5	A2A7B5		Prdm2	VTSSRFKRRTSSPPSSPQHSPALRDFGKQSD	UID231
NaN	NaN	NaN	NaN	NaN	NaN	NaN	NaN	NaN	NaN	NaN	NaN	NaN	NaN	NaN	NaN	NaN	NaN	NaN	NaN	NaN	NaN	NaN	NaN	S	2	___1	0.99672	743	A2A7B5	743	A2A7B5	A2A7B5		Prdm2	RFKRRTSSPPSSPQHSPALRDFGKQSDGKAA	UID232
NaN	NaN	NaN	NaN	NaN	NaN	NaN	NaN	NaN	NaN	NaN	NaN	NaN	NaN	NaN	NaN	NaN	NaN	NaN	NaN	NaN	NaN	NaN	NaN	S	3	___1	0.477245	904	A2A7B5	904	A2A7B5	A2A7B5		Prdm2	NGVSLPTESTPEATRSPSPCKSPDTQPDPEL	UID233
NaN	NaN	NaN	NaN	NaN	NaN	NaN	NaN	NaN	NaN	NaN	NaN	NaN	NaN	NaN	NaN	NaN	NaN	NaN	NaN	NaN	NaN	NaN	NaN	S	3	___1	0.8358	906	A2A7B5	906	A2A7B5	A2A7B5		Prdm2	VSLPTESTPEATRSPSPCKSPDTQPDPELAT	UID234
NaN	NaN	NaN	NaN	NaN	NaN	NaN	24.16339	24.47735	NaN	NaN	NaN	24.57439	NaN	NaN	NaN	NaN	NaN	NaN	NaN	NaN	NaN	NaN	NaN	S	3	___1	0.999669	1594	E9Q532;A2A7F4	1594;1704	E9Q532	E9Q532		Rlf	LEQCNIAQSSPCKIESPIPNPSGTESGTYFT	UID235
NaN	27.60901	NaN	27.33977	NaN	27.60052	NaN	27.64203	27.37782	27.45623	27.59747	27.78407	27.40324	26.94201	NaN	NaN	NaN	NaN	27.51322	27.63976	27.72162	27.77562	27.47916	27.2929	S	2	___1	0.99595	521	E9Q532;A2A7F4	521;631	E9Q532	E9Q532		Rlf	KKLLLKSAQRGIYPKSPTGSLEQNPEQARGE	UID236
NaN	NaN	NaN	NaN	NaN	NaN	NaN	NaN	NaN	NaN	NaN	NaN	NaN	NaN	NaN	NaN	NaN	NaN	NaN	NaN	NaN	NaN	NaN	NaN	S	2	___1	0.677607	525	E9Q532;A2A7F4	525;635	E9Q532	E9Q532		Rlf	LKSAQRGIYPKSPTGSLEQNPEQARGESHEY	UID237
NaN	NaN	NaN	NaN	NaN	NaN	NaN	NaN	NaN	NaN	NaN	NaN	NaN	NaN	NaN	NaN	NaN	NaN	NaN	NaN	NaN	NaN	NaN	NaN	S	3	___1	0.998954	895	A2A7S8-2;A2A7S8;A2A7S8-4;A2A7S8-3	895;838;850;725	A2A7S8-2	A2A7S8-2	Uncharacterized protein KIAA1522	Kiaa1522	SPGSSAPQKPLRRALSGRASPVTAPSSGLHA	UID238
25.46417	25.71701	NaN	25.11211	26.17463	25.26517	25.71667	NaN	25.82595	25.51412	26.39333	25.49689	25.83552	NaN	25.91148	26.14092	25.87202	25.6202	25.10101	25.59061	25.66055	25.81213	25.9247	25.87366	S	2	___1	0.999928	899	A2A7S8-2;A2A7S8;A2A7S8-4;A2A7S8-3	899;842;854;729	A2A7S8-2	A2A7S8-2	Uncharacterized protein KIAA1522	Kiaa1522	SAPQKPLRRALSGRASPVTAPSSGLHAAVRL	UID239
26.7183	26.64815	26.29682	26.41056	NaN	NaN	26.35583	NaN	NaN	26.02024	26.04074	26.61583	24.27028	26.21727	26.12918	26.21102	26.20794	26.53732	26.09309	NaN	NaN	26.73867	NaN	25.83653	S	2	___1	1	17	A2A7S8-2	17	A2A7S8-2	A2A7S8-2	Uncharacterized protein KIAA1522	Kiaa1522	AARAPPAAPAADEPGSPGGPPRRKKSRSGLR	UID240
NaN	NaN	NaN	NaN	NaN	NaN	NaN	NaN	NaN	NaN	NaN	NaN	NaN	NaN	NaN	NaN	NaN	NaN	NaN	NaN	NaN	NaN	NaN	NaN	S	2	___1	0.999992	940	A2A7S8-2;A2A7S8;A2A7S8-4;A2A7S8-3	940;883;895;770	A2A7S8-2	A2A7S8-2	Uncharacterized protein KIAA1522	Kiaa1522	PASALPTGIPEAEPRSPQSPASKASFIFSKG	UID241
NaN	NaN	NaN	NaN	NaN	NaN	NaN	24.7454	NaN	NaN	NaN	NaN	NaN	NaN	NaN	NaN	NaN	NaN	NaN	NaN	NaN	NaN	NaN	NaN	S	3	___1	0.990565	943	A2A7S8-2;A2A7S8;A2A7S8-4;A2A7S8-3	943;886;898;773	A2A7S8-2	A2A7S8-2	Uncharacterized protein KIAA1522	Kiaa1522	ALPTGIPEAEPRSPQSPASKASFIFSKGTKK	UID242
NaN	NaN	NaN	NaN	NaN	NaN	NaN	NaN	NaN	NaN	NaN	NaN	NaN	NaN	NaN	NaN	NaN	NaN	NaN	NaN	NaN	NaN	NaN	NaN	S	4	___1	0.763346	946	A2A7S8-2;A2A7S8;A2A7S8-4;A2A7S8-3	946;889;901;776	A2A7S8-2	A2A7S8-2	Uncharacterized protein KIAA1522	Kiaa1522	TGIPEAEPRSPQSPASKASFIFSKGTKKLQL	UID243
NaN	NaN	NaN	NaN	NaN	NaN	NaN	NaN	NaN	NaN	NaN	24.19806	NaN	NaN	NaN	NaN	NaN	NaN	NaN	NaN	NaN	NaN	NaN	NaN	S	2	___1	0.707476	382	A2A7S8-2;A2A7S8;A2A7S8-4;A2A7S8-3	382;325;337;212	A2A7S8-2	A2A7S8-2	Uncharacterized protein KIAA1522	Kiaa1522	RSSLRTLSRCSLLSASPASVRSLGRFSSASS	UID244
NaN	NaN	NaN	NaN	NaN	NaN	NaN	NaN	NaN	NaN	NaN	NaN	NaN	NaN	NaN	NaN	NaN	NaN	NaN	NaN	NaN	NaN	NaN	NaN	S	3	___1	1	724	A2A7S8-2;A2A7S8;A2A7S8-4;A2A7S8-3	724;667;679;554	A2A7S8-2	A2A7S8-2	Uncharacterized protein KIAA1522	Kiaa1522	TLTPAQESPVASKDESPPPSPPPSYHPPPPP	UID245
NaN	NaN	NaN	NaN	NaN	NaN	NaN	NaN	NaN	NaN	NaN	NaN	NaN	NaN	NaN	NaN	NaN	NaN	NaN	NaN	NaN	NaN	NaN	NaN	S	3	___1	0.998126	728	A2A7S8-2;A2A7S8;A2A7S8-4;A2A7S8-3	728;671;683;558	A2A7S8-2	A2A7S8-2	Uncharacterized protein KIAA1522	Kiaa1522	AQESPVASKDESPPPSPPPSYHPPPPPTKKP	UID246
NaN	NaN	NaN	NaN	NaN	NaN	NaN	NaN	NaN	NaN	NaN	NaN	NaN	NaN	NaN	NaN	NaN	NaN	NaN	NaN	NaN	NaN	NaN	NaN	S	2	___1	0.996485	396	A2A7S8-2;A2A7S8;A2A7S8-4;A2A7S8-3	396;339;351;226	A2A7S8-2	A2A7S8-2	Uncharacterized protein KIAA1522	Kiaa1522	ASPASVRSLGRFSSASSPRPRSRNASSSSDN	UID247
NaN	NaN	NaN	NaN	NaN	NaN	NaN	NaN	NaN	NaN	NaN	NaN	NaN	NaN	NaN	NaN	NaN	NaN	NaN	NaN	NaN	NaN	NaN	NaN	S	2	___1	0.999386	397	A2A7S8-2;A2A7S8;A2A7S8-4;A2A7S8-3	397;340;352;227	A2A7S8-2	A2A7S8-2	Uncharacterized protein KIAA1522	Kiaa1522	SPASVRSLGRFSSASSPRPRSRNASSSSDNW	UID248
NaN	NaN	NaN	NaN	NaN	NaN	NaN	NaN	NaN	NaN	NaN	NaN	NaN	25.16465	NaN	NaN	25.68172	NaN	NaN	NaN	NaN	NaN	NaN	NaN	S	3	___1	0.989059	434	A2A7S8-2;A2A7S8;A2A7S8-4;A2A7S8-3	434;377;389;264	A2A7S8-2	A2A7S8-2	Uncharacterized protein KIAA1522	Kiaa1522	ETIVSDGSTLSSKGGSEGQPEGSVASNNVAP	UID249
28.64722	28.5145	28.20448	28.40653	28.52234	27.97279	28.18759	27.6284	28.16087	28.03763	27.94631	28.33671	28.16725	28.44494	28.2968	28.62906	28.41607	28.46902	27.93904	28.11734	28.059	28.52077	28.10754	28.10194	S	2	___1	1	600	A2A7S8-2;A2A7S8;A2A7S8-4;A2A7S8-3	600;543;555;430	A2A7S8-2	A2A7S8-2	Uncharacterized protein KIAA1522	Kiaa1522	GTPTLPPKGLAVAPASPGKAQPPKPDRVTSL	UID250
28.0276	27.54804	27.41385	27.28339	27.12514	27.32757	26.91091	26.64334	27.00196	27.16634	27.32277	26.37309	25.40701	27.06641	27.10019	26.8242	26.6729	NaN	26.80919	26.75812	27.10059	27.02221	27.16949	27.15374	S	2	___1	0.999823	459	A2A7S8-2;A2A7S8;A2A7S8-4;A2A7S8-3	459;402;414;289	A2A7S8-2	A2A7S8-2	Uncharacterized protein KIAA1522	Kiaa1522	SNNVAPPPPGGSGRGSPSGGSTAETSDTASI	UID251
NaN	NaN	NaN	NaN	NaN	NaN	NaN	NaN	NaN	NaN	NaN	NaN	NaN	NaN	NaN	NaN	NaN	26.64361	NaN	NaN	NaN	NaN	NaN	NaN	S	2	___1	0.826303	461	A2A7S8-2;A2A7S8;A2A7S8-4;A2A7S8-3	461;404;416;291	A2A7S8-2	A2A7S8-2	Uncharacterized protein KIAA1522	Kiaa1522	NVAPPPPGGSGRGSPSGGSTAETSDTASIRS	UID252
NaN	NaN	NaN	NaN	NaN	NaN	NaN	NaN	NaN	NaN	NaN	NaN	NaN	NaN	NaN	NaN	NaN	NaN	NaN	NaN	NaN	NaN	NaN	NaN	S	2	___1	0.985949	464	A2A7S8-2;A2A7S8;A2A7S8-4;A2A7S8-3	464;407;419;294	A2A7S8-2	A2A7S8-2	Uncharacterized protein KIAA1522	Kiaa1522	PPPPGGSGRGSPSGGSTAETSDTASIRSSGQ	UID253
NaN	NaN	NaN	NaN	NaN	NaN	NaN	NaN	NaN	NaN	NaN	NaN	NaN	NaN	NaN	NaN	NaN	NaN	NaN	NaN	NaN	NaN	NaN	NaN	S	2	___1	1	1009	A2A7S8-2;A2A7S8;A2A7S8-4;A2A7S8-3	1009;952;964;839	A2A7S8-2	A2A7S8-2	Uncharacterized protein KIAA1522	Kiaa1522	QKKPSKAPPPVARKPSVGVPPPSPSLPRTES	UID254
NaN	NaN	NaN	NaN	NaN	NaN	NaN	NaN	NaN	NaN	NaN	NaN	NaN	NaN	NaN	NaN	NaN	NaN	NaN	NaN	NaN	NaN	NaN	NaN	S	2	___1	0.98323	1016	A2A7S8-2;A2A7S8;A2A7S8-4;A2A7S8-3	1016;959;971;846	A2A7S8-2	A2A7S8-2	Uncharacterized protein KIAA1522	Kiaa1522	PPPVARKPSVGVPPPSPSLPRTESLTAPSTN	UID255
26.68191	26.48261	26.43541	26.04066	26.49657	26.63796	26.68913	26.92173	26.81274	NaN	26.3887	27.19046	26.90621	26.90392	26.85198	26.83232	27.22968	27.09396	26.12441	NaN	26.30424	27.18509	26.8889	26.61555	S	2	___1	1	966	A2A7S8-2;A2A7S8;A2A7S8-4;A2A7S8-3	966;909;921;796	A2A7S8-2	A2A7S8-2	Uncharacterized protein KIAA1522	Kiaa1522	IFSKGTKKLQLERPVSPEAQADLQRNLVAEL	UID256
26.61484	25.89347	23.55812	NaN	25.5257	NaN	25.65804	NaN	24.21801	NaN	NaN	NaN	NaN	25.96058	26.48979	25.83355	NaN	25.62765	NaN	NaN	NaN	NaN	26.83605	25.43892	S	2	___1	0.913922	476	A2A7S8-2;A2A7S8;A2A7S8-4;A2A7S8-3	476;419;431;306	A2A7S8-2	A2A7S8-2	Uncharacterized protein KIAA1522	Kiaa1522	SGGSTAETSDTASIRSSGQLSGRSVSLRKMK	UID257
NaN	NaN	23.32691	22.91504	NaN	NaN	NaN	22.94564	NaN	23.09283	23.66416	23.94458	NaN	24.35703	24.20598	24.74873	24.43746	24.4455	22.93585	23.34692	NaN	NaN	NaN	NaN	S	2	___1	0.5	216	A2A7S8-2;A2A7S8;A2A7S8-4;A2A7S8-3	216;159;171;46	A2A7S8-2	A2A7S8-2	Uncharacterized protein KIAA1522	Kiaa1522	FPKSGKSGRRRRERRSTVLGLPQHVQKELGL	UID258
NaN	24.21007	NaN	24.0446	NaN	NaN	24.30403	NaN	24.50221	NaN	NaN	NaN	NaN	24.73407	NaN	NaN	NaN	NaN	NaN	NaN	NaN	NaN	24.51629	NaN	S	2	___1	0.997664	169	A2A7S8-2;A2A7S8;A2A7S8-4	169;112;124	A2A7S8-2	A2A7S8-2	Uncharacterized protein KIAA1522	Kiaa1522	QTGPDEDTISIYSQKSYMTESSTAEDALSVR	UID259
NaN	NaN	NaN	NaN	NaN	NaN	NaN	NaN	NaN	NaN	24.44796	NaN	NaN	NaN	NaN	NaN	NaN	NaN	NaN	NaN	NaN	NaN	NaN	NaN	S	3	___1	0.927996	1024	A2A7S8-2;A2A7S8;A2A7S8-4;A2A7S8-3	1024;967;979;854	A2A7S8-2	A2A7S8-2	Uncharacterized protein KIAA1522	Kiaa1522	SVGVPPPSPSLPRTESLTAPSTNGLPHAEDR	UID260
26.26216	26.80821	NaN	26.23896	26.85923	NaN	26.3828	26.81543	27.0531	26.45224	26.72962	27.01446	24.73918	25.26388	25.86637	25.57502	25.25764	26.29616	26.18208	26.66302	26.1711	NaN	NaN	26.39418	S	2	___1	1	270	A2A7S8-2;A2A7S8;A2A7S8-4;A2A7S8-3	270;213;225;100	A2A7S8-2	A2A7S8-2	Uncharacterized protein KIAA1522	Kiaa1522	VDGRPGLALGTGVRVSLQALEAETEAGTDAE	UID261
29.49637	29.30088	28.76376	29.12349	29.16825	29.11458	29.12819	29.12102	29.29529	28.6658	28.8235	28.32359	29.2073	NaN	28.62607	NaN	29.1188	29.14923	28.7956	28.25584	28.60901	29.11441	28.75468	28.84676	S	2	___1	1	600	Q80TZ9;A2A7T3	600;332	Q80TZ9	Q80TZ9	Arginine-glutamic acid dipeptide repeats protein	Rere	RSGRKKQPTSPDGRASPINEDIRSSGRNSPS	UID262
28.10894	27.37534	27.56573	27.88215	27.97394	27.51631	27.54738	27.55728	27.3575	28.35917	27.70636	28.532	28.2716	28.10565	27.9955	28.03002	27.78275	27.63104	27.238	27.34967	27.46115	27.51893	27.57521	27.58312	S	2	___1	1	642	Q80TZ9;A2A7T3	642;374	Q80TZ9	Q80TZ9	Arginine-glutamic acid dipeptide repeats protein	Rere	ETVKKSAKKVKEEAASPLKSTKRQREKVASD	UID263
NaN	NaN	NaN	NaN	NaN	NaN	NaN	NaN	NaN	NaN	NaN	NaN	NaN	NaN	NaN	NaN	NaN	NaN	NaN	NaN	NaN	NaN	NaN	NaN	S	4	___1	1	1098	Q80TZ9;A2A7T3	1098;830	Q80TZ9	Q80TZ9	Arginine-glutamic acid dipeptide repeats protein	Rere	VQIKEEALDEAEEPESPPPPPRSPSPEPTVV	UID264
NaN	NaN	NaN	NaN	NaN	NaN	NaN	NaN	NaN	NaN	NaN	NaN	NaN	NaN	NaN	NaN	NaN	NaN	NaN	NaN	NaN	NaN	NaN	NaN	S	3	___1	0.999963	1105	Q80TZ9;A2A7T3	1105;837	Q80TZ9	Q80TZ9	Arginine-glutamic acid dipeptide repeats protein	Rere	LDEAEEPESPPPPPRSPSPEPTVVDTPSHAS	UID265
NaN	NaN	NaN	NaN	NaN	NaN	NaN	NaN	NaN	NaN	NaN	NaN	NaN	NaN	NaN	NaN	NaN	NaN	NaN	NaN	NaN	NaN	NaN	NaN	S	3	___1	0.999012	1107	Q80TZ9;A2A7T3	1107;839	Q80TZ9	Q80TZ9	Arginine-glutamic acid dipeptide repeats protein	Rere	EAEEPESPPPPPRSPSPEPTVVDTPSHASQS	UID266
NaN	28.87771	28.52593	29.1151	28.96452	28.98066	29.46696	29.56859	29.69087	29.26123	NaN	NaN	28.70051	NaN	NaN	NaN	28.50786	NaN	29.63945	29.43932	29.10042	29.32457	NaN	NaN	S	2	___1	0.995801	594	Q80TZ9;A2A7T3	594;326	Q80TZ9	Q80TZ9	Arginine-glutamic acid dipeptide repeats protein	Rere	GSMSTLRSGRKKQPTSPDGRASPINEDIRSS	UID267
NaN	29.13453	29.15306	29.66141	29.28524	29.24407	29.71276	29.1794	29.31274	28.93236	NaN	29.27864	NaN	28.72641	NaN	28.38858	28.08198	28.75299	29.4827	29.35502	28.83415	29.18822	NaN	28.75602	S	2	___1	0.999996	613	Q80TZ9;A2A7T3	613;345	Q80TZ9	Q80TZ9	Arginine-glutamic acid dipeptide repeats protein	Rere	RASPINEDIRSSGRNSPSAASTSSNDSKAET	UID268
28.21896	27.3424	26.50282	27.97482	27.08588	27.84428	27.49534	27.35968	27.98777	27.56224	27.26069	27.62951	27.48462	27.81714	28.1562	28.03858	28.25435	28.25777	27.08253	27.17341	26.33668	27.74535	27.06979	27.53036	S	3	___1	0.99681	1258	Q80TZ9;A2A7T3	1258;990	Q80TZ9	Q80TZ9	Arginine-glutamic acid dipeptide repeats protein	Rere	PALRTLSEYARPHVMSPTNRNHPFYMPLNPT	UID269
26.82772	26.65322	25.81775	26.69032	25.41368	26.15341	26.13273	NaN	25.71348	NaN	NaN	NaN	25.41687	26.84542	26.45953	25.887	26.33443	26.18257	26.35333	25.87851	26.34854	26.34663	25.82109	26.41432	S	2	___1	1	692	Q80TZ9;A2A7T3	692;424	Q80TZ9	Q80TZ9	Arginine-glutamic acid dipeptide repeats protein	Rere	PNSPSEGEGESSDSRSVNDEGSSDPKDIDQD	UID270
NaN	NaN	NaN	NaN	NaN	NaN	NaN	NaN	NaN	NaN	NaN	NaN	NaN	25.57992	NaN	NaN	NaN	NaN	NaN	26.55023	NaN	NaN	NaN	NaN	S	3	___1	1	675	Q80TZ9;A2A7T3	675;407	Q80TZ9	Q80TZ9	Arginine-glutamic acid dipeptide repeats protein	Rere	DTDRITSKKTKTQEISRPNSPSEGEGESSDS	UID271
26.86609	26.8087	NaN	NaN	NaN	NaN	NaN	26.0585	26.88425	26.28979	26.58061	NaN	NaN	NaN	25.98166	25.62703	26.24405	26.14556	26.16504	NaN	26.77254	26.0196	26.54279	NaN	S	3	___1	0.99897	679	Q80TZ9;A2A7T3	679;411	Q80TZ9	Q80TZ9	Arginine-glutamic acid dipeptide repeats protein	Rere	ITSKKTKTQEISRPNSPSEGEGESSDSRSVN	UID272
NaN	NaN	NaN	NaN	NaN	NaN	NaN	NaN	NaN	NaN	NaN	NaN	NaN	NaN	NaN	NaN	NaN	NaN	NaN	NaN	NaN	NaN	NaN	NaN	S	3	___1	0.963229	681	Q80TZ9;A2A7T3	681;413	Q80TZ9	Q80TZ9	Arginine-glutamic acid dipeptide repeats protein	Rere	SKKTKTQEISRPNSPSEGEGESSDSRSVNDE	UID273
30.4774	30.33437	29.52981	30.41175	29.80845	29.58384	29.85926	29.74545	29.92451	NaN	NaN	NaN	30.04088	30.5879	30.37026	29.61321	NaN	29.74606	29.40999	28.86417	28.62815	29.22424	29.00013	28.76825	S	2	___1	0.999995	656	Q80TZ9;A2A7T3	656;388	Q80TZ9	Q80TZ9	Arginine-glutamic acid dipeptide repeats protein	Rere	ASPLKSTKRQREKVASDTEDTDRITSKKTKT	UID274
NaN	NaN	NaN	NaN	NaN	NaN	NaN	NaN	NaN	NaN	NaN	NaN	NaN	NaN	NaN	NaN	NaN	NaN	NaN	NaN	NaN	NaN	NaN	NaN	S	3	___1	0.249959	110	Q3TJB1;A2A7T8	110;110	Q3TJB1	Q3TJB1		Zmym1	SYEEKRKPGVTIYTDSSLPKCSMCQKTSTKP	UID275
NaN	NaN	NaN	NaN	NaN	NaN	NaN	NaN	NaN	NaN	NaN	NaN	NaN	NaN	NaN	NaN	NaN	NaN	NaN	NaN	NaN	NaN	NaN	NaN	S	3	___1	0.249959	111	Q3TJB1;A2A7T8	111;111	Q3TJB1	Q3TJB1		Zmym1	YEEKRKPGVTIYTDSSLPKCSMCQKTSTKPP	UID276
NaN	NaN	NaN	NaN	NaN	NaN	NaN	NaN	NaN	NaN	NaN	NaN	NaN	NaN	NaN	NaN	NaN	NaN	NaN	NaN	NaN	NaN	NaN	NaN	S	2	___1	1	307	A2A7Y5;A2A7Y5-2	307;307	A2A7Y5	A2A7Y5	Migration and invasion-inhibitory protein	Miip	SIMDPPHQYRIHRRKSFDASDTLALPRHCLL	UID277
25.72926	25.55891	25.03641	25.41161	25.87984	NaN	NaN	NaN	25.72354	25.40973	25.85129	NaN	25.97681	25.54221	25.277	25.34126	25.25003	25.42477	NaN	25.77653	25.79005	NaN	NaN	NaN	S	2	___1	0.999783	336	Q8BWA8;A2A832	336;178	Q8BWA8	Q8BWA8	Rho guanine nucleotide exchange factor 19	Arhgef19	AEGAEEGPGPPRANLSPSSSFRAQRSTRGST	UID278
NaN	NaN	NaN	NaN	NaN	NaN	NaN	NaN	NaN	NaN	NaN	NaN	NaN	NaN	NaN	NaN	NaN	NaN	NaN	NaN	NaN	NaN	NaN	NaN	S	2	___1	1	428	Q8VE97;Q542V3;A2A837	428;430;435	Q8VE97	Q8VE97	Serine/arginine-rich splicing factor 4	Srsf4	AKAESGQRGSRAEGESEAPNPEPRARSRSTS	UID279
26.63699	26.5418	NaN	NaN	NaN	26.59918	NaN	NaN	NaN	NaN	NaN	NaN	NaN	NaN	NaN	NaN	NaN	NaN	NaN	NaN	NaN	NaN	NaN	NaN	S	2	___1	0.990601	399	Q8VE97;Q542V3;A2A837	399;401;406	Q8VE97	Q8VE97	Serine/arginine-rich splicing factor 4	Srsf4	SSSSSSSKKKKDTDHSRSPSRSVSKEREHAK	UID280
NaN	NaN	NaN	NaN	NaN	NaN	NaN	NaN	NaN	NaN	NaN	NaN	NaN	NaN	NaN	NaN	NaN	NaN	NaN	NaN	NaN	NaN	NaN	NaN	S	2	___1	0.99067	401	Q8VE97;Q542V3;A2A837	401;403;408	Q8VE97	Q8VE97	Serine/arginine-rich splicing factor 4	Srsf4	SSSSSKKKKDTDHSRSPSRSVSKEREHAKAE	UID281
NaN	NaN	NaN	NaN	NaN	NaN	NaN	NaN	NaN	NaN	NaN	NaN	NaN	NaN	NaN	NaN	NaN	NaN	NaN	NaN	NaN	NaN	NaN	NaN	S	3	___1	0.948046	403	Q8VE97;Q542V3;A2A837	403;405;410	Q8VE97	Q8VE97	Serine/arginine-rich splicing factor 4	Srsf4	SSSKKKKDTDHSRSPSRSVSKEREHAKAESG	UID282
26.56731	26.16386	26.12922	26.52746	26.56276	26.93483	26.89793	27.22223	26.88518	27.48108	27.04604	NaN	27.24364	26.92468	26.90656	26.86726	27.16221	27.11515	26.70134	26.9608	26.94693	27.19742	27.20434	27.18376	S	2	___1	0.812431	118	Q8VE97;Q542V3;A2A837;O35326;Q9D8S5;Q3TWW8	112;112;117;116;116;118	Q8VE97;O35326;Q3TWW8	Q3TWW8	Serine/arginine-rich splicing factor 4;Serine/arginine-rich splicing factor 5;Serine/arginine-rich splicing factor 6	Srsf4;Srsf5;Srsf6	APPVRTENRLIVENLSSRVSWQDLKDFMRQA;GPPTRTEYRLIVENLSSRCSWQDLKDYMRQA;GPPVRTEYRLIVENLSSRCSWQDLKDFMRQA	UID283
NaN	26.16386	26.12922	NaN	26.56276	NaN	NaN	NaN	NaN	27.48108	NaN	27.50975	NaN	NaN	26.90656	26.86726	NaN	NaN	26.70134	26.9608	NaN	NaN	NaN	NaN	S	2	___1	0.621045	119	Q8VE97;Q542V3;A2A837;O35326;Q9D8S5;Q3TWW8	113;113;118;117;117;119	Q8VE97;O35326;Q3TWW8	Q3TWW8	Serine/arginine-rich splicing factor 4;Serine/arginine-rich splicing factor 5;Serine/arginine-rich splicing factor 6	Srsf4;Srsf5;Srsf6	PPTRTEYRLIVENLSSRCSWQDLKDYMRQAG;PPVRTENRLIVENLSSRVSWQDLKDFMRQAG;PPVRTEYRLIVENLSSRCSWQDLKDFMRQAG	UID284
26.53377	25.88765	26.5115	24.76684	NaN	NaN	24.6071	24.39336	24.44386	NaN	NaN	23.4095	NaN	26.89504	NaN	26.25672	24.46108	23.99654	NaN	24.22803	NaN	NaN	NaN	NaN	S	2	___1	1	283	Q8VE97;Q542V3;A2A837	283;283;288	Q8VE97	Q8VE97	Serine/arginine-rich splicing factor 4	Srsf4	SKSKDHAEDKLQNNDSAGKAKSHSPSRHDSK	UID285
26.17011	26.09251	25.6825	20.8839	NaN	25.53611	25.49701	NaN	NaN	NaN	25.84185	NaN	NaN	NaN	NaN	NaN	25.37935	NaN	NaN	NaN	NaN	NaN	NaN	NaN	S	2	___1	0.998189	78	Q8VE97;Q542V3;A2A837	78;78;83	Q8VE97	Q8VE97	Serine/arginine-rich splicing factor 4	Srsf4	ERVIVEHARGPRRDGSYGSGRSGYGYRRSGR	UID286
NaN	NaN	NaN	NaN	NaN	NaN	NaN	NaN	NaN	NaN	NaN	NaN	NaN	NaN	NaN	NaN	NaN	NaN	NaN	NaN	NaN	25.18473	25.49765	NaN	S	2	___1	0.645966	182	P48193;A2A841;A2AD32;A2A842;P48193-2;A2A839;A2A838	182;207;182;182;182;30;24	P48193	P48193	Protein 4.1	Epb41;Epb4.1	DPDSETKEGEGIEECSGTEVKEDPESRAERE	UID287
NaN	NaN	NaN	NaN	NaN	NaN	NaN	NaN	NaN	NaN	NaN	NaN	NaN	NaN	NaN	NaN	NaN	NaN	NaN	NaN	NaN	NaN	NaN	NaN	S	2	___1	1	123	P48193;A2A841;A2AD32;A2A842;P48193-2	123;123;123;123;123	P48193	P48193	Protein 4.1	Epb41;Epb4.1	KEKGEGGQKEIELGNSLDEDIILKAPIAAPE	UID288
25.03393	25.03863	24.62639	24.75476	24.52313	25.20773	24.90007	25.14868	24.63539	NaN	24.10917	NaN	25.13798	24.7574	24.99179	25.21201	25.20225	25.05627	24.47389	NaN	24.40061	25.38594	24.88679	25.65113	S	2	___1	1	610	P48193;A2A841;A2AD32;A2A839;A2A838;F7BUB8;O70318	658;669;644;473;467;50;610	P48193;O70318	O70318	Protein 4.1;Band 4.1-like protein 2	Epb41;Epb4.1;Epb41l2	KKRERLDGENIYIRHSNLMLEDLDKSQEEIK;KNTLRVDGDNIYVRHSNLMLEDLDKAQEAIL	UID289
NaN	22.61654	NaN	22.74696	NaN	NaN	NaN	23.04948	23.18535	NaN	23.48038	NaN	NaN	24.02842	23.37796	23.99283	23.75205	NaN	NaN	23.75052	24.13813	NaN	NaN	NaN	S	2	___1	1	86	P48193;A2A841;A2AD32;A2A842;P48193-2	86;86;86;86;86	P48193	P48193	Protein 4.1	Epb41;Epb4.1	NKERTSESRGLSRLLSSFLKRPKSQVSEEEG	UID290
NaN	NaN	NaN	NaN	NaN	22.76411	23.13828	22.8145	NaN	22.97689	23.37491	NaN	NaN	23.45964	NaN	24.14507	23.93643	23.50482	22.62078	NaN	NaN	23.33429	23.29404	23.67055	S	2	___1	1	87	P48193;A2A841;A2AD32;A2A842;P48193-2	87;87;87;87;87	P48193	P48193	Protein 4.1	Epb41;Epb4.1	KERTSESRGLSRLLSSFLKRPKSQVSEEEGR	UID291
NaN	25.67675	24.73029	26.05585	NaN	NaN	25.16388	NaN	NaN	NaN	26.2754	NaN	NaN	25.73027	25.50076	25.96468	25.63065	25.68963	25.30758	26.03898	26.11271	26.05658	25.57424	26.21954	S	2	___1	1	543	P48193;A2A841;A2AD32;A2A842;P48193-2;A2A839;A2A838	543;568;543;508;543;391;385	P48193	P48193	Protein 4.1	Epb41;Epb4.1	PAPHFERTASKRASRSLDGAAAAESTDRSPR	UID292
NaN	NaN	NaN	NaN	NaN	NaN	NaN	NaN	NaN	NaN	NaN	NaN	NaN	NaN	NaN	NaN	NaN	NaN	NaN	NaN	NaN	NaN	NaN	NaN	S	3	___1	0.384579	552	P48193;A2A841;A2AD32;A2A842;P48193-2;A2A839;A2A838	552;577;552;517;552;400;394	P48193	P48193	Protein 4.1	Epb41;Epb4.1	SKRASRSLDGAAAAESTDRSPRPTSAPAIAQ	UID293
26.89006	26.8662	27.0662	27.56507	27.87812	27.44411	27.45936	27.48693	27.53897	27.07633	27.50681	28.08426	27.49137	27.06476	27.27364	26.66939	27.29	27.59726	26.99959	27.00935	27.02168	27.73802	27.56863	26.73234	S	2	___1	1	94	P48193;A2A841;A2AD32;A2A842;P48193-2	94;94;94;94;94	P48193	P48193	Protein 4.1	Epb41;Epb4.1	RGLSRLLSSFLKRPKSQVSEEEGREVESEKE	UID294
NaN	NaN	26.42805	NaN	NaN	NaN	NaN	NaN	NaN	NaN	NaN	NaN	NaN	NaN	NaN	NaN	NaN	NaN	NaN	NaN	NaN	NaN	NaN	NaN	S	2	___1	1	97	P48193;A2A841;A2AD32;A2A842;P48193-2	97;97;97;97;97	P48193	P48193	Protein 4.1	Epb41;Epb4.1	SRLLSSFLKRPKSQVSEEEGREVESEKEKGE	UID295
25.26932	24.40672	NaN	NaN	NaN	NaN	NaN	NaN	NaN	NaN	24.86684	24.75547	NaN	NaN	NaN	NaN	25.01742	24.67082	NaN	NaN	NaN	NaN	24.30111	24.65873	S	2	___1	0.999996	856	P48193;A2A841;A2A842;P48193-2;A2A839;A2A838;F7BUB8;F6S4K9;F7CR30	856;867;767;802;637;665;248;373;195	P48193	P48193	Protein 4.1	Epb41;Epb4.1	DMSVTKVVVHQETEISEE_____________	UID296
24.34902	NaN	NaN	NaN	23.63533	23.58612	24.46831	NaN	NaN	NaN	NaN	NaN	23.84345	NaN	NaN	NaN	NaN	NaN	NaN	NaN	NaN	23.23434	NaN	NaN	S	3	___1	0.999894	185	A2A870;Z4YLK3	185;185	A2A870	A2A870	Fas-binding factor 1	Fbf1	KFSFEDFEDPLAGLLSDEEEETATKLPAVER	UID297
NaN	24.29341	NaN	24.04402	NaN	NaN	NaN	NaN	NaN	24.71398	NaN	NaN	NaN	NaN	NaN	NaN	24.08699	NaN	NaN	NaN	NaN	NaN	NaN	NaN	S	3	___1	0.946474	365	A2A870	365	A2A870	A2A870	Fas-binding factor 1	Fbf1	EGGPDPKGESLGFKQSSPPASSPIHPRKGGA	UID298
NaN	NaN	NaN	NaN	NaN	NaN	NaN	NaN	NaN	NaN	NaN	NaN	NaN	NaN	NaN	NaN	NaN	NaN	NaN	NaN	NaN	NaN	NaN	NaN	S	2	___1	0.975749	366	A2A870	366	A2A870	A2A870	Fas-binding factor 1	Fbf1	GGPDPKGESLGFKQSSPPASSPIHPRKGGAD	UID299
NaN	NaN	NaN	NaN	NaN	NaN	NaN	NaN	NaN	NaN	NaN	NaN	NaN	NaN	NaN	NaN	NaN	NaN	NaN	NaN	NaN	NaN	NaN	NaN	S	2	___1	0.592471	370	A2A870	370	A2A870	A2A870	Fas-binding factor 1	Fbf1	PKGESLGFKQSSPPASSPIHPRKGGADWLGL	UID300
NaN	24.886	24.95686	24.6049	24.58055	NaN	25.34096	24.61549	24.84086	24.68966	NaN	25.45183	NaN	NaN	23.95367	24.09442	24.15221	23.91132	23.84	24.36179	NaN	NaN	24.43714	NaN	S	2	___1	1	206	A2A870;Z4YLK3	206;206	A2A870	A2A870	Fas-binding factor 1	Fbf1	TATKLPAVERKPAPKSPGAAAGQGPSVPLTP	UID301
NaN	NaN	NaN	NaN	NaN	NaN	NaN	NaN	24.24829	NaN	NaN	NaN	NaN	NaN	NaN	25.30998	NaN	NaN	NaN	NaN	NaN	NaN	NaN	NaN	S	2	___1	0.98341	915	A2A884	915	A2A884	A2A884	Transcription factor HIVEP3	Hivep3	GESSFESSVPLSRSPSQESSISLSGSSRSAS	UID302
NaN	NaN	24.78626	NaN	NaN	NaN	NaN	NaN	NaN	NaN	25.0147	25.30449	NaN	NaN	NaN	NaN	NaN	NaN	NaN	NaN	NaN	25.01827	NaN	NaN	S	2	___1	0.980791	501	Q8K0Z9;A2A8K5	501;478	Q8K0Z9	Q8K0Z9	Probable G-protein coupled receptor 153	Gpr153	LQPSSLDGGPRHAQDSPPGSPRRRPGPGARS	UID303
26.38844	25.98999	24.81875	24.96226	26.37093	26.51474	24.6811	25.95356	25.25523	25.70211	24.98351	NaN	NaN	NaN	NaN	NaN	NaN	25.71994	NaN	NaN	NaN	25.20475	24.1885	24.61571	S	2	___1	0.981987	229	Q8K0Z9;A2A8K5	229;229	Q8K0Z9	Q8K0Z9	Probable G-protein coupled receptor 153	Gpr153	VPTIVVEDAQGKRRSSIDGSEPARTSLQITG	UID304
NaN	NaN	23.87314	NaN	NaN	NaN	NaN	NaN	NaN	NaN	NaN	NaN	NaN	NaN	NaN	NaN	NaN	NaN	NaN	NaN	NaN	NaN	NaN	NaN	S	2	___1	0.995601	479	Q8K0Z9;A2A8K5	479;456	Q8K0Z9	Q8K0Z9	Probable G-protein coupled receptor 153	Gpr153	LAFAEDAPPFRPRRRSAESLLSLQPSSLDGG	UID305
23.5821	23.97701	NaN	NaN	NaN	NaN	NaN	NaN	NaN	NaN	NaN	NaN	NaN	NaN	NaN	NaN	NaN	NaN	NaN	NaN	NaN	NaN	NaN	NaN	S	2	___1	0.543108	516	Q8K0Z9;A2A8K5	516;493	Q8K0Z9	Q8K0Z9	Probable G-protein coupled receptor 153	Gpr153	SPPGSPRRRPGPGARSASVSLLPDAFALTAF	UID306
NaN	NaN	NaN	NaN	NaN	NaN	NaN	NaN	NaN	NaN	NaN	NaN	NaN	NaN	NaN	NaN	NaN	NaN	NaN	NaN	NaN	NaN	NaN	NaN	S	2	___1	0.498772	518	Q8K0Z9;A2A8K5	518;495	Q8K0Z9	Q8K0Z9	Probable G-protein coupled receptor 153	Gpr153	PGSPRRRPGPGARSASVSLLPDAFALTAFER	UID307
NaN	NaN	NaN	NaN	NaN	NaN	24.1702	24.17516	24.26184	NaN	NaN	NaN	NaN	NaN	NaN	NaN	NaN	NaN	NaN	NaN	NaN	NaN	NaN	NaN	S	3	___1	0.751655	28	A2A8R0;A8Y5G5	28;28	A2A8R0	A2A8R0		Zfyve9	DKVLDEFEQNEDETVSPTLLDTKWNKILDPS	UID308
NaN	NaN	NaN	NaN	NaN	NaN	NaN	NaN	NaN	NaN	NaN	NaN	NaN	NaN	NaN	NaN	NaN	NaN	NaN	NaN	NaN	NaN	NaN	NaN	S	3	___1	0.986737	245	B2RX14;A2A8R7	245;245	B2RX14	B2RX14	Terminal uridylyltransferase 4	Zcchc11	SLSQKQQTQTDNIADSDDSASGIEDTADDLS	UID309
NaN	NaN	NaN	NaN	NaN	NaN	NaN	NaN	NaN	NaN	NaN	NaN	NaN	NaN	NaN	NaN	NaN	NaN	NaN	NaN	NaN	NaN	NaN	NaN	S	3	___1	0.986737	248	B2RX14;A2A8R7	248;248	B2RX14	B2RX14	Terminal uridylyltransferase 4	Zcchc11	QKQQTQTDNIADSDDSASGIEDTADDLSKMK	UID310
NaN	NaN	NaN	NaN	NaN	NaN	NaN	NaN	NaN	NaN	NaN	NaN	NaN	NaN	NaN	NaN	NaN	NaN	NaN	NaN	NaN	NaN	NaN	NaN	S	3	___1	0.989693	250	B2RX14;A2A8R7	250;250	B2RX14	B2RX14	Terminal uridylyltransferase 4	Zcchc11	QQTQTDNIADSDDSASGIEDTADDLSKMKSE	UID311
NaN	24.97299	NaN	NaN	NaN	25.16519	NaN	NaN	NaN	NaN	NaN	NaN	NaN	25.7425	NaN	NaN	24.81069	NaN	25.07427	NaN	NaN	24.76253	24.86235	NaN	S	2	___1	0.745953	46	B2RX14;A2A8R7;A2A9H0	46;46;46	B2RX14	B2RX14	Terminal uridylyltransferase 4	Zcchc11	NQTLKPRNDKSEIGTSSLNRNSSKKTKQNDI	UID312
NaN	NaN	NaN	25.44607	NaN	NaN	NaN	NaN	NaN	NaN	NaN	25.29225	NaN	NaN	NaN	NaN	NaN	NaN	NaN	NaN	25.45632	NaN	NaN	NaN	S	2	___1	0.894516	47	B2RX14;A2A8R7;A2A9H0	47;47;47	B2RX14	B2RX14	Terminal uridylyltransferase 4	Zcchc11	QTLKPRNDKSEIGTSSLNRNSSKKTKQNDIC	UID313
26.14435	26.14219	26.42164	25.84269	26.06091	26.28065	26.85721	26.84995	26.82299	26.11341	26.49741	26.64568	27.01127	26.19897	26.11024	26.14211	25.87406	26.11168	25.96314	26.24858	26.23834	26.26633	26.27636	26.03938	S	2	___1	1	176	B2RX14;A2A8R7	176;176	B2RX14	B2RX14	Terminal uridylyltransferase 4	Zcchc11	ENTPTSQMKLQKTPRSPLEPENVPSLLLKEN	UID314
24.88656	24.70271	25.04268	24.98763	25.24866	NaN	25.0889	24.93058	24.23045	NaN	NaN	NaN	NaN	NaN	NaN	NaN	NaN	NaN	24.98002	NaN	NaN	NaN	NaN	NaN	S	3	___1	0.941836	61	Q91VU1;A2A8S2	61;61	Q91VU1	Q91VU1	Protein YIPF1;Protein YIPF	Yipf1	SVGREEDEELLGNNDSDETELLAGQKRSSPF	UID315
NaN	NaN	NaN	NaN	NaN	NaN	NaN	NaN	NaN	NaN	NaN	NaN	NaN	NaN	NaN	22.68906	NaN	NaN	NaN	22.23465	NaN	NaN	NaN	NaN	S	2	___1	0.999998	454	A2A8U2;A2A8U2-3	454;454	A2A8U2	A2A8U2	Transmembrane protein 201	Tmem201	RVSPSSLPGRLSRALSLGTIPPLTRTDSGYL	UID316
NaN	NaN	NaN	NaN	NaN	NaN	NaN	NaN	NaN	NaN	NaN	NaN	NaN	NaN	NaN	NaN	NaN	NaN	NaN	NaN	NaN	NaN	NaN	NaN	S	4	___1	0.324912	554	A2A8U2;A2A8U2-3	554;554	A2A8U2	A2A8U2	Transmembrane protein 201	Tmem201	KLLLFSSPGEAPNTPSSSEEFSPPNGSLFIE	UID317
NaN	NaN	NaN	NaN	NaN	NaN	NaN	NaN	NaN	NaN	NaN	NaN	NaN	NaN	NaN	NaN	NaN	NaN	NaN	NaN	NaN	NaN	NaN	NaN	S	4	___1	0.319166	555	A2A8U2;A2A8U2-3	555;555	A2A8U2	A2A8U2	Transmembrane protein 201	Tmem201	LLLFSSPGEAPNTPSSSEEFSPPNGSLFIES	UID318
NaN	NaN	NaN	NaN	NaN	NaN	NaN	NaN	NaN	NaN	NaN	NaN	NaN	NaN	NaN	NaN	NaN	NaN	NaN	NaN	NaN	NaN	NaN	NaN	S	4	___1	0.313773	556	A2A8U2;A2A8U2-3	556;556	A2A8U2	A2A8U2	Transmembrane protein 201	Tmem201	LLFSSPGEAPNTPSSSEEFSPPNGSLFIESP	UID319
NaN	NaN	NaN	NaN	NaN	NaN	NaN	NaN	NaN	NaN	NaN	NaN	NaN	NaN	NaN	NaN	NaN	NaN	NaN	NaN	NaN	NaN	NaN	NaN	S	4	___1	0.295286	560	A2A8U2;A2A8U2-3	560;560	A2A8U2	A2A8U2	Transmembrane protein 201	Tmem201	SPGEAPNTPSSSEEFSPPNGSLFIESPQLPQ	UID320
NaN	NaN	NaN	NaN	NaN	NaN	NaN	NaN	NaN	NaN	NaN	NaN	NaN	NaN	NaN	NaN	NaN	NaN	NaN	NaN	NaN	NaN	NaN	NaN	S	3	___1	0.415183	319	A2A8Z1;Q5FWX7;Z4YJX3;E9Q6C1;F6UHR6;E9PXZ2;A2A8Z1-2	319;209;222;239;302;306;223	A2A8Z1	A2A8Z1	Oxysterol-binding protein-related protein 9;Oxysterol-binding protein	Osbpl9	SGSSPKRLIDSSGSASVLTHSSSGNSLKRPD	UID321
NaN	NaN	NaN	NaN	NaN	NaN	NaN	NaN	NaN	NaN	24.65475	NaN	NaN	NaN	NaN	NaN	NaN	NaN	NaN	NaN	NaN	25.39198	NaN	NaN	S	3	___1	0.594502	324	A2A8Z1;Q5FWX7;Z4YJX3;E9Q6C1;F6UHR6;E9PXZ2;A2A8Z1-2	324;214;227;244;307;311;228	A2A8Z1	A2A8Z1	Oxysterol-binding protein-related protein 9;Oxysterol-binding protein	Osbpl9	KRLIDSSGSASVLTHSSSGNSLKRPDTTESL	UID322
NaN	NaN	NaN	NaN	NaN	NaN	24.24532	23.77404	NaN	NaN	24.43007	NaN	NaN	NaN	NaN	NaN	NaN	NaN	NaN	NaN	NaN	NaN	NaN	NaN	S	2	___1	0.849091	325	A2A8Z1;Q5FWX7;Z4YJX3;E9Q6C1;F6UHR6;E9PXZ2;A2A8Z1-2	325;215;228;245;308;312;229	A2A8Z1	A2A8Z1	Oxysterol-binding protein-related protein 9;Oxysterol-binding protein	Osbpl9	RLIDSSGSASVLTHSSSGNSLKRPDTTESLN	UID323
NaN	NaN	NaN	NaN	24.10869	NaN	NaN	NaN	NaN	NaN	NaN	NaN	NaN	NaN	NaN	NaN	NaN	NaN	NaN	24.82309	NaN	NaN	NaN	NaN	S	2	___1	0.939165	326	A2A8Z1;Q5FWX7;Z4YJX3;E9Q6C1;F6UHR6;E9PXZ2;A2A8Z1-2	326;216;229;246;309;313;230	A2A8Z1	A2A8Z1	Oxysterol-binding protein-related protein 9;Oxysterol-binding protein	Osbpl9	LIDSSGSASVLTHSSSGNSLKRPDTTESLNS	UID324
NaN	NaN	23.56663	NaN	NaN	NaN	26.31788	NaN	NaN	24.56203	NaN	NaN	NaN	NaN	NaN	NaN	NaN	NaN	NaN	NaN	23.97885	NaN	NaN	NaN	S	3	___1	0.897171	329	A2A8Z1;Q5FWX7;Z4YJX3;E9Q6C1;F6UHR6;E9PXZ2;A2A8Z1-2	329;219;232;249;312;316;233	A2A8Z1	A2A8Z1	Oxysterol-binding protein-related protein 9;Oxysterol-binding protein	Osbpl9	SSGSASVLTHSSSGNSLKRPDTTESLNSSMS	UID325
NaN	NaN	NaN	NaN	NaN	NaN	NaN	NaN	NaN	NaN	NaN	NaN	NaN	NaN	NaN	NaN	NaN	NaN	NaN	NaN	NaN	NaN	NaN	NaN	S	3	___1	0.848563	578	A8Y5H7;Q99J07;A2A9B9	578;578;578	A8Y5H7	A8Y5H7		Sec14l1	NIYHSKRSPQPPKKDSLGAHSITSPGGNNVQ	UID326
NaN	25.10992	NaN	NaN	NaN	NaN	26.00479	25.90233	NaN	25.49866	NaN	NaN	NaN	NaN	NaN	NaN	NaN	NaN	25.16461	NaN	NaN	25.88309	25.89977	25.33919	S	3	___1	0.997186	1395	A2A9C3;A2A9C3-2	1395;1395	A2A9C3	A2A9C3	Protein SZT2	Szt2	RAILVSESSIETEDLSEPEFQSSRVSGNLDP	UID327
23.38995	NaN	NaN	NaN	24.02344	24.71534	NaN	NaN	NaN	NaN	NaN	25.23987	NaN	NaN	NaN	NaN	NaN	25.52761	25.1441	25.54681	NaN	24.77334	NaN	NaN	S	2	___1	0.911726	717	A2A9C3;A2A9C3-2	717;717	A2A9C3	A2A9C3	Protein SZT2	Szt2	PTPKVKRKGLGGVGGSSPSKSPPTLGPQQAL	UID328
NaN	NaN	NaN	NaN	NaN	NaN	NaN	NaN	NaN	NaN	NaN	NaN	NaN	NaN	NaN	NaN	NaN	NaN	NaN	NaN	25.22332	NaN	25.43955	NaN	S	2	___1	0.643272	718	A2A9C3;A2A9C3-2	718;718	A2A9C3	A2A9C3	Protein SZT2	Szt2	TPKVKRKGLGGVGGSSPSKSPPTLGPQQALS	UID329
NaN	NaN	NaN	NaN	NaN	NaN	NaN	NaN	NaN	NaN	NaN	NaN	NaN	NaN	NaN	NaN	NaN	NaN	NaN	NaN	NaN	NaN	NaN	NaN	S	2	___1	0.667932	3226	A2A9C3;A2A9C3-2	3226;3225	A2A9C3	A2A9C3	Protein SZT2	Szt2	FRKPSRLPLEPETPGSLVGSPREASGMMLAP	UID330
25.03318	NaN	25.30096	25.43511	25.47448	25.70691	26.70028	26.72351	26.81873	26.05146	25.51926	26.91741	26.78806	25.43326	25.6621	25.92062	25.43393	25.52919	25.51129	25.77271	25.35629	26.09338	25.58164	25.86684	S	3	___1	0.999999	3230	A2A9C3;A2A9C3-2	3230;3229	A2A9C3	A2A9C3	Protein SZT2	Szt2	SRLPLEPETPGSLVGSPREASGMMLAPGPAP	UID331
NaN	25.45701	NaN	NaN	NaN	NaN	25.84948	NaN	NaN	NaN	24.53005	24.80887	NaN	NaN	25.28299	25.40263	25.17976	NaN	25.47212	25.29537	NaN	25.3481	NaN	24.45256	S	2	___1	0.999999	1650	A2A9C3;A2A9C3-2	1650;1650	A2A9C3	A2A9C3	Protein SZT2	Szt2	QHHRSTSESSASFPRSPGQPSSLRSDDGLGP	UID332
24.23965	NaN	NaN	NaN	NaN	24.47574	24.93071	25.22107	25.42675	24.16262	24.51418	25.35834	24.76238	24.18132	NaN	NaN	NaN	NaN	24.28954	24.16415	24.32937	NaN	24.65524	24.3415	S	2	___1	0.999289	1641	A2A9C3;A2A9C3-2	1641;1641	A2A9C3	A2A9C3	Protein SZT2	Szt2	VELPPASDPQHHRSTSESSASFPRSPGQPSS	UID333
NaN	NaN	NaN	NaN	NaN	NaN	NaN	NaN	NaN	NaN	NaN	NaN	NaN	NaN	NaN	NaN	NaN	NaN	NaN	NaN	NaN	NaN	NaN	NaN	S	2	___1	0.939916	1644	A2A9C3;A2A9C3-2	1644;1644	A2A9C3	A2A9C3	Protein SZT2	Szt2	PPASDPQHHRSTSESSASFPRSPGQPSSLRS	UID334
27.93871	27.89643	28.06933	27.42646	27.82226	27.64045	27.63547	27.58111	27.73944	27.61541	27.8825	28.12766	28.22292	27.72566	27.95305	27.61281	27.55677	27.6727	27.53519	27.04312	27.63464	27.31406	NaN	27.7397	S	2	___1	0.999906	16	Q8BMK0;Q8C1L6;A2A9K3	16;16;16	Q8BMK0	Q8BMK0	Centrosomal protein of 85 kDa	Cep85	MAMQEKYPNDRSHATSPGSNVIQKGSSLGTE	UID335
NaN	NaN	NaN	24.02758	24.55608	23.2815	NaN	NaN	NaN	NaN	NaN	NaN	NaN	NaN	NaN	NaN	NaN	NaN	NaN	NaN	NaN	NaN	24.25436	NaN	S	3	___1	0.793974	2119	Q8R1A4;E9PX48;A2A9M5;Q8R1A4-2;A2A9M4	2119;2087;2117;2117;716	Q8R1A4	Q8R1A4	Dedicator of cytokinesis protein 7	Dock7	PQLYKAVLPVTCHRDSFSRMSLRKMEL____	UID336
NaN	NaN	NaN	NaN	NaN	NaN	NaN	25.8765	NaN	NaN	NaN	NaN	NaN	NaN	NaN	NaN	NaN	NaN	NaN	NaN	NaN	NaN	NaN	NaN	S	3	___1	0.923949	2121	Q8R1A4;E9PX48;A2A9M5;Q8R1A4-2;A2A9M4	2121;2089;2119;2119;718	Q8R1A4	Q8R1A4	Dedicator of cytokinesis protein 7	Dock7	LYKAVLPVTCHRDSFSRMSLRKMEL______	UID337
NaN	28.83527	28.66435	NaN	29.59246	29.49202	29.2395	28.92286	29.30147	29.42796	29.3826	29.56304	NaN	29.14139	29.24361	29.08423	29.09763	29.36838	29.54176	29.86063	29.73224	29.61924	29.27644	29.22232	S	2	___1	0.999093	1420	Q8R1A4;E9PX48;A2A9M5;Q8R1A4-2;A2A9M4	1420;1390;1420;1420;17	Q8R1A4	Q8R1A4	Dedicator of cytokinesis protein 7	Dock7	ARQEMVRRSRGQLERSPSGSAFGSQENLRWR	UID338
29.78672	29.81369	29.06915	29.69187	30.12472	29.84447	29.85825	29.38523	29.99591	30.42752	30.23968	30.29242	29.72092	30.13296	29.87745	29.88374	29.87122	29.78673	30.13602	30.36922	30.21616	29.83251	29.91499	29.67719	S	2	___1	1	1422	Q8R1A4;E9PX48;A2A9M5;Q8R1A4-2;A2A9M4	1422;1392;1422;1422;19	Q8R1A4	Q8R1A4	Dedicator of cytokinesis protein 7	Dock7	QEMVRRSRGQLERSPSGSAFGSQENLRWRKD	UID339
NaN	NaN	24.63273	25.08918	NaN	NaN	NaN	NaN	NaN	25.47797	NaN	NaN	NaN	NaN	NaN	NaN	NaN	25.23301	NaN	NaN	NaN	NaN	NaN	NaN	S	2	___1	0.993927	1424	Q8R1A4;E9PX48;A2A9M5;Q8R1A4-2;A2A9M4	1424;1394;1424;1424;21	Q8R1A4	Q8R1A4	Dedicator of cytokinesis protein 7	Dock7	MVRRSRGQLERSPSGSAFGSQENLRWRKDMT	UID340
30.06072	30.34414	29.9255	NaN	30.30128	30.24422	30.54995	30.16327	30.45983	30.22757	30.34963	30.41689	30.19566	30.18068	30.00611	29.95505	30.03302	29.97692	30.07202	29.80303	30.24853	30.10375	30.06907	30.10762	S	2	___1	1	1428	Q8R1A4;E9PX48;A2A9M5;Q8R1A4-2;A2A9M4	1428;1398;1428;1428;25	Q8R1A4	Q8R1A4	Dedicator of cytokinesis protein 7	Dock7	SRGQLERSPSGSAFGSQENLRWRKDMTHWRQ	UID341
NaN	NaN	NaN	NaN	NaN	NaN	NaN	NaN	NaN	NaN	NaN	NaN	NaN	NaN	NaN	NaN	NaN	NaN	NaN	NaN	NaN	NaN	NaN	NaN	S	3	___1	0.999146	862	Q8R1A4;E9PX48;A2A9M5;Q8R1A4-2;A2AW79;F6ZJ55	862;862;862;862;129;147	Q8R1A4	Q8R1A4	Dedicator of cytokinesis protein 7	Dock7	SYIYYVFRLPNTYPNSPSPGPGGLGGSVHYA	UID342
NaN	27.59192	27.41555	NaN	NaN	NaN	27.0704	27.58162	NaN	28.27892	28.34113	NaN	27.56355	26.62826	26.30722	26.55529	26.74548	27.19704	NaN	27.61646	27.80113	NaN	28.29505	28.08967	S	3	___1	0.999979	864	Q8R1A4;E9PX48;A2A9M5;Q8R1A4-2;A2AW79;F6ZJ55	864;864;864;864;131;149	Q8R1A4	Q8R1A4	Dedicator of cytokinesis protein 7	Dock7	IYYVFRLPNTYPNSPSPGPGGLGGSVHYATM	UID343
NaN	NaN	NaN	NaN	NaN	NaN	NaN	NaN	NaN	NaN	NaN	NaN	NaN	NaN	NaN	NaN	NaN	NaN	NaN	NaN	NaN	NaN	NaN	NaN	S	3	___1	0.367987	962	Q8R1A4;E9PX48;A2A9M5;Q8R1A4-2	962;932;962;962	Q8R1A4	Q8R1A4	Dedicator of cytokinesis protein 7	Dock7	SAESTQAMDRSCNRMSSHTETSSFLQTLTGR	UID344
NaN	NaN	NaN	NaN	NaN	NaN	NaN	NaN	NaN	NaN	NaN	NaN	NaN	NaN	NaN	NaN	NaN	NaN	NaN	NaN	NaN	NaN	NaN	NaN	S	3	___1	0.310414	963	Q8R1A4;E9PX48;A2A9M5;Q8R1A4-2	963;933;963;963	Q8R1A4	Q8R1A4	Dedicator of cytokinesis protein 7	Dock7	AESTQAMDRSCNRMSSHTETSSFLQTLTGRL	UID345
NaN	NaN	NaN	NaN	NaN	NaN	NaN	NaN	NaN	NaN	NaN	NaN	NaN	NaN	NaN	NaN	NaN	NaN	NaN	NaN	NaN	NaN	NaN	NaN	S	3	___1	0.253298	969	Q8R1A4;E9PX48;A2A9M5;Q8R1A4-2	969;939;969;969	Q8R1A4	Q8R1A4	Dedicator of cytokinesis protein 7	Dock7	MDRSCNRMSSHTETSSFLQTLTGRLPTKKLF	UID346
27.25988	26.91342	26.8616	27.21317	27.73789	27.83286	27.94721	27.87297	27.83461	28.03564	27.72436	28.37132	28.3629	28.18773	28.09989	27.70035	28.19929	27.903	27.83834	27.62749	27.62868	27.99863	27.86821	27.90696	S	3	___1	1	888	Q8R1A4;E9PX48;A2A9M5;Q8R1A4-2;A2AW79;F6ZJ55	888;888;888;888;155;173	Q8R1A4	Q8R1A4	Dedicator of cytokinesis protein 7	Dock7	SVHYATMARSAVRPASLNLNRSRSLSNSNPD	UID347
24.33019	24.48745	24.58434	24.47994	24.70978	24.87568	25.04955	NaN	24.81255	24.79233	24.73128	24.83957	24.3682	24.79719	24.94011	24.83161	24.84953	24.52061	24.64372	24.84038	25.20314	25.07312	25.1958	25.05068	S	2	___1	1	1305	Q8R1A4;E9PX48;A2A9M5;Q8R1A4-2	1305;1275;1305;1305	Q8R1A4	Q8R1A4	Dedicator of cytokinesis protein 7	Dock7	MAIAGTSVPQLTRPGSFLLTSTSGRQHTTFS	UID348
NaN	NaN	NaN	NaN	NaN	NaN	26.44579	NaN	NaN	NaN	NaN	NaN	NaN	NaN	NaN	NaN	NaN	NaN	NaN	NaN	NaN	NaN	NaN	NaN	S	2	___1	0.697127	28	Q8R1A4;E9PX48;A2A9M5;Q8R1A4-2	28;28;28;28	Q8R1A4	Q8R1A4	Dedicator of cytokinesis protein 7	Dock7	RTVAAEVRKQISGQYSGSPQLLKNLNIVGNI	UID349
26.53301	26.24454	26.37683	26.17703	26.4452	26.57129	NaN	26.40204	26.4226	26.95516	27.03286	26.53522	26.92422	26.64045	26.61611	26.31519	26.49312	26.46401	26.40415	26.14126	26.71057	26.4639	26.31292	26.65554	S	2	___1	0.990932	30	Q8R1A4;E9PX48;A2A9M5;Q8R1A4-2	30;30;30;30	Q8R1A4	Q8R1A4	Dedicator of cytokinesis protein 7	Dock7	VAAEVRKQISGQYSGSPQLLKNLNIVGNISH	UID350
NaN	NaN	NaN	23.45976	NaN	NaN	24.75659	25.0978	24.88642	24.66074	24.6165	25.16285	24.72124	NaN	NaN	NaN	NaN	NaN	NaN	NaN	24.45507	24.84929	NaN	24.37199	S	2	___1	0.998763	896	Q8R1A4;E9PX48;A2A9M5;Q8R1A4-2;A2AW79;F6ZJ55	896;896;896;896;163;181	Q8R1A4	Q8R1A4	Dedicator of cytokinesis protein 7	Dock7	RSAVRPASLNLNRSRSLSNSNPDISGTPTSP	UID351
24.93477	NaN	23.85643	NaN	24.16362	24.6179	25.81736	25.64436	25.46716	NaN	24.04793	25.4715	25.62145	24.08902	NaN	24.79248	25.27387	NaN	NaN	NaN	NaN	NaN	24.20486	NaN	S	2	___1	0.999276	898	Q8R1A4;E9PX48;A2A9M5;Q8R1A4-2;A2AW79;F6ZJ55	898;898;898;898;165;183	Q8R1A4	Q8R1A4	Dedicator of cytokinesis protein 7	Dock7	AVRPASLNLNRSRSLSNSNPDISGTPTSPDD	UID352
30.29209	29.96651	29.91228	30.03407	30.59228	30.61605	30.20256	30.05724	30.28218	30.66306	30.27475	30.26707	30.32721	29.76424	29.87821	29.81413	29.98495	30.10837	30.17712	30.42122	30.47044	30.42021	30.39131	30.41921	S	2	___1	1	900	Q8R1A4;E9PX48;A2A9M5;Q8R1A4-2;A2AW79;F6ZJ55	900;900;900;900;167;185	Q8R1A4	Q8R1A4	Dedicator of cytokinesis protein 7	Dock7	RPASLNLNRSRSLSNSNPDISGTPTSPDDEV	UID353
NaN	NaN	NaN	NaN	NaN	NaN	NaN	NaN	NaN	NaN	NaN	NaN	NaN	NaN	NaN	NaN	NaN	NaN	NaN	NaN	NaN	NaN	NaN	NaN	S	2	___1	0.817425	905	Q8R1A4;E9PX48;A2A9M5;Q8R1A4-2;A2AW79;F6ZJ55	905;905;905;905;172;190	Q8R1A4	Q8R1A4	Dedicator of cytokinesis protein 7	Dock7	NLNRSRSLSNSNPDISGTPTSPDDEVRSIIG	UID354
NaN	NaN	NaN	NaN	NaN	NaN	NaN	NaN	NaN	NaN	NaN	NaN	NaN	NaN	NaN	NaN	NaN	NaN	NaN	NaN	NaN	NaN	NaN	NaN	S	3	___1	0.843649	910	Q8R1A4;E9PX48;A2A9M5;Q8R1A4-2;A2AW79;F6ZJ55	910;910;910;910;177;195	Q8R1A4	Q8R1A4	Dedicator of cytokinesis protein 7	Dock7	RSLSNSNPDISGTPTSPDDEVRSIIGSKGLD	UID355
NaN	NaN	NaN	NaN	NaN	NaN	NaN	NaN	NaN	NaN	NaN	NaN	NaN	NaN	NaN	NaN	NaN	NaN	NaN	NaN	NaN	NaN	NaN	NaN	S	3	___1	0.373373	917	Q8R1A4;E9PX48;A2A9M5;Q8R1A4-2;A2AW79;F6ZJ55	917;917;917;917;184;202	Q8R1A4	Q8R1A4	Dedicator of cytokinesis protein 7	Dock7	PDISGTPTSPDDEVRSIIGSKGLDRSNSWVN	UID356
27.60774	28.4086	27.80821	27.76123	28.0932	27.93168	28.21517	28.1455	28.2548	28.14875	28.11634	28.39554	28.67778	27.74516	27.74452	27.57895	27.48593	27.53386	27.72741	27.26946	27.70748	28.03559	27.50847	27.60194	S	2	___1	1	180	Q8R1A4;E9PX48;A2A9M5;Q8R1A4-2	180;180;180;180	Q8R1A4	Q8R1A4	Dedicator of cytokinesis protein 7	Dock7	DGSSYQDEQDDLKRRSMSIDDTPRGSWACSI	UID357
25.6075	NaN	26.36242	NaN	26.43126	26.15435	26.09211	25.6179	26.4252	25.08261	NaN	NaN	26.51546	27.74516	25.1809	25.57707	24.70192	24.95385	NaN	26.1776	25.99006	26.03999	25.37229	NaN	S	2	___1	0.999972	182	Q8R1A4;E9PX48;A2A9M5;Q8R1A4-2	182;182;182;182	Q8R1A4	Q8R1A4	Dedicator of cytokinesis protein 7	Dock7	SSYQDEQDDLKRRSMSIDDTPRGSWACSIFD	UID358
NaN	NaN	24.91739	NaN	NaN	NaN	NaN	NaN	NaN	NaN	NaN	NaN	NaN	NaN	NaN	NaN	NaN	26.0759	NaN	NaN	NaN	NaN	NaN	25.52886	S	3	___1	0.741961	894	Q8R1A4;E9PX48;A2A9M5;Q8R1A4-2;A2AW79;F6ZJ55	894;894;894;894;161;179	Q8R1A4	Q8R1A4	Dedicator of cytokinesis protein 7	Dock7	MARSAVRPASLNLNRSRSLSNSNPDISGTPT	UID359
26.82372	NaN	26.54915	25.73348	NaN	NaN	26.50767	NaN	26.24925	27.02549	26.81665	26.97858	27.00303	NaN	25.40976	NaN	26.27617	25.92626	25.51406	26.14556	NaN	NaN	25.94798	26.44738	S	2	___1	0.999782	452	Q8R1A4;E9PX48;A2A9M5;Q8R1A4-2	452;452;452;452	Q8R1A4	Q8R1A4	Dedicator of cytokinesis protein 7	Dock7	RNSSLVGRRSLERTTSGDDACNLTSFRPATL	UID360
NaN	NaN	NaN	NaN	NaN	NaN	NaN	24.25155	NaN	25.49164	NaN	24.2314	NaN	24.50954	24.37059	24.61302	NaN	25.21812	NaN	NaN	NaN	NaN	23.75481	NaN	S	2	___1	0.992417	46	P58058;A2A9N9;A2A9P0	46;46;46	P58058	P58058	NAD kinase	Nadk	TWSYNHPIRGRAKSRSLSASPALGSTKEFRR	UID361
26.26769	26.34761	26.04648	24.87558	25.59653	24.95469	24.76891	NaN	25.02318	25.07088	25.02073	25.34028	24.47178	26.34511	26.2815	26.24151	26.5809	26.61203	24.74129	NaN	24.89874	24.92148	24.84081	24.67858	S	2	___1	0.99992	48	P58058;A2A9N9;A2A9P0	48;48;48	P58058	P58058	NAD kinase	Nadk	SYNHPIRGRAKSRSLSASPALGSTKEFRRTR	UID362
NaN	NaN	NaN	NaN	NaN	NaN	NaN	NaN	NaN	NaN	NaN	NaN	NaN	NaN	NaN	NaN	NaN	NaN	NaN	NaN	NaN	NaN	NaN	NaN	S	2	___1	0.995021	50	P58058;A2A9N9;A2A9P0	50;50;50	P58058	P58058	NAD kinase	Nadk	NHPIRGRAKSRSLSASPALGSTKEFRRTRSL	UID363
NaN	NaN	NaN	NaN	NaN	NaN	NaN	NaN	NaN	NaN	NaN	NaN	NaN	NaN	NaN	NaN	NaN	NaN	NaN	NaN	NaN	NaN	NaN	NaN	S	2	___1	1	230	A2A9P6;P24788	230;264	A2A9P6	A2A9P6	Cyclin-dependent kinase 11B	Cdk11b	RKPVKEEKVEERDLLSDLQDISDSERKTSSA	UID364
28.25124	28.13609	27.92926	27.63124	27.49167	28.01818	27.9776	27.25791	27.34587	28.03831	28.31786	27.90029	27.58907	27.7527	27.44672	27.55574	27.51833	27.49701	27.467	27.1915	26.83316	27.07459	27.30739	27.65506	S	2	___1	0.991583	236	A2A9P6;P24788	236;270	A2A9P6	A2A9P6	Cyclin-dependent kinase 11B	Cdk11b	EKVEERDLLSDLQDISDSERKTSSAESSSAE	UID365
NaN	NaN	NaN	NaN	NaN	NaN	NaN	NaN	NaN	NaN	NaN	NaN	NaN	NaN	NaN	NaN	NaN	NaN	NaN	NaN	NaN	NaN	NaN	NaN	S	3	___1	0.632425	238	A2A9P6;P24788	238;272	A2A9P6	A2A9P6	Cyclin-dependent kinase 11B	Cdk11b	VEERDLLSDLQDISDSERKTSSAESSSAESG	UID366
NaN	NaN	NaN	NaN	NaN	NaN	NaN	NaN	NaN	NaN	NaN	NaN	NaN	24.84475	24.63378	24.92116	24.35964	23.80174	NaN	NaN	NaN	NaN	NaN	NaN	S	3	___1	0.942364	740	A2A9P6;P24788;P24788-2	740;774;429	A2A9P6	A2A9P6	Cyclin-dependent kinase 11B	Cdk11b	LKETGFHLTTTNQGASAAGPGFSLKF_____	UID367
NaN	25.83304	NaN	24.14351	25.80119	NaN	NaN	NaN	NaN	NaN	26.61905	26.90392	25.99442	NaN	26.36008	26.63658	24.20851	27.08891	25.86044	NaN	NaN	NaN	26.8918	26.40805	S	3	___1	1	707	A2A9P6;P24788;P24788-2	707;741;396	A2A9P6	A2A9P6	Cyclin-dependent kinase 11B	Cdk11b	TWPAKSEQQRVKRGTSPRPPEGGLGYSQLGD	UID368
NaN	NaN	NaN	NaN	NaN	NaN	NaN	NaN	NaN	NaN	NaN	NaN	NaN	NaN	NaN	NaN	NaN	NaN	NaN	NaN	NaN	NaN	NaN	NaN	S	3	___1	0.999604	718	A2A9P6;P24788;P24788-2	718;752;407	A2A9P6	A2A9P6	Cyclin-dependent kinase 11B	Cdk11b	KRGTSPRPPEGGLGYSQLGDDDLKETGFHLT	UID369
24.97268	NaN	NaN	24.02893	23.14305	24.50549	24.00093	24.19092	24.31831	24.66335	24.93867	25.29607	NaN	24.2186	24.8699	24.88358	24.11203	25.23268	NaN	23.7383	24.20187	25.29074	24.60156	24.69694	S	3	___1	0.999809	31	A2A9P6;P24788	31;65	A2A9P6	A2A9P6	Cyclin-dependent kinase 11B	Cdk11b	EGELRDHRMEITIRNSPYRREDSMEDRGEED	UID370
28.14331	NaN	NaN	28.4624	28.35653	28.40657	28.61351	28.08866	28.15412	NaN	28.58631	28.44494	28.32341	NaN	28.86275	NaN	28.34554	28.3204	28.14773	27.99626	28.08248	28.498	28.28467	27.96202	S	2	___1	1	13	A2A9P6;P24788	13;47	A2A9P6	A2A9P6	Cyclin-dependent kinase 11B	Cdk11b	___MSQSDDRDSKRDSLEEGELRDHRMEITI	UID371
23.49558	23.41364	23.55438	22.78758	23.45563	23.57704	NaN	NaN	23.36866	23.52492	23.20223	23.48272	NaN	23.26528	24.13548	NaN	23.19979	23.04534	21.25799	NaN	22.67758	23.26413	23.53517	22.57286	S	2	___1	0.99433	2	A2A9P6	2	A2A9P6	A2A9P6		Cdk11b	______________MSQSDDRDSKRDSLEEG	UID372
23.46026	NaN	22.24104	22.78427	NaN	23.2028	23.6165	NaN	NaN	NaN	NaN	NaN	24.13101	NaN	23.06197	NaN	22.32775	NaN	NaN	NaN	NaN	NaN	NaN	NaN	S	2	___1	0.999154	4	A2A9P6	4	A2A9P6	A2A9P6		Cdk11b	____________MSQSDDRDSKRDSLEEGEL	UID373
27.62847	27.406	25.53546	27.14073	27.74804	26.98066	27.45348	27.26284	27.58298	27.06989	NaN	NaN	26.75951	27.39452	27.74085	27.64148	27.34181	27.42174	26.68298	27.12011	NaN	27.22149	NaN	26.71411	S	2	___1	1	251	Q8R516;A2A9P8;Q8R516-3;Q8R516-2	251;76;251;251	Q8R516	Q8R516	E3 ubiquitin-protein ligase MIB2	Mib2	HLPKLGKPAELQRRVSADGQPFQRGDKVKCL	UID374
30.21164	30.09119	29.92917	30.05401	30.31937	30.03407	30.21512	30.0822	29.84888	29.60127	30.08398	29.342	29.47344	29.8864	29.95685	30.16423	30.08854	30.1267	29.392	29.65748	29.95185	29.60355	29.55342	29.59404	S	2	___1	1	85	Q8BHG1;A6PWC3;A2A9Q2	85;85;85	Q8BHG1	Q8BHG1	Nardilysin	Nrd1	DLGESGRLARLGADESEEEGRSFSNVGDPEI	UID375
NaN	NaN	NaN	NaN	NaN	NaN	NaN	NaN	NaN	NaN	NaN	NaN	NaN	NaN	NaN	NaN	NaN	23.35353	23.68035	23.7963	NaN	NaN	NaN	24.62489	S	2	___1	0.999964	93	Q8BHG1;A6PWC3;A2A9Q2	93;93;93	Q8BHG1	Q8BHG1	Nardilysin	Nrd1	ARLGADESEEEGRSFSNVGDPEIIKSPSDPK	UID376
28.2283	27.99922	27.64134	27.63429	28.16428	27.93714	28.00705	27.80931	27.9794	27.59385	27.64293	27.77184	27.48876	27.26302	26.90782	27.16883	27.42126	27.41191	27.50643	27.54635	27.41353	27.8028	27.7564	27.56529	S	2	___1	0.999999	107	Q6NXN1;A2AA85;Q6NXN1-2	107;101;88	Q6NXN1	Q6NXN1	SUZ domain-containing protein 1	Szrd1	EAEYAEARRRILGSASPEEEQEKPILDRPTR	UID377
NaN	NaN	NaN	NaN	NaN	NaN	NaN	NaN	NaN	NaN	NaN	NaN	NaN	NaN	NaN	NaN	NaN	NaN	NaN	NaN	NaN	NaN	NaN	NaN	S	3	___1	1	37	Q6NXN1;A2AA85;Q6NXN1-2	37;31;18	Q6NXN1	Q6NXN1	SUZ domain-containing protein 1	Szrd1	RLEKKLKITQKESRKSKSPPKVPIVIQDDSL	UID378
NaN	NaN	24.46569	23.79887	24.25292	NaN	NaN	24.1943	NaN	24.69906	24.25198	NaN	NaN	NaN	NaN	NaN	NaN	24.60179	NaN	NaN	24.40165	NaN	24.8892	NaN	S	3	___1	1	39	Q6NXN1;A2AA85;Q6NXN1-2	39;33;20	Q6NXN1	Q6NXN1	SUZ domain-containing protein 1	Szrd1	EKKLKITQKESRKSKSPPKVPIVIQDDSLPT	UID379
NaN	NaN	NaN	NaN	NaN	NaN	NaN	NaN	NaN	NaN	NaN	NaN	NaN	NaN	NaN	NaN	NaN	NaN	NaN	NaN	NaN	NaN	NaN	NaN	S	3	___1	0.927028	2300	A2AAE1;A2AAE1-3;A2AAE1-4;A2AAE1-6;A2AAE1-2	2300;2300;1913;2300;2300	A2AAE1	A2AAE1	Uncharacterized protein KIAA1109	Kiaa1109	KESPRKESLLSYLTGSFPSLHNLLEGTPQRS	UID380
NaN	NaN	NaN	NaN	NaN	NaN	NaN	NaN	NaN	NaN	NaN	NaN	NaN	NaN	NaN	NaN	NaN	NaN	NaN	NaN	NaN	NaN	NaN	NaN	S	3	___1	0.999355	2303	A2AAE1;A2AAE1-3;A2AAE1-4;A2AAE1-6;A2AAE1-2	2303;2303;1916;2303;2303	A2AAE1	A2AAE1	Uncharacterized protein KIAA1109	Kiaa1109	PRKESLLSYLTGSFPSLHNLLEGTPQRSSAA	UID381
NaN	NaN	NaN	NaN	NaN	NaN	NaN	NaN	NaN	NaN	NaN	NaN	NaN	NaN	NaN	NaN	NaN	NaN	NaN	NaN	NaN	NaN	NaN	NaN	S	3	___1	0.959239	1432	A2AAE1;A2AAE1-3;A2AAE1-4;A2AAE1-6;A2AAE1-2	1432;1432;1045;1432;1432	A2AAE1	A2AAE1	Uncharacterized protein KIAA1109	Kiaa1109	KKKKKQMQQIDYSRGSIYHSVEGPLAVHGEG	UID382
NaN	NaN	NaN	NaN	NaN	NaN	NaN	NaN	NaN	NaN	NaN	NaN	NaN	NaN	NaN	NaN	NaN	NaN	NaN	NaN	NaN	NaN	NaN	NaN	S	3	___1	0.978596	1436	A2AAE1;A2AAE1-3;A2AAE1-4;A2AAE1-6;A2AAE1-2	1436;1436;1049;1436;1436	A2AAE1	A2AAE1	Uncharacterized protein KIAA1109	Kiaa1109	KQMQQIDYSRGSIYHSVEGPLAVHGEGITDP	UID383
NaN	NaN	NaN	NaN	NaN	NaN	NaN	NaN	NaN	NaN	NaN	NaN	NaN	NaN	NaN	NaN	NaN	NaN	NaN	NaN	NaN	NaN	NaN	NaN	S	3	___1	0.498522	4299	A2AAE1;A2AAE1-3;A2AAE1-4;A2AAE1-6;A2AAE1-2;A2AB97;F6YAT5;F6RPM4	4299;4352;3912;4264;4320;801;880;1005	A2AAE1	A2AAE1	Uncharacterized protein KIAA1109	Kiaa1109;4932438A13Rik	DQTVNLPTSGPGTPDSIEGVSQHLSPESSRK	UID384
NaN	NaN	NaN	NaN	NaN	NaN	NaN	NaN	NaN	24.93152	NaN	NaN	NaN	NaN	NaN	NaN	NaN	NaN	NaN	NaN	24.20329	NaN	NaN	NaN	S	3	___1	0.509271	4304	A2AAE1;A2AAE1-3;A2AAE1-4;A2AAE1-6;A2AAE1-2;A2AB97;F6YAT5;F6RPM4	4304;4357;3917;4269;4325;806;885;1010	A2AAE1	A2AAE1	Uncharacterized protein KIAA1109	Kiaa1109;4932438A13Rik	LPTSGPGTPDSIEGVSQHLSPESSRKAYCRT	UID385
24.71884	NaN	NaN	NaN	NaN	24.9371	25.29025	NaN	NaN	NaN	NaN	24.92048	NaN	NaN	NaN	NaN	NaN	NaN	24.95451	NaN	NaN	NaN	NaN	NaN	S	3	___1	0.860865	4308	A2AAE1;A2AAE1-3;A2AAE1-4;A2AAE1-6;A2AAE1-2;A2AB97;F6YAT5;F6RPM4	4308;4361;3921;4273;4329;810;889;1014	A2AAE1	A2AAE1	Uncharacterized protein KIAA1109	Kiaa1109;4932438A13Rik	GPGTPDSIEGVSQHLSPESSRKAYCRTWDQP	UID386
24.96424	24.86316	24.89661	25.39627	25.74932	25.66058	25.07981	25.58285	26.04068	25.64257	25.28193	25.5956	NaN	27.09748	26.44902	26.40092	25.9684	26.02891	25.19997	26.12542	25.38416	27.03727	26.06079	25.72894	S	3	___1	1	4613	A2AAE1;A2AAE1-3;A2AAE1-4;A2AAE1-6;A2AAE1-2;A2AB97;F6YAT5;F6RPM4	4613;4666;4226;4578;4634;1115;1194;1319	A2AAE1	A2AAE1	Uncharacterized protein KIAA1109	Kiaa1109;4932438A13Rik	PYLPPKTMTNNLEKNSQEQLLDAAHHRHWPG	UID387
26.25211	26.43477	25.9283	26.33334	26.44987	26.06562	26.53806	26.3794	26.31439	NaN	NaN	26.15318	26.51461	26.24225	26.35313	26.65567	26.30671	26.20846	26.29491	26.10859	26.41696	26.62603	26.37764	NaN	S	2	___1	1	1355	A2AAE1;A2AAE1-3;A2AAE1-4;A2AAE1-6;A2AAE1-2	1355;1355;968;1355;1355	A2AAE1	A2AAE1	Uncharacterized protein KIAA1109	Kiaa1109	QFSSDVSRSDENVLDSPKQRRSFGSFPYTPS	UID388
27.09164	26.05331	NaN	26.98142	NaN	NaN	26.7239	NaN	27.26132	26.68846	26.88402	NaN	NaN	26.1227	26.48873	26.33647	NaN	NaN	27.3195	NaN	NaN	NaN	NaN	NaN	S	2	___1	0.992646	3835	A2AAE1;A2AAE1-3;A2AAE1-4;A2AAE1-6;A2AAE1-2;A2AB97;F6YAT5;F6RPM4;F6YB09	3835;3923;3448;3835;3856;372;416;576;199	A2AAE1	A2AAE1	Uncharacterized protein KIAA1109	Kiaa1109;4932438A13Rik	LRRSYDRSSRSLDQDSPSKKKKFQTNYASTT	UID389
24.71114	24.44487	NaN	NaN	NaN	24.43282	23.86505	24.1779	24.15306	24.3682	24.34096	24.39859	24.02867	24.32876	NaN	NaN	NaN	24.6904	24.43141	NaN	NaN	24.45576	24.2781	24.06571	S	2	___1	0.968348	1323	A2AAE1;A2AAE1-3;A2AAE1-4;A2AAE1-6;A2AAE1-2	1323;1323;936;1323;1323	A2AAE1	A2AAE1	Uncharacterized protein KIAA1109	Kiaa1109	KRQASVCSTRLGSTKSLTAAFYGDKQPVTVG	UID390
NaN	NaN	NaN	NaN	NaN	NaN	NaN	NaN	NaN	NaN	NaN	NaN	NaN	NaN	NaN	NaN	NaN	NaN	NaN	NaN	NaN	NaN	NaN	NaN	S	2	___1	0.499826	2726	A2AAE1;A2AAE1-3;A2AAE1-4;A2AAE1-6;A2AAE1-2	2726;2726;2339;2726;2726	A2AAE1	A2AAE1	Uncharacterized protein KIAA1109	Kiaa1109	NFYSLISDPTGILEKSSETFGPAGVRSPTEP	UID391
NaN	NaN	NaN	NaN	NaN	NaN	NaN	NaN	NaN	NaN	NaN	NaN	NaN	NaN	NaN	NaN	NaN	NaN	NaN	NaN	NaN	NaN	NaN	NaN	S	2	___1	0.499826	2727	A2AAE1;A2AAE1-3;A2AAE1-4;A2AAE1-6;A2AAE1-2	2727;2727;2340;2727;2727	A2AAE1	A2AAE1	Uncharacterized protein KIAA1109	Kiaa1109	FYSLISDPTGILEKSSETFGPAGVRSPTEPT	UID392
25.16668	25.895	NaN	NaN	25.52779	25.58205	26.02574	26.06122	NaN	25.83137	25.65141	26.42916	NaN	NaN	25.50154	NaN	25.44082	25.98535	24.87399	25.48188	NaN	26.01412	25.98333	25.58998	S	2	___1	1	3653	A2AAE1;A2AAE1-3;A2AAE1-4;A2AAE1-6;A2AAE1-2;A2AB97;F6YAT5;F6RPM4;F6YB09	3653;3720;3266;3653;3653;169;213;373;64	A2AAE1	A2AAE1	Uncharacterized protein KIAA1109	Kiaa1109;4932438A13Rik	IGETDELPEIRVDAASPGPRVTFNIQDTFPE	UID393
28.45458	28.33697	27.51976	27.95371	27.84134	28.32607	27.96686	28.0415	28.00099	27.85792	28.10019	28.05869	27.62066	28.2083	28.21535	28.05543	28.16389	28.2867	27.50347	28.09653	28.15779	27.88373	27.68177	27.90673	S	2	___1	0.990963	2755	A2AAE1;A2AAE1-3;A2AAE1-4;A2AAE1-6;A2AAE1-2	2755;2755;2368;2755;2755	A2AAE1	A2AAE1	Uncharacterized protein KIAA1109	Kiaa1109	EPTCRVVFENEQDNNSLTKTQRKRSLVTSEP	UID394
NaN	NaN	NaN	NaN	NaN	NaN	NaN	NaN	NaN	NaN	NaN	NaN	NaN	NaN	NaN	NaN	NaN	NaN	NaN	NaN	NaN	NaN	NaN	NaN	S	2	___1	0.999916	2601	A2AAE1;A2AAE1-3;A2AAE1-4;A2AAE1-6;A2AAE1-2	2601;2601;2214;2601;2601	A2AAE1	A2AAE1	Uncharacterized protein KIAA1109	Kiaa1109	KATQTDIKLSRYTAGSASPTPTFKTRKHRDF	UID395
25.65895	25.61785	24.85462	NaN	25.25598	NaN	25.17653	24.30076	NaN	25.85327	26.21945	NaN	NaN	25.27881	25.09704	25.5327	25.26485	25.40837	NaN	25.29611	25.13645	25.65272	25.43011	25.8292	S	2	___1	0.934836	2603	A2AAE1;A2AAE1-3;A2AAE1-4;A2AAE1-6;A2AAE1-2	2603;2603;2216;2603;2603	A2AAE1	A2AAE1	Uncharacterized protein KIAA1109	Kiaa1109	TQTDIKLSRYTAGSASPTPTFKTRKHRDFRS	UID396
NaN	NaN	NaN	NaN	NaN	NaN	NaN	NaN	NaN	NaN	NaN	NaN	NaN	NaN	NaN	NaN	NaN	NaN	NaN	NaN	NaN	NaN	NaN	NaN	S	3	___1	0.469432	241	O35250;A2AAN0;O35250-2;A2AAN3	241;241;241;234	O35250	O35250	Exocyst complex component 7	Exoc7	QLDRSIKGLKEHFRKSSSSSGVPYSPAIPNK	UID397
NaN	NaN	NaN	NaN	NaN	NaN	NaN	NaN	NaN	NaN	NaN	NaN	NaN	NaN	NaN	NaN	NaN	NaN	NaN	NaN	NaN	NaN	NaN	NaN	S	2	___1	0.305647	242	O35250;A2AAN0;O35250-2;A2AAN3	242;242;242;235	O35250	O35250	Exocyst complex component 7	Exoc7	LDRSIKGLKEHFRKSSSSSGVPYSPAIPNKR	UID398
NaN	NaN	NaN	NaN	NaN	NaN	NaN	NaN	NaN	NaN	NaN	NaN	NaN	NaN	NaN	NaN	NaN	NaN	NaN	NaN	24.42137	NaN	NaN	NaN	S	2	___1	0.558244	243	O35250;A2AAN0;O35250-2;A2AAN3	243;243;243;236	O35250	O35250	Exocyst complex component 7	Exoc7	DRSIKGLKEHFRKSSSSSGVPYSPAIPNKRK	UID399
NaN	NaN	NaN	NaN	NaN	NaN	NaN	NaN	NaN	NaN	NaN	NaN	NaN	NaN	NaN	NaN	NaN	NaN	NaN	NaN	NaN	NaN	NaN	NaN	S	2	___1	0.256363	244	O35250;A2AAN0;O35250-2;A2AAN3	244;244;244;237	O35250	O35250	Exocyst complex component 7	Exoc7	RSIKGLKEHFRKSSSSSGVPYSPAIPNKRKD	UID400
NaN	NaN	NaN	NaN	NaN	NaN	NaN	NaN	NaN	NaN	NaN	NaN	NaN	NaN	NaN	NaN	NaN	NaN	NaN	NaN	NaN	NaN	NaN	NaN	S	2	___1	0.346148	245	O35250;A2AAN0;O35250-2;A2AAN3	245;245;245;238	O35250	O35250	Exocyst complex component 7	Exoc7	SIKGLKEHFRKSSSSSGVPYSPAIPNKRKDT	UID401
24.85072	NaN	NaN	NaN	NaN	NaN	NaN	24.97802	24.88781	23.59035	NaN	NaN	NaN	24.33831	24.93584	24.62221	24.61234	NaN	24.90656	24.56732	NaN	NaN	NaN	NaN	S	3	___1	0.989593	250	O35250;A2AAN0;O35250-2;A2AAN3	250;250;250;243	O35250	O35250	Exocyst complex component 7	Exoc7	KEHFRKSSSSSGVPYSPAIPNKRKDTPTKKP	UID402
NaN	NaN	NaN	NaN	NaN	NaN	NaN	24.21015	NaN	NaN	NaN	24.05656	NaN	NaN	NaN	NaN	NaN	NaN	NaN	NaN	NaN	NaN	NaN	NaN	S	2	___1	1	840	A2AAY5	840	A2AAY5	A2AAY5	SH3 and PX domain-containing protein 2B	Sh3pxd2b	PRVTGKVGETREKAASFLNADGPKDSLYVAV	UID403
NaN	24.77394	24.59144	NaN	24.4979	24.77208	24.4139	24.61616	24.60885	NaN	NaN	NaN	NaN	NaN	NaN	NaN	24.49893	NaN	23.634	24.46557	25.02749	24.63638	24.65655	NaN	S	2	___1	0.998164	499	A2AAY5	499	A2AAY5	A2AAY5	SH3 and PX domain-containing protein 2B	Sh3pxd2b	WSKDWKGGKEAPRKASSDLSASTGYEEISDP	UID404
NaN	NaN	NaN	NaN	NaN	NaN	NaN	NaN	NaN	NaN	NaN	NaN	NaN	NaN	NaN	NaN	NaN	NaN	NaN	NaN	NaN	NaN	NaN	NaN	S	3	___1	0.496822	500	A2AAY5	500	A2AAY5	A2AAY5	SH3 and PX domain-containing protein 2B	Sh3pxd2b	SKDWKGGKEAPRKASSDLSASTGYEEISDPT	UID405
NaN	NaN	NaN	NaN	NaN	NaN	NaN	NaN	NaN	NaN	NaN	NaN	NaN	NaN	NaN	NaN	NaN	NaN	NaN	NaN	NaN	NaN	NaN	NaN	S	3	___1	0.311574	505	A2AAY5	505	A2AAY5	A2AAY5	SH3 and PX domain-containing protein 2B	Sh3pxd2b	GGKEAPRKASSDLSASTGYEEISDPTQEEKP	UID406
25.95972	25.4925	25.33176	25.91627	25.69687	NaN	25.22869	26.08906	25.5443	25.67745	NaN	26.41067	26.47132	NaN	NaN	NaN	NaN	NaN	25.98854	NaN	25.53023	25.82415	26.08201	25.90878	S	3	___1	0.545566	550	A2AAY5	550	A2AAY5	A2AAY5	SH3 and PX domain-containing protein 2B	Sh3pxd2b	ELLERERQKMEPLRGSSPKPPGMILPMIPAK	UID407
NaN	NaN	NaN	NaN	NaN	25.58623	NaN	NaN	NaN	NaN	26.09925	NaN	NaN	NaN	NaN	NaN	NaN	NaN	NaN	25.44686	NaN	NaN	NaN	NaN	S	2	___1	0.81233	551	A2AAY5	551	A2AAY5	A2AAY5	SH3 and PX domain-containing protein 2B	Sh3pxd2b	LLERERQKMEPLRGSSPKPPGMILPMIPAKH	UID408
NaN	NaN	NaN	NaN	NaN	NaN	NaN	NaN	NaN	NaN	NaN	NaN	NaN	NaN	NaN	NaN	NaN	NaN	NaN	NaN	NaN	NaN	NaN	NaN	S	2	___1	0.549008	290	A2AAY5	290	A2AAY5	A2AAY5	SH3 and PX domain-containing protein 2B	Sh3pxd2b	LKKNSGEPLPPKLGPSSPAHSGALDLDGVSR	UID409
25.14787	NaN	25.15279	25.29144	25.10745	25.83244	25.78192	NaN	26.03486	25.80255	25.99817	26.39225	26.76989	25.8297	NaN	25.84805	26.07175	25.82542	NaN	NaN	25.3478	NaN	26.28258	25.61512	S	3	___1	0.987591	291	A2AAY5	291	A2AAY5	A2AAY5	SH3 and PX domain-containing protein 2B	Sh3pxd2b	KKNSGEPLPPKLGPSSPAHSGALDLDGVSRH	UID410
25.24002	NaN	NaN	NaN	NaN	NaN	NaN	NaN	NaN	NaN	NaN	NaN	NaN	NaN	NaN	NaN	24.82915	24.88474	NaN	NaN	NaN	NaN	NaN	NaN	S	3	___1	0.794745	614	A2AB59;A2AB59-2	614;415	A2AB59	A2AB59	Rho GTPase-activating protein 27	Arhgap27	LLQGEEGEPSSADFGSSERLGSWREEDVRQN	UID411
NaN	NaN	NaN	NaN	NaN	NaN	NaN	NaN	NaN	NaN	NaN	NaN	NaN	NaN	NaN	NaN	NaN	NaN	NaN	NaN	NaN	NaN	NaN	NaN	S	3	___1	0.573671	458	A2AB59;A2AB59-2	458;259	A2AB59	A2AB59	Rho GTPase-activating protein 27	Arhgap27	ELPQVPIPAPRSVRKSSQDSDTPAQASPPEE	UID412
NaN	NaN	NaN	NaN	NaN	NaN	NaN	NaN	NaN	NaN	NaN	NaN	NaN	NaN	NaN	NaN	NaN	NaN	NaN	NaN	NaN	NaN	NaN	NaN	S	3	___1	0.475429	459	A2AB59;A2AB59-2	459;260	A2AB59	A2AB59	Rho GTPase-activating protein 27	Arhgap27	LPQVPIPAPRSVRKSSQDSDTPAQASPPEEK	UID413
NaN	NaN	NaN	NaN	NaN	NaN	NaN	NaN	NaN	NaN	NaN	NaN	NaN	NaN	NaN	NaN	NaN	NaN	NaN	NaN	NaN	NaN	NaN	NaN	S	3	___1	0.47543	462	A2AB59;A2AB59-2	462;263	A2AB59	A2AB59	Rho GTPase-activating protein 27	Arhgap27	VPIPAPRSVRKSSQDSDTPAQASPPEEKIKT	UID414
NaN	NaN	NaN	NaN	NaN	NaN	NaN	NaN	NaN	NaN	NaN	NaN	NaN	NaN	NaN	NaN	NaN	NaN	21.80018	NaN	NaN	NaN	NaN	NaN	S	3	___1	1	155	A2AB59;A2AKN5	155;155	A2AB59	A2AB59	Rho GTPase-activating protein 27	Arhgap27	ACLYVRPAAPVRPAQSLDDLARGGTAPPAGL	UID415
NaN	NaN	NaN	NaN	NaN	NaN	NaN	NaN	NaN	NaN	NaN	NaN	NaN	NaN	NaN	NaN	NaN	NaN	NaN	NaN	NaN	NaN	NaN	NaN	S	2	___1	0.437795	117	A2ABG4	117	A2ABG4	A2ABG4		Tbc1d16	SPVRKAPRPRRRRTTSLGALYQPSPTEPRPP	UID416
NaN	NaN	NaN	NaN	NaN	NaN	NaN	NaN	NaN	NaN	NaN	NaN	NaN	NaN	NaN	NaN	NaN	NaN	NaN	NaN	NaN	NaN	NaN	NaN	S	2	___1	0.732817	125	A2ABG4	125	A2ABG4	A2ABG4		Tbc1d16	PRRRRTTSLGALYQPSPTEPRPPLIPKDEDI	UID417
NaN	NaN	NaN	NaN	NaN	NaN	NaN	NaN	NaN	NaN	NaN	NaN	NaN	NaN	NaN	NaN	NaN	NaN	NaN	NaN	NaN	NaN	NaN	NaN	S	3	___1	0.999904	1133	A2ABV5;A2BDP0	1133;494	A2ABV5	A2ABV5	Mediator of RNA polymerase II transcription subunit 14	Med14	PQVSGPSPATRLPGMSPANPSLHSPVPDVSH	UID418
NaN	NaN	NaN	NaN	NaN	NaN	NaN	NaN	NaN	NaN	NaN	NaN	NaN	NaN	NaN	NaN	NaN	NaN	NaN	NaN	NaN	NaN	NaN	NaN	S	3	___1	0.58382	1138	A2ABV5;A2BDP0	1138;499	A2ABV5	A2ABV5	Mediator of RNA polymerase II transcription subunit 14	Med14	PSPATRLPGMSPANPSLHSPVPDVSHSPRAG	UID419
NaN	NaN	NaN	NaN	NaN	NaN	NaN	NaN	NaN	NaN	NaN	NaN	NaN	NaN	NaN	NaN	NaN	NaN	NaN	NaN	NaN	NaN	NaN	NaN	S	3	___1	0.998625	1141	A2ABV5;A2BDP0	1141;502	A2ABV5	A2ABV5	Mediator of RNA polymerase II transcription subunit 14	Med14	ATRLPGMSPANPSLHSPVPDVSHSPRAGTSS	UID420
NaN	NaN	NaN	NaN	NaN	NaN	NaN	NaN	NaN	NaN	NaN	NaN	25.03565	NaN	NaN	NaN	NaN	NaN	NaN	NaN	NaN	NaN	NaN	NaN	S	3	___1	0.959179	1147	A2ABV5;A2BDP0	1147;508	A2ABV5	A2ABV5	Mediator of RNA polymerase II transcription subunit 14	Med14	MSPANPSLHSPVPDVSHSPRAGTSSQTMPTN	UID421
NaN	NaN	NaN	NaN	NaN	NaN	NaN	NaN	NaN	NaN	NaN	NaN	NaN	NaN	NaN	NaN	NaN	NaN	NaN	NaN	NaN	NaN	NaN	NaN	S	3	___1	0.915534	1149	A2ABV5;A2BDP0	1149;510	A2ABV5	A2ABV5	Mediator of RNA polymerase II transcription subunit 14	Med14	PANPSLHSPVPDVSHSPRAGTSSQTMPTNMP	UID422
26.49248	26.76686	NaN	26.42531	NaN	27.17779	NaN	NaN	NaN	NaN	NaN	NaN	26.31382	NaN	NaN	NaN	NaN	NaN	26.3727	NaN	NaN	26.66574	NaN	NaN	S	3	___1	0.670052	992	A2ABV5;A2BDP0	992;353	A2ABV5	A2ABV5	Mediator of RNA polymerase II transcription subunit 14	Med14	QDARRRSVNEDDNPPSPIGGDMMDSLISQLQ	UID423
NaN	NaN	NaN	NaN	NaN	NaN	NaN	NaN	NaN	NaN	NaN	NaN	NaN	NaN	NaN	NaN	NaN	NaN	NaN	NaN	NaN	NaN	NaN	NaN	S	3	___1	0.449688	1001	A2ABV5;A2BDP0	1001;362	A2ABV5	A2ABV5	Mediator of RNA polymerase II transcription subunit 14	Med14	EDDNPPSPIGGDMMDSLISQLQPPQQQPFPK	UID424
NaN	25.61902	NaN	NaN	NaN	NaN	NaN	NaN	NaN	25.02669	24.86103	24.82362	NaN	NaN	NaN	NaN	NaN	NaN	25.70614	24.49118	24.22302	NaN	24.38607	23.46463	S	2	___1	0.999999	391	O54864;A2AC19;O54864-2	391;392;432	O54864	O54864	Histone-lysine N-methyltransferase SUV39H1	Suv39h1	STRMDSNFGLAGLPGSPKKRVRIECKCGTTA	UID425
22.52064	24.36072	24.32299	24.45331	24.56784	24.04852	24.32759	NaN	24.68292	NaN	NaN	NaN	NaN	NaN	NaN	NaN	25.37461	NaN	23.89013	24.08156	24.15785	24.8569	24.52307	NaN	S	2	___1	0.996134	79	Q91V09;A2AC24	79;79	Q91V09	Q91V09	WD repeat-containing protein 13	Wdr13	QRYGPLSEPGSARAYSNSIVRSSRTTLDRME	UID426
NaN	NaN	NaN	NaN	NaN	NaN	NaN	NaN	NaN	NaN	NaN	NaN	NaN	NaN	NaN	NaN	NaN	NaN	NaN	NaN	NaN	NaN	NaN	NaN	S	2	___1	0.999776	81	Q91V09;A2AC24	81;81	Q91V09	Q91V09	WD repeat-containing protein 13	Wdr13	YGPLSEPGSARAYSNSIVRSSRTTLDRMEDF	UID427
NaN	NaN	NaN	NaN	NaN	NaN	NaN	NaN	NaN	NaN	NaN	NaN	NaN	NaN	NaN	NaN	NaN	NaN	NaN	NaN	NaN	NaN	NaN	NaN	S	2	___1	0.9995	70	Q91V09;A2AC24	70;70	Q91V09	Q91V09	WD repeat-containing protein 13	Wdr13	LRLRGQLLGQRYGPLSEPGSARAYSNSIVRS	UID428
NaN	NaN	NaN	NaN	NaN	NaN	NaN	NaN	NaN	NaN	NaN	NaN	NaN	NaN	NaN	NaN	NaN	NaN	NaN	NaN	NaN	NaN	NaN	NaN	S	2	___1	0.999959	74	Q91V09;A2AC24	74;74	Q91V09	Q91V09	WD repeat-containing protein 13	Wdr13	GQLLGQRYGPLSEPGSARAYSNSIVRSSRTT	UID429
NaN	NaN	NaN	NaN	NaN	NaN	NaN	NaN	NaN	NaN	NaN	NaN	NaN	NaN	NaN	NaN	NaN	NaN	NaN	NaN	NaN	NaN	NaN	NaN	S	2	___1	0.481315	399	Q8BQZ4;A2ACC6;A2ACC7;F8WHN4;E9Q0J2;Q8BQZ4-2	399;399;87;399;399;399	Q8BQZ4	Q8BQZ4	Ral GTPase-activating protein subunit beta	Ralgapb	RRHRAVTVNKATMKTSTVTTAHTSKVQHQAS	UID430
28.18759	27.66736	27.53215	27.4691	28.05092	27.32234	27.38171	27.15016	27.38722	27.47073	27.36595	27.09013	27.54635	27.74085	27.82281	27.65185	27.64863	27.45568	27.06651	27.18924	27.44031	27.67902	27.38311	27.27498	S	2	___1	0.998382	359	Q8BQZ4;A2ACC6;A2ACC7;F8WHN4;E9Q0J2;Q8BQZ4-2	359;359;47;359;359;359	Q8BQZ4	Q8BQZ4	Ral GTPase-activating protein subunit beta	Ralgapb	CLVDAFLGISRPRSDSAPPTPVNRLSMPQSA	UID431
NaN	NaN	NaN	NaN	NaN	NaN	NaN	NaN	NaN	NaN	NaN	NaN	NaN	NaN	NaN	NaN	NaN	24.57675	NaN	NaN	NaN	NaN	NaN	NaN	S	3	___1	0.963551	710	Q8BQZ4;A2ACC6;A2ACC7;F8WHN4;E9Q0J2	710;720;398;720;732	Q8BQZ4	Q8BQZ4	Ral GTPase-activating protein subunit beta	Ralgapb	MGGGENNLKSHSRTNSGISSASGGSTEPTTP	UID432
NaN	NaN	NaN	NaN	NaN	NaN	NaN	NaN	NaN	NaN	NaN	NaN	NaN	NaN	NaN	NaN	NaN	NaN	NaN	NaN	NaN	NaN	NaN	NaN	S	3	___1	0.776215	716	Q8BQZ4;A2ACC6;A2ACC7;F8WHN4;E9Q0J2	716;726;404;726;738	Q8BQZ4	Q8BQZ4	Ral GTPase-activating protein subunit beta	Ralgapb	NLKSHSRTNSGISSASGGSTEPTTPDSERPA	UID433
NaN	NaN	NaN	NaN	NaN	NaN	NaN	NaN	NaN	NaN	NaN	NaN	NaN	NaN	NaN	NaN	NaN	NaN	NaN	NaN	NaN	NaN	NaN	NaN	S	3	___1	0.767	719	Q8BQZ4;A2ACC6;A2ACC7;F8WHN4;E9Q0J2	719;729;407;729;741	Q8BQZ4	Q8BQZ4	Ral GTPase-activating protein subunit beta	Ralgapb	SHSRTNSGISSASGGSTEPTTPDSERPAQAL	UID434
NaN	NaN	NaN	NaN	NaN	NaN	NaN	NaN	NaN	NaN	NaN	25.27537	NaN	NaN	NaN	NaN	NaN	NaN	NaN	NaN	NaN	NaN	NaN	NaN	S	3	___1	0.970111	877	Q8K4Q0;A2ACM0;F7CN67	877;877;172	Q8K4Q0	Q8K4Q0	Regulatory-associated protein of mTOR	Rptor	ASPTNKGMHMHQVGGSPPASSTSSCSLTNDV	UID435
NaN	NaN	NaN	NaN	NaN	NaN	NaN	NaN	NaN	NaN	NaN	NaN	NaN	NaN	NaN	NaN	NaN	NaN	NaN	NaN	NaN	NaN	NaN	NaN	S	2	___1	0.39818	854	Q8K4Q0;A2ACM0;F7CN67	854;854;149	Q8K4Q0	Q8K4Q0	Regulatory-associated protein of mTOR	Rptor	YKATVNARPQRILDTSSLTQSAPASPTNKGM	UID436
NaN	NaN	NaN	NaN	NaN	NaN	NaN	NaN	NaN	NaN	NaN	NaN	NaN	NaN	NaN	NaN	NaN	NaN	NaN	NaN	NaN	NaN	NaN	NaN	S	2	___1	0.871122	855	Q8K4Q0;A2ACM0;F7CN67	855;855;150	Q8K4Q0	Q8K4Q0	Regulatory-associated protein of mTOR	Rptor	KATVNARPQRILDTSSLTQSAPASPTNKGMH	UID437
NaN	28.35523	NaN	NaN	NaN	NaN	NaN	NaN	NaN	28.71388	28.89617	NaN	24.51117	NaN	28.4277	28.43889	28.54598	28.68151	28.44707	28.68485	28.75057	28.77546	NaN	28.57369	S	2	___1	0.99993	859	Q8K4Q0;A2ACM0;F7CN67	859;859;154	Q8K4Q0	Q8K4Q0	Regulatory-associated protein of mTOR	Rptor	NARPQRILDTSSLTQSAPASPTNKGMHMHQV	UID438
28.89224	NaN	28.97815	28.38887	28.39379	28.60548	29.29391	29.39663	29.27451	NaN	23.94744	29.15262	29.63639	NaN	NaN	NaN	NaN	NaN	NaN	NaN	NaN	NaN	28.59942	NaN	S	2	___1	0.996957	863	Q8K4Q0;A2ACM0;F7CN67	863;863;158	Q8K4Q0	Q8K4Q0	Regulatory-associated protein of mTOR	Rptor	QRILDTSSLTQSAPASPTNKGMHMHQVGGSP	UID439
NaN	NaN	NaN	NaN	NaN	NaN	NaN	NaN	NaN	NaN	NaN	NaN	NaN	NaN	NaN	NaN	NaN	NaN	NaN	NaN	NaN	NaN	NaN	NaN	S	2	___1	0.999991	719	Q8K4Q0;A2ACM0;Q8K4Q0-2	719;719;534	Q8K4Q0	Q8K4Q0	Regulatory-associated protein of mTOR	Rptor	SLTPVRDSPCTPRLRSVSSYGNIRAVTTARN	UID440
NaN	NaN	NaN	NaN	NaN	NaN	26.94033	NaN	NaN	NaN	NaN	NaN	NaN	NaN	NaN	NaN	NaN	NaN	NaN	NaN	NaN	NaN	NaN	NaN	S	2	___1	0.90995	721	Q8K4Q0;A2ACM0;Q8K4Q0-2	721;721;536	Q8K4Q0	Q8K4Q0	Regulatory-associated protein of mTOR	Rptor	TPVRDSPCTPRLRSVSSYGNIRAVTTARNLN	UID441
26.48495	26.9345	26.50054	26.54258	27.69392	27.20079	NaN	27.12996	26.94268	26.97804	26.34981	27.18149	27.14112	26.72416	26.67936	26.64238	27.05621	27.22555	26.77329	NaN	NaN	NaN	NaN	NaN	S	2	___1	0.967287	722	Q8K4Q0;A2ACM0;Q8K4Q0-2	722;722;537	Q8K4Q0	Q8K4Q0	Regulatory-associated protein of mTOR	Rptor	PVRDSPCTPRLRSVSSYGNIRAVTTARNLNK	UID442
NaN	NaN	NaN	NaN	NaN	NaN	NaN	NaN	NaN	NaN	NaN	NaN	NaN	NaN	NaN	NaN	NaN	NaN	NaN	NaN	NaN	NaN	NaN	NaN	S	2	___1	0.929843	696	Q8K4Q0;A2ACM0;Q8K4Q0-2	696;696;511	Q8K4Q0	Q8K4Q0	Regulatory-associated protein of mTOR	Rptor	VALQFMEEEKNYPLPSPAATEGGSLTPVRDS	UID443
NaN	NaN	NaN	25.52639	25.14495	25.29369	NaN	25.91164	26.39261	26.6554	26.66546	26.75379	25.78047	25.69466	NaN	NaN	NaN	NaN	25.47649	25.50972	25.30285	26.30049	26.28175	25.96625	S	2	___1	0.999867	1536	A2ACV6;E1U8D0	1536;1300	A2ACV6	A2ACV6	Protein SOGA1;N-terminal form;C-terminal 80 kDa form	Soga1	GIVQEFFRNVCGRAPSPTTAAGEESCKKPEP	UID444
NaN	NaN	NaN	NaN	NaN	NaN	NaN	NaN	NaN	NaN	NaN	NaN	NaN	24.5969	NaN	NaN	NaN	NaN	NaN	24.45501	NaN	NaN	NaN	NaN	S	2	___1	0.981214	139	A2ACV6	139	A2ACV6	A2ACV6		Soga1	CASEEARQLGLELALSSDAESAAGGPAGTRT	UID445
24.2632	24.67804	NaN	24.86995	NaN	NaN	23.48824	NaN	24.35313	24.415	24.75669	NaN	24.51803	NaN	NaN	NaN	24.319	24.30048	NaN	NaN	NaN	24.87079	24.68896	23.74314	S	2	___1	0.98592	140	A2ACV6	140	A2ACV6	A2ACV6		Soga1	ASEEARQLGLELALSSDAESAAGGPAGTRTG	UID446
NaN	NaN	NaN	NaN	NaN	NaN	NaN	NaN	NaN	NaN	NaN	NaN	NaN	NaN	NaN	NaN	NaN	NaN	NaN	NaN	NaN	NaN	NaN	NaN	S	3	___1	0.33084	1162	A2ACV6;E1U8D0	1162;926	A2ACV6	A2ACV6	Protein SOGA1;N-terminal form;C-terminal 80 kDa form	Soga1	EAELGGTGLKRTKSVSSMSEFESLLDCSPYL	UID447
NaN	NaN	NaN	NaN	NaN	NaN	NaN	NaN	NaN	NaN	NaN	NaN	NaN	NaN	NaN	NaN	NaN	NaN	NaN	NaN	NaN	NaN	NaN	NaN	S	3	___1	0.343374	1163	A2ACV6;E1U8D0	1163;927	A2ACV6	A2ACV6	Protein SOGA1;N-terminal form;C-terminal 80 kDa form	Soga1	AELGGTGLKRTKSVSSMSEFESLLDCSPYLA	UID448
NaN	NaN	NaN	NaN	NaN	NaN	NaN	NaN	NaN	NaN	NaN	NaN	NaN	NaN	NaN	NaN	NaN	NaN	NaN	NaN	NaN	NaN	NaN	NaN	S	3	___1	0.33799	1165	A2ACV6;E1U8D0	1165;929	A2ACV6	A2ACV6	Protein SOGA1;N-terminal form;C-terminal 80 kDa form	Soga1	LGGTGLKRTKSVSSMSEFESLLDCSPYLAGG	UID449
NaN	NaN	NaN	NaN	NaN	NaN	NaN	NaN	NaN	NaN	NaN	NaN	NaN	NaN	NaN	NaN	NaN	NaN	NaN	NaN	NaN	NaN	NaN	NaN	S	3	___1	0.234511	1169	A2ACV6;E1U8D0	1169;933	A2ACV6	A2ACV6	Protein SOGA1;N-terminal form;C-terminal 80 kDa form	Soga1	GLKRTKSVSSMSEFESLLDCSPYLAGGDARN	UID450
24.00015	23.90435	24.11569	24.10085	24.37948	24.48339	24.14336	NaN	24.59815	24.81841	24.78522	25.1352	24.97404	NaN	NaN	23.76497	24.68287	24.22604	24.71141	24.63179	24.30751	25.20702	25.39116	NaN	S	2	___1	0.999751	1251	A2ACV6;E1U8D0	1251;1015	A2ACV6	A2ACV6	Protein SOGA1;N-terminal form;C-terminal 80 kDa form	Soga1	RSYTAPDKTGIRVYYSPPVARRLGVPVVHDK	UID451
25.34773	25.19363	25.28008	25.62078	25.7311	25.87361	25.89795	25.88192	26.02039	24.44259	24.61302	NaN	25.15696	23.93652	23.74016	24.58675	25.23549	25.40737	25.40224	26.40111	26.4748	25.9033	25.42921	23.92425	S	2	___1	0.999259	622	Q3UR39;A2AD03;Q9QXG2	622;661;664	Q3UR39	Q3UR39	Rab proteins geranylgeranyltransferase component A 1	Chm	ETPKESTVLGDSEEPSE______________	UID452
NaN	24.58949	25.1702	25.34269	25.55538	25.73322	25.23644	25.69402	25.34878	26.05648	25.98457	25.81416	26.05449	NaN	NaN	NaN	NaN	NaN	NaN	24.62187	25.00123	NaN	25.07459	24.71529	S	3	___1	0.999948	165	Q3UR39;A2AD03	165;165	Q3UR39	Q3UR39		Chm	EAACLPTAEESLSTRSCELPAEQSQCTGPES	UID453
NaN	28.63263	28.12031	28.09904	27.97542	28.07872	28.34083	28.33403	27.91039	27.82037	27.25827	27.64368	27.56834	28.55731	28.58075	28.39108	28.37194	28.33765	28.7431	28.58309	28.35258	28.00822	NaN	27.6727	S	2	___1	1	131	P62911;A2AD25	131;131	P62911	P62911	60S ribosomal protein L32	Rpl32	AQLAIRVTNPNARLRSEENE___________	UID454
NaN	NaN	NaN	NaN	NaN	NaN	NaN	NaN	NaN	NaN	NaN	NaN	NaN	NaN	NaN	NaN	NaN	NaN	NaN	NaN	NaN	NaN	NaN	NaN	S	2	___1	0.549111	387	Q6NXL5;A2ADA6	387;383	Q6NXL5	Q6NXL5		Acap3	SCYSERLDRTASPSTSSIDSTTDSRERGVKG	UID455
NaN	NaN	23.95065	24.33374	NaN	24.02909	24.4086	23.9974	NaN	NaN	NaN	NaN	NaN	24.53582	NaN	NaN	NaN	24.52839	24.37159	NaN	24.33702	24.5844	NaN	NaN	S	2	___1	0.994618	388	Q6NXL5;A2ADA6	388;384	Q6NXL5	Q6NXL5		Acap3	CYSERLDRTASPSTSSIDSTTDSRERGVKGE	UID456
NaN	NaN	NaN	NaN	NaN	NaN	NaN	NaN	NaN	NaN	NaN	NaN	NaN	NaN	NaN	NaN	NaN	NaN	NaN	NaN	NaN	NaN	NaN	NaN	S	2	___1	0.92648	391	Q6NXL5;A2ADA6	391;387	Q6NXL5	Q6NXL5		Acap3	ERLDRTASPSTSSIDSTTDSRERGVKGESVL	UID457
26.89319	NaN	NaN	NaN	NaN	NaN	NaN	NaN	NaN	NaN	NaN	26.34021	27.00185	27.26096	27.20853	27.29509	27.01468	26.95238	NaN	NaN	NaN	26.34718	NaN	NaN	S	2	___1	1	1660	A2ADB1;A2ADB0;Q62504;Q62504-3;Q62504-2	1660;1683;1682;1682;1659	A2ADB1	A2ADB1	Msx2-interacting protein	Spen	ASSAPEKAEEAAEAPSPAGEKPAEPAPVSEE	UID458
NaN	NaN	NaN	NaN	NaN	NaN	NaN	NaN	NaN	NaN	NaN	NaN	NaN	NaN	NaN	NaN	NaN	NaN	NaN	NaN	NaN	NaN	NaN	NaN	S	4	___1	0.868337	830	A2ADB1;A2ADB0;Q62504;Q62504-3;Q62504-2	830;853;852;852;829	A2ADB1	A2ADB1	Msx2-interacting protein	Spen	EKDKAERQKRKGKAHSPSSQPSETEQENDRE	UID459
NaN	NaN	NaN	NaN	NaN	NaN	NaN	NaN	NaN	NaN	NaN	NaN	NaN	NaN	NaN	NaN	NaN	NaN	NaN	NaN	NaN	NaN	NaN	NaN	S	4	___1	0.999291	847	A2ADB1;A2ADB0;Q62504;Q62504-3;Q62504-2	847;870;869;869;846	A2ADB1	A2ADB1	Msx2-interacting protein	Spen	SSQPSETEQENDREQSPEKPRGSTKLSRDRA	UID460
NaN	NaN	NaN	NaN	NaN	24.67751	NaN	NaN	NaN	NaN	NaN	NaN	NaN	NaN	NaN	NaN	NaN	NaN	NaN	NaN	NaN	NaN	NaN	NaN	S	3	___1	0.559442	2340	A2ADB1;A2ADB0;Q62504;Q62504-3;Q62504-2	2340;2363;2364;2364;2341	A2ADB1	A2ADB1	Msx2-interacting protein	Spen	VAITETRASEAEQTQSESPAAEEATAATPEA	UID461
NaN	NaN	NaN	NaN	NaN	NaN	NaN	NaN	NaN	NaN	NaN	NaN	NaN	NaN	NaN	NaN	NaN	NaN	NaN	NaN	NaN	NaN	NaN	NaN	S	3	___1	0.473354	2342	A2ADB1;A2ADB0;Q62504;Q62504-3;Q62504-2	2342;2365;2366;2366;2343	A2ADB1	A2ADB1	Msx2-interacting protein	Spen	ITETRASEAEQTQSESPAAEEATAATPEAPQ	UID462
25.73735	NaN	25.58124	NaN	25.32475	25.0857	25.28866	24.29656	25.21922	26.06487	25.32426	NaN	NaN	24.88008	25.36316	NaN	24.71303	25.28989	25.05221	25.55254	25.54336	25.42982	24.85167	NaN	S	2	___1	1	1373	A2ADB1;A2ADB0;Q62504;Q62504-3;Q62504-2	1373;1396;1395;1395;1372	A2ADB1	A2ADB1	Msx2-interacting protein	Spen	LRKRSVRDLEPGEVPSDSDEDAEHRSQSPRA	UID463
NaN	NaN	NaN	NaN	NaN	NaN	NaN	NaN	NaN	NaN	NaN	NaN	NaN	NaN	NaN	NaN	NaN	25.28989	NaN	NaN	NaN	NaN	NaN	NaN	S	2	___1	1	1375	A2ADB1;A2ADB0;Q62504;Q62504-3;Q62504-2	1375;1398;1397;1397;1374	A2ADB1	A2ADB1	Msx2-interacting protein	Spen	KRSVRDLEPGEVPSDSDEDAEHRSQSPRASS	UID464
25.90465	25.77158	25.63248	25.65766	25.52922	25.5299	NaN	24.7888	NaN	NaN	NaN	NaN	25.23914	25.59192	25.38505	24.93885	25.35595	25.24619	24.85572	NaN	24.07806	23.99291	24.94213	25.01695	S	2	___1	1	2106	A2ADB1;A2ADB0;Q62504;Q62504-3;Q62504-2	2106;2129;2128;2128;2105	A2ADB1	A2ADB1	Msx2-interacting protein	Spen	AAGQAADKEAGPAAASPQESESPQKGSGSSP	UID465
NaN	NaN	NaN	NaN	NaN	NaN	NaN	27.35658	NaN	NaN	NaN	NaN	NaN	NaN	NaN	NaN	NaN	NaN	NaN	NaN	NaN	NaN	NaN	NaN	S	2	___1	0.659689	2110	A2ADB1;A2ADB0;Q62504;Q62504-3;Q62504-2	2110;2133;2132;2132;2109	A2ADB1	A2ADB1	Msx2-interacting protein	Spen	AADKEAGPAAASPQESESPQKGSGSSPQLAN	UID466
27.12701	26.15128	NaN	26.25261	26.71253	27.11496	26.99226	NaN	26.7618	26.97596	27.00528	26.9283	26.15777	26.77819	NaN	NaN	25.67533	26.13083	26.80919	26.75124	27.10579	26.56992	26.80882	26.69988	S	2	___1	0.999154	2112	A2ADB1;A2ADB0;Q62504;Q62504-3;Q62504-2	2112;2135;2134;2134;2111	A2ADB1	A2ADB1	Msx2-interacting protein	Spen	DKEAGPAAASPQESESPQKGSGSSPQLANNP	UID467
NaN	NaN	NaN	NaN	NaN	NaN	NaN	NaN	NaN	NaN	NaN	NaN	NaN	NaN	NaN	NaN	NaN	NaN	NaN	NaN	NaN	NaN	NaN	NaN	S	3	___1	0.379251	2117	A2ADB1;A2ADB0;Q62504;Q62504-3;Q62504-2	2117;2140;2139;2139;2116	A2ADB1	A2ADB1	Msx2-interacting protein	Spen	PAAASPQESESPQKGSGSSPQLANNPADPDR	UID468
NaN	NaN	NaN	NaN	NaN	NaN	NaN	NaN	NaN	NaN	NaN	NaN	NaN	NaN	NaN	NaN	NaN	NaN	NaN	NaN	NaN	NaN	NaN	NaN	S	3	___1	0.355912	2119	A2ADB1;A2ADB0;Q62504;Q62504-3;Q62504-2	2119;2142;2141;2141;2118	A2ADB1	A2ADB1	Msx2-interacting protein	Spen	AASPQESESPQKGSGSSPQLANNPADPDREA	UID469
NaN	NaN	NaN	NaN	NaN	NaN	NaN	NaN	NaN	NaN	NaN	NaN	NaN	NaN	NaN	NaN	NaN	NaN	NaN	NaN	NaN	NaN	NaN	NaN	S	3	___1	0.355912	2120	A2ADB1;A2ADB0;Q62504;Q62504-3;Q62504-2	2120;2143;2142;2142;2119	A2ADB1	A2ADB1	Msx2-interacting protein	Spen	ASPQESESPQKGSGSSPQLANNPADPDREAE	UID470
NaN	NaN	NaN	NaN	NaN	NaN	NaN	NaN	NaN	NaN	NaN	NaN	NaN	NaN	NaN	NaN	NaN	NaN	NaN	NaN	NaN	NaN	NaN	NaN	S	3	___1	1	1261	A2ADB1;A2ADB0;Q62504;Q62504-3;Q62504-2	1261;1284;1283;1283;1260	A2ADB1	A2ADB1	Msx2-interacting protein	Spen	EDSERTSCSPSVRHGSFHDDDDPRGSPRLVS	UID471
26.42886	NaN	25.45004	NaN	NaN	25.04302	25.38818	25.23411	NaN	24.71078	NaN	NaN	NaN	25.83894	NaN	26.01901	26.23349	NaN	NaN	NaN	NaN	25.00573	25.95584	24.74427	S	3	___1	1	1271	A2ADB1;A2ADB0;Q62504;Q62504-3;Q62504-2	1271;1294;1293;1293;1270	A2ADB1	A2ADB1	Msx2-interacting protein	Spen	SVRHGSFHDDDDPRGSPRLVSVKGSPKGDEK	UID472
26.34218	23.77766	27.23425	27.15248	26.57142	NaN	27.46412	24.33627	26.87888	26.69896	24.23294	NaN	26.38449	NaN	NaN	NaN	26.23325	26.62213	NaN	27.20322	26.67761	26.64086	NaN	23.26657	S	2	___1	0.999205	1000	A2ADB1;A2ADB0;Q62504;Q62504-3;Q62504-2	1000;1023;1022;1022;999	A2ADB1	A2ADB1	Msx2-interacting protein	Spen	SGLKIEKQKPEIKKTSPETEDTRILLKKQPD	UID473
26.09794	25.80191	NaN	26.07898	26.21887	25.98568	26.29204	26.14291	26.38717	NaN	25.59329	25.95549	26.12376	25.84276	25.77382	26.32358	25.66403	25.78004	26.07047	26.24291	26.43071	26.71555	NaN	25.04435	S	2	___1	1	1055	A2ADB1;A2ADB0;Q62504;Q62504-3;Q62504-2	1055;1078;1077;1077;1054	A2ADB1	A2ADB1	Msx2-interacting protein	Spen	RESKKTKLERLNSALSPKDCQDPAAVSAGSG	UID474
25.05734	25.32079	25.09531	24.45381	24.60416	24.93495	25.24049	25.02386	25.23987	25.03217	25.48013	25.2544	25.02682	NaN	NaN	24.91652	NaN	NaN	25.09043	25.34354	25.02136	NaN	25.47125	24.47029	S	3	___1	1	2467	A2ADB1;A2ADB0;Q62504;Q62504-3;Q62504-2	2467;2490;2491;2491;2468	A2ADB1	A2ADB1	Msx2-interacting protein	Spen	AKLPPPVIPGGVPHQSPPPKVTEWITRQEEP	UID475
25.51737	25.73622	NaN	25.93211	NaN	26.22735	NaN	NaN	26.10129	NaN	NaN	25.70723	25.87818	25.33521	25.23849	25.77846	25.59158	25.78895	25.89407	NaN	NaN	26.0371	26.07222	25.70351	S	2	___1	0.999943	1751	A2ADB1;A2ADB0;Q62504;Q62504-3;Q62504-2	1751;1774;1773;1773;1750	A2ADB1	A2ADB1	Msx2-interacting protein	Spen	TTVSQVESSVDPKPSSPQPLSKLTQRSEEAE	UID476
NaN	NaN	NaN	NaN	NaN	NaN	NaN	NaN	NaN	NaN	NaN	NaN	NaN	NaN	NaN	NaN	NaN	NaN	NaN	NaN	NaN	NaN	NaN	NaN	S	4	___1	0.524717	2367	A2ADB1;A2ADB0	2367;2390	A2ADB1	A2ADB1		Spen	TPEAPQEEKQSEKPPSPPAECTFDPSKTPPA	UID477
NaN	NaN	NaN	NaN	NaN	NaN	NaN	NaN	NaN	NaN	NaN	NaN	NaN	NaN	NaN	NaN	NaN	NaN	NaN	NaN	NaN	NaN	NaN	NaN	S	4	___1	0.529919	2377	A2ADB1;A2ADB0	2377;2400	A2ADB1	A2ADB1		Spen	SEKPPSPPAECTFDPSKTPPAESLSQENSAA	UID478
NaN	NaN	NaN	24.16377	NaN	NaN	24.49905	24.70055	24.74899	NaN	NaN	NaN	NaN	NaN	NaN	NaN	NaN	NaN	NaN	NaN	NaN	NaN	24.3538	NaN	S	2	___1	0.999899	625	A2ADB1;A2ADB0;Q62504;Q62504-3;Q62504-2	625;648;647;647;624	A2ADB1	A2ADB1	Msx2-interacting protein	Spen	DFYEMLTERREERRGSYEYSQERTYYENVRT	UID479
NaN	NaN	NaN	NaN	NaN	NaN	NaN	NaN	NaN	NaN	NaN	NaN	NaN	NaN	NaN	NaN	NaN	NaN	NaN	NaN	NaN	NaN	NaN	NaN	S	2	___1	1	736	A2ADB1;A2ADB0;Q62504;Q62504-3;Q62504-2	736;759;758;758;735	A2ADB1	A2ADB1	Msx2-interacting protein	Spen	PIERSQSPVHLRRPQSPGVSPAHSERLPSDS	UID480
NaN	NaN	NaN	NaN	NaN	NaN	NaN	NaN	NaN	NaN	NaN	NaN	NaN	NaN	NaN	NaN	NaN	NaN	NaN	NaN	NaN	NaN	NaN	NaN	S	2	___1	1	740	A2ADB1;A2ADB0;Q62504;Q62504-3;Q62504-2	740;763;762;762;739	A2ADB1	A2ADB1	Msx2-interacting protein	Spen	SQSPVHLRRPQSPGVSPAHSERLPSDSERRL	UID481
NaN	NaN	NaN	NaN	NaN	NaN	NaN	NaN	NaN	NaN	NaN	NaN	NaN	NaN	NaN	NaN	NaN	NaN	NaN	NaN	NaN	NaN	NaN	NaN	S	2	___1	1	744	A2ADB1;A2ADB0;Q62504;Q62504-3;Q62504-2	744;767;766;766;743	A2ADB1	A2ADB1	Msx2-interacting protein	Spen	VHLRRPQSPGVSPAHSERLPSDSERRLYRRS	UID482
NaN	NaN	NaN	NaN	NaN	NaN	NaN	NaN	NaN	NaN	NaN	NaN	NaN	NaN	NaN	NaN	NaN	NaN	NaN	NaN	NaN	NaN	NaN	NaN	S	3	___1	0.953416	749	A2ADB1;A2ADB0;Q62504;Q62504-3;Q62504-2	749;772;771;771;748	A2ADB1	A2ADB1	Msx2-interacting protein	Spen	PQSPGVSPAHSERLPSDSERRLYRRSSERSG	UID483
26.83388	26.40446	26.62742	NaN	26.6971	26.75417	27.12228	26.97071	26.97476	NaN	NaN	NaN	26.5107	27.32414	24.13453	26.94648	27.45105	27.54995	27.47143	27.00817	26.59875	NaN	27.24636	27.33253	S	3	___1	0.994788	1215	A2ADB1;A2ADB0;Q62504;Q62504-3;Q62504-2	1215;1238;1237;1237;1214	A2ADB1	A2ADB1	Msx2-interacting protein	Spen	LVHEVGKPPQDVTDDSPPSKKRRTDHVDFDI	UID484
NaN	NaN	NaN	24.90376	NaN	24.67147	NaN	NaN	NaN	NaN	NaN	NaN	23.87079	NaN	NaN	NaN	NaN	NaN	NaN	NaN	NaN	NaN	NaN	NaN	S	2	___1	1	725	A2ADB1;A2ADB0;Q62504;Q62504-3;Q62504-2	725;748;747;747;724	A2ADB1	A2ADB1	Msx2-interacting protein	Spen	RFESDRDHERRPIERSQSPVHLRRPQSPGVS	UID485
27.72793	27.56289	24.159	26.22009	26.26299	24.38745	24.96649	26.55985	24.64537	27.30765	27.08598	26.62157	26.42707	27.06425	27.39346	24.38621	26.84026	27.23772	26.49563	26.54138	25.04839	25.96155	24.3644	26.91354	S	2	___1	1	727	A2ADB1;A2ADB0;Q62504;Q62504-3;Q62504-2	727;750;749;749;726	A2ADB1	A2ADB1	Msx2-interacting protein	Spen	ESDRDHERRPIERSQSPVHLRRPQSPGVSPA	UID486
24.94042	25.44648	NaN	24.89758	NaN	NaN	25.51974	NaN	NaN	NaN	25.49069	25.99062	25.5585	NaN	NaN	NaN	NaN	NaN	NaN	NaN	24.61071	NaN	NaN	25.31579	S	3	___1	0.998957	423	Q80TQ5;A2ADE0;Z4YJW6;Q80TQ5-3;Q80TQ5-2	423;423;443;278;443	Q80TQ5	Q80TQ5	Pleckstrin homology domain-containing family M member 2	Plekhm2	WCSHADPPEQSFRAGSPGEAPEKPPFCDFSE	UID487
NaN	NaN	NaN	NaN	NaN	NaN	NaN	NaN	NaN	NaN	NaN	NaN	NaN	NaN	NaN	NaN	NaN	NaN	NaN	NaN	NaN	NaN	NaN	NaN	S	2	___1	0.286629	912	Q9R0X5;Q3UWJ5;Q3UTY5;A2ADP2;Q8CDM3;Q9R0X5-2	912;657;562;657;950;619	Q9R0X5	Q9R0X5	X-linked retinitis pigmentosa GTPase regulator	Rpgr	EYNENPKGHMYDRVKSSSSEILGGNDPTSKD	UID488
NaN	NaN	NaN	NaN	NaN	NaN	NaN	NaN	NaN	NaN	NaN	NaN	NaN	NaN	NaN	NaN	NaN	NaN	NaN	NaN	NaN	NaN	NaN	NaN	S	2	___1	0.286629	913	Q9R0X5;Q3UWJ5;Q3UTY5;A2ADP2;Q8CDM3;Q9R0X5-2	913;658;563;658;951;620	Q9R0X5	Q9R0X5	X-linked retinitis pigmentosa GTPase regulator	Rpgr	YNENPKGHMYDRVKSSSSEILGGNDPTSKDI	UID489
NaN	NaN	NaN	NaN	NaN	NaN	NaN	NaN	NaN	NaN	NaN	NaN	NaN	NaN	NaN	NaN	NaN	NaN	NaN	NaN	NaN	NaN	NaN	NaN	S	2	___1	0.912853	914	Q9R0X5;Q3UWJ5;Q3UTY5;A2ADP2;Q8CDM3;Q9R0X5-2	914;659;564;659;952;621	Q9R0X5	Q9R0X5	X-linked retinitis pigmentosa GTPase regulator	Rpgr	NENPKGHMYDRVKSSSSEILGGNDPTSKDIK	UID490
NaN	NaN	NaN	23.88893	24.65562	24.65092	23.33293	24.45945	24.72936	26.0531	26.009	25.91271	NaN	NaN	24.75119	24.83422	25.29341	NaN	24.47927	25.5513	NaN	NaN	26.11638	NaN	S	3	___1	0.995753	482	Q63ZW7;A2ADS6;Q63ZW7-6;A2ADS8;Q63ZW7-5	482;482;482;482;482	Q63ZW7	Q63ZW7	InaD-like protein	Inadl	RETVAEPPKVPERAGSPKPEANLSVEAEEIG	UID491
NaN	NaN	NaN	NaN	NaN	NaN	NaN	NaN	NaN	24.51358	NaN	NaN	NaN	NaN	NaN	NaN	NaN	NaN	NaN	NaN	25.42813	NaN	NaN	NaN	S	3	___1	0.68989	490	Q63ZW7;A2ADS6;Q63ZW7-6;A2ADS8;Q63ZW7-5	490;490;490;490;490	Q63ZW7	Q63ZW7	InaD-like protein	Inadl	KVPERAGSPKPEANLSVEAEEIGERLDNLKN	UID492
NaN	25.21875	25.25108	NaN	25.01465	25.17805	NaN	NaN	NaN	25.0344	NaN	25.51461	25.28429	25.2676	25.35353	25.22964	25.36192	25.19317	NaN	NaN	25.25014	25.65922	25.41187	25.19359	S	2	___1	1	647	Q63ZW7;A2ADS6;Q63ZW7-6;F6RSZ8;Q63ZW7-2	647;643;647;126;74	Q63ZW7	Q63ZW7	InaD-like protein	Inadl	PFTLVCCRRLFDDEASVDEPRTMEPALLEAE	UID493
NaN	NaN	NaN	NaN	NaN	NaN	24.25609	24.53588	NaN	NaN	NaN	24.47098	24.87122	NaN	NaN	NaN	NaN	23.18456	NaN	NaN	NaN	NaN	NaN	NaN	S	2	___1	1	194	A2ADY9	194	A2ADY9	A2ADY9	Protein DDI1 homolog 2	Ddi2	QQDRARREQERIRLFSADPFDLEAQAKIEED	UID494
24.82007	NaN	NaN	NaN	NaN	NaN	NaN	25.0029	24.89384	NaN	NaN	NaN	NaN	NaN	NaN	NaN	NaN	NaN	NaN	NaN	NaN	NaN	NaN	24.44221	S	3	___1	0.53305	120	A2ADY9	120	A2ADY9	A2ADY9	Protein DDI1 homolog 2	Ddi2	SNPQQRQLPRTQAQHSSPGEMASSPQGLDNP	UID495
NaN	24.8412	25.20318	NaN	NaN	NaN	NaN	NaN	NaN	NaN	NaN	NaN	NaN	25.00706	24.73387	25.03385	NaN	NaN	24.75761	NaN	NaN	NaN	NaN	NaN	S	3	___1	0.75471	121	A2ADY9	121	A2ADY9	A2ADY9	Protein DDI1 homolog 2	Ddi2	NPQQRQLPRTQAQHSSPGEMASSPQGLDNPA	UID496
NaN	NaN	NaN	NaN	NaN	NaN	NaN	NaN	NaN	NaN	NaN	NaN	NaN	NaN	NaN	NaN	NaN	NaN	NaN	NaN	NaN	NaN	NaN	NaN	S	3	___1	0.555748	127	A2ADY9	127	A2ADY9	A2ADY9	Protein DDI1 homolog 2	Ddi2	LPRTQAQHSSPGEMASSPQGLDNPALLRDML	UID497
NaN	NaN	NaN	NaN	NaN	NaN	NaN	NaN	NaN	NaN	NaN	NaN	NaN	NaN	NaN	NaN	24.97132	24.51334	NaN	NaN	NaN	NaN	NaN	NaN	S	3	___1	0.731846	128	A2ADY9	128	A2ADY9	A2ADY9	Protein DDI1 homolog 2	Ddi2	PRTQAQHSSPGEMASSPQGLDNPALLRDMLL	UID498
22.93225	NaN	23.10738	NaN	24.21074	23.96279	22.69865	NaN	NaN	24.24706	24.25169	24.31769	NaN	NaN	NaN	24.05159	NaN	23.76971	23.89708	NaN	NaN	24.59024	NaN	24.32697	S	3	___1	1	46	Q8CEG5;A2AE01;E9Q567;Q9D1N8	46;46;46;46	Q8CEG5	Q8CEG5	Coiled-coil domain-containing protein 28B	Ccdc28b	TSHSGSLALGLPHLPSPKQRAKFKRAGKEKC	UID499
30.2374	30.10949	29.5341	30.29121	29.94433	29.94112	30.04544	30.02459	30.07342	NaN	29.24561	NaN	NaN	30.27498	30.04973	29.99927	29.55465	29.73809	29.78706	29.70514	29.64477	29.56729	NaN	NaN	S	2	___1	1	87	Q9DBT5;A2AE27	87;113	Q9DBT5	Q9DBT5	AMP deaminase 2	Ampd2	IEQLEERRQRLERQISQDVKLEPDILLRAKQ	UID500
26.31979	26.03633	26.18194	26.05945	26.5182	26.49261	26.38795	26.05796	26.63865	25.8879	26.22385	25.82204	26.63519	NaN	NaN	NaN	NaN	NaN	26.25001	26.46688	26.2103	26.71895	26.39544	25.68461	S	2	___1	1	12	Q9DBT5;A2AE27	12;38	Q9DBT5	Q9DBT5	AMP deaminase 2	Ampd2	____MASEARSGLGASPLQSARSLPGNAPCL	UID501
25.85999	25.725	25.29091	25.53594	25.69575	25.91582	25.49899	26.38741	26.22253	25.72552	25.93495	NaN	NaN	23.0166	26.06044	25.72367	26.27419	NaN	26.09905	25.58578	25.8675	NaN	26.03391	NaN	S	2	___1	0.999988	109	Q9DBT5;A2AE27	109;135	Q9DBT5	Q9DBT5	AMP deaminase 2	Ampd2	PDILLRAKQDFLKTDSDSDLQLYKEQGEGQG	UID502
NaN	NaN	NaN	NaN	NaN	NaN	NaN	23.86193	NaN	NaN	NaN	24.28433	24.30327	NaN	NaN	NaN	NaN	NaN	NaN	NaN	NaN	NaN	NaN	NaN	S	3	___1	0.999844	795	Q9DBT5;A2AE27;A2AE22	795;821;99	Q9DBT5	Q9DBT5	AMP deaminase 2	Ampd2	SEMLETIPEEVGIVMSPGP____________	UID503
NaN	24.86382	NaN	NaN	NaN	NaN	NaN	NaN	NaN	24.8968	NaN	25.31572	NaN	NaN	NaN	NaN	NaN	NaN	NaN	NaN	NaN	NaN	25.40155	24.80754	S	2	___1	0.99995	511	Q80ZK9;A2AE98	511;511	Q80ZK9	Q80ZK9	WD and tetratricopeptide repeats protein 1	Wdtc1	GGGGPVRLRSTSRKDSISEDEMVLRERSYDY	UID504
25.06394	25.00239	24.5559	25.19757	25.10073	25.22266	NaN	25.31676	25.21867	NaN	NaN	NaN	NaN	24.92302	25.25126	24.9526	25.31872	24.48941	NaN	NaN	NaN	NaN	NaN	NaN	S	2	___1	1	15	Q9R0Q4;A2AEB5;A2AEB4;A2AEB3;A2AEB8;A2AEB7;A2AEB6	15;15;15;15;15;15;15	Q9R0Q4	Q9R0Q4	Mortality factor 4-like protein 2	Morf4l2	_MSSRKQASQTRGQQSAEEDNFKKPTRSNMQ	UID505
NaN	24.23484	NaN	25.08728	25.38943	25.31116	25.72083	NaN	25.27028	NaN	NaN	NaN	25.39097	25.82313	25.80958	24.94208	25.26163	25.71128	NaN	24.63373	NaN	25.98501	25.68699	NaN	S	3	___1	0.859258	69	Q9R0Q4;A2AEB5;A2AEB4;A2AEB3	69;69;69;69	Q9R0Q4	Q9R0Q4	Mortality factor 4-like protein 2	Morf4l2	ALPGRWGGRSAENPPSGSVRKTRKNKQKAPG	UID506
26.20299	26.28299	26.32213	26.55663	26.81763	26.94425	26.7934	26.93988	26.87771	26.07993	25.75964	26.52293	26.25285	25.37289	NaN	27.13232	26.37058	26.81066	26.37599	NaN	26.13269	27.12524	26.2978	26.29441	S	2	___1	0.856442	71	Q9R0Q4;A2AEB5;A2AEB4;A2AEB3	71;71;71;71	Q9R0Q4	Q9R0Q4	Mortality factor 4-like protein 2	Morf4l2	PGRWGGRSAENPPSGSVRKTRKNKQKAPGNG	UID507
25.81296	25.92674	25.58239	25.95844	26.09605	25.90848	26.04341	26.25393	26.43659	25.35803	26.27744	26.12329	NaN	25.66798	25.55342	25.59414	25.88129	25.65802	25.8072	25.63448	25.98316	25.88488	26.25187	25.82279	S	3	___1	0.999652	424	Q3U6K5;A2AED8;Q3U6K5-2	424;408;199	Q3U6K5	Q3U6K5	Spermatogenesis-associated protein 6	Spata6	LELKRSLLYRDSAYDSDPEYSSFQRPRGSFH	UID508
NaN	NaN	NaN	NaN	24.55292	NaN	NaN	NaN	NaN	NaN	NaN	NaN	24.45117	24.36025	24.60541	24.0456	NaN	NaN	NaN	NaN	NaN	NaN	NaN	NaN	S	2	___1	1	354	Q3U6K5;A2AED8;Q3U6K5-2	354;354;129	Q3U6K5	Q3U6K5	Spermatogenesis-associated protein 6	Spata6	LLVHSAPSTTPKHCASPVLNRASLRERFHSD	UID509
NaN	NaN	NaN	NaN	25.28182	24.96274	25.40996	25.75167	25.95274	NaN	NaN	25.64075	25.95516	25.38357	25.2722	25.54822	24.96367	NaN	NaN	NaN	NaN	NaN	NaN	NaN	S	2	___1	1	265	Q3U6K5;A2AED8;Q3U6K5-2	265;265;40	Q3U6K5	Q3U6K5	Spermatogenesis-associated protein 6	Spata6	ETDKPPFVIRHVDPPSPRTDNFFGSPGRDCE	UID510
23.83036	23.48444	NaN	23.51773	23.58738	23.58279	24.09281	25.0703	NaN	23.41403	23.3538	24.57854	24.48696	NaN	NaN	23.48087	23.63068	23.97596	NaN	23.74663	23.60851	24.10221	23.36986	NaN	S	2	___1	1	274	Q3U6K5;A2AED8;Q3U6K5-2	274;274;49	Q3U6K5	Q3U6K5	Spermatogenesis-associated protein 6	Spata6	RHVDPPSPRTDNFFGSPGRDCERDGWVRMHS	UID511
24.48947	25.03679	24.71884	26.17078	26.22212	26.32893	26.19269	26.32272	26.25951	26.52907	26.55706	26.40254	26.26403	24.28369	24.5438	24.18314	24.79709	24.72526	25.93168	NaN	26.25324	26.52144	26.20836	26.50117	S	2	___1	0.999321	819	Q6PHU5;A2AEF0;Q6PHU5-2	819;327;852	Q6PHU5	Q6PHU5	Sortilin	Sort1	ALDSTSHAKSGYHDDSDEDLLE_________	UID512
NaN	NaN	NaN	NaN	NaN	NaN	NaN	NaN	NaN	NaN	NaN	NaN	NaN	NaN	NaN	NaN	NaN	NaN	NaN	NaN	NaN	NaN	NaN	NaN	S	3	___1	0.936211	22	Q9D0P7;A2AEF3	22;37	Q9D0P7	Q9D0P7	Proline/serine-rich coiled-coil protein 1	Psrc1	DIKFIVDETLDFGGLSPSDSHEEEDITVLVS	UID513
NaN	NaN	NaN	NaN	NaN	NaN	NaN	NaN	NaN	NaN	NaN	NaN	NaN	NaN	NaN	NaN	NaN	NaN	NaN	NaN	NaN	NaN	NaN	NaN	S	3	___1	0.553888	24	Q9D0P7;A2AEF3	24;39	Q9D0P7	Q9D0P7	Proline/serine-rich coiled-coil protein 1	Psrc1	KFIVDETLDFGGLSPSDSHEEEDITVLVSPE	UID514
NaN	NaN	NaN	NaN	NaN	NaN	NaN	NaN	NaN	NaN	NaN	NaN	NaN	NaN	NaN	NaN	NaN	NaN	NaN	NaN	NaN	NaN	NaN	NaN	S	3	___1	1	65	Q9D0P7;A2AEF3;A2AEE4	65;80;47	Q9D0P7	Q9D0P7	Proline/serine-rich coiled-coil protein 1	Psrc1	SNPNEVAPALQGVRFSLGPLSPEKLEEILDE	UID515
NaN	NaN	NaN	NaN	NaN	NaN	NaN	NaN	NaN	NaN	NaN	NaN	NaN	NaN	NaN	NaN	NaN	NaN	NaN	NaN	NaN	NaN	NaN	NaN	S	3	___1	1	70	Q9D0P7;A2AEF3;A2AEE4	70;85;52	Q9D0P7	Q9D0P7	Proline/serine-rich coiled-coil protein 1	Psrc1	VAPALQGVRFSLGPLSPEKLEEILDEANRLA	UID516
NaN	NaN	NaN	NaN	NaN	NaN	NaN	NaN	NaN	NaN	NaN	NaN	NaN	NaN	NaN	NaN	NaN	NaN	NaN	NaN	NaN	NaN	NaN	NaN	S	2	___1	0.456124	662	Q80Z25;A2AEG2	662;664	Q80Z25	Q80Z25	Oral-facial-digital syndrome 1 protein homolog	Ofd1	EKAFRTYYQRATQNPSTSPQPAKSPPSVNSV	UID517
26.36545	26.49636	26.69657	26.96455	27.0806	26.81017	27.00539	27.12366	26.71385	26.81189	26.90541	26.7397	26.69803	26.48603	NaN	25.99863	26.22534	26.52156	26.641	NaN	26.59676	26.87044	NaN	NaN	S	2	___1	0.934483	664	Q80Z25;A2AEG2	664;666	Q80Z25	Q80Z25	Oral-facial-digital syndrome 1 protein homolog	Ofd1	AFRTYYQRATQNPSTSPQPAKSPPSVNSVAA	UID518
NaN	NaN	NaN	23.86656	23.09994	23.43224	NaN	NaN	23.10907	NaN	NaN	NaN	NaN	NaN	NaN	NaN	NaN	NaN	NaN	NaN	NaN	NaN	NaN	NaN	S	2	___1	0.999932	829	Q80Z25;A2AEG2	829;831	Q80Z25	Q80Z25	Oral-facial-digital syndrome 1 protein homolog	Ofd1	TETQDKSELSNVDKQSLKDEKFEPPFRWNKT	UID519
NaN	NaN	NaN	NaN	NaN	23.56058	23.11732	NaN	23.47902	NaN	NaN	NaN	NaN	NaN	NaN	NaN	NaN	23.34042	NaN	NaN	NaN	NaN	NaN	NaN	S	2	___1	1	586	Q80Z25;A2AEG2	586;588	Q80Z25	Q80Z25	Oral-facial-digital syndrome 1 protein homolog	Ofd1	GLLLSGKMAPHSEDKSGDFLNVPLEQNKVIA	UID520
NaN	24.38693	NaN	24.68368	NaN	NaN	24.86368	24.69896	25.24369	NaN	24.53617	25.28139	25.08602	NaN	NaN	NaN	24.05258	NaN	24.66557	NaN	24.19865	25.40149	24.48272	24.81397	S	2	___1	1	747	Q80Z25;A2AEG2	747;749	Q80Z25	Q80Z25	Oral-facial-digital syndrome 1 protein homolog	Ofd1	SSTRLSSTPHPKSRRSLDNEMYLEGLGRLHM	UID521
25.87329	25.81685	25.76192	25.64204	26.16898	NaN	26.19246	NaN	22.90193	25.59072	25.74396	26.17089	26.12818	26.04573	25.95491	25.87216	25.83398	26.68886	25.64191	25.96908	26.05648	26.48561	25.91625	25.91116	S	2	___1	0.999988	670	Q80Z25;A2AEG2	670;672	Q80Z25	Q80Z25	Oral-facial-digital syndrome 1 protein homolog	Ofd1	QRATQNPSTSPQPAKSPPSVNSVAALRSIAS	UID522
27.31225	27.30443	26.97564	27.90489	27.56703	NaN	27.90139	27.64849	27.71705	28.0011	27.76768	NaN	27.38533	27.21974	27.44206	NaN	NaN	NaN	27.56078	27.43635	NaN	NaN	27.64485	27.3741	S	2	___1	0.999929	791	Q80Z25;A2AEG2	791;793	Q80Z25	Q80Z25	Oral-facial-digital syndrome 1 protein homolog	Ofd1	PAASPSPCPERTAQASPVPSRHSFSGLPEQN	UID523
NaN	NaN	NaN	NaN	NaN	NaN	NaN	NaN	NaN	NaN	NaN	NaN	NaN	NaN	NaN	NaN	NaN	NaN	NaN	NaN	NaN	NaN	NaN	NaN	S	2	___1	0.989771	775	Q80Z25;A2AEG2	775;777	Q80Z25	Q80Z25	Oral-facial-digital syndrome 1 protein homolog	Ofd1	LHMTSSSPLLDRVSASPAASPSPCPERTAQA	UID524
NaN	NaN	NaN	NaN	NaN	NaN	NaN	NaN	NaN	NaN	NaN	NaN	NaN	NaN	NaN	NaN	NaN	NaN	NaN	NaN	NaN	NaN	NaN	NaN	S	2	___1	0.951014	779	Q80Z25;A2AEG2	779;781	Q80Z25	Q80Z25	Oral-facial-digital syndrome 1 protein homolog	Ofd1	SSSPLLDRVSASPAASPSPCPERTAQASPVP	UID525
NaN	NaN	NaN	NaN	NaN	NaN	NaN	NaN	NaN	NaN	NaN	NaN	NaN	NaN	NaN	NaN	NaN	NaN	NaN	NaN	NaN	NaN	NaN	NaN	S	2	___1	0.544716	781	Q80Z25;A2AEG2	781;783	Q80Z25	Q80Z25	Oral-facial-digital syndrome 1 protein homolog	Ofd1	SPLLDRVSASPAASPSPCPERTAQASPVPSR	UID526
26.94257	NaN	26.903	NaN	NaN	NaN	NaN	NaN	NaN	NaN	NaN	27.66037	27.90759	26.69272	26.18796	NaN	26.71895	NaN	26.15642	NaN	26.37232	NaN	26.65867	26.72364	S	4	___1	0.993818	527	Q8BIQ5;A2AEK1	527;501	Q8BIQ5	Q8BIQ5	Cleavage stimulation factor subunit 2	Cstf2	MQGASMQGGSQPGGFSPGQSQVTPQDHEKAA	UID527
NaN	NaN	NaN	NaN	NaN	NaN	NaN	NaN	NaN	NaN	NaN	NaN	NaN	NaN	NaN	NaN	NaN	NaN	NaN	NaN	NaN	NaN	NaN	NaN	S	3	___1	0.427497	113	Q8BIQ5;A2AEK1;A2AEJ8;Q8BIQ5-2	113;113;97;113	Q8BIQ5	Q8BIQ5	Cleavage stimulation factor subunit 2	Cstf2	KEELKSLGTGAPVIESPYGESISPEDAPESI	UID528
28.03664	27.84002	28.22472	27.30713	27.58714	27.5814	27.36294	27.4556	27.62659	27.64636	27.81678	27.99043	27.5235	27.54436	NaN	NaN	27.33918	NaN	26.99615	27.25133	27.31138	27.62024	27.69412	27.349	S	2	___1	0.997121	58	Q99LI2;A2AEM2;Z4YMG1	58;63;58	Q99LI2	Q99LI2	Chloride channel CLIC-like protein 1	Clcc1	QVRSGTSEKKEVSPDSSEAEELSDCLHRLDS	UID529
NaN	NaN	NaN	NaN	NaN	NaN	NaN	NaN	NaN	NaN	NaN	NaN	NaN	NaN	NaN	NaN	NaN	NaN	NaN	27.25133	NaN	NaN	NaN	NaN	S	2	___1	0.635892	59	Q99LI2;A2AEM2;Z4YMG1	59;64;59	Q99LI2	Q99LI2	Chloride channel CLIC-like protein 1	Clcc1	VRSGTSEKKEVSPDSSEAEELSDCLHRLDSL	UID530
NaN	NaN	NaN	NaN	NaN	NaN	NaN	NaN	NaN	NaN	NaN	NaN	NaN	NaN	NaN	NaN	NaN	NaN	NaN	NaN	NaN	NaN	NaN	NaN	S	3	___1	1	429	Q99LI2;A2AEM2	429;434	Q99LI2	Q99LI2	Chloride channel CLIC-like protein 1	Clcc1	KMHASKRDALRQRFHSGNKSPEVLRAFDLPD	UID531
NaN	NaN	NaN	NaN	NaN	NaN	NaN	NaN	NaN	NaN	NaN	24.91411	NaN	NaN	NaN	NaN	24.59929	NaN	NaN	NaN	NaN	NaN	NaN	NaN	S	3	___1	1	433	Q99LI2;A2AEM2	433;438	Q99LI2	Q99LI2	Chloride channel CLIC-like protein 1	Clcc1	SKRDALRQRFHSGNKSPEVLRAFDLPDTEAQ	UID532
27.64148	27.95981	27.53764	27.62317	27.45395	27.44285	27.73486	27.67835	27.55062	27.31302	NaN	NaN	26.6392	27.61182	NaN	27.56638	27.83852	27.63941	27.88128	27.76002	27.49983	27.77844	NaN	27.22555	S	2	___1	0.972348	498	Q99LI2;A2AEM2	498;503	Q99LI2	Q99LI2	Chloride channel CLIC-like protein 1	Clcc1	SAKDVSGQVPSAGKSSPTVDKAQLKTDSECS	UID533
NaN	NaN	NaN	NaN	NaN	NaN	NaN	NaN	NaN	NaN	NaN	NaN	NaN	NaN	NaN	NaN	NaN	NaN	NaN	NaN	NaN	NaN	NaN	NaN	S	2	___1	0.991682	564	P70303;A2AEQ5;P70303-2	564;129;513	P70303	P70303	CTP synthase 2	Ctps2	GNLNAHLQQMNKLPYSDGYSDASDDSFPEAK	UID534
NaN	NaN	NaN	NaN	NaN	NaN	NaN	NaN	NaN	NaN	NaN	NaN	NaN	NaN	NaN	NaN	NaN	NaN	NaN	NaN	NaN	NaN	NaN	NaN	S	2	___1	0.999889	568	P70303;A2AEQ5;P70303-2	568;133;517	P70303	P70303	CTP synthase 2	Ctps2	AHLQQMNKLPYSDGYSDASDDSFPEAKLAEL	UID535
NaN	NaN	NaN	NaN	NaN	NaN	NaN	NaN	NaN	NaN	NaN	NaN	NaN	NaN	NaN	NaN	NaN	NaN	NaN	NaN	NaN	NaN	NaN	NaN	S	2	___1	0.999363	571	P70303;A2AEQ5;P70303-2	571;136;520	P70303	P70303	CTP synthase 2	Ctps2	QQMNKLPYSDGYSDASDDSFPEAKLAELDLN	UID536
NaN	NaN	NaN	NaN	NaN	NaN	NaN	NaN	NaN	NaN	NaN	NaN	NaN	NaN	NaN	NaN	NaN	NaN	NaN	NaN	NaN	NaN	NaN	NaN	S	2	___1	0.998621	574	P70303;A2AEQ5;P70303-2	574;139;523	P70303	P70303	CTP synthase 2	Ctps2	NKLPYSDGYSDASDDSFPEAKLAELDLN___	UID537
24.50039	24.83836	24.09555	23.53481	24.61009	23.52001	24.74929	24.36873	24.18745	25.14254	24.6746	25.43358	25.00342	25.06661	24.76081	24.29614	24.70757	24.857	24.75634	24.16928	24.62578	25.34503	25.18386	24.26721	S	2	___1	1	64	Q3U2S4;A2AES5;A2AES4;A2AES3;Q3U2S4-2	64;64;64;64;64	Q3U2S4	Q3U2S4	OTU domain-containing protein 5	Otud5	ERDRDSGVVGARPRASPPPQGPLPGPPGALH	UID538
23.4188	23.99723	23.57934	23.77716	23.77455	24.32334	23.91351	NaN	24.33987	NaN	NaN	25.01372	NaN	24.53011	NaN	NaN	NaN	NaN	23.51328	23.85823	23.37504	24.72145	24.82202	24.62137	S	2	___1	0.910718	503	Q3U2S4;A2AES5;A2AES4;A2AES3;Q3U2S4-2	503;503;508;454;460	Q3U2S4	Q3U2S4	OTU domain-containing protein 5	Otud5	PGTSSQFSAGGDRATSPLVSLYPALECRALI	UID539
NaN	NaN	NaN	NaN	NaN	NaN	NaN	NaN	NaN	NaN	NaN	NaN	NaN	NaN	NaN	NaN	NaN	NaN	NaN	NaN	NaN	NaN	NaN	NaN	S	3	___1	0.999999	165	Q3U2S4;A2AES5;A2AES4	165;165;165	Q3U2S4	Q3U2S4	OTU domain-containing protein 5	Otud5	KRRRQAPGVGAVGGASPEREEVGAGYNSEDE	UID540
NaN	NaN	NaN	NaN	NaN	NaN	NaN	NaN	NaN	NaN	NaN	NaN	NaN	NaN	NaN	NaN	NaN	NaN	NaN	NaN	NaN	NaN	NaN	NaN	S	3	___1	0.99997	177	Q3U2S4;A2AES5;A2AES4	177;177;177	Q3U2S4	Q3U2S4	OTU domain-containing protein 5	Otud5	GGASPEREEVGAGYNSEDEYEAAAARIEAMD	UID541
25.82369	26.49121	26.14979	26.31231	26.56813	26.44071	26.3274	26.32432	25.55669	24.49777	NaN	NaN	25.50631	25.8075	26.68459	26.28704	26.29856	26.52262	25.53822	NaN	25.95691	26.00903	NaN	25.59847	S	2	___1	0.999838	253	A2AEV7	253	A2AEV7	A2AEV7		Ccdc120	SPPKAWDQFRAVSGGSPERRAPWKPPPSDIY	UID542
NaN	NaN	NaN	NaN	24.49088	23.62288	NaN	NaN	NaN	24.01453	NaN	NaN	NaN	NaN	NaN	NaN	NaN	23.1361	NaN	NaN	NaN	23.49741	NaN	NaN	S	2	___1	0.700178	280	A2AEV7	280	A2AEV7	A2AEV7		Ccdc120	SDIYGDLKSRRNSVASPTSPTRSLPRSASSF	UID543
NaN	NaN	25.97828	NaN	NaN	26.27835	NaN	NaN	NaN	NaN	NaN	NaN	NaN	NaN	NaN	NaN	NaN	NaN	25.45105	NaN	NaN	NaN	NaN	NaN	S	2	___1	0.711036	283	A2AEV7	283	A2AEV7	A2AEV7		Ccdc120	YGDLKSRRNSVASPTSPTRSLPRSASSFEGR	UID544
NaN	NaN	NaN	NaN	NaN	NaN	NaN	NaN	NaN	NaN	24.75552	NaN	NaN	26.62492	26.59904	NaN	NaN	NaN	NaN	NaN	NaN	NaN	NaN	NaN	S	2	___1	0.910187	355	A2AEV7	355	A2AEV7	A2AEV7		Ccdc120	PASDRASLFAARTRRSNSSEALLVDRAAAGG	UID545
26.81127	26.31943	26.26381	26.08857	NaN	26.36571	26.03295	26.41619	26.27028	26.67721	26.44922	26.50578	26.44858	NaN	NaN	26.37744	26.61386	26.54671	26.47248	26.46479	26.56731	26.46535	26.53049	NaN	S	2	___1	0.999864	357	A2AEV7	357	A2AEV7	A2AEV7		Ccdc120	SDRASLFAARTRRSNSSEALLVDRAAAGGAG	UID546
NaN	NaN	NaN	NaN	NaN	NaN	NaN	NaN	NaN	NaN	NaN	NaN	NaN	NaN	NaN	NaN	NaN	NaN	NaN	NaN	NaN	NaN	NaN	NaN	S	3	___1	0.333333	358	A2AEV7	358	A2AEV7	A2AEV7		Ccdc120	DRASLFAARTRRSNSSEALLVDRAAAGGAGS	UID547
NaN	NaN	NaN	NaN	NaN	NaN	NaN	NaN	NaN	NaN	NaN	NaN	NaN	NaN	NaN	NaN	NaN	NaN	NaN	NaN	NaN	NaN	NaN	NaN	S	2	___1	0.999991	299	A2AEV7	299	A2AEV7	A2AEV7		Ccdc120	PTRSLPRSASSFEGRSVPATPVLTRGSGPRL	UID548
24.80528	24.68501	23.74561	24.04602	NaN	NaN	24.24547	NaN	NaN	NaN	NaN	NaN	NaN	24.18064	24.67783	24.43562	24.86618	NaN	NaN	NaN	NaN	NaN	NaN	NaN	S	2	___1	1	545	Q64092;A2AEW0;A2AEW1;Q64092-3;Q64092-2;Q64092-4	545;510;545;405;440;510	Q64092	Q64092	Transcription factor E3	Tfe3	VGGLSGGALSPLRAASDPLLSSVSPAVSKAS	UID549
NaN	NaN	NaN	NaN	NaN	NaN	NaN	NaN	27.53482	NaN	NaN	NaN	NaN	NaN	NaN	NaN	NaN	NaN	NaN	NaN	NaN	NaN	NaN	NaN	S	2	___1	0.808652	551	Q64092;A2AEW0;A2AEW1;Q64092-3;Q64092-2;Q64092-4	551;516;551;411;446;516	Q64092	Q64092	Transcription factor E3	Tfe3	GALSPLRAASDPLLSSVSPAVSKASSRRSSF	UID550
27.78594	27.50347	27.69518	27.02823	NaN	27.35641	27.5349	27.51269	NaN	NaN	NaN	27.60229	27.51081	27.4996	27.44324	26.75136	26.42498	27.83256	27.38591	27.32543	27.45826	27.99075	27.71378	27.45513	S	2	___1	0.999748	553	Q64092;A2AEW0;A2AEW1;Q64092-3;Q64092-2;Q64092-4	553;518;553;413;448;518	Q64092	Q64092	Transcription factor E3	Tfe3	LSPLRAASDPLLSSVSPAVSKASSRRSSFSM	UID551
NaN	25.16285	25.09265	24.75435	NaN	NaN	NaN	24.4675	NaN	NaN	NaN	NaN	NaN	NaN	NaN	24.42905	NaN	25.04673	24.10765	NaN	NaN	NaN	NaN	NaN	S	2	___1	1	557	Q64092;A2AEW0;A2AEW1;Q64092-3;Q64092-2;Q64092-4	557;522;557;417;452;522	Q64092	Q64092	Transcription factor E3	Tfe3	RAASDPLLSSVSPAVSKASSRRSSFSMEEES	UID552
NaN	NaN	NaN	NaN	NaN	NaN	NaN	NaN	NaN	NaN	NaN	NaN	NaN	NaN	NaN	NaN	NaN	NaN	NaN	NaN	NaN	NaN	NaN	NaN	S	3	___1	0.947854	653	Q8VD04;A2AEW9;A2AEW8	653;639;684	Q8VD04	Q8VD04	GRIP1-associated protein 1	Gripap1	REILKEKESSAIPARSLSSSPQAQPPRPAEL	UID553
NaN	NaN	NaN	NaN	NaN	NaN	NaN	NaN	NaN	NaN	NaN	NaN	NaN	NaN	NaN	NaN	NaN	NaN	NaN	NaN	NaN	NaN	NaN	NaN	S	4	___1	0.776767	655	Q8VD04;A2AEW9;A2AEW8	655;641;686	Q8VD04	Q8VD04	GRIP1-associated protein 1	Gripap1	ILKEKESSAIPARSLSSSPQAQPPRPAELSD	UID554
NaN	NaN	NaN	NaN	NaN	NaN	NaN	NaN	28.08264	NaN	NaN	NaN	NaN	NaN	NaN	NaN	NaN	NaN	NaN	NaN	NaN	NaN	NaN	27.75926	S	4	___1	0.581099	656	Q8VD04;A2AEW9;A2AEW8	656;642;687	Q8VD04	Q8VD04	GRIP1-associated protein 1	Gripap1	LKEKESSAIPARSLSSSPQAQPPRPAELSDE	UID555
27.58205	27.60505	27.45395	26.8867	27.39966	27.42646	NaN	28.11252	NaN	27.77084	27.78955	28.43329	28.34426	23.79074	27.38237	NaN	27.45732	27.20172	27.83726	27.6552	27.7302	27.80802	27.46591	NaN	S	3	___1	0.993147	657	Q8VD04;A2AEW9;A2AEW8	657;643;688	Q8VD04	Q8VD04	GRIP1-associated protein 1	Gripap1	KEKESSAIPARSLSSSPQAQPPRPAELSDEE	UID556
NaN	NaN	NaN	NaN	NaN	NaN	NaN	NaN	NaN	NaN	NaN	NaN	NaN	NaN	NaN	NaN	NaN	NaN	NaN	NaN	NaN	NaN	NaN	NaN	S	4	___1	0.268353	669	Q8VD04;A2AEW9;A2AEW8	669;655;700	Q8VD04	Q8VD04	GRIP1-associated protein 1	Gripap1	LSSSPQAQPPRPAELSDEEVAELFQRLAETQ	UID557
NaN	NaN	NaN	NaN	NaN	NaN	NaN	NaN	NaN	NaN	NaN	NaN	NaN	NaN	NaN	23.83913	24.01962	NaN	NaN	NaN	NaN	NaN	NaN	NaN	S	2	___1	0.995948	616	Q8VD04;A2AEW9;A2AEW8	616;602;647	Q8VD04	Q8VD04	GRIP1-associated protein 1	Gripap1	LTNSKSRTGLEELVLSEMNSPSRTQTGDSSS	UID558
23.9115	NaN	24.48579	23.90931	NaN	NaN	24.1689	NaN	24.22869	23.70123	23.59423	NaN	NaN	23.59252	NaN	NaN	NaN	NaN	NaN	24.67277	NaN	NaN	NaN	23.10088	S	3	___1	0.834139	620	Q8VD04;A2AEW9;A2AEW8	620;606;651	Q8VD04	Q8VD04	GRIP1-associated protein 1	Gripap1	KSRTGLEELVLSEMNSPSRTQTGDSSSVSSF	UID559
NaN	NaN	NaN	NaN	NaN	NaN	NaN	NaN	NaN	NaN	NaN	NaN	NaN	NaN	24.2509	NaN	NaN	NaN	NaN	NaN	24.4097	NaN	NaN	NaN	S	2	___1	0.607743	630	Q8VD04;A2AEW9;A2AEW8	630;616;661	Q8VD04	Q8VD04	GRIP1-associated protein 1	Gripap1	LSEMNSPSRTQTGDSSSVSSFSYREILKEKE	UID560
NaN	24.91306	NaN	NaN	NaN	24.77881	NaN	24.52067	NaN	NaN	NaN	NaN	NaN	24.09434	NaN	NaN	23.97972	24.2012	NaN	24.39225	NaN	NaN	NaN	NaN	S	2	___1	0.89283	631	Q8VD04;A2AEW9;A2AEW8	631;617;662	Q8VD04	Q8VD04	GRIP1-associated protein 1	Gripap1	SEMNSPSRTQTGDSSSVSSFSYREILKEKES	UID561
NaN	NaN	NaN	NaN	NaN	NaN	NaN	NaN	NaN	NaN	NaN	NaN	NaN	NaN	NaN	NaN	NaN	NaN	NaN	NaN	NaN	NaN	NaN	NaN	S	2	___1	0.571324	633	Q8VD04;A2AEW9;A2AEW8	633;619;664	Q8VD04	Q8VD04	GRIP1-associated protein 1	Gripap1	MNSPSRTQTGDSSSVSSFSYREILKEKESSA	UID562
NaN	NaN	NaN	NaN	NaN	NaN	NaN	NaN	NaN	NaN	NaN	NaN	NaN	NaN	NaN	NaN	NaN	NaN	NaN	NaN	NaN	NaN	NaN	NaN	S	2	___1	0.884272	634	Q8VD04;A2AEW9;A2AEW8	634;620;665	Q8VD04	Q8VD04	GRIP1-associated protein 1	Gripap1	NSPSRTQTGDSSSVSSFSYREILKEKESSAI	UID563
NaN	NaN	NaN	NaN	NaN	NaN	NaN	NaN	NaN	NaN	NaN	NaN	NaN	NaN	NaN	NaN	NaN	NaN	NaN	NaN	NaN	NaN	NaN	NaN	S	2	___1	0.54067	157	A2AF47	157	A2AF47	A2AF47	Dedicator of cytokinesis protein 11	Dock11	HVFEIDEDCEKDEDSSSLCSQKGGVIKQGWL	UID564
26.52394	26.4389	26.26205	26.64113	26.7474	27.00292	26.12011	26.23754	26.22039	26.75913	26.56424	26.32306	26.21808	NaN	25.75488	25.73836	25.52993	25.74525	25.97876	NaN	25.95116	26.13901	26.0472	26.25041	S	2	___1	0.995296	158	A2AF47	158	A2AF47	A2AF47	Dedicator of cytokinesis protein 11	Dock11	VFEIDEDCEKDEDSSSLCSQKGGVIKQGWLH	UID565
NaN	NaN	NaN	26.6088	NaN	NaN	26.83942	NaN	27.37766	NaN	NaN	26.99787	27.28516	NaN	NaN	NaN	NaN	NaN	NaN	NaN	NaN	NaN	NaN	NaN	S	3	___1	1	1237	A2AF47;A2AF67	1237;1066	A2AF47	A2AF47	Dedicator of cytokinesis protein 11	Dock11	AYGSFQNGHGIKREDSRGSLIPEGATGFPDP	UID566
NaN	NaN	NaN	26.6088	NaN	NaN	26.83942	NaN	27.37766	NaN	NaN	26.99787	27.28516	NaN	NaN	NaN	NaN	NaN	NaN	NaN	NaN	NaN	27.48485	NaN	S	3	___1	1	1240	A2AF47;A2AF67	1240;1069	A2AF47	A2AF47	Dedicator of cytokinesis protein 11	Dock11	SFQNGHGIKREDSRGSLIPEGATGFPDPGST	UID567
24.88372	NaN	24.37199	NaN	25.10921	25.1928	NaN	24.84321	25.27341	NaN	24.77173	NaN	NaN	NaN	NaN	NaN	NaN	NaN	25.40298	25.06073	25.28616	NaN	NaN	NaN	S	3	___1	0.851254	296	A2AF47;A2AF67	296;112	A2AF47	A2AF47	Dedicator of cytokinesis protein 11	Dock11	EKKDTVEAIQEEETSSQGKAENIMASLERSM	UID568
NaN	NaN	24.45638	24.83851	25.60798	25.1645	25.45595	24.90371	25.52411	25.56558	25.88967	25.74545	NaN	24.03154	25.53083	25.34333	25.62729	25.73467	NaN	25.50009	25.47658	NaN	NaN	25.7618	S	3	___1	0.999341	23	A2AF47	23	A2AF47	A2AF47	Dedicator of cytokinesis protein 11	Dock11	TKRLSKPGTAAELRQSVSEAVRGSVVLEKAK	UID569
NaN	26.88588	NaN	26.57371	27.04343	27.2166	25.99673	NaN	26.33091	26.8208	25.8208	25.6034	24.55239	26.39396	NaN	NaN	NaN	NaN	26.88449	27.10729	27.03967	NaN	NaN	26.42357	S	2	___1	1	797	A2AF47;A2AF67	797;613	A2AF47	A2AF47	Dedicator of cytokinesis protein 11	Dock11	PPGYLNVNDAESRRQSNADIKWVDGAKPLLK	UID570
NaN	NaN	NaN	NaN	NaN	NaN	26.4036	26.73982	26.66153	NaN	NaN	NaN	25.23048	NaN	NaN	NaN	NaN	NaN	NaN	NaN	NaN	NaN	24.35703	24.30013	S	2	___1	0.774252	1267	A2AF47;A2AF67	1267;1096	A2AF47	A2AF47	Dedicator of cytokinesis protein 11	Dock11	PGSTSENTRQSSSRSSVSQYNRLDQYEIRNL	UID571
25.77299	25.18352	25.63273	25.36172	25.62614	25.68766	25.20721	25.2303	25.05184	25.38821	25.85243	25.4405	NaN	25.46042	25.61681	25.55306	NaN	22.7185	24.90623	25.29186	25.33698	25.51226	25.09386	25.00719	S	2	___1	0.999999	333	Q8R3R5;A2AF53;Q3TYW3	333;333;305	Q8R3R5	Q8R3R5	Transmembrane protein 185B;Transmembrane protein 185A	Tmem185b;Tmem185a;BC023829	IAPMFGKKARVVITQSPGKYVPPPPKLNIDM	UID572
24.11394	24.04877	24.24952	24.44582	24.44354	24.82391	24.35293	24.42803	24.60264	24.63611	24.82721	24.92791	24.73278	24.42937	24.47988	24.676	24.41822	24.39532	24.48941	24.46681	24.40847	24.63533	24.45789	24.5708	S	2	___1	1	189	Q8N9S3;A2AF81;F6S1R2;Q8N9S3-2;Q8N9S3-3	189;164;175;141;189	Q8N9S3	Q8N9S3	Activator of 90 kDa heat shock protein ATPase homolog 2	Ahsa2	ELTLQRKLNENKLQASPVALGVRIPTVALHL	UID573
NaN	NaN	NaN	NaN	NaN	NaN	NaN	NaN	NaN	NaN	NaN	NaN	NaN	NaN	NaN	NaN	NaN	NaN	NaN	NaN	NaN	NaN	NaN	NaN	S	3	___1	0.470923	17	O35638;A2AFF6;A2AFF3;B7ZCD2;F6XLF4	17;17;17;17;17	O35638	O35638	Cohesin subunit SA-2	Stag2	IAAPEIPTDFNLLQESETHFSSDTDFEDIEG	UID574
26.16404	NaN	26.67438	26.40625	26.34543	26.73931	26.73802	26.45894	26.65908	NaN	NaN	NaN	NaN	NaN	NaN	NaN	NaN	NaN	26.63118	26.46125	26.48987	26.58118	26.77631	25.86976	S	4	___1	0.609853	22	O35638;A2AFF6;A2AFF3;B7ZCD2;F6XLF4	22;22;22;22;22	O35638	O35638	Cohesin subunit SA-2	Stag2	IPTDFNLLQESETHFSSDTDFEDIEGKNQKQ	UID575
24.07936	26.29463	NaN	NaN	NaN	24.63234	NaN	NaN	NaN	NaN	26.47544	26.74945	NaN	NaN	NaN	NaN	NaN	NaN	NaN	NaN	NaN	NaN	NaN	NaN	S	3	___1	0.900546	23	O35638;A2AFF6;A2AFF3;B7ZCD2;F6XLF4	23;23;23;23;23	O35638	O35638	Cohesin subunit SA-2	Stag2	PTDFNLLQESETHFSSDTDFEDIEGKNQKQG	UID576
NaN	NaN	NaN	NaN	NaN	NaN	NaN	NaN	NaN	NaN	NaN	NaN	NaN	NaN	NaN	NaN	NaN	NaN	NaN	NaN	NaN	NaN	NaN	NaN	S	2	___1	0.912788	1058	O35638;A2AFF6	1058;1058	O35638	O35638	Cohesin subunit SA-2	Stag2	SYRNSLLAGGDDDTMSVISGMSSRGSTVRSK	UID577
NaN	NaN	NaN	NaN	NaN	NaN	NaN	NaN	NaN	NaN	NaN	NaN	NaN	NaN	NaN	NaN	NaN	NaN	NaN	NaN	NaN	NaN	NaN	NaN	S	2	___1	0.998177	1061	O35638;A2AFF6	1061;1061	O35638	O35638	Cohesin subunit SA-2	Stag2	NSLLAGGDDDTMSVISGMSSRGSTVRSKKSK	UID578
NaN	NaN	NaN	NaN	NaN	NaN	NaN	NaN	NaN	NaN	NaN	NaN	NaN	NaN	NaN	NaN	NaN	NaN	NaN	NaN	NaN	NaN	NaN	NaN	S	2	___1	0.871478	1064	O35638;A2AFF6	1064;1064	O35638	O35638	Cohesin subunit SA-2	Stag2	LAGGDDDTMSVISGMSSRGSTVRSKKSKPST	UID579
NaN	NaN	NaN	NaN	NaN	NaN	NaN	NaN	NaN	NaN	NaN	NaN	NaN	NaN	NaN	NaN	NaN	NaN	NaN	NaN	NaN	NaN	NaN	NaN	S	2	___1	0.802634	1065	O35638;A2AFF6	1065;1065	O35638	O35638	Cohesin subunit SA-2	Stag2	AGGDDDTMSVISGMSSRGSTVRSKKSKPSTG	UID580
NaN	23.30438	24.47005	NaN	NaN	NaN	NaN	NaN	NaN	NaN	NaN	NaN	NaN	NaN	23.94958	23.94708	23.82842	23.51376	NaN	NaN	23.87886	NaN	NaN	NaN	S	2	___1	0.9979	569	Q9QY39;A2AFG3	569;454	Q9QY39	Q9QY39	PDZ domain-containing protein 4	Pdzd4	STKTSVTLERVGPEGSPYLSRRHRGQEIEQY	UID581
NaN	NaN	NaN	NaN	NaN	NaN	24.26635	NaN	NaN	NaN	NaN	NaN	25.03725	25.75142	23.61336	NaN	NaN	NaN	NaN	24.03179	NaN	NaN	NaN	NaN	S	2	___1	0.999966	531	A2AFI8;B9EI38;B1AV20;Q80XA6	531;532;402;405	A2AFI8	A2AFI8	RalBP1-associated Eps domain-containing protein 2	Reps2	PVSEADLHSQLNRAPSQAAESSPTKMDAPHA	UID582
NaN	NaN	NaN	NaN	NaN	NaN	NaN	NaN	NaN	NaN	NaN	NaN	NaN	27.12149	NaN	NaN	NaN	NaN	NaN	NaN	NaN	NaN	NaN	NaN	S	2	___1	0.597603	536	A2AFI8;B9EI38;B1AV20;Q80XA6	536;537;407;410	A2AFI8	A2AFI8	RalBP1-associated Eps domain-containing protein 2	Reps2	DLHSQLNRAPSQAAESSPTKMDAPHAQPPSK	UID583
27.39043	NaN	NaN	NaN	28.18636	28.34049	NaN	28.28233	27.40957	27.69823	27.73789	NaN	27.6766	NaN	NaN	26.74983	NaN	23.76415	28.11946	NaN	27.81604	27.65226	27.33645	27.52776	S	2	___1	0.847816	537	A2AFI8;B9EI38;B1AV20;Q80XA6	537;538;408;411	A2AFI8	A2AFI8	RalBP1-associated Eps domain-containing protein 2	Reps2	LHSQLNRAPSQAAESSPTKMDAPHAQPPSKP	UID584
NaN	NaN	NaN	NaN	24.65633	24.1689	24.24627	24.18071	24.02124	NaN	NaN	NaN	NaN	NaN	NaN	NaN	NaN	NaN	24.07668	23.73149	NaN	NaN	NaN	NaN	S	2	___1	0.999557	480	A2AFI8;B9EI38;Q80XA6	480;481;354	A2AFI8	A2AFI8	RalBP1-associated Eps domain-containing protein 2	Reps2	PTPPPRPQKTHSRASSLDLNKVFLPSAPAAN	UID585
NaN	24.03733	NaN	NaN	23.79114	23.81656	NaN	NaN	23.86703	NaN	23.85804	23.91497	NaN	NaN	24.35023	NaN	NaN	NaN	NaN	23.68357	NaN	NaN	23.98659	NaN	S	2	___1	1	766	A2AFI8;B9EI38;B1AV20;Q80XA6;O54916;O54916-4;O54916-3;F6R6F1;E9Q632;D3Z2E3	618;619;489;492;766;714;687;726;739;676	A2AFI8;O54916	O54916	RalBP1-associated Eps domain-containing protein 2;RalBP1-associated Eps domain-containing protein 1	Reps2;Reps1	IRKNKEANAVLARLNSELQQQLKEVHQERIA;IRRNKETNTVLARLNSELQQQLKDVLEERIS	UID586
NaN	NaN	NaN	NaN	NaN	NaN	NaN	NaN	NaN	NaN	NaN	NaN	NaN	NaN	NaN	NaN	NaN	NaN	NaN	NaN	NaN	NaN	NaN	NaN	S	3	___1	0.868887	181	A2AFI8;B9EI38;B1AV20;Q80XA6	181;182;114;55	A2AFI8	A2AFI8	RalBP1-associated Eps domain-containing protein 2	Reps2	EDKQETQSPTMSPLASPPSSPPHYQRVSLSH	UID587
NaN	NaN	NaN	NaN	NaN	NaN	NaN	NaN	NaN	NaN	NaN	NaN	NaN	NaN	NaN	NaN	NaN	NaN	NaN	NaN	NaN	NaN	NaN	NaN	S	3	___1	0.551332	184	A2AFI8;B9EI38;B1AV20;Q80XA6	184;185;117;58	A2AFI8	A2AFI8	RalBP1-associated Eps domain-containing protein 2	Reps2	QETQSPTMSPLASPPSSPPHYQRVSLSHGYS	UID588
26.86502	26.85091	26.77568	26.62826	26.48824	26.46961	26.35249	26.18492	25.69623	26.58592	26.41049	26.53844	26.12056	26.0662	25.85781	25.82975	25.79637	26.03133	25.79283	25.57963	25.62154	26.30356	26.0362	25.44617	S	2	___1	1	1395	Q7TMY8;A2AFQ0;Q7TMY8-3;Q7TMY8-4;Q7TMY8-2;F6XP90	1395;1395;1395;1395;1395;899	Q7TMY8	Q7TMY8	E3 ubiquitin-protein ligase HUWE1	Huwe1	AMSLGQDIPMDQRAESPEEVACRKEEEERKA	UID589
26.09352	25.76165	25.7024	25.46921	25.94452	26.05242	26.61203	26.53398	26.55716	25.43819	25.91832	26.30798	26.36449	25.51078	NaN	NaN	25.77052	25.72117	25.75458	25.64328	25.84986	26.49366	26.33569	NaN	S	2	___1	1	3922	Q7TMY8;A2AFQ0;Q7TMY8-3	3922;3923;3907	Q7TMY8	Q7TMY8	E3 ubiquitin-protein ligase HUWE1	Huwe1	RESQLAHIKDEPPPLSPAPLTPATPSSLDPF	UID590
25.63956	26.18044	25.76929	26.26549	26.69432	26.06624	26.35289	26.42061	26.72338	NaN	27.45826	26.90564	26.42438	NaN	NaN	25.76002	25.84213	25.42294	26.57273	26.59904	26.41101	26.71843	26.5576	NaN	S	2	___1	1	2362	Q7TMY8;A2AFQ0;Q7TMY8-3;Q7TMY8-4;Q7TMY8-2	2362;2363;2362;2362;2362	Q7TMY8	Q7TMY8	E3 ubiquitin-protein ligase HUWE1	Huwe1	ELEDLIDELLERDGGSGNSTIIVSRSGEDES	UID591
NaN	NaN	NaN	NaN	NaN	NaN	24.98137	24.72302	24.88939	24.47846	25.45026	NaN	NaN	NaN	22.79364	NaN	NaN	NaN	24.89148	25.14927	25.35471	24.68164	25.39493	NaN	S	2	___1	0.967588	2365	Q7TMY8;A2AFQ0;Q7TMY8-3;Q7TMY8-4;Q7TMY8-2	2365;2366;2365;2365;2365	Q7TMY8	Q7TMY8	E3 ubiquitin-protein ligase HUWE1	Huwe1	DLIDELLERDGGSGNSTIIVSRSGEDESQED	UID592
NaN	NaN	NaN	NaN	NaN	NaN	NaN	NaN	NaN	NaN	NaN	NaN	NaN	NaN	NaN	NaN	NaN	NaN	NaN	NaN	NaN	NaN	NaN	NaN	S	3	___1	0.447087	2917	Q7TMY8;A2AFQ0;Q7TMY8-3;Q7TMY8-4;Q7TMY8-2	2917;2918;2917;2917;2917	Q7TMY8	Q7TMY8	E3 ubiquitin-protein ligase HUWE1	Huwe1	GRPDVSRESNQPPEDSSPPASSESSSTRDSA	UID593
25.10374	25.23312	25.42557	24.72333	25.58598	24.43485	NaN	NaN	NaN	NaN	NaN	25.58092	NaN	25.3686	NaN	NaN	NaN	NaN	NaN	NaN	NaN	25.08095	NaN	24.28419	S	2	___1	0.958967	2918	Q7TMY8;A2AFQ0;Q7TMY8-3;Q7TMY8-4;Q7TMY8-2	2918;2919;2918;2918;2918	Q7TMY8	Q7TMY8	E3 ubiquitin-protein ligase HUWE1	Huwe1	RPDVSRESNQPPEDSSPPASSESSSTRDSAV	UID594
NaN	NaN	NaN	NaN	NaN	NaN	NaN	NaN	NaN	NaN	NaN	NaN	NaN	NaN	NaN	NaN	NaN	NaN	NaN	NaN	NaN	NaN	NaN	NaN	S	3	___1	0.457733	1903	Q7TMY8;A2AFQ0;Q7TMY8-3;Q7TMY8-4;Q7TMY8-2	1903;1903;1903;1903;1903	Q7TMY8	Q7TMY8	E3 ubiquitin-protein ligase HUWE1	Huwe1	VANCCIRIALPAPRGSGTASDDEFENLRIKG	UID595
29.87038	29.33548	29.57391	29.13651	29.88425	29.6953	29.48562	29.55598	29.68682	29.70377	29.83709	29.49837	29.53955	29.69037	29.66397	29.42254	29.76473	29.42776	29.40064	29.62071	29.88547	30.02314	29.73392	29.64442	S	2	___1	0.999997	1907	Q7TMY8;A2AFQ0;Q7TMY8-3;Q7TMY8-4;Q7TMY8-2	1907;1907;1907;1907;1907	Q7TMY8	Q7TMY8	E3 ubiquitin-protein ligase HUWE1	Huwe1	CIRIALPAPRGSGTASDDEFENLRIKGPNAV	UID596
NaN	NaN	NaN	NaN	NaN	NaN	NaN	NaN	NaN	NaN	NaN	NaN	NaN	NaN	NaN	NaN	NaN	NaN	NaN	NaN	NaN	NaN	NaN	NaN	S	3	___1	0.221768	2532	Q7TMY8;A2AFQ0;Q7TMY8-3;Q7TMY8-4;Q7TMY8-2	2532;2533;2532;2532;2532	Q7TMY8	Q7TMY8	E3 ubiquitin-protein ligase HUWE1	Huwe1	PLMVRHADHSSLTLGSGSSTTRLTQGIGRSQ	UID597
NaN	NaN	NaN	NaN	NaN	NaN	NaN	NaN	NaN	NaN	NaN	NaN	NaN	NaN	NaN	NaN	NaN	NaN	NaN	NaN	NaN	NaN	NaN	NaN	S	3	___1	0.307803	2534	Q7TMY8;A2AFQ0;Q7TMY8-3;Q7TMY8-4;Q7TMY8-2	2534;2535;2534;2534;2534	Q7TMY8	Q7TMY8	E3 ubiquitin-protein ligase HUWE1	Huwe1	MVRHADHSSLTLGSGSSTTRLTQGIGRSQRT	UID598
NaN	NaN	NaN	NaN	NaN	NaN	NaN	NaN	NaN	NaN	NaN	NaN	NaN	NaN	NaN	NaN	NaN	NaN	NaN	NaN	NaN	NaN	NaN	NaN	S	3	___1	0.307803	2535	Q7TMY8;A2AFQ0;Q7TMY8-3;Q7TMY8-4;Q7TMY8-2	2535;2536;2535;2535;2535	Q7TMY8	Q7TMY8	E3 ubiquitin-protein ligase HUWE1	Huwe1	VRHADHSSLTLGSGSSTTRLTQGIGRSQRTL	UID599
24.98915	24.72135	24.57554	24.17691	24.2548	24.70988	24.85139	24.54008	24.94047	NaN	NaN	25.08213	24.23812	24.85837	24.79971	24.40009	24.18782	24.82823	24.55362	24.99265	24.71738	23.1333	24.84321	24.68126	S	2	___1	0.999892	3758	Q7TMY8;A2AFQ0;Q7TMY8-3;Q7TMY8-4	3758;3759;3758;3758	Q7TMY8	Q7TMY8	E3 ubiquitin-protein ligase HUWE1	Huwe1	KKAKQTGRLGSSGLGSASSIQAAVRQLEAEA	UID600
NaN	NaN	NaN	NaN	NaN	NaN	NaN	NaN	NaN	NaN	NaN	NaN	NaN	NaN	NaN	NaN	NaN	NaN	NaN	NaN	NaN	NaN	NaN	NaN	S	2	___1	0.788983	3760	Q7TMY8;A2AFQ0;Q7TMY8-3;Q7TMY8-4	3760;3761;3760;3760	Q7TMY8	Q7TMY8	E3 ubiquitin-protein ligase HUWE1	Huwe1	AKQTGRLGSSGLGSASSIQAAVRQLEAEADA	UID601
NaN	NaN	NaN	NaN	NaN	NaN	NaN	NaN	NaN	NaN	NaN	NaN	NaN	NaN	NaN	NaN	NaN	NaN	NaN	NaN	NaN	NaN	NaN	NaN	S	2	___1	0.850248	3761	Q7TMY8;A2AFQ0;Q7TMY8-3;Q7TMY8-4	3761;3762;3761;3761	Q7TMY8	Q7TMY8	E3 ubiquitin-protein ligase HUWE1	Huwe1	KQTGRLGSSGLGSASSIQAAVRQLEAEADAI	UID602
24.97027	25.23367	25.28224	24.49723	25.30309	25.70427	25.5618	25.37212	25.83265	25.35914	25.13853	25.55573	25.6722	25.03679	25.21741	25.29922	25.19903	25.56005	25.50306	25.29112	25.46603	25.52217	25.27331	25.1728	S	3	___1	0.923314	2595	Q7TMY8;A2AFQ0;Q7TMY8-3;Q7TMY8-4;Q7TMY8-2	2595;2596;2595;2595;2595	Q7TMY8	Q7TMY8	E3 ubiquitin-protein ligase HUWE1	Huwe1	LLGPSAAADILQLSSSLPLQSRGRARLLVGN	UID603
NaN	NaN	NaN	NaN	NaN	NaN	NaN	NaN	NaN	NaN	NaN	NaN	NaN	NaN	NaN	NaN	NaN	NaN	NaN	NaN	NaN	NaN	NaN	NaN	S	3	___1	0.999261	3810	Q7TMY8;A2AFQ0;Q7TMY8-3	3810;3811;3795	Q7TMY8	Q7TMY8	E3 ubiquitin-protein ligase HUWE1	Huwe1	SESSNQSETSVRREESPMDVDQPSPSAQDTQ	UID604
26.49561	26.07335	26.35513	26.23343	26.85151	26.92547	26.7124	26.80045	26.80833	26.45141	26.44769	27.02433	26.11104	26.27982	26.1493	26.0446	25.95943	26.26689	26.09734	26.27129	26.05128	26.49753	26.59648	26.42201	S	3	___1	0.996427	3818	Q7TMY8;A2AFQ0;Q7TMY8-3	3818;3819;3803	Q7TMY8	Q7TMY8	E3 ubiquitin-protein ligase HUWE1	Huwe1	TSVRREESPMDVDQPSPSAQDTQSIVISDGT	UID605
NaN	NaN	NaN	NaN	NaN	NaN	NaN	NaN	NaN	NaN	NaN	NaN	NaN	NaN	NaN	NaN	NaN	NaN	NaN	NaN	NaN	NaN	NaN	NaN	S	4	___1	0.473794	3820	Q7TMY8;A2AFQ0;Q7TMY8-3	3820;3821;3805	Q7TMY8	Q7TMY8	E3 ubiquitin-protein ligase HUWE1	Huwe1	VRREESPMDVDQPSPSAQDTQSIVISDGTPQ	UID606
NaN	NaN	NaN	NaN	NaN	NaN	NaN	NaN	NaN	NaN	NaN	NaN	NaN	NaN	NaN	NaN	NaN	NaN	NaN	NaN	NaN	NaN	NaN	NaN	S	4	___1	0.401945	3826	Q7TMY8;A2AFQ0;Q7TMY8-3	3826;3827;3811	Q7TMY8	Q7TMY8	E3 ubiquitin-protein ligase HUWE1	Huwe1	PMDVDQPSPSAQDTQSIVISDGTPQGEKEKE	UID607
NaN	NaN	NaN	NaN	NaN	NaN	NaN	NaN	NaN	NaN	NaN	NaN	NaN	NaN	NaN	NaN	NaN	NaN	NaN	NaN	NaN	NaN	NaN	NaN	S	2	___1	1	1410	Q8BX17;A2AFQ9	1410;1409	Q8BX17	Q8BX17	Gem-associated protein 5	Gemin5	EPSRDEPSQEAERAPSQPPSPTEERNAPVSL	UID608
27.1335	25.79062	26.40725	25.89768	26.78194	27.26883	27.21447	27.00731	27.02401	NaN	23.81646	27.46599	27.06876	27.14589	26.59605	25.35921	25.39038	27.20023	26.83099	26.44637	27.04916	26.72871	27.26651	NaN	S	2	___1	0.994298	1414	Q8BX17;A2AFQ9	1414;1413	Q8BX17	Q8BX17	Gem-associated protein 5	Gemin5	DEPSQEAERAPSQPPSPTEERNAPVSLPELT	UID609
23.07829	25.78172	24.96609	26.2479	26.45712	25.78189	25.78547	25.64072	NaN	26.48087	26.41212	NaN	NaN	25.89412	26.21856	25.56203	25.38499	NaN	26.51848	26.51233	26.61526	26.01365	25.49799	NaN	S	2	___1	0.992994	757	Q8BX17;A2AFQ9;E9PUU4	757;757;757	Q8BX17;E9PUU4	E9PUU4	Gem-associated protein 5	Gemin5	KKKKKPTLRLPVKQDSSVGNEDESVKENSGP	UID610
NaN	NaN	NaN	NaN	NaN	NaN	NaN	NaN	NaN	NaN	NaN	NaN	NaN	NaN	NaN	NaN	NaN	NaN	NaN	NaN	NaN	NaN	NaN	NaN	S	2	___1	0.592636	814	E9PVB5;A2AGG1;A2AFY7	814;241;814	E9PVB5	E9PVB5	Tetratricopeptide repeat protein 17	Ttc17	RDSDALRLESTVVEESNGSDEVEKSDETKMS	UID611
25.60416	NaN	NaN	NaN	24.84709	25.19888	25.40106	NaN	25.02238	25.10546	NaN	24.92139	24.14203	25.02964	NaN	NaN	24.41196	NaN	24.67428	NaN	NaN	24.91998	25.27962	24.70715	S	3	___1	0.974597	84	Q9ER67;A2AG46;A2AG49;A2AG48	84;84;84;84	Q9ER67	Q9ER67		Maged2	VSKAPEASEAAATQASPTTQLSETQVLATEN	UID612
25.07782	24.70794	NaN	25.33204	NaN	24.70113	25.83791	25.37166	25.81304	NaN	NaN	NaN	NaN	24.61127	24.67654	24.3759	24.28001	24.88381	24.80725	25.71694	25.26338	24.4496	NaN	24.81524	S	3	___1	0.999984	191	Q9ER67;A2AG46;A2AG47	191;191;122	Q9ER67	Q9ER67		Maged2	NTQKGKHPDGEEDGNSDQSQASEATGGRRVS	UID613
NaN	NaN	NaN	NaN	NaN	NaN	NaN	NaN	NaN	NaN	NaN	NaN	NaN	NaN	NaN	NaN	NaN	NaN	NaN	NaN	NaN	NaN	NaN	NaN	S	3	___1	0.999762	194	Q9ER67;A2AG46;A2AG47	194;194;125	Q9ER67	Q9ER67		Maged2	KGKHPDGEEDGNSDQSQASEATGGRRVSKAL	UID614
NaN	NaN	NaN	NaN	NaN	NaN	NaN	NaN	NaN	NaN	NaN	NaN	NaN	NaN	NaN	NaN	NaN	NaN	NaN	NaN	NaN	NaN	NaN	NaN	S	3	___1	0.959815	197	Q9ER67;A2AG46;A2AG47	197;197;128	Q9ER67	Q9ER67		Maged2	HPDGEEDGNSDQSQASEATGGRRVSKALMAS	UID615
NaN	NaN	NaN	NaN	NaN	NaN	NaN	NaN	NaN	NaN	NaN	NaN	NaN	NaN	NaN	NaN	NaN	NaN	NaN	NaN	NaN	NaN	NaN	NaN	S	2	___1	0.710493	264	Q9ER67;A2AG46;A2AG47	264;264;195	Q9ER67	Q9ER67		Maged2	RARRGKARRRAAKLQSSQEPEAPPPRDVALL	UID616
24.30911	NaN	19.34873	NaN	NaN	NaN	NaN	23.96957	NaN	NaN	NaN	NaN	NaN	24.21148	23.89717	NaN	NaN	NaN	NaN	NaN	NaN	NaN	NaN	NaN	S	2	___1	0.950501	265	Q9ER67;A2AG46;A2AG47	265;265;196	Q9ER67	Q9ER67		Maged2	ARRGKARRRAAKLQSSQEPEAPPPRDVALLQ	UID617
25.28341	25.62809	NaN	25.46771	NaN	NaN	NaN	NaN	25.95131	24.8738	25.52106	25.43543	NaN	25.03238	NaN	NaN	NaN	24.68646	NaN	25.11605	NaN	NaN	25.29827	25.33327	S	2	___1	0.997568	307	A2AG58;A2AG58-2	307;307	A2AG58	A2AG58	Uncharacterized protein CXorf23 homolog		TTRVSYDYRHKHHKLSESEQDFPDGRFHKHL	UID618
NaN	24.4038	NaN	24.52438	24.64009	NaN	24.0982	24.25415	24.72067	NaN	NaN	24.18707	NaN	NaN	NaN	NaN	24.24162	24.20045	NaN	NaN	NaN	NaN	NaN	NaN	S	2	___1	0.998775	309	A2AG58;A2AG58-2	309;309	A2AG58	A2AG58	Uncharacterized protein CXorf23 homolog		RVSYDYRHKHHKLSESEQDFPDGRFHKHLKE	UID619
NaN	24.48597	NaN	NaN	25.44859	25.47917	24.96899	25.37789	25.50252	NaN	24.87216	NaN	25.44667	NaN	NaN	24.97719	24.92098	NaN	NaN	24.66823	NaN	NaN	25.09354	NaN	S	3	___1	0.880723	592	A2AG58;A2AG58-2	592;592	A2AG58	A2AG58	Uncharacterized protein CXorf23 homolog		KERLQNEDENIFHMASPTERNHQSPSFSKVK	UID620
NaN	26.5796	NaN	26.8028	27.33714	27.98691	27.51187	27.35077	27.25043	NaN	NaN	26.88449	27.14141	27.53986	27.40527	24.91415	NaN	NaN	NaN	NaN	26.92988	NaN	27.41426	27.14122	S	2	___1	0.996873	600	A2AG58	600	A2AG58	A2AG58	Uncharacterized protein CXorf23 homolog		ENIFHMASPTERNHQSPSFSKVKTIRADGFQ	UID621
NaN	NaN	NaN	NaN	NaN	NaN	NaN	NaN	NaN	NaN	NaN	NaN	NaN	NaN	NaN	NaN	NaN	NaN	NaN	NaN	NaN	NaN	NaN	NaN	S	2	___1	0.488521	602	A2AG58	602	A2AG58	A2AG58	Uncharacterized protein CXorf23 homolog		IFHMASPTERNHQSPSFSKVKTIRADGFQKP	UID622
28.09562	26.05285	27.53934	27.71509	27.93697	28.03612	NaN	NaN	NaN	31.77231	NaN	NaN	27.05838	27.60498	27.66404	27.18082	27.33714	27.36143	27.82523	28.22545	27.52455	28.11823	27.50271	NaN	S	2	___1	0.986666	410	A2AG58;A2AG58-2	410;410	A2AG58	A2AG58	Uncharacterized protein CXorf23 homolog		DCRKENASFSKQFDTSPKPEEKCYSLIKKKP	UID623
NaN	NaN	NaN	NaN	NaN	NaN	NaN	NaN	NaN	NaN	NaN	NaN	NaN	NaN	NaN	NaN	NaN	NaN	NaN	NaN	NaN	NaN	NaN	NaN	S	2	___1	1	15	A2AG58;A2AG58-2;A2AG55;Z4YLY4	15;15;15;15	A2AG58	A2AG58	Uncharacterized protein CXorf23 homolog	A830080D01Rik	_MARSRSRSPRWKQRSLSPQSRNFEYHEERH	UID624
NaN	27.31588	27.44687	27.29465	27.29097	26.86325	27.07765	27.12879	26.97312	NaN	NaN	NaN	25.13167	27.55391	NaN	NaN	25.43527	NaN	27.30304	27.59911	27.14909	27.16739	NaN	NaN	S	2	___1	0.999998	17	A2AG58;A2AG58-2;A2AG55;Z4YLY4	17;17;17;17	A2AG58	A2AG58	Uncharacterized protein CXorf23 homolog	A830080D01Rik	ARSRSRSPRWKQRSLSPQSRNFEYHEERHFH	UID625
23.95544	23.9198	23.70957	24.48191	25.32999	25.22107	24.73702	24.9461	24.60575	25.06911	25.24249	25.0065	NaN	25.27434	24.23294	NaN	24.34591	NaN	25.40721	24.74103	24.54138	24.45262	25.12857	25.31738	S	2	___1	0.999998	530	A2AG58;A2AG58-2	530;530	A2AG58	A2AG58	Uncharacterized protein CXorf23 homolog		IKNRQDADFNQTKSNSDPEFHRRIDMSLDDF	UID626
NaN	NaN	NaN	24.00676	NaN	NaN	NaN	NaN	24.23294	NaN	NaN	NaN	NaN	NaN	NaN	NaN	NaN	NaN	NaN	NaN	NaN	NaN	NaN	22.95867	S	2	___1	1	78	A2AG58;A2AG58-2	78;78	A2AG58	A2AG58	Uncharacterized protein CXorf23 homolog		IPPRVNSYHRSYVNRSPSPNVKPVEKFDTYK	UID627
NaN	NaN	NaN	NaN	NaN	NaN	NaN	NaN	NaN	NaN	NaN	NaN	NaN	NaN	NaN	NaN	NaN	NaN	NaN	NaN	NaN	NaN	NaN	NaN	S	2	___1	1	80	A2AG58;A2AG58-2	80;80	A2AG58	A2AG58	Uncharacterized protein CXorf23 homolog		PRVNSYHRSYVNRSPSPNVKPVEKFDTYKPH	UID628
NaN	NaN	NaN	NaN	NaN	NaN	NaN	NaN	NaN	NaN	NaN	NaN	NaN	NaN	NaN	NaN	28.90767	NaN	NaN	NaN	NaN	NaN	NaN	NaN	S	2	___1	0.829997	201	A2AG58;A2AG58-2	201;201	A2AG58	A2AG58	Uncharacterized protein CXorf23 homolog		KWHEDELRHQRVQEESYPQSPRRGSEDFGTR	UID629
29.45963	29.45284	29.21882	29.04929	29.59404	29.7506	29.7454	29.65142	29.61258	29.82229	29.50786	30.12694	29.15253	29.3965	29.21944	29.171	NaN	28.60714	29.49543	29.47804	29.42632	29.50611	29.44632	29.56848	S	2	___1	0.999988	205	A2AG58;A2AG58-2	205;205	A2AG58	A2AG58	Uncharacterized protein CXorf23 homolog		DELRHQRVQEESYPQSPRRGSEDFGTRNPFQ	UID630
NaN	NaN	22.63814	23.78497	NaN	NaN	23.16795	NaN	NaN	NaN	NaN	NaN	NaN	NaN	NaN	23.56605	23.10559	NaN	NaN	NaN	NaN	NaN	NaN	NaN	S	2	___1	1	1454	Q64430;A2AG68	1454;1455	Q64430	Q64430	Copper-transporting ATPase 1	Atp7a	PRLGLLDRIVNYSRASINSLLSDKRSLNSVV	UID631
NaN	NaN	NaN	NaN	NaN	NaN	NaN	NaN	NaN	NaN	NaN	NaN	NaN	22.77621	NaN	NaN	NaN	23.32113	NaN	NaN	NaN	NaN	NaN	NaN	S	2	___1	1	1457	Q64430;A2AG68	1457;1458	Q64430	Q64430	Copper-transporting ATPase 1	Atp7a	GLLDRIVNYSRASINSLLSDKRSLNSVVTSE	UID632
25.73611	25.63879	25.55207	NaN	25.732	25.62531	25.63375	25.58047	25.90706	NaN	25.98011	NaN	25.86363	NaN	25.36979	25.07341	25.44009	24.47048	26.09079	26.38966	NaN	NaN	NaN	25.9865	S	2	___1	1	1464	Q64430;A2AG68	1464;1465	Q64430	Q64430	Copper-transporting ATPase 1	Atp7a	NYSRASINSLLSDKRSLNSVVTSEPDKHSLL	UID633
NaN	NaN	NaN	NaN	NaN	NaN	NaN	NaN	NaN	NaN	NaN	NaN	NaN	NaN	NaN	NaN	NaN	NaN	NaN	NaN	NaN	NaN	NaN	NaN	S	2	___1	0.999988	1467	Q64430;A2AG68	1467;1468	Q64430	Q64430	Copper-transporting ATPase 1	Atp7a	RASINSLLSDKRSLNSVVTSEPDKHSLLVGD	UID634
NaN	NaN	NaN	NaN	NaN	NaN	NaN	23.13874	NaN	NaN	NaN	NaN	NaN	NaN	NaN	NaN	NaN	NaN	NaN	NaN	NaN	NaN	NaN	NaN	S	2	___1	0.805695	1471	Q64430;A2AG68	1471;1472	Q64430	Q64430	Copper-transporting ATPase 1	Atp7a	NSLLSDKRSLNSVVTSEPDKHSLLVGDFRED	UID635
NaN	NaN	NaN	NaN	NaN	NaN	NaN	NaN	NaN	NaN	NaN	24.74965	NaN	NaN	NaN	NaN	NaN	NaN	NaN	NaN	NaN	NaN	NaN	NaN	S	3	___1	0.995682	1421	Q64430;A2AG68	1421;1422	Q64430	Q64430	Copper-transporting ATPase 1	Atp7a	YDNYELHPRSHTGQRSPSEISVHVGIDDTSR	UID636
NaN	NaN	23.72796	24.30264	24.42714	23.95296	23.95047	24.58365	24.12629	24.76674	24.35616	NaN	NaN	NaN	23.42419	NaN	24.00684	24.04968	24.28701	NaN	24.33477	25.05196	24.26062	NaN	S	3	___1	0.999965	1423	Q64430;A2AG68	1423;1424	Q64430	Q64430	Copper-transporting ATPase 1	Atp7a	NYELHPRSHTGQRSPSEISVHVGIDDTSRNS	UID637
NaN	NaN	NaN	NaN	NaN	NaN	NaN	NaN	NaN	NaN	NaN	NaN	NaN	NaN	NaN	NaN	NaN	NaN	NaN	NaN	NaN	NaN	NaN	NaN	S	3	___1	0.999999	1426	Q64430;A2AG68	1426;1427	Q64430	Q64430	Copper-transporting ATPase 1	Atp7a	LHPRSHTGQRSPSEISVHVGIDDTSRNSPRL	UID638
NaN	NaN	NaN	NaN	NaN	NaN	NaN	NaN	NaN	NaN	NaN	NaN	NaN	NaN	NaN	NaN	NaN	NaN	25.14398	NaN	NaN	23.89328	NaN	NaN	S	4	___1	0.749899	1435	Q64430;A2AG68	1435;1436	Q64430	Q64430	Copper-transporting ATPase 1	Atp7a	RSPSEISVHVGIDDTSRNSPRLGLLDRIVNY	UID639
NaN	NaN	NaN	NaN	NaN	NaN	NaN	NaN	NaN	NaN	NaN	NaN	NaN	NaN	NaN	24.22847	NaN	NaN	NaN	NaN	NaN	NaN	NaN	NaN	S	2	___1	0.98209	1438	Q64430;A2AG68	1438;1439	Q64430	Q64430	Copper-transporting ATPase 1	Atp7a	SEISVHVGIDDTSRNSPRLGLLDRIVNYSRA	UID640
NaN	NaN	NaN	NaN	24.00196	23.71994	24.65747	NaN	NaN	NaN	NaN	NaN	NaN	NaN	NaN	NaN	NaN	NaN	NaN	NaN	NaN	NaN	23.95367	24.38449	S	3	___1	0.794782	270	Q64430;A2AG68	270;270	Q64430	Q64430	Copper-transporting ATPase 1	Atp7a	LKNTPVKSSEGSQQKSPSYPSDSTTMFTIEG	UID641
NaN	NaN	NaN	NaN	NaN	NaN	NaN	NaN	NaN	NaN	NaN	NaN	NaN	NaN	NaN	NaN	NaN	NaN	NaN	NaN	NaN	NaN	NaN	NaN	S	2	___1	0.51697	353	Q64430;A2AG68	353;353	Q64430	Q64430	Copper-transporting ATPase 1	Atp7a	ISPGQYRVSIASEVESTASSPSSSSLQKMPL	UID642
NaN	26.78942	27.17303	NaN	26.25007	26.95227	NaN	27.01287	27.18499	NaN	NaN	NaN	26.76053	NaN	NaN	NaN	27.51058	NaN	NaN	NaN	26.82542	NaN	NaN	NaN	S	2	___1	0.991566	356	Q64430;A2AG68	356;356	Q64430	Q64430	Copper-transporting ATPase 1	Atp7a	GQYRVSIASEVESTASSPSSSSLQKMPLNIV	UID643
26.7442	26.15896	26.55154	25.98331	25.6627	26.70464	26.97191	26.94949	26.82614	NaN	NaN	26.89977	26.53199	26.81836	26.66452	26.61905	26.83738	26.42902	26.15646	NaN	NaN	26.29109	26.40268	26.06289	S	2	___1	0.983776	357	Q64430;A2AG68	357;357	Q64430	Q64430	Copper-transporting ATPase 1	Atp7a	QYRVSIASEVESTASSPSSSSLQKMPLNIVS	UID644
NaN	NaN	NaN	NaN	NaN	NaN	NaN	NaN	NaN	NaN	NaN	NaN	NaN	NaN	NaN	NaN	NaN	NaN	NaN	26.12953	NaN	NaN	NaN	NaN	S	2	___1	0.814525	359	Q64430;A2AG68	359;359	Q64430	Q64430	Copper-transporting ATPase 1	Atp7a	RVSIASEVESTASSPSSSSLQKMPLNIVSQP	UID645
NaN	NaN	NaN	NaN	NaN	NaN	NaN	NaN	NaN	NaN	NaN	NaN	NaN	NaN	NaN	NaN	NaN	NaN	NaN	NaN	NaN	NaN	NaN	NaN	S	2	___1	0.529818	360	Q64430;A2AG68	360;360	Q64430	Q64430	Copper-transporting ATPase 1	Atp7a	VSIASEVESTASSPSSSSLQKMPLNIVSQPL	UID646
NaN	NaN	NaN	NaN	NaN	NaN	NaN	NaN	NaN	NaN	NaN	NaN	NaN	NaN	NaN	NaN	NaN	NaN	NaN	NaN	NaN	NaN	NaN	NaN	S	2	___1	0.624175	361	Q64430;A2AG68	361;361	Q64430	Q64430	Copper-transporting ATPase 1	Atp7a	SIASEVESTASSPSSSSLQKMPLNIVSQPLT	UID647
NaN	NaN	NaN	23.76081	NaN	25.12857	NaN	24.69753	24.56308	24.89037	24.82299	NaN	NaN	24.78167	24.59144	NaN	NaN	NaN	24.6513	24.82828	NaN	25.10981	NaN	NaN	S	2	___1	0.921425	362	Q64430;A2AG68	362;362	Q64430	Q64430	Copper-transporting ATPase 1	Atp7a	IASEVESTASSPSSSSLQKMPLNIVSQPLTQ	UID648
25.14868	NaN	24.27327	NaN	NaN	25.15573	24.25933	24.79203	25.32499	23.59047	NaN	24.51087	25.9115	NaN	NaN	NaN	26.51322	26.37031	NaN	24.81289	23.51003	25.40947	24.4479	NaN	S	3	___1	0.964347	367	Q8VCT9;A2AGD9	367;338	Q8VCT9	Q8VCT9	Dual specificity testis-specific protein kinase 2	Tesk2	PHKSPRPRRTIWLSRSQSDIFSHKPPRTVSV	UID649
NaN	NaN	NaN	23.47494	NaN	25.72411	24.99014	24.94342	25.21989	24.60789	25.63389	NaN	25.39103	25.94432	25.82197	26.16171	NaN	26.12276	25.09438	25.47954	25.23125	26.24565	NaN	25.52088	S	3	___1	0.99789	369	Q8VCT9;A2AGD9	369;340	Q8VCT9	Q8VCT9	Dual specificity testis-specific protein kinase 2	Tesk2	KSPRPRRTIWLSRSQSDIFSHKPPRTVSVLD	UID650
25.79721	25.57764	25.99626	25.9077	24.79169	25.90534	25.9123	26.05819	24.91821	25.13782	25.2706	26.56587	26.37171	26.60823	26.02392	26.36895	26.15815	NaN	NaN	26.43539	NaN	25.42294	23.77485	26.25299	S	4	___1	0.999705	636	A2AGH6;A2AGH8;A2AGH9;A2AGH6-2	636;636;636;636	A2AGH6	A2AGH6	Mediator of RNA polymerase II transcription subunit 12	Med12	SRGDLAFGAPGPRPPSPFDDPTDDPERKEAE	UID651
NaN	NaN	NaN	NaN	NaN	NaN	NaN	NaN	NaN	NaN	NaN	NaN	NaN	NaN	NaN	NaN	NaN	NaN	NaN	NaN	NaN	NaN	NaN	NaN	S	3	___1	0.499741	1259	A2AGH6;A2AGH8;A2AGH9;A2AGH6-2	1259;1259;1259;1259	A2AGH6	A2AGH6	Mediator of RNA polymerase II transcription subunit 12	Med12	PGGTEELPEEEGGGGSSGRRQGGRNISVETA	UID652
NaN	NaN	NaN	NaN	NaN	NaN	NaN	NaN	NaN	NaN	NaN	NaN	NaN	NaN	NaN	NaN	NaN	NaN	NaN	NaN	NaN	NaN	NaN	NaN	S	3	___1	0.499741	1260	A2AGH6;A2AGH8;A2AGH9;A2AGH6-2	1260;1260;1260;1260	A2AGH6	A2AGH6	Mediator of RNA polymerase II transcription subunit 12	Med12	GGTEELPEEEGGGGSSGRRQGGRNISVETAS	UID653
28.17665	NaN	NaN	28.74394	27.82602	27.81934	27.44111	28.45869	27.72891	28.1487	29.04143	28.65403	27.26096	28.61354	28.46852	28.64447	28.41478	28.61168	28.41191	28.52507	28.599	28.54676	28.69096	27.61196	S	2	___1	1	699	A2AGH6;A2AGH8;A2AGH9;A2AGH6-2	699;699;699;699	A2AGH6	A2AGH6	Mediator of RNA polymerase II transcription subunit 12	Med12	DFSLFSPTMPCEGKGSPSPEKPDVEKEVKPP	UID654
NaN	25.22527	25.27188	NaN	NaN	NaN	NaN	NaN	NaN	25.40788	24.5412	NaN	NaN	NaN	25.28743	NaN	NaN	24.73045	24.35723	24.53475	24.91775	25.21538	NaN	NaN	S	2	___1	1	701	A2AGH6;A2AGH8;A2AGH9;A2AGH6-2	701;701;701;701	A2AGH6	A2AGH6	Mediator of RNA polymerase II transcription subunit 12	Med12	SLFSPTMPCEGKGSPSPEKPDVEKEVKPPAK	UID655
NaN	NaN	NaN	NaN	NaN	NaN	NaN	NaN	NaN	NaN	NaN	NaN	NaN	NaN	NaN	NaN	NaN	NaN	NaN	NaN	NaN	NaN	NaN	NaN	S	3	___1	0.844408	553	A2AGH6;A2AGH8;A2AGH9;A2AGH6-2	553;553;553;553	A2AGH6	A2AGH6	Mediator of RNA polymerase II transcription subunit 12	Med12	EAERCGESEAADEKGSVASGSLSAPSAPIFQ	UID656
NaN	NaN	NaN	NaN	NaN	NaN	NaN	NaN	NaN	NaN	NaN	NaN	NaN	NaN	NaN	NaN	NaN	NaN	NaN	NaN	NaN	NaN	NaN	NaN	S	4	___1	0.652049	556	A2AGH6;A2AGH8;A2AGH9;A2AGH6-2	556;556;556;556	A2AGH6	A2AGH6	Mediator of RNA polymerase II transcription subunit 12	Med12	RCGESEAADEKGSVASGSLSAPSAPIFQDVL	UID657
NaN	NaN	NaN	NaN	NaN	NaN	NaN	NaN	NaN	NaN	NaN	NaN	NaN	NaN	NaN	NaN	NaN	NaN	NaN	NaN	NaN	NaN	NaN	NaN	S	3	___1	0.725088	558	A2AGH6;A2AGH8;A2AGH9;A2AGH6-2	558;558;558;558	A2AGH6	A2AGH6	Mediator of RNA polymerase II transcription subunit 12	Med12	GESEAADEKGSVASGSLSAPSAPIFQDVLLQ	UID658
NaN	NaN	NaN	NaN	NaN	NaN	NaN	NaN	NaN	NaN	NaN	NaN	NaN	NaN	NaN	NaN	NaN	NaN	NaN	NaN	NaN	NaN	NaN	NaN	S	3	___1	0.496987	560	A2AGH6;A2AGH8;A2AGH9;A2AGH6-2	560;560;560;560	A2AGH6	A2AGH6	Mediator of RNA polymerase II transcription subunit 12	Med12	SEAADEKGSVASGSLSAPSAPIFQDVLLQFL	UID659
NaN	NaN	NaN	NaN	NaN	NaN	NaN	NaN	NaN	NaN	NaN	NaN	NaN	NaN	NaN	NaN	NaN	NaN	NaN	NaN	NaN	NaN	NaN	NaN	S	3	___1	0.415816	563	A2AGH6;A2AGH8;A2AGH9;A2AGH6-2	563;563;563;563	A2AGH6	A2AGH6	Mediator of RNA polymerase II transcription subunit 12	Med12	ADEKGSVASGSLSAPSAPIFQDVLLQFLDTQ	UID660
NaN	NaN	24.12998	23.96667	NaN	24.58044	24.59138	NaN	NaN	NaN	NaN	24.00659	NaN	NaN	NaN	NaN	NaN	NaN	24.53071	24.15019	24.17607	NaN	NaN	NaN	S	2	___1	0.957052	1156	A2AGR1;A2AGQ3;A2AGQ2;A2AGQ8;A2AGQ7;A2AGQ9;A2AGR0;A2AGQ5;A2AGQ6;E9QN47;A2AGQ4;Q80U28;Q80U28-10;Q80U28-11;Q80U28-9;Q80U28-8;Q80U28-7;Q80U28-6;Q80U28-5;Q80U28-4;Q80U28-3;Q80U28-2;Q80U28-15;Q80U28-14	1156;1156;1181;1177;1200;1201;1237;1220;1196;1218;1238;1237;1147;1181;1156;1200;1201;1171;1175;1220;1218;1238;1234;1218	A2AGR1	A2AGR1	MAP kinase-activating death domain protein	Madd	GGEGSAHLASSRATLSDSEIETNSATSAIFG	UID661
NaN	NaN	NaN	NaN	NaN	NaN	NaN	24.34367	NaN	NaN	NaN	NaN	NaN	NaN	NaN	NaN	NaN	NaN	NaN	NaN	NaN	NaN	NaN	NaN	S	3	___1	0.561048	1158	A2AGR1;A2AGQ3;A2AGQ2;A2AGQ8;A2AGQ7;A2AGQ9;A2AGR0;A2AGQ5;A2AGQ6;E9QN47;A2AGQ4;Q80U28;Q80U28-10;Q80U28-11;Q80U28-9;Q80U28-8;Q80U28-7;Q80U28-6;Q80U28-5;Q80U28-4;Q80U28-3;Q80U28-2;Q80U28-15;Q80U28-14	1158;1158;1183;1179;1202;1203;1239;1222;1198;1220;1240;1239;1149;1183;1158;1202;1203;1173;1177;1222;1220;1240;1236;1220	A2AGR1	A2AGR1	MAP kinase-activating death domain protein	Madd	EGSAHLASSRATLSDSEIETNSATSAIFGKA	UID662
NaN	NaN	NaN	NaN	25.25516	NaN	NaN	NaN	NaN	NaN	NaN	NaN	NaN	NaN	NaN	NaN	NaN	NaN	NaN	NaN	NaN	25.29698	NaN	NaN	S	3	___1	0.964631	155	A2AGR1;A2AGQ3;A2AGQ2;A2AGQ8;A2AGQ7;A2AGQ9;A2AGR0;A2AGQ5;A2AGQ6;E9QN47;A2AGQ4;A6PWP8	155;155;155;155;155;155;155;155;155;155;155;155	A2AGR1	A2AGR1		Madd	TLQPPSADSTPDVNQSPRGKRRAKAGSRSRN	UID663
NaN	NaN	NaN	NaN	NaN	NaN	NaN	NaN	25.91689	NaN	NaN	NaN	NaN	NaN	NaN	25.95551	25.8434	26.12443	NaN	NaN	NaN	NaN	NaN	NaN	S	2	___1	0.996161	776	A2AGR1;A2AGQ3;A2AGQ2;A2AGQ8;A2AGQ7;A2AGQ9;A2AGR0;A2AGQ5;A2AGQ6;E9QN47;A2AGQ4;Q80U28;Q80U28-10;A6PWP8;Q80U28-11;Q80U28-9;Q80U28-8;Q80U28-7;Q80U28-6;Q80U28-5;Q80U28-4;Q80U28-3;Q80U28-2;Q80U28-15;Q80U28-14;Q80U28-13;Q80U28-12	776;776;800;776;819;800;819;819;819;819;819;819;794;819;800;794;819;800;794;794;819;819;819;819;819;819;794	A2AGR1	A2AGR1	MAP kinase-activating death domain protein	Madd	AQKLLRPNSLKLASDSDAESDSRASSPNSTV	UID664
NaN	NaN	NaN	NaN	NaN	NaN	NaN	NaN	NaN	NaN	NaN	NaN	NaN	NaN	NaN	NaN	NaN	NaN	NaN	NaN	NaN	NaN	NaN	NaN	S	3	___1	0.308464	26	P70236;A2AGS2	26;26	P70236	P70236	Dual specificity mitogen-activated protein kinase kinase 6	Map2k6	PGLKIPKEAFEQPQTSSTPPRDLDSKACISI	UID665
NaN	NaN	NaN	NaN	NaN	NaN	NaN	NaN	NaN	NaN	NaN	NaN	NaN	NaN	NaN	NaN	NaN	NaN	NaN	NaN	NaN	NaN	NaN	NaN	S	3	___1	0.417564	27	P70236;A2AGS2	27;27	P70236	P70236	Dual specificity mitogen-activated protein kinase kinase 6	Map2k6	GLKIPKEAFEQPQTSSTPPRDLDSKACISIG	UID666
NaN	NaN	NaN	NaN	NaN	NaN	NaN	NaN	NaN	24.50797	NaN	NaN	NaN	NaN	24.00436	23.01886	NaN	NaN	NaN	NaN	NaN	NaN	NaN	NaN	S	2	___1	0.999999	218	P70236;A2AGS2;O09110;O09110-2	207;207;218;185	P70236;O09110	O09110	Dual specificity mitogen-activated protein kinase kinase 6;Dual specificity mitogen-activated protein kinase kinase 3	Map2k6;Map2k3	HVKMCDFGISGYLVDSVAKTMDAGCKPYMAP;QVKMCDFGISGYLVDSVAKTIDAGCKPYMAP	UID667
23.65545	NaN	NaN	NaN	NaN	NaN	NaN	NaN	NaN	NaN	NaN	NaN	NaN	NaN	NaN	NaN	NaN	NaN	NaN	NaN	NaN	NaN	NaN	NaN	S	3	___1	0.96338	14	Q4QQM4;A2AGS6	14;14	Q4QQM4	Q4QQM4	Tumor protein p53-inducible protein 11	Trp53i11	__MAGKQPPPLMKKHSQTDLVSRLKTRKILG	UID668
NaN	NaN	NaN	NaN	NaN	NaN	NaN	NaN	NaN	NaN	NaN	NaN	NaN	NaN	NaN	NaN	NaN	NaN	NaN	NaN	NaN	NaN	NaN	NaN	S	3	___1	0.268135	828	A2AGT5;Z4YL78;K3W4R5;A2AGT5-2;A2AGT5-3	828;828;828;828;828	A2AGT5	A2AGT5	Cytoskeleton-associated protein 5	Ckap5	QGQSPPAPTRGIAKHSTSATDEGEDGEEPGE	UID669
NaN	NaN	NaN	NaN	NaN	NaN	NaN	NaN	NaN	NaN	NaN	NaN	NaN	NaN	NaN	NaN	NaN	NaN	NaN	NaN	NaN	NaN	NaN	NaN	S	2	___1	1	663	Q60575-3;A2AH75	663;663	Q60575-3	Q60575-3	Kinesin-like protein KIF1B;Kinesin-like protein	Kif1b	EEADLLLEQQRLDADSDSGDDSDKRSCEESW	UID670
NaN	NaN	NaN	NaN	NaN	NaN	NaN	25.72786	24.89083	NaN	NaN	NaN	NaN	NaN	NaN	NaN	NaN	NaN	NaN	NaN	NaN	NaN	NaN	NaN	S	2	___1	0.999983	665	Q60575-3;A2AH75	665;665	Q60575-3	Q60575-3	Kinesin-like protein KIF1B;Kinesin-like protein	Kif1b	ADLLLEQQRLDADSDSGDDSDKRSCEESWKL	UID671
NaN	NaN	NaN	26.44177	27.05103	26.93506	26.71043	26.87326	27.11575	NaN	NaN	NaN	27.5253	26.39	26.48783	26.27618	26.44168	26.66357	26.57099	NaN	NaN	27.22315	NaN	NaN	S	2	___1	1	1138	Q60575-3;A2AH75	1138;1138	Q60575-3	Q60575-3	Kinesin-like protein KIF1B;Kinesin-like protein	Kif1b	HCNQFVTPPRMRRQFSAPNLKAGRETTV___	UID672
28.24491	28.14899	27.94207	28.81656	28.77065	28.88972	29.96251	29.59665	29.92903	27.24608	27.1947	27.68043	28.75901	28.25732	27.91045	25.31814	27.99943	27.97984	28.69365	28.44415	28.1248	28.21266	27.32045	27.79452	S	2	___1	1	1050	Q60575-3;A2AH75	1050;1050	Q60575-3	Q60575-3	Kinesin-like protein KIF1B;Kinesin-like protein	Kif1b	ISNQQPPPQLRWRSNSLNNGQPKTTRCQATA	UID673
NaN	NaN	NaN	NaN	NaN	NaN	NaN	NaN	NaN	NaN	NaN	NaN	NaN	NaN	NaN	NaN	NaN	NaN	NaN	NaN	NaN	NaN	NaN	NaN	S	3	___1	1	19	O08810;G3UZ34;A2AH85	19;19;19	O08810	O08810	116 kDa U5 small nuclear ribonucleoprotein component	Eftud2	DLYDEFGNYIGPELDSDEDDDELGRETKDLD	UID674
24.06126	23.94931	24.22501	25.31714	NaN	24.68982	25.69368	26.68003	25.63572	23.5844	25.28323	27.13212	26.54925	25.70316	26.50496	26.87807	25.82274	25.65496	25.46298	24.9815	24.64025	26.42664	26.50358	26.22124	S	3	___1	0.999858	1069	A2AHC3	1069	A2AHC3	A2AHC3	Calmodulin-regulated spectrin-associated protein 1	Camsap1	QDQKIKAPVHFVEPLSPTGVPGHRKPPRLGQ	UID675
NaN	NaN	NaN	25.13598	NaN	NaN	25.3692	25.66145	25.36586	NaN	25.14301	25.38466	NaN	25.14215	NaN	NaN	24.44291	NaN	NaN	NaN	NaN	NaN	NaN	25.27927	S	3	___1	1	734	A2AHC3;A2AHC4;A2AHC3-2	734;754;754	A2AHC3	A2AHC3	Calmodulin-regulated spectrin-associated protein 1	Camsap1	PSSHDSEPWTILRQDSDSDVVDVEDTEQDFI	UID676
NaN	NaN	NaN	NaN	NaN	NaN	NaN	25.66145	NaN	25.31665	NaN	NaN	NaN	25.14215	NaN	NaN	24.44291	NaN	NaN	NaN	NaN	NaN	NaN	NaN	S	3	___1	1	736	A2AHC3;A2AHC4;A2AHC3-2	736;756;756	A2AHC3	A2AHC3	Calmodulin-regulated spectrin-associated protein 1	Camsap1	SHDSEPWTILRQDSDSDVVDVEDTEQDFIGE	UID677
NaN	NaN	NaN	NaN	NaN	NaN	NaN	NaN	NaN	NaN	NaN	NaN	NaN	NaN	NaN	NaN	NaN	NaN	NaN	NaN	NaN	NaN	NaN	NaN	S	4	___1	0.873232	499	A2AHC3;A2AHC4;A2AHC3-2	499;519;519	A2AHC3	A2AHC3	Calmodulin-regulated spectrin-associated protein 1	Camsap1	VDPSSGDSVSLARSISKDSLASNIIHLTPQN	UID678
NaN	NaN	NaN	NaN	NaN	NaN	NaN	NaN	NaN	NaN	NaN	NaN	NaN	NaN	NaN	NaN	NaN	NaN	NaN	NaN	NaN	NaN	NaN	NaN	S	4	___1	0.765085	502	A2AHC3;A2AHC4;A2AHC3-2	502;522;522	A2AHC3	A2AHC3	Calmodulin-regulated spectrin-associated protein 1	Camsap1	SSGDSVSLARSISKDSLASNIIHLTPQNQPH	UID679
NaN	NaN	NaN	NaN	NaN	NaN	NaN	NaN	NaN	NaN	NaN	NaN	NaN	NaN	NaN	NaN	NaN	NaN	NaN	NaN	NaN	NaN	NaN	NaN	S	4	___1	0.866809	505	A2AHC3;A2AHC4;A2AHC3-2	505;525;525	A2AHC3	A2AHC3	Calmodulin-regulated spectrin-associated protein 1	Camsap1	DSVSLARSISKDSLASNIIHLTPQNQPHPSA	UID680
29.47794	29.51177	28.92889	30.0651	29.75657	29.68023	30.1886	30.05969	29.87672	29.61107	29.49272	29.94391	NaN	29.14492	28.97492	28.8447	28.96097	29.01781	29.41452	29.57595	29.4526	29.72117	29.15882	29.28778	S	2	___1	1	1133	A2AHC3	1133	A2AHC3	A2AHC3	Calmodulin-regulated spectrin-associated protein 1	Camsap1	TLPQSRSLPPSTHPRSPSDPGGELPEKCLFD	UID681
NaN	NaN	NaN	24.21542	NaN	NaN	NaN	NaN	NaN	NaN	24.90058	NaN	29.83345	NaN	NaN	NaN	NaN	NaN	NaN	25.05366	NaN	NaN	NaN	NaN	S	2	___1	1	1135	A2AHC3	1135	A2AHC3	A2AHC3	Calmodulin-regulated spectrin-associated protein 1	Camsap1	PQSRSLPPSTHPRSPSDPGGELPEKCLFDSY	UID682
NaN	NaN	NaN	24.79531	24.92488	24.26571	25.05846	24.4279	24.93364	NaN	NaN	NaN	NaN	25.54212	NaN	24.62411	25.07296	25.13469	NaN	NaN	NaN	NaN	NaN	NaN	S	3	___1	0.999987	1353	A2AHC3	1353	A2AHC3	A2AHC3	Calmodulin-regulated spectrin-associated protein 1	Camsap1	GLGKPKSKPKKPRPKSVHREESYSDSGTKCS	UID683
NaN	NaN	NaN	NaN	NaN	NaN	NaN	NaN	NaN	NaN	NaN	NaN	NaN	NaN	NaN	NaN	NaN	NaN	NaN	NaN	NaN	NaN	NaN	NaN	S	2	___1	0.994162	550	A2AHC3;A2AHC4;A2AHC3-2	550;570;570	A2AHC3	A2AHC3	Calmodulin-regulated spectrin-associated protein 1	Camsap1	EDEDEELVAIIRTDVSPPSPQMPRTSPQAPG	UID684
26.69139	26.94168	26.25458	26.98207	26.97443	26.68606	27.14705	26.62631	26.84518	26.76724	26.49916	27.11585	27.12416	26.62324	26.14915	26.55777	26.30048	26.26039	NaN	26.48725	26.5581	NaN	26.35738	26.44266	S	2	___1	0.999987	553	A2AHC3;A2AHC4;A2AHC3-2	553;573;573	A2AHC3	A2AHC3	Calmodulin-regulated spectrin-associated protein 1	Camsap1	DEELVAIIRTDVSPPSPQMPRTSPQAPGLVA	UID685
27.79544	27.84554	27.88419	27.63159	27.50218	27.83894	27.03957	28.1029	28.25741	28.13075	28.21002	28.33061	NaN	28.01537	27.84679	27.99932	27.82116	27.96218	28.16221	28.09587	28.12711	28.33552	28.17203	28.0662	S	2	___1	0.834155	560	A2AHC3;A2AHC4;A2AHC3-2	560;580;580	A2AHC3	A2AHC3	Calmodulin-regulated spectrin-associated protein 1	Camsap1	IRTDVSPPSPQMPRTSPQAPGLVASIRSPQR	UID686
NaN	NaN	NaN	NaN	NaN	NaN	NaN	NaN	NaN	NaN	NaN	NaN	NaN	NaN	NaN	NaN	NaN	NaN	NaN	NaN	NaN	NaN	NaN	NaN	S	3	___1	0.83413	569	A2AHC3;A2AHC4;A2AHC3-2	569;589;589	A2AHC3	A2AHC3	Calmodulin-regulated spectrin-associated protein 1	Camsap1	PQMPRTSPQAPGLVASIRSPQRQADTLESKP	UID687
NaN	NaN	NaN	NaN	NaN	NaN	NaN	NaN	NaN	NaN	NaN	NaN	NaN	NaN	NaN	NaN	NaN	NaN	NaN	NaN	NaN	NaN	NaN	NaN	S	3	___1	0.641302	572	A2AHC3;A2AHC4;A2AHC3-2	572;592;592	A2AHC3	A2AHC3	Calmodulin-regulated spectrin-associated protein 1	Camsap1	PRTSPQAPGLVASIRSPQRQADTLESKPDSF	UID688
NaN	NaN	NaN	NaN	NaN	NaN	NaN	NaN	NaN	NaN	NaN	NaN	NaN	NaN	NaN	NaN	NaN	NaN	NaN	NaN	NaN	NaN	NaN	NaN	S	2	___1	1	1407	A2AHC3	1407	A2AHC3	A2AHC3	Calmodulin-regulated spectrin-associated protein 1	Camsap1	PESVYSGGTPSHRVESLEALPILSRNPSRST	UID689
NaN	NaN	NaN	NaN	NaN	NaN	NaN	NaN	NaN	NaN	NaN	NaN	NaN	NaN	NaN	NaN	NaN	NaN	NaN	NaN	NaN	NaN	NaN	NaN	S	3	___1	0.322283	673	A2AHG0;A2AHG0-2	673;559	A2AHG0	A2AHG0	Leucine zipper putative tumor suppressor 3	Lzts3	QQLERRLRERGAAGGSSTPTPQHGEEKKAWT	UID690
NaN	NaN	NaN	NaN	NaN	NaN	NaN	NaN	NaN	NaN	NaN	NaN	NaN	NaN	NaN	NaN	NaN	NaN	NaN	NaN	NaN	NaN	NaN	NaN	S	2	___1	0.557207	674	A2AHG0;A2AHG0-2	674;560	A2AHG0	A2AHG0	Leucine zipper putative tumor suppressor 3	Lzts3	QLERRLRERGAAGGSSTPTPQHGEEKKAWTP	UID691
NaN	NaN	NaN	NaN	24.4607	24.96142	NaN	NaN	24.0491	24.91566	24.88985	24.67879	NaN	24.17219	24.49137	NaN	NaN	NaN	NaN	NaN	NaN	NaN	NaN	NaN	S	3	___1	0.790381	343	A2AHG0;A2AHG0-2;A2AHG0-3	343;229;343	A2AHG0	A2AHG0	Leucine zipper putative tumor suppressor 3	Lzts3	EGGNGGLPFAACSPPSPSALIQELEERLWEK	UID692
NaN	NaN	NaN	NaN	NaN	NaN	NaN	NaN	NaN	NaN	NaN	NaN	NaN	NaN	NaN	NaN	NaN	NaN	NaN	NaN	NaN	NaN	NaN	NaN	S	2	___1	0.597519	191	Q6ZPK0;E9QKW9;A2AHG2;Q6ZPK0-3;F6U6L3;E9PV92;A2AHG4;Q6ZPK0-6;Q6ZPK0-8	191;191;191;190;73;190;191;190;190	Q6ZPK0	Q6ZPK0	PHD finger protein 21A	Phf21a	VLSTDVQNTPVNLQTSSKVTGPGAEAVQIVA	UID693
NaN	NaN	NaN	NaN	NaN	NaN	NaN	NaN	NaN	NaN	NaN	NaN	NaN	NaN	NaN	NaN	NaN	NaN	NaN	NaN	NaN	NaN	NaN	NaN	S	2	___1	0.602996	192	Q6ZPK0;E9QKW9;A2AHG2;Q6ZPK0-3;F6U6L3;E9PV92;A2AHG4;Q6ZPK0-6;Q6ZPK0-8	192;192;192;191;74;191;192;191;191	Q6ZPK0	Q6ZPK0	PHD finger protein 21A	Phf21a	LSTDVQNTPVNLQTSSKVTGPGAEAVQIVAK	UID694
NaN	NaN	NaN	NaN	NaN	NaN	NaN	NaN	NaN	NaN	NaN	NaN	NaN	NaN	NaN	NaN	NaN	NaN	NaN	NaN	NaN	NaN	NaN	NaN	S	3	___1	0.934233	427	Q6ZPK0;E9QKW9;A2AHG2;Q6ZPK0-3;Q6ZPK0-2;F6URE6;D3Z764;Q6ZPK0-9	427;427;456;426;372;343;372;342	Q6ZPK0	Q6ZPK0	PHD finger protein 21A	Phf21a	PKYNAVLGFGALTPTSPPSSHPDSPENEKTE	UID695
NaN	NaN	NaN	NaN	NaN	NaN	NaN	NaN	NaN	NaN	NaN	NaN	NaN	NaN	NaN	NaN	NaN	NaN	NaN	NaN	NaN	NaN	NaN	NaN	S	3	___1	0.406217	430	Q6ZPK0;E9QKW9;A2AHG2;Q6ZPK0-3;Q6ZPK0-2;F6URE6;D3Z764;Q6ZPK0-9	430;430;459;429;375;346;375;345	Q6ZPK0	Q6ZPK0	PHD finger protein 21A	Phf21a	NAVLGFGALTPTSPPSSHPDSPENEKTETTF	UID696
NaN	NaN	NaN	NaN	NaN	NaN	NaN	NaN	NaN	NaN	NaN	NaN	NaN	NaN	NaN	NaN	NaN	NaN	NaN	NaN	NaN	NaN	NaN	NaN	S	3	___1	0.287807	431	Q6ZPK0;E9QKW9;A2AHG2;Q6ZPK0-3;Q6ZPK0-2;F6URE6;D3Z764;Q6ZPK0-9	431;431;460;430;376;347;376;346	Q6ZPK0	Q6ZPK0	PHD finger protein 21A	Phf21a	AVLGFGALTPTSPPSSHPDSPENEKTETTFT	UID697
25.4936	NaN	NaN	26.14829	24.15684	25.10418	25.0604	26.96499	NaN	24.84814	25.47565	25.04889	26.56841	24.57986	25.52052	25.34323	NaN	26.45831	25.1928	NaN	25.61201	24.75486	25.14903	25.34989	S	3	___1	0.992067	435	Q6ZPK0;E9QKW9;A2AHG2;Q6ZPK0-3;Q6ZPK0-2;F6URE6;D3Z764;Q6ZPK0-9	435;435;464;434;380;351;380;350	Q6ZPK0	Q6ZPK0	PHD finger protein 21A	Phf21a	FGALTPTSPPSSHPDSPENEKTETTFTFPAP	UID698
NaN	24.79377	NaN	24.97758	25.33508	25.49866	25.44256	25.41963	NaN	24.4386	25.00702	NaN	NaN	NaN	NaN	NaN	24.99774	24.80592	25.52112	24.96327	NaN	NaN	NaN	24.37039	S	2	___1	1	692	A2AHJ4;Q8VDD9;F8VQ93	701;692;692	A2AHJ4;Q8VDD9	Q8VDD9	Bromodomain and WD repeat-containing protein 3;PH-interacting protein	Brwd3;Phip	PNMDIPSSPNIGLRRSGQIEGVRQMHNNAPR;STSEVHSPPNIGLRRSGQIEGVRQMHSNAPR	UID699
NaN	NaN	NaN	NaN	NaN	NaN	NaN	NaN	25.59477	NaN	25.01555	NaN	NaN	NaN	NaN	NaN	NaN	NaN	25.4159	25.70461	NaN	NaN	NaN	25.78037	S	3	___1	0.990724	1760	A2AHJ4	1760	A2AHJ4	A2AHJ4	Bromodomain and WD repeat-containing protein 3	Brwd3	KTRNQGRRTVLYNDDSDNDNFVSTEDPLNLG	UID700
24.57421	24.44601	24.19528	NaN	24.12297	24.31983	24.4215	24.45751	24.41989	24.53261	24.86212	24.89495	23.98668	24.03758	23.80509	24.61026	24.09925	24.09096	24.69456	24.4921	23.9322	23.91095	24.25839	24.02775	S	2	___1	1	729	Q8BWJ3;A2AHQ7	729;729	Q8BWJ3	Q8BWJ3	Phosphorylase b kinase regulatory subunit alpha, liver isoform	Phka2	FPMILPTKVLSGHRKSLNLVDSPQPLLKTTP	UID701
NaN	NaN	NaN	NaN	NaN	NaN	NaN	23.67928	NaN	NaN	NaN	NaN	NaN	NaN	NaN	NaN	NaN	NaN	NaN	NaN	NaN	NaN	NaN	NaN	S	2	___1	1	735	Q8BWJ3;A2AHQ7	735;735	Q8BWJ3	Q8BWJ3	Phosphorylase b kinase regulatory subunit alpha, liver isoform	Phka2	TKVLSGHRKSLNLVDSPQPLLKTTPEYDYQW	UID702
23.76961	NaN	23.52301	NaN	NaN	23.6919	24.10518	NaN	NaN	23.71188	NaN	24.46507	23.34719	23.63012	NaN	23.16466	24.0941	NaN	23.96517	23.97053	23.49228	24.21223	24.2815	23.796	S	2	___1	0.999074	447	Q3V0G7;Q3V0G7-2;A2AHW8	447;402;406	Q3V0G7	Q3V0G7	GTPase-activating Rap/Ran-GAP domain-like protein 3	Garnl3	QDLMPDLHKNMLNRRSFSDVLPESPKSARKK	UID703
NaN	NaN	23.7959	22.99291	23.92107	24.05258	23.42905	23.4763	23.15718	24.38383	23.88632	23.77886	23.80075	NaN	23.5745	23.67131	24.29214	NaN	23.92262	24.27704	24.49911	24.00196	24.4632	23.95598	S	2	___1	1	455	Q3V0G7;Q3V0G7-2;A2AHW8	455;410;414	Q3V0G7	Q3V0G7	GTPase-activating Rap/Ran-GAP domain-like protein 3	Garnl3	KNMLNRRSFSDVLPESPKSARKKEEARQAEF	UID704
NaN	NaN	NaN	NaN	NaN	NaN	NaN	NaN	NaN	NaN	NaN	NaN	NaN	NaN	NaN	NaN	NaN	NaN	NaN	NaN	NaN	NaN	NaN	NaN	S	3	___1	0.861748	297	A2AI08	297	A2AI08	A2AI08	Taperin	Tprn	KPKVESKEPSLHPPPSPGTPSATSVGPPAFP	UID705
NaN	NaN	NaN	NaN	NaN	NaN	NaN	NaN	NaN	NaN	NaN	NaN	NaN	NaN	NaN	NaN	NaN	NaN	NaN	NaN	NaN	NaN	NaN	NaN	S	4	___1	0.483345	302	A2AI08	302	A2AI08	A2AI08	Taperin	Tprn	SKEPSLHPPPSPGTPSATSVGPPAFPAPSPA	UID706
NaN	NaN	NaN	NaN	NaN	NaN	NaN	NaN	NaN	NaN	NaN	NaN	NaN	NaN	NaN	NaN	NaN	NaN	NaN	NaN	NaN	NaN	NaN	NaN	S	4	___1	0.483345	305	A2AI08	305	A2AI08	A2AI08	Taperin	Tprn	PSLHPPPSPGTPSATSVGPPAFPAPSPASAT	UID707
26.7934	27.49442	27.52895	27.45584	27.93933	27.76484	27.78282	27.60364	28.13153	27.84314	28.06892	27.84554	27.6018	26.49077	26.76078	25.90818	27.07419	26.72195	27.49968	27.62408	27.59698	28.26289	NaN	27.92133	S	3	___1	1	501	A2AI08	501	A2AI08	A2AI08	Taperin	Tprn	PVRPGLPVTFIDEVDSEEEAFQEAKLPSSAV	UID708
NaN	NaN	NaN	NaN	24.29439	NaN	24.99835	24.86971	24.94958	24.85814	25.02073	25.04039	24.92647	24.76501	NaN	25.10925	NaN	24.73216	NaN	24.37425	25.10017	25.33006	24.88521	24.69641	S	3	___1	0.999987	457	A2AI08	457	A2AI08	A2AI08	Taperin	Tprn	AISDTDKCVRWQRPASPPPFLPATAEAEPAE	UID709
NaN	24.98338	24.16883	24.64642	24.98303	24.68014	25.65007	25.62717	25.40198	NaN	24.50009	25.55526	25.85678	24.94078	24.67955	24.86962	24.97378	NaN	24.27427	24.41925	24.47587	24.91862	24.9061	24.91971	S	2	___1	0.999998	184	A2AI08	184	A2AI08	A2AI08	Taperin	Tprn	SAATRTPTNRSLAPASPVRLSQPAPPISPVP	UID710
NaN	NaN	NaN	NaN	NaN	NaN	NaN	NaN	NaN	NaN	NaN	NaN	NaN	NaN	NaN	NaN	NaN	NaN	NaN	NaN	NaN	NaN	NaN	NaN	S	3	___1	1	6	Q80U87;A2AI52	6;6	Q80U87	Q80U87	Ubiquitin carboxyl-terminal hydrolase 8;Ubiquitin carboxyl-terminal hydrolase	Usp8	__________MPAVASVPKELYLSSSLKDLN	UID711
25.20299	NaN	23.85956	NaN	NaN	NaN	25.23466	25.47846	NaN	NaN	NaN	NaN	NaN	NaN	NaN	NaN	25.53709	NaN	25.72356	NaN	25.55213	25.96521	NaN	NaN	S	2	___1	0.722306	678	Q80U87;A2AI52	678;689	Q80U87	Q80U87	Ubiquitin carboxyl-terminal hydrolase 8;Ubiquitin carboxyl-terminal hydrolase	Usp8	QVPAERDREPSKLKRSYSSPDITQALQEEEK	UID712
28.81699	29.00488	28.80769	28.65564	28.83449	29.0018	29.02208	28.74204	28.95704	28.7161	28.76715	29.18558	28.59893	28.54296	28.71581	NaN	28.8481	28.7293	28.57026	28.67785	28.51119	29.0681	28.94888	28.82941	S	2	___1	0.999795	680	Q80U87;A2AI52	680;691	Q80U87	Q80U87	Ubiquitin carboxyl-terminal hydrolase 8;Ubiquitin carboxyl-terminal hydrolase	Usp8	PAERDREPSKLKRSYSSPDITQALQEEEKRR	UID713
NaN	NaN	26.8044	NaN	NaN	NaN	26.72364	NaN	26.59463	26.54738	NaN	26.8208	NaN	NaN	NaN	NaN	26.27006	NaN	NaN	NaN	NaN	NaN	26.542	26.12495	S	3	___1	0.629276	681	Q80U87;A2AI52	681;692	Q80U87	Q80U87	Ubiquitin carboxyl-terminal hydrolase 8;Ubiquitin carboxyl-terminal hydrolase	Usp8	AERDREPSKLKRSYSSPDITQALQEEEKRRP	UID714
24.34191	24.09515	24.60558	NaN	NaN	NaN	24.15854	NaN	23.77384	24.31465	NaN	24.44468	23.94592	25.01112	NaN	24.89185	24.00753	24.82658	24.0703	23.97299	NaN	NaN	NaN	NaN	S	2	___1	1	153	Q80U87;A2AI52	153;164	Q80U87	Q80U87	Ubiquitin carboxyl-terminal hydrolase 8;Ubiquitin carboxyl-terminal hydrolase	Usp8	RQEMGREDSGAAAKRSVENLLDSKTKTQRIN	UID715
27.12908	26.89597	26.84828	27.16567	27.25773	27.16768	27.38788	27.6006	27.31941	27.27453	27.42101	27.39411	26.69591	27.06054	27.08314	26.69697	26.40541	26.82469	27.09356	26.99734	26.74625	27.07572	27.44411	27.4545	S	2	___1	0.993922	1502	Q923J1;A2AI57	1502;1501	Q923J1	Q923J1	Transient receptor potential cation channel subfamily M member 7	Trpm7	TSLHSVQAESCSRRASTEDSPEVDSKAALLP	UID716
24.59474	NaN	24.42892	24.82493	NaN	NaN	NaN	NaN	NaN	NaN	NaN	NaN	24.40217	NaN	24.42368	NaN	NaN	NaN	24.1817	NaN	24.45237	NaN	NaN	NaN	S	2	___1	0.998684	1506	Q923J1;A2AI57	1506;1505	Q923J1	Q923J1	Transient receptor potential cation channel subfamily M member 7	Trpm7	SVQAESCSRRASTEDSPEVDSKAALLPDWLR	UID717
25.56546	25.21082	25.67476	26.06979	26.53694	26.4495	26.16106	26.06519	26.17984	NaN	NaN	NaN	25.84278	25.65791	25.89192	25.84635	25.69498	26.15051	NaN	26.18686	26.08485	NaN	NaN	NaN	S	2	___1	1	1511	Q923J1;A2AI57	1511;1510	Q923J1	Q923J1	Transient receptor potential cation channel subfamily M member 7	Trpm7	SCSRRASTEDSPEVDSKAALLPDWLRDRPSN	UID718
NaN	NaN	NaN	24.6502	NaN	NaN	NaN	24.68678	NaN	NaN	NaN	24.47203	NaN	NaN	NaN	NaN	NaN	NaN	NaN	NaN	NaN	NaN	NaN	24.4518	S	3	___1	0.567733	1349	Q923J1;A2AI57	1349;1349	Q923J1	Q923J1	Transient receptor potential cation channel subfamily M member 7	Trpm7	PVIPQRKEFNIPEAGSSCGALFPSAVSPPEL	UID719
NaN	23.98815	NaN	NaN	NaN	NaN	NaN	NaN	NaN	NaN	NaN	24.47203	25.36108	NaN	24.04984	NaN	NaN	NaN	NaN	NaN	NaN	NaN	24.49631	NaN	S	3	___1	0.738766	1350	Q923J1;A2AI57	1350;1350	Q923J1	Q923J1	Transient receptor potential cation channel subfamily M member 7	Trpm7	VIPQRKEFNIPEAGSSCGALFPSAVSPPELR	UID720
NaN	NaN	NaN	NaN	NaN	NaN	NaN	NaN	NaN	NaN	NaN	NaN	NaN	NaN	NaN	NaN	NaN	NaN	NaN	NaN	NaN	NaN	NaN	NaN	S	3	___1	0.996989	1360	Q923J1;A2AI57	1360;1360	Q923J1	Q923J1	Transient receptor potential cation channel subfamily M member 7	Trpm7	PEAGSSCGALFPSAVSPPELRQRRHGVEMLK	UID721
27.09356	27.13281	26.65813	NaN	27.43976	27.50165	27.70319	27.32766	27.60406	26.70015	NaN	NaN	NaN	26.85757	NaN	26.65799	NaN	NaN	27.15943	27.09063	27.06497	27.19235	NaN	NaN	S	2	___1	0.998729	1858	Q923J1;A2AI57	1858;1857	Q923J1	Q923J1	Transient receptor potential cation channel subfamily M member 7	Trpm7	NLQSGNSTKESEATNSVRLML__________	UID722
25.68854	25.31219	25.29049	25.60792	25.943	26.17545	25.56445	25.68276	25.68459	26.28937	NaN	26.77254	NaN	NaN	NaN	NaN	NaN	NaN	NaN	25.35451	25.49558	25.89361	25.72229	25.69533	S	2	___1	0.995376	1403	Q923J1;A2AI57	1403;1403	Q923J1	Q923J1	Transient receptor potential cation channel subfamily M member 7	Trpm7	NSSPHMSSPPTKFSVSTPSQPSCKSHLESTT	UID723
NaN	NaN	NaN	NaN	NaN	NaN	NaN	NaN	NaN	NaN	NaN	NaN	NaN	NaN	NaN	NaN	NaN	NaN	NaN	NaN	NaN	NaN	NaN	NaN	S	2	___1	0.998561	1406	Q923J1;A2AI57	1406;1406	Q923J1	Q923J1	Transient receptor potential cation channel subfamily M member 7	Trpm7	PHMSSPPTKFSVSTPSQPSCKSHLESTTKDQ	UID724
NaN	NaN	NaN	NaN	NaN	NaN	NaN	NaN	NaN	NaN	NaN	NaN	NaN	NaN	NaN	NaN	NaN	NaN	NaN	NaN	NaN	NaN	NaN	NaN	S	3	___1	0.499655	1839	Q923J1;A2AI57	1839;1838	Q923J1	Q923J1	Transient receptor potential cation channel subfamily M member 7	Trpm7	RNDYTPDKIIFPQDESSDLNLQSGNSTKESE	UID725
NaN	NaN	NaN	NaN	NaN	NaN	NaN	NaN	NaN	NaN	NaN	NaN	NaN	NaN	NaN	NaN	NaN	NaN	NaN	NaN	NaN	NaN	NaN	NaN	S	3	___1	0.499655	1840	Q923J1;A2AI57	1840;1839	Q923J1	Q923J1	Transient receptor potential cation channel subfamily M member 7	Trpm7	NDYTPDKIIFPQDESSDLNLQSGNSTKESEA	UID726
NaN	NaN	NaN	24.60637	24.63511	25.51686	25.39051	NaN	25.36956	25.50494	25.72941	25.40142	NaN	NaN	NaN	NaN	NaN	NaN	24.88269	NaN	24.83624	25.30904	24.2863	25.47936	S	2	___1	0.999718	1846	Q923J1;A2AI57	1846;1845	Q923J1	Q923J1	Transient receptor potential cation channel subfamily M member 7	Trpm7	KIIFPQDESSDLNLQSGNSTKESEATNSVRL	UID727
27.01457	NaN	26.31624	NaN	26.88332	27.21753	27.08679	NaN	26.9776	NaN	27.59035	NaN	26.97935	26.02711	26.51892	26.39344	NaN	26.47585	NaN	27.09989	27.47135	27.48976	NaN	NaN	S	2	___1	0.91477	1849	Q923J1;A2AI57	1849;1848	Q923J1	Q923J1	Transient receptor potential cation channel subfamily M member 7	Trpm7	FPQDESSDLNLQSGNSTKESEATNSVRLML_	UID728
NaN	NaN	NaN	NaN	NaN	NaN	NaN	NaN	NaN	NaN	NaN	NaN	NaN	NaN	NaN	NaN	NaN	NaN	NaN	NaN	NaN	NaN	NaN	NaN	S	2	___1	0.999883	1292	Q923J1;A2AI57	1292;1292	Q923J1	Q923J1	Transient receptor potential cation channel subfamily M member 7	Trpm7	NLIDDVPVRPLWKKPSAVNTLSSSLPQGDRE	UID729
NaN	NaN	NaN	NaN	NaN	NaN	NaN	NaN	NaN	NaN	NaN	NaN	NaN	NaN	NaN	NaN	NaN	NaN	NaN	NaN	NaN	NaN	NaN	NaN	S	2	___1	0.482508	1298	Q923J1;A2AI57	1298;1298	Q923J1	Q923J1	Transient receptor potential cation channel subfamily M member 7	Trpm7	PVRPLWKKPSAVNTLSSSLPQGDRESNNPFL	UID730
NaN	NaN	NaN	NaN	26.44703	NaN	25.93589	NaN	NaN	NaN	NaN	26.70438	NaN	NaN	26.06895	NaN	NaN	25.86169	NaN	NaN	NaN	NaN	NaN	NaN	S	2	___1	0.94575	1299	Q923J1;A2AI57	1299;1299	Q923J1	Q923J1	Transient receptor potential cation channel subfamily M member 7	Trpm7	VRPLWKKPSAVNTLSSSLPQGDRESNNPFLC	UID731
NaN	27.36811	26.89377	28.22136	28.68408	28.33253	28.23183	28.23027	28.09361	28.05175	NaN	28.33645	28.41111	NaN	28.23941	NaN	28.038	27.31683	28.41832	28.78428	28.71509	28.38261	28.24848	28.18603	S	2	___1	0.967807	1300	Q923J1;A2AI57	1300;1300	Q923J1	Q923J1	Transient receptor potential cation channel subfamily M member 7	Trpm7	RPLWKKPSAVNTLSSSLPQGDRESNNPFLCN	UID732
NaN	NaN	NaN	NaN	NaN	NaN	NaN	NaN	NaN	NaN	24.7072	24.3234	NaN	NaN	NaN	NaN	NaN	NaN	NaN	24.64499	25.09636	24.84914	NaN	NaN	S	3	___1	0.971127	1385	Q923J1;A2AI57	1385;1385	Q923J1	Q923J1	Transient receptor potential cation channel subfamily M member 7	Trpm7	GVEMLKIFNKNQKLGSSPNSSPHMSSPPTKF	UID733
25.02255	NaN	NaN	25.89384	NaN	NaN	NaN	26.71673	26.04364	NaN	NaN	26.38736	NaN	NaN	NaN	NaN	NaN	NaN	25.7239	26.29388	26.28817	26.7196	24.74458	26.16691	S	3	___1	0.95484	1386	Q923J1;A2AI57	1386;1386	Q923J1	Q923J1	Transient receptor potential cation channel subfamily M member 7	Trpm7	VEMLKIFNKNQKLGSSPNSSPHMSSPPTKFS	UID734
NaN	NaN	NaN	NaN	NaN	NaN	NaN	NaN	NaN	NaN	NaN	NaN	NaN	NaN	NaN	NaN	NaN	NaN	NaN	NaN	NaN	NaN	NaN	NaN	S	2	___1	0.688359	1389	Q923J1;A2AI57	1389;1389	Q923J1	Q923J1	Transient receptor potential cation channel subfamily M member 7	Trpm7	LKIFNKNQKLGSSPNSSPHMSSPPTKFSVST	UID735
NaN	NaN	NaN	NaN	NaN	23.4038	23.63766	NaN	NaN	NaN	NaN	NaN	NaN	NaN	NaN	NaN	NaN	23.44253	22.96774	NaN	NaN	23.64042	NaN	NaN	S	3	___1	0.784256	1565	Q923J1;A2AI57	1565;1564	Q923J1	Q923J1	Transient receptor potential cation channel subfamily M member 7	Trpm7	NYYYSAVERNNLMRLSQSIPFVPVPPRGEPV	UID736
24.85928	24.51286	24.98089	NaN	25.38558	25.68335	25.69649	NaN	25.57612	25.82597	25.6928	25.70859	25.99598	25.38657	NaN	NaN	NaN	NaN	25.25832	25.18018	24.90288	25.82835	25.13739	25.41603	S	2	___1	0.999885	1567	Q923J1;A2AI57	1567;1566	Q923J1	Q923J1	Transient receptor potential cation channel subfamily M member 7	Trpm7	YYSAVERNNLMRLSQSIPFVPVPPRGEPVTV	UID737
NaN	NaN	NaN	25.16595	25.18865	NaN	24.04668	NaN	23.76375	24.79947	NaN	24.15839	NaN	NaN	NaN	24.44556	24.1519	24.11243	NaN	NaN	NaN	NaN	NaN	24.16	S	2	___1	0.830569	554	Q923J1;A2AI57	554;554	Q923J1	Q923J1	Transient receptor potential cation channel subfamily M member 7	Trpm7	SLGGNNRRSGRNTSSSTPQLRKSHETFGNRA	UID738
29.74732	29.25768	NaN	29.71298	30.02433	30.04596	30.23043	30.21755	30.16099	30.49791	30.6186	30.74085	30.09157	29.71802	29.70925	29.90067	29.98848	29.93621	29.99496	30.30476	30.11197	30.78394	30.61316	30.36578	S	2	___1	1	83	Q9DBC7;A2AI69	83;83	Q9DBC7	Q9DBC7	cAMP-dependent protein kinase type I-alpha regulatory subunit;cAMP-dependent protein kinase type I-alpha regulatory subunit, N-terminally processed	Prkar1a	LQKTGIRTDSREDEISPPPPNPVVKGRRRRG	UID739
NaN	NaN	NaN	NaN	NaN	NaN	NaN	NaN	NaN	NaN	NaN	NaN	31.98848	NaN	NaN	NaN	NaN	NaN	NaN	NaN	NaN	NaN	NaN	NaN	S	2	___1	0.962413	77	Q9DBC7;A2AI69	77;77	Q9DBC7	Q9DBC7	cAMP-dependent protein kinase type I-alpha regulatory subunit;cAMP-dependent protein kinase type I-alpha regulatory subunit, N-terminally processed	Prkar1a	ARQIQCLQKTGIRTDSREDEISPPPPNPVVK	UID740
NaN	NaN	NaN	NaN	NaN	NaN	NaN	NaN	NaN	NaN	NaN	NaN	NaN	NaN	NaN	NaN	NaN	NaN	NaN	NaN	NaN	NaN	NaN	NaN	S	2	___1	0.999999	759	A2AI88;A2AI87;P18826;A2AI91;A2AI89;P18826-2	759;759;759;700;759;759	A2AI88	A2AI88	Phosphorylase b kinase regulatory subunit alpha, skeletal muscle isoform	Phka1	QVPSVHVEVHLPRDQSGEVDFQSLVSQLKET	UID741
NaN	NaN	NaN	NaN	NaN	NaN	NaN	NaN	NaN	NaN	NaN	NaN	NaN	NaN	NaN	NaN	NaN	NaN	NaN	NaN	NaN	NaN	NaN	NaN	S	3	___1	0.722175	982	A2AI88;A2AI87;P18826;A2AI91;A2AI89;P18826-2	982;982;982;923;982;982	A2AI88	A2AI88	Phosphorylase b kinase regulatory subunit alpha, skeletal muscle isoform	Phka1	EFGVERSVRPTDSNVSPAISIHEIGAVGATK	UID742
NaN	NaN	NaN	NaN	NaN	NaN	NaN	NaN	NaN	NaN	NaN	NaN	NaN	NaN	NaN	NaN	NaN	NaN	NaN	NaN	NaN	NaN	NaN	NaN	S	3	___1	0.951737	986	A2AI88;A2AI87;P18826;A2AI91;A2AI89;P18826-2	986;986;986;927;986;986	A2AI88	A2AI88	Phosphorylase b kinase regulatory subunit alpha, skeletal muscle isoform	Phka1	ERSVRPTDSNVSPAISIHEIGAVGATKTERT	UID743
24.96785	NaN	24.58938	NaN	24.82668	24.82823	NaN	NaN	24.76253	NaN	NaN	NaN	NaN	24.67514	24.37491	24.66568	24.76258	NaN	NaN	NaN	NaN	NaN	NaN	NaN	S	2	___1	1	188	O35137;A2AIK5	188;188	O35137	O35137	Homeobox protein aristaless-like 4	Alx4	TGAKGPQDRASAEIPSPLEKTDSESNKGKKR	UID744
26.45742	NaN	26.30084	29.35536	26.18631	29.91855	NaN	29.81858	26.16125	30.1116	26.46345	26.84122	26.29504	26.4478	26.48947	26.22243	25.99925	26.33634	29.8876	26.42435	26.46469	25.93948	26.3601	25.7904	S	3	___1	1	136	Q5DTM8;A2AIR2;A2AIR0	136;136;136	Q5DTM8	Q5DTM8	E3 ubiquitin-protein ligase BRE1A	Rnf20	LTERKALVVPEPEPDSDSNQERKDDRERGDG	UID745
29.36043	29.25768	29.50514	NaN	28.73228	NaN	29.47555	NaN	29.59386	NaN	30.06689	30.30226	30.11657	29.30319	29.35311	29.24977	29.43187	29.64136	24.29495	29.85417	29.88544	30.39948	30.07022	29.82723	S	3	___1	1	138	Q5DTM8;A2AIR2;A2AIR0	138;138;138	Q5DTM8	Q5DTM8	E3 ubiquitin-protein ligase BRE1A	Rnf20	ERKALVVPEPEPDSDSNQERKDDRERGDGQE	UID746
27.56565	27.92059	27.977	NaN	26.78694	26.57479	26.27704	NaN	NaN	NaN	26.10815	NaN	NaN	NaN	NaN	NaN	27.00303	26.73828	26.80193	26.6554	26.10721	NaN	NaN	NaN	S	2	___1	1	553	Q5DTM8;A2AIR2;Q5DTM8-2	553;553;403	Q5DTM8	Q5DTM8	E3 ubiquitin-protein ligase BRE1A	Rnf20	QDSEDLATHSSALKASQEDEVKSKRDEEERE	UID747
NaN	NaN	NaN	NaN	NaN	NaN	NaN	NaN	NaN	NaN	NaN	NaN	NaN	NaN	NaN	NaN	NaN	NaN	NaN	NaN	NaN	NaN	NaN	NaN	S	2	___1	0.333333	547	Q5DTM8;A2AIR2;Q5DTM8-2	547;547;397	Q5DTM8	Q5DTM8	E3 ubiquitin-protein ligase BRE1A	Rnf20	EPTELKQDSEDLATHSSALKASQEDEVKSKR	UID748
NaN	NaN	NaN	NaN	NaN	NaN	NaN	NaN	NaN	NaN	NaN	NaN	NaN	NaN	NaN	NaN	NaN	NaN	NaN	NaN	NaN	NaN	NaN	NaN	S	3	___1	0.474978	548	Q5DTM8;A2AIR2;Q5DTM8-2	548;548;398	Q5DTM8	Q5DTM8	E3 ubiquitin-protein ligase BRE1A	Rnf20	PTELKQDSEDLATHSSALKASQEDEVKSKRD	UID749
NaN	NaN	NaN	NaN	NaN	NaN	NaN	NaN	NaN	NaN	NaN	NaN	NaN	NaN	NaN	NaN	NaN	NaN	NaN	NaN	NaN	NaN	NaN	NaN	S	3	___1	0.517964	515	Q5DTM8;A2AIR2;Q5DTM8-2	515;515;365	Q5DTM8	Q5DTM8	E3 ubiquitin-protein ligase BRE1A	Rnf20	KLREAQSDLNKTRLRSGSALLQSQSSTEDPK	UID750
NaN	NaN	NaN	NaN	NaN	NaN	NaN	NaN	NaN	NaN	NaN	NaN	NaN	NaN	NaN	NaN	NaN	NaN	NaN	NaN	NaN	NaN	NaN	NaN	S	3	___1	0.594267	522	Q5DTM8;A2AIR2;Q5DTM8-2	522;522;372	Q5DTM8	Q5DTM8	E3 ubiquitin-protein ligase BRE1A	Rnf20	DLNKTRLRSGSALLQSQSSTEDPKDEPTELK	UID751
NaN	26.08406	NaN	NaN	NaN	NaN	NaN	NaN	NaN	NaN	NaN	NaN	NaN	NaN	NaN	NaN	NaN	24.80632	NaN	25.64022	NaN	NaN	25.09362	24.85595	S	3	___1	0.903217	524	Q5DTM8;A2AIR2;Q5DTM8-2	524;524;374	Q5DTM8	Q5DTM8	E3 ubiquitin-protein ligase BRE1A	Rnf20	NKTRLRSGSALLQSQSSTEDPKDEPTELKQD	UID752
NaN	NaN	NaN	NaN	27.55837	NaN	24.77796	28.39006	NaN	NaN	NaN	NaN	NaN	NaN	NaN	NaN	NaN	NaN	NaN	NaN	NaN	NaN	NaN	NaN	S	2	___1	0.878788	525	Q5DTM8;A2AIR2;Q5DTM8-2	525;525;375	Q5DTM8	Q5DTM8	E3 ubiquitin-protein ligase BRE1A	Rnf20	KTRLRSGSALLQSQSSTEDPKDEPTELKQDS	UID753
29.31885	29.38938	28.98174	29.50609	29.50652	29.11875	29.33198	29.26381	29.55252	29.69037	29.40515	29.45963	29.42158	29.06289	29.018	29.03165	28.98133	28.80252	29.29863	29.3342	29.47036	29.43426	29.39401	29.22361	S	3	___1	1	173	A2AIV2;E9PZY8;A2AIV2-2	173;173;173	A2AIV2	A2AIV2	Protein virilizer homolog	Kiaa1429;1110037F02Rik	NLKHADGEKEDQFNGSPPRPQPRGPRTPPGP	UID754
NaN	NaN	NaN	NaN	24.31872	24.12818	NaN	NaN	24.1536	NaN	NaN	24.3684	NaN	NaN	NaN	NaN	NaN	24.56726	23.74324	NaN	NaN	NaN	24.17547	NaN	S	3	___1	1	222	A2AIV2;E9PZY8;A2AIV2-2	222;222;222	A2AIV2	A2AIV2	Protein virilizer homolog	Kiaa1429;1110037F02Rik	KEEDVPHREDYFEPISPDRNSVPQEGQYSDE	UID755
NaN	NaN	NaN	NaN	NaN	NaN	NaN	NaN	NaN	NaN	NaN	NaN	NaN	NaN	NaN	NaN	NaN	NaN	NaN	NaN	NaN	NaN	NaN	NaN	S	2	___1	0.999424	1574	A2AIV2;E9PZY8	1574;1624	A2AIV2	A2AIV2	Protein virilizer homolog	Kiaa1429;1110037F02Rik	CSDFDLHSELERSFLSEPSSPGRSKTTKGFK	UID756
NaN	NaN	NaN	NaN	NaN	29.11317	28.78528	NaN	29.31203	29.21561	NaN	NaN	NaN	NaN	NaN	NaN	NaN	29.4723	29.00809	29.07661	28.96091	NaN	NaN	NaN	S	2	___1	0.810105	1577	A2AIV2;E9PZY8	1577;1627	A2AIV2	A2AIV2	Protein virilizer homolog	Kiaa1429;1110037F02Rik	FDLHSELERSFLSEPSSPGRSKTTKGFKLGK	UID757
29.43754	29.05116	29.04955	NaN	NaN	NaN	NaN	29.30038	NaN	NaN	29.25471	NaN	29.40156	28.84344	29.36699	29.16593	NaN	NaN	NaN	NaN	NaN	29.4085	29.32002	29.0408	S	2	___1	0.973109	1578	A2AIV2;E9PZY8	1578;1628	A2AIV2	A2AIV2	Protein virilizer homolog	Kiaa1429;1110037F02Rik	DLHSELERSFLSEPSSPGRSKTTKGFKLGKH	UID758
NaN	NaN	NaN	NaN	NaN	NaN	NaN	NaN	23.75725	NaN	NaN	NaN	NaN	NaN	NaN	NaN	NaN	NaN	NaN	NaN	NaN	NaN	23.26026	NaN	S	4	___1	0.522683	133	A2AIV2;E9PZY8;A2AIV2-2	133;133;133	A2AIV2	A2AIV2	Protein virilizer homolog	Kiaa1429;1110037F02Rik	NCLTLAIYGSVDRVISHDRDSPPPPPPPPPP	UID759
NaN	NaN	NaN	NaN	NaN	NaN	NaN	NaN	NaN	NaN	NaN	NaN	NaN	NaN	NaN	NaN	NaN	NaN	NaN	NaN	NaN	NaN	NaN	NaN	S	4	___1	0.499989	138	A2AIV2;E9PZY8;A2AIV2-2	138;138;138	A2AIV2	A2AIV2	Protein virilizer homolog	Kiaa1429;1110037F02Rik	AIYGSVDRVISHDRDSPPPPPPPPPPPQPQP	UID760
NaN	24.33511	24.8073	24.2422	NaN	NaN	NaN	23.85053	NaN	24.34692	24.23228	24.35488	24.43269	NaN	NaN	NaN	NaN	NaN	NaN	24.22111	24.27611	NaN	NaN	24.38693	S	3	___1	0.94401	1301	A2AIV6;Q8BP86-3;Q8BP86-2;Q8BP86	1301;1203;1293;1301	A2AIV6	A2AIV6	snRNA-activating protein complex subunit 4	Snapc4	VQASPAAPDPVQRAPSPGEVSAPSPLDASDG	UID761
NaN	NaN	NaN	NaN	NaN	NaN	NaN	NaN	NaN	NaN	NaN	NaN	NaN	NaN	NaN	NaN	NaN	NaN	NaN	NaN	NaN	NaN	NaN	NaN	S	3	___1	0.677554	1306	A2AIV6;Q8BP86-3;Q8BP86-2;Q8BP86	1306;1208;1298;1306	A2AIV6	A2AIV6	snRNA-activating protein complex subunit 4	Snapc4	AAPDPVQRAPSPGEVSAPSPLDASDGLDDLN	UID762
NaN	NaN	NaN	NaN	NaN	NaN	NaN	NaN	NaN	NaN	NaN	NaN	NaN	NaN	NaN	NaN	NaN	NaN	NaN	NaN	NaN	NaN	NaN	NaN	S	3	___1	0.958041	1309	A2AIV6;Q8BP86-3;Q8BP86-2;Q8BP86	1309;1211;1301;1309	A2AIV6	A2AIV6	snRNA-activating protein complex subunit 4	Snapc4	DPVQRAPSPGEVSAPSPLDASDGLDDLNVLR	UID763
NaN	NaN	NaN	NaN	NaN	NaN	NaN	NaN	NaN	NaN	NaN	NaN	NaN	NaN	NaN	NaN	NaN	NaN	NaN	NaN	NaN	NaN	NaN	NaN	S	2	___1	1	1289	A2AIV6;Q8BP86-3;Q8BP86-2	1289;1191;1281	A2AIV6	A2AIV6	snRNA-activating protein complex subunit 4	Snapc4	DRARQLDCMACRVQASPAAPDPVQRAPSPGE	UID764
NaN	NaN	NaN	NaN	NaN	NaN	NaN	NaN	NaN	NaN	NaN	NaN	NaN	NaN	NaN	NaN	NaN	NaN	NaN	NaN	NaN	NaN	NaN	NaN	S	3	___1	1	238	A2AIW0;A2AIW0-3;A2AIW3;A2AIW0-5;A2AIW0-4;A2AIW0-2	238;165;215;238;180;188	A2AIW0	A2AIW0	Serologically defined colon cancer antigen 3 homolog	Sdccag3	ESLPPWTLSDTDSRISPASPAGSPNADFAAH	UID765
NaN	NaN	NaN	NaN	NaN	NaN	NaN	NaN	24.697	NaN	NaN	NaN	NaN	NaN	NaN	NaN	NaN	NaN	NaN	NaN	NaN	NaN	NaN	24.15561	S	3	___1	1	241	A2AIW0;A2AIW0-3;A2AIW3;A2AIW0-5;A2AIW0-4;A2AIW0-2	241;168;218;241;183;191	A2AIW0	A2AIW0	Serologically defined colon cancer antigen 3 homolog	Sdccag3	PPWTLSDTDSRISPASPAGSPNADFAAHEES	UID766
NaN	NaN	NaN	NaN	NaN	NaN	NaN	NaN	NaN	NaN	NaN	NaN	NaN	NaN	NaN	NaN	NaN	NaN	NaN	NaN	NaN	NaN	NaN	NaN	S	3	___1	1	245	A2AIW0;A2AIW0-3;A2AIW3;A2AIW0-5;A2AIW0-4;A2AIW0-2	245;172;222;245;187;195	A2AIW0	A2AIW0	Serologically defined colon cancer antigen 3 homolog	Sdccag3	LSDTDSRISPASPAGSPNADFAAHEESLGDR	UID767
NaN	25.08582	22.46775	25.86578	25.14445	25.29271	NaN	24.99071	NaN	NaN	NaN	NaN	NaN	NaN	NaN	NaN	NaN	25.59158	23.8225	NaN	NaN	NaN	NaN	NaN	S	2	___1	0.999978	236	Q9JII1;A2AIX0	236;236	Q9JII1	Q9JII1	72 kDa inositol polyphosphate 5-phosphatase	Inpp5e	TDYKLRMQTRLVRAHSNLGPSRPRSPLAGDD	UID768
NaN	25.43752	25.16553	NaN	NaN	NaN	NaN	26.63976	26.60992	NaN	NaN	26.20075	NaN	25.36873	24.61392	25.0632	NaN	NaN	24.73949	24.96199	NaN	NaN	NaN	NaN	S	3	___1	0.995833	103	Q9JII1;A2AIX0	103;103	Q9JII1	Q9JII1	72 kDa inositol polyphosphate 5-phosphatase	Inpp5e	LSLDDKGWRRRRFRGSQEDLTVQNGASPCRG	UID769
27.87853	27.90799	26.06881	27.93927	28.12662	27.72709	26.78282	27.08192	27.42246	27.34672	27.20527	27.67761	27.88716	27.98435	NaN	27.46279	27.41401	NaN	27.94693	27.27524	27.83702	27.36469	28.00448	27.59555	S	3	___1	1	245	Q9JII1;A2AIX0	245;245	Q9JII1	Q9JII1	72 kDa inositol polyphosphate 5-phosphatase	Inpp5e	RLVRAHSNLGPSRPRSPLAGDDHSIHSARSF	UID770
NaN	NaN	NaN	25.63456	26.12317	26.22894	26.56555	NaN	26.51241	NaN	26.05751	25.55585	26.51612	NaN	NaN	NaN	26.22207	26.55844	NaN	26.38594	NaN	26.75277	NaN	25.9944	S	2	___1	0.999973	2101	A2AIX1;E9QAT4;F7BPW6	2101;2101;651	A2AIX1	A2AIX1		Sec16a	SPVWDLGSSSLTRAPSLTSDSEGKKPAQAVK	UID771
NaN	NaN	NaN	NaN	NaN	NaN	NaN	NaN	NaN	NaN	NaN	25.11319	NaN	NaN	NaN	NaN	NaN	NaN	26.37941	NaN	NaN	NaN	NaN	NaN	S	2	___1	0.808849	2104	A2AIX1;E9QAT4;F7BPW6	2104;2104;654	A2AIX1	A2AIX1		Sec16a	WDLGSSSLTRAPSLTSDSEGKKPAQAVKKEP	UID772
NaN	NaN	NaN	NaN	NaN	NaN	NaN	NaN	NaN	NaN	NaN	NaN	NaN	NaN	NaN	NaN	NaN	NaN	NaN	NaN	NaN	NaN	NaN	NaN	S	2	___1	0.484418	2106	A2AIX1;E9QAT4;F7BPW6	2106;2106;656	A2AIX1	A2AIX1		Sec16a	LGSSSLTRAPSLTSDSEGKKPAQAVKKEPKE	UID773
NaN	25.3347	NaN	23.97797	25.77482	NaN	NaN	24.957	24.70915	NaN	NaN	NaN	23.34733	24.89532	NaN	NaN	NaN	27.19714	NaN	NaN	NaN	NaN	NaN	25.50522	S	2	___1	0.999757	1242	A2AIX1;E9QAT4	1242;1242	A2AIX1	A2AIX1		Sec16a	ENHRYSEPERPSSRASHYSDQLAPRQGYPEG	UID774
NaN	NaN	24.49039	NaN	NaN	25.57329	NaN	NaN	NaN	25.30859	NaN	NaN	NaN	NaN	NaN	NaN	NaN	NaN	NaN	NaN	NaN	NaN	NaN	NaN	S	2	___1	0.999951	1245	A2AIX1;E9QAT4	1245;1245	A2AIX1	A2AIX1		Sec16a	RYSEPERPSSRASHYSDQLAPRQGYPEGYYN	UID775
25.07948	25.03481	24.81953	24.9722	24.27071	25.24909	25.22571	25.40305	25.77213	24.992	NaN	25.07619	NaN	NaN	NaN	NaN	NaN	24.65442	25.05205	25.33651	NaN	NaN	25.1395	NaN	S	3	___1	0.999642	1323	A2AIX1;E9QAT4	1323;1323	A2AIX1	A2AIX1		Sec16a	YDSEHDPYRKDHYAYSDRPEKCDDHWRYDPR	UID776
NaN	NaN	NaN	NaN	NaN	NaN	24.85348	NaN	26.0181	26.49767	26.49867	26.39445	NaN	NaN	NaN	26.04435	26.14872	26.72273	25.98094	25.38007	25.53175	25.89994	26.86089	26.47359	S	4	___1	0.999706	1342	A2AIX1;E9QAT4	1342;1342	A2AIX1	A2AIX1		Sec16a	EKCDDHWRYDPRFTGSFDDDAEIHRDPYGEE	UID777
NaN	NaN	NaN	NaN	NaN	NaN	NaN	NaN	NaN	NaN	NaN	NaN	NaN	NaN	NaN	NaN	NaN	NaN	NaN	NaN	NaN	NaN	NaN	NaN	S	4	___1	0.34283	544	A2AIX1;E9QAT4	544;544	A2AIX1	A2AIX1		Sec16a	EAPDTPLHPTRPDSVSSSYSSHSHRSPPGSA	UID778
NaN	NaN	NaN	NaN	NaN	NaN	NaN	NaN	NaN	NaN	NaN	NaN	NaN	NaN	NaN	NaN	NaN	NaN	NaN	NaN	NaN	NaN	NaN	NaN	S	4	___1	0.335415	545	A2AIX1;E9QAT4	545;545	A2AIX1	A2AIX1		Sec16a	APDTPLHPTRPDSVSSSYSSHSHRSPPGSAR	UID779
NaN	NaN	NaN	NaN	NaN	NaN	NaN	NaN	NaN	NaN	NaN	NaN	NaN	NaN	NaN	NaN	NaN	NaN	NaN	NaN	25.09104	NaN	NaN	NaN	S	3	___1	0.929489	1995	A2AIX1;E9QAT4;F7BPW6	1995;1995;545	A2AIX1	A2AIX1		Sec16a	VPMFPVPMSRGPLELSPAYGPPGSALGFPES	UID780
NaN	NaN	NaN	NaN	NaN	NaN	NaN	NaN	NaN	NaN	NaN	NaN	NaN	NaN	NaN	NaN	NaN	NaN	NaN	NaN	NaN	NaN	NaN	NaN	S	3	___1	0.999998	2053	A2AIX1;E9QAT4;F7BPW6	2053;2053;603	A2AIX1	A2AIX1		Sec16a	PQEAKSPDPEMVPRGSPVRHSPPELSQEEFG	UID781
NaN	NaN	NaN	NaN	NaN	NaN	NaN	NaN	NaN	NaN	NaN	NaN	NaN	NaN	NaN	NaN	NaN	NaN	NaN	NaN	NaN	NaN	NaN	NaN	S	3	___1	0.999597	2058	A2AIX1;E9QAT4;F7BPW6	2058;2058;608	A2AIX1	A2AIX1		Sec16a	SPDPEMVPRGSPVRHSPPELSQEEFGESFAD	UID782
NaN	NaN	NaN	NaN	NaN	NaN	NaN	NaN	NaN	NaN	NaN	NaN	NaN	NaN	NaN	NaN	NaN	NaN	NaN	NaN	NaN	NaN	NaN	NaN	S	3	___1	0.879643	2063	A2AIX1;E9QAT4;F7BPW6	2063;2063;613	A2AIX1	A2AIX1		Sec16a	MVPRGSPVRHSPPELSQEEFGESFADPGSSR	UID783
NaN	24.37411	24.40931	NaN	NaN	23.52061	NaN	NaN	23.30187	23.56605	NaN	NaN	NaN	23.93796	24.03414	NaN	23.98407	24.33272	NaN	23.49228	NaN	23.35528	23.47482	23.79015	S	2	___1	0.907238	581	A2AIX1;E9QAT4	581;581	A2AIX1	A2AIX1		Sec16a	GTFIQQEVGKLEDDTSGSFFKQIDSSPVGGE	UID784
27.10789	27.19376	26.71083	27.17045	27.61077	27.78762	27.60392	27.30112	27.34647	27.51254	27.26338	28.06368	27.46521	27.47375	26.81958	27.20191	27.46987	27.48861	27.58842	27.21623	27.29009	27.90615	27.90139	27.676	S	3	___1	0.997667	1028	A2AIX1;E9QAT4	1028;1028	A2AIX1	A2AIX1		Sec16a	DFTLNRTLENPVRMYSPSPSDGPASQQPLPN	UID785
NaN	NaN	NaN	NaN	NaN	NaN	NaN	NaN	NaN	NaN	NaN	NaN	NaN	NaN	27.49998	NaN	NaN	NaN	NaN	NaN	NaN	NaN	NaN	NaN	S	3	___1	0.974654	1030	A2AIX1;E9QAT4	1030;1030	A2AIX1	A2AIX1		Sec16a	TLNRTLENPVRMYSPSPSDGPASQQPLPNHP	UID786
NaN	NaN	NaN	NaN	NaN	NaN	NaN	NaN	NaN	NaN	NaN	NaN	NaN	NaN	NaN	NaN	NaN	NaN	NaN	NaN	NaN	NaN	NaN	NaN	S	3	___1	0.934709	1032	A2AIX1;E9QAT4	1032;1032	A2AIX1	A2AIX1		Sec16a	NRTLENPVRMYSPSPSDGPASQQPLPNHPRQ	UID787
NaN	NaN	NaN	NaN	NaN	NaN	NaN	NaN	NaN	NaN	NaN	NaN	NaN	NaN	NaN	NaN	NaN	NaN	NaN	NaN	NaN	NaN	NaN	NaN	S	3	___1	0.614868	1037	A2AIX1;E9QAT4	1037;1037	A2AIX1	A2AIX1		Sec16a	NPVRMYSPSPSDGPASQQPLPNHPRQSGPGL	UID788
NaN	NaN	NaN	NaN	NaN	NaN	NaN	NaN	NaN	NaN	NaN	NaN	NaN	NaN	NaN	NaN	NaN	NaN	NaN	NaN	NaN	NaN	NaN	NaN	S	2	___1	1	1362	A2AIX1;E9QAT4	1362;1362	A2AIX1	A2AIX1		Sec16a	AEIHRDPYGEEADRRSIHSEHSARSLRSTHS	UID789
NaN	NaN	NaN	NaN	NaN	NaN	NaN	NaN	NaN	NaN	NaN	NaN	NaN	NaN	NaN	NaN	NaN	NaN	NaN	NaN	NaN	NaN	NaN	NaN	S	2	___1	1	1365	A2AIX1;E9QAT4	1365;1365	A2AIX1	A2AIX1		Sec16a	HRDPYGEEADRRSIHSEHSARSLRSTHSLPS	UID790
NaN	NaN	NaN	NaN	NaN	NaN	NaN	NaN	NaN	NaN	NaN	NaN	NaN	NaN	NaN	NaN	NaN	NaN	NaN	NaN	NaN	NaN	NaN	NaN	S	2	___1	1	1368	A2AIX1;E9QAT4	1368;1368	A2AIX1	A2AIX1		Sec16a	PYGEEADRRSIHSEHSARSLRSTHSLPSRRS	UID791
NaN	NaN	NaN	NaN	NaN	NaN	NaN	NaN	NaN	NaN	NaN	NaN	NaN	NaN	NaN	NaN	NaN	NaN	NaN	NaN	NaN	NaN	NaN	NaN	S	2	___1	0.957896	1374	A2AIX1;E9QAT4	1374;1374	A2AIX1	A2AIX1		Sec16a	DRRSIHSEHSARSLRSTHSLPSRRSSLSSHS	UID792
NaN	NaN	NaN	NaN	NaN	NaN	NaN	NaN	NaN	NaN	NaN	NaN	NaN	NaN	NaN	NaN	NaN	NaN	NaN	NaN	NaN	NaN	NaN	NaN	S	2	___1	0.999932	1377	A2AIX1;E9QAT4	1377;1377	A2AIX1	A2AIX1		Sec16a	SIHSEHSARSLRSTHSLPSRRSSLSSHSHQS	UID793
28.61217	28.55673	28.65734	28.16101	28.35338	28.6502	29.06101	28.84995	28.58538	28.63989	28.76047	28.90104	28.92979	28.6269	28.87226	28.95704	28.42202	28.56012	28.81036	28.62178	28.47499	28.77615	28.28758	28.05709	S	3	___1	0.999999	554	A2AIX1;E9QAT4	554;554	A2AIX1	A2AIX1		Sec16a	RPDSVSSSYSSHSHRSPPGSARPQELVGTFI	UID794
NaN	NaN	NaN	NaN	NaN	NaN	NaN	NaN	NaN	NaN	NaN	NaN	NaN	NaN	NaN	NaN	NaN	NaN	NaN	NaN	NaN	NaN	NaN	NaN	S	3	___1	0.999721	558	A2AIX1;E9QAT4	558;558	A2AIX1	A2AIX1		Sec16a	VSSSYSSHSHRSPPGSARPQELVGTFIQQEV	UID795
NaN	NaN	NaN	NaN	NaN	NaN	NaN	NaN	NaN	NaN	NaN	NaN	NaN	NaN	NaN	NaN	NaN	NaN	NaN	NaN	NaN	NaN	NaN	NaN	S	3	___1	0.489146	1383	A2AIX1;E9QAT4	1383;1383	A2AIX1	A2AIX1		Sec16a	SARSLRSTHSLPSRRSSLSSHSHQSQIYRSH	UID796
NaN	NaN	25.16269	NaN	NaN	24.13516	25.30354	25.41138	25.53774	NaN	NaN	NaN	NaN	NaN	NaN	NaN	NaN	NaN	NaN	NaN	NaN	NaN	NaN	NaN	S	3	___1	0.842161	1384	A2AIX1;E9QAT4	1384;1384	A2AIX1	A2AIX1		Sec16a	ARSLRSTHSLPSRRSSLSSHSHQSQIYRSHH	UID797
26.58592	26.68043	NaN	26.47163	26.50185	NaN	NaN	26.09732	NaN	NaN	26.42637	25.72996	NaN	NaN	NaN	NaN	NaN	NaN	NaN	26.63893	NaN	NaN	26.54803	26.66993	S	3	___1	0.724583	2305	A2AIX1	2305	A2AIX1	A2AIX1		Sec16a	VSAPGPELLPSKPDGSQGGELSRCSSLSSLS	UID798
24.60608	24.80813	NaN	24.57721	NaN	24.69073	26.4679	24.46058	24.80799	NaN	NaN	25.11255	26.25967	24.975	NaN	26.92875	24.45488	24.63273	NaN	NaN	26.74098	26.72871	NaN	NaN	S	3	___1	0.824177	2311	A2AIX1	2311	A2AIX1	A2AIX1		Sec16a	ELLPSKPDGSQGGELSRCSSLSSLSQEVSRH	UID799
NaN	NaN	NaN	NaN	NaN	NaN	NaN	NaN	NaN	NaN	NaN	NaN	NaN	NaN	NaN	NaN	NaN	NaN	NaN	NaN	NaN	NaN	NaN	NaN	S	3	___1	0.705274	1232	A2AIX1;E9QAT4	1232;1232	A2AIX1	A2AIX1		Sec16a	PYDSSASAYAENHRYSEPERPSSRASHYSDQ	UID800
26.57615	NaN	NaN	NaN	NaN	NaN	NaN	NaN	NaN	26.39818	26.47462	26.04206	NaN	27.21956	26.91456	26.40141	26.47475	NaN	NaN	NaN	26.46155	NaN	NaN	26.39275	S	2	___1	0.763841	1238	A2AIX1;E9QAT4	1238;1238	A2AIX1	A2AIX1		Sec16a	SAYAENHRYSEPERPSSRASHYSDQLAPRQG	UID801
NaN	NaN	NaN	NaN	NaN	NaN	NaN	NaN	NaN	27.15528	NaN	25.39165	NaN	NaN	NaN	NaN	NaN	NaN	NaN	NaN	NaN	NaN	24.75481	NaN	S	2	___1	0.99016	1239	A2AIX1;E9QAT4	1239;1239	A2AIX1	A2AIX1		Sec16a	AYAENHRYSEPERPSSRASHYSDQLAPRQGY	UID802
28.90813	29.3766	28.35439	27.72377	27.65874	28.52518	27.59719	28.58806	27.95188	27.839	27.93044	27.86827	28.94804	28.69578	28.56151	NaN	28.80735	28.58653	27.67687	27.3385	27.35548	27.96983	27.74259	27.51179	S	3	___1	1	102	A2AJ15;A2AJ14	102;119	A2AJ15	A2AJ15	Endoplasmic reticulum mannosyl-oligosaccharide 1,2-alpha-mannosidase	Man1b1	MKQEVLPVLPAPQKESAEQEGFADILSQKRQ	UID803
NaN	NaN	NaN	NaN	NaN	22.52819	NaN	NaN	NaN	NaN	NaN	NaN	NaN	24.97119	24.87736	22.92031	NaN	NaN	22.62299	NaN	NaN	NaN	NaN	NaN	S	2	___1	0.91609	236	Q64322;A2AJ23;A2AJ21	236;178;245	Q64322	Q64322	Neural proliferation differentiation and control protein 1	Npdc1	LTQKADYAATAKGPTSPSTPRISPGDQRLAH	UID804
NaN	NaN	NaN	NaN	NaN	NaN	NaN	NaN	NaN	NaN	NaN	NaN	NaN	NaN	NaN	NaN	NaN	NaN	NaN	NaN	NaN	NaN	NaN	NaN	S	2	___1	0.486313	238	Q64322;A2AJ23;A2AJ21	238;180;247	Q64322	Q64322	Neural proliferation differentiation and control protein 1	Npdc1	QKADYAATAKGPTSPSTPRISPGDQRLAHSA	UID805
NaN	NaN	NaN	NaN	NaN	NaN	NaN	NaN	NaN	NaN	NaN	NaN	NaN	NaN	NaN	NaN	NaN	NaN	NaN	NaN	NaN	NaN	NaN	NaN	S	2	___1	1	1327	P41234;A2AJ26	1327;1326	P41234	P41234	ATP-binding cassette sub-family A member 2	Abca2	TTLEEVFLKVSEEDQSLENSEADVKESRKDV	UID806
NaN	NaN	NaN	NaN	NaN	NaN	NaN	NaN	NaN	NaN	NaN	NaN	NaN	NaN	NaN	NaN	NaN	NaN	NaN	NaN	NaN	NaN	NaN	NaN	S	2	___1	1	1331	P41234;A2AJ26	1331;1330	P41234	P41234	ATP-binding cassette sub-family A member 2	Abca2	EVFLKVSEEDQSLENSEADVKESRKDVLPGA	UID807
NaN	NaN	NaN	NaN	22.90978	23.40458	NaN	NaN	NaN	NaN	NaN	24.58698	NaN	NaN	NaN	NaN	NaN	NaN	NaN	NaN	NaN	NaN	23.68485	NaN	S	3	___1	1	296	A2AJ72;Q3TIX6	296;296	A2AJ72	A2AJ72		Fubp3	NDAGVRIQFKPDDGISPERAAQVMGPPDRCQ	UID808
NaN	22.87787	NaN	24.3347	24.78007	NaN	24.6698	25.2451	24.53309	24.30131	24.97215	25.56605	NaN	NaN	NaN	22.95798	NaN	24.27966	24.26707	NaN	NaN	NaN	NaN	24.53706	S	3	___1	0.984237	566	A2AJ72;F6W2V3	566;101	A2AJ72	A2AJ72		Fubp3	QAAFYGQTLGQAQAHSQEQ____________	UID809
NaN	24.85681	25.30417	NaN	NaN	25.97644	NaN	NaN	NaN	25.79976	25.55888	NaN	26.86938	25.52328	23.83942	24.13641	NaN	25.49085	24.5994	23.57034	24.20494	NaN	25.02952	NaN	S	3	___1	0.971636	379	A2AJ88;A2AJ88-2;A2AJ88-3	379;379;379	A2AJ88	A2AJ88	Patatin-like phospholipase domain-containing protein 7	Pnpla7	SSCVTVSGPLLKRSCSVPLPSNHGEVDELRQ	UID810
25.32989	25.98412	NaN	25.49607	NaN	25.88607	25.94525	26.17062	26.00226	26.0801	26.3404	NaN	NaN	NaN	NaN	NaN	25.52253	NaN	25.96974	25.97097	26.01357	24.64251	26.00937	26.26658	S	2	___1	0.999774	1280	A2AJ88;A2AJ88-2	1280;1280	A2AJ88	A2AJ88	Patatin-like phospholipase domain-containing protein 7	Pnpla7	VSRIEPAKVAAVDDESDYQTEYEEELPAIPK	UID811
NaN	NaN	NaN	NaN	NaN	NaN	NaN	NaN	NaN	NaN	NaN	NaN	NaN	NaN	NaN	NaN	NaN	NaN	NaN	NaN	NaN	NaN	NaN	NaN	S	3	___1	1	5	O70311;A2AJH3	5;5	O70311	O70311	Glycylpeptide N-tetradecanoyltransferase 2;Glycylpeptide N-tetradecanoyltransferase	Nmt2	___________MAEDSESAASQQSLELDDQD	UID812
NaN	NaN	NaN	NaN	NaN	NaN	NaN	NaN	NaN	NaN	NaN	NaN	NaN	NaN	NaN	NaN	NaN	NaN	NaN	NaN	NaN	NaN	NaN	NaN	S	3	___1	1	7	O70311;A2AJH3	7;7	O70311	O70311	Glycylpeptide N-tetradecanoyltransferase 2;Glycylpeptide N-tetradecanoyltransferase	Nmt2	_________MAEDSESAASQQSLELDDQDTC	UID813
NaN	NaN	NaN	NaN	NaN	NaN	NaN	NaN	NaN	NaN	NaN	NaN	NaN	NaN	NaN	NaN	NaN	NaN	NaN	NaN	NaN	NaN	NaN	NaN	S	3	___1	0.999999	10	O70311;A2AJH3	10;10	O70311	O70311	Glycylpeptide N-tetradecanoyltransferase 2;Glycylpeptide N-tetradecanoyltransferase	Nmt2	______MAEDSESAASQQSLELDDQDTCGID	UID814
NaN	NaN	NaN	NaN	NaN	NaN	NaN	NaN	NaN	NaN	NaN	NaN	NaN	NaN	NaN	NaN	NaN	NaN	NaN	NaN	NaN	NaN	NaN	NaN	S	3	___1	0.999996	13	O70311;A2AJH3	13;13	O70311	O70311	Glycylpeptide N-tetradecanoyltransferase 2;Glycylpeptide N-tetradecanoyltransferase	Nmt2	___MAEDSESAASQQSLELDDQDTCGIDGDN	UID815
NaN	NaN	NaN	NaN	NaN	NaN	NaN	NaN	NaN	NaN	NaN	NaN	NaN	NaN	NaN	NaN	NaN	NaN	NaN	NaN	NaN	NaN	NaN	NaN	S	3	___1	0.495813	61	O70311;A2AJH3	61;61	O70311	O70311	Glycylpeptide N-tetradecanoyltransferase 2;Glycylpeptide N-tetradecanoyltransferase	Nmt2	KKKKKKQKRKKEKPNSGGTKSDSASDSQEIK	UID816
25.61291	NaN	NaN	NaN	NaN	NaN	NaN	NaN	NaN	26.17156	25.99194	26.97826	NaN	27.03391	26.82723	NaN	NaN	NaN	26.92558	26.93573	NaN	NaN	NaN	25.93656	S	2	___1	0.99801	66	O70311;A2AJH3	66;66	O70311	O70311	Glycylpeptide N-tetradecanoyltransferase 2;Glycylpeptide N-tetradecanoyltransferase	Nmt2	KQKRKKEKPNSGGTKSDSASDSQEIKIQQSS	UID817
27.39852	NaN	24.65442	27.39713	NaN	NaN	27.15528	26.91809	27.28083	NaN	NaN	NaN	26.79414	23.32787	27.01563	27.01712	26.98804	27.18064	27.06723	NaN	NaN	NaN	NaN	24.24445	S	2	___1	0.999982	68	O70311;A2AJH3	68;68	O70311	O70311	Glycylpeptide N-tetradecanoyltransferase 2;Glycylpeptide N-tetradecanoyltransferase	Nmt2	KRKKEKPNSGGTKSDSASDSQEIKIQQSSKH	UID818
NaN	NaN	NaN	NaN	NaN	NaN	NaN	NaN	NaN	NaN	NaN	NaN	NaN	NaN	NaN	NaN	NaN	NaN	NaN	NaN	NaN	NaN	NaN	NaN	S	2	___1	0.999226	70	O70311;A2AJH3	70;70	O70311	O70311	Glycylpeptide N-tetradecanoyltransferase 2;Glycylpeptide N-tetradecanoyltransferase	Nmt2	KKEKPNSGGTKSDSASDSQEIKIQQSSKHNA	UID819
24.95952	25.45026	25.54197	NaN	NaN	24.82905	25.16127	24.87736	25.05652	23.89874	24.39192	NaN	24.51021	NaN	NaN	NaN	NaN	NaN	24.73691	24.91388	24.46744	24.92637	NaN	NaN	S	2	___1	0.996976	72	O70311;A2AJH3	72;72	O70311	O70311	Glycylpeptide N-tetradecanoyltransferase 2;Glycylpeptide N-tetradecanoyltransferase	Nmt2	EKPNSGGTKSDSASDSQEIKIQQSSKHNAIW	UID820
30.74439	30.63876	30.85512	30.82442	31.30612	31.36974	31.0365	31.02426	30.9733	31.08721	30.81826	30.62375	30.75883	31.00832	31.09258	30.7427	30.69162	30.84573	30.78035	30.8595	30.61737	30.89937	30.82586	30.64126	S	2	___1	1	38	O70311;A2AJH3	38;38	O70311	O70311	Glycylpeptide N-tetradecanoyltransferase 2;Glycylpeptide N-tetradecanoyltransferase	Nmt2	GIDGDNEEETEHAKGSPGGDLGAKKKKKKQK	UID821
23.93787	23.36092	NaN	23.55964	23.03693	24.06406	NaN	23.01485	NaN	NaN	NaN	NaN	24.51701	NaN	NaN	NaN	NaN	23.58026	22.7962	NaN	NaN	23.63389	NaN	23.53931	S	2	___1	0.995693	256	A2AJI0;A8Y5P4	256;256	A2AJI0	A2AJI0	MAP7 domain-containing protein 1	Map7d1	HSSPGRKTSGSRCSVSAVNLPKHVDSIINKR	UID822
NaN	NaN	NaN	NaN	NaN	NaN	NaN	NaN	NaN	NaN	NaN	NaN	NaN	26.5523	NaN	NaN	26.09678	NaN	NaN	NaN	NaN	NaN	NaN	NaN	S	2	___1	0.999999	517	A2AJI0;A8Y5P4;A2AJI1;A2AJI0-2;F6WF36	517;485;445;480;262	A2AJI0	A2AJI0	MAP7 domain-containing protein 1	Map7d1	ASPKGRVRRKEEAKESPSPSGPEDKNHRKSR	UID823
26.56869	26.67465	26.61905	26.92093	26.95082	26.84577	26.66912	26.72377	26.83702	26.6811	26.83954	26.45333	NaN	NaN	26.59534	26.43423	NaN	26.7758	26.94927	26.65608	26.31931	26.6502	26.1918	26.08503	S	2	___1	0.999791	519	A2AJI0;A8Y5P4;A2AJI1;A2AJI0-2;F6WF36	519;487;447;482;264	A2AJI0	A2AJI0	MAP7 domain-containing protein 1	Map7d1	PKGRVRRKEEAKESPSPSGPEDKNHRKSRAA	UID824
NaN	NaN	NaN	NaN	NaN	NaN	NaN	NaN	NaN	NaN	NaN	NaN	NaN	25.33637	25.45262	25.53869	NaN	NaN	NaN	NaN	NaN	NaN	NaN	NaN	S	3	___1	0.999153	805	A2AJI0;A8Y5P4;A2AJI1;A2AJI0-2;F6WF36	805;773;733;768;550	A2AJI0	A2AJI0	MAP7 domain-containing protein 1	Map7d1	VNGLQPLPAHQENGFSPKGTAGDKSLGRTAE	UID825
25.72091	25.50785	25.87856	25.07904	25.48016	25.85937	25.61184	25.93773	26.11906	26.20967	25.76595	26.24274	26.43012	25.46448	25.47661	25.22692	25.38749	25.1653	25.72231	25.74062	26.08148	26.20769	25.56474	25.8148	S	2	___1	1	544	A2AJI0;A8Y5P4;A2AJI1;A2AJI0-2;F6WF36	544;512;472;507;289	A2AJI0	A2AJI0	MAP7 domain-containing protein 1	Map7d1	RKSRAAEEKEPAAPASPAPSPVPSPTPAQPQ	UID826
NaN	NaN	NaN	NaN	NaN	NaN	NaN	NaN	NaN	NaN	NaN	NaN	NaN	NaN	NaN	NaN	NaN	NaN	NaN	NaN	NaN	NaN	NaN	NaN	S	2	___1	1	548	A2AJI0;A8Y5P4;A2AJI1;A2AJI0-2;F6WF36	548;516;476;511;293	A2AJI0	A2AJI0	MAP7 domain-containing protein 1	Map7d1	AAEEKEPAAPASPAPSPVPSPTPAQPQKEQS	UID827
NaN	NaN	NaN	NaN	NaN	NaN	NaN	NaN	NaN	NaN	NaN	NaN	NaN	NaN	NaN	NaN	NaN	NaN	NaN	NaN	NaN	NaN	NaN	NaN	S	2	___1	0.993091	552	A2AJI0;A8Y5P4;A2AJI1;A2AJI0-2;F6WF36	552;520;480;515;297	A2AJI0	A2AJI0	MAP7 domain-containing protein 1	Map7d1	KEPAAPASPAPSPVPSPTPAQPQKEQSSTQI	UID828
24.99723	25.49984	NaN	25.23169	25.03339	NaN	24.89869	NaN	NaN	25.44228	25.3318	24.8615	25.26446	25.467	25.69349	25.60439	25.35693	25.27618	NaN	25.65187	24.90532	25.53961	25.77603	25.67217	S	2	___1	1	401	A2AJI0;A8Y5P4;A2AJI1;A2AJI0-2;F6WF36	401;369;329;364;146	A2AJI0	A2AJI0	MAP7 domain-containing protein 1	Map7d1	PSGERPERRKPGAGGSPALARRRLEATPVQK	UID829
NaN	NaN	NaN	25.96605	25.63824	25.52322	NaN	NaN	NaN	24.88953	24.96543	NaN	NaN	25.24989	NaN	NaN	25.52803	25.52043	NaN	25.48342	25.09007	NaN	NaN	NaN	S	2	___1	0.967998	454	A2AJI0;A8Y5P4;A2AJI1;A2AJI0-2;F6WF36	454;422;382;417;199	A2AJI0	A2AJI0	MAP7 domain-containing protein 1	Map7d1	LKKRQSLPASIRPRLSTGSELSPKSKARPSS	UID830
NaN	NaN	NaN	NaN	NaN	27.15518	NaN	NaN	NaN	NaN	NaN	NaN	NaN	NaN	NaN	NaN	NaN	NaN	NaN	NaN	NaN	NaN	NaN	NaN	S	2	___1	0.624546	457	A2AJI0;A8Y5P4;A2AJI1;A2AJI0-2;F6WF36	457;425;385;420;202	A2AJI0	A2AJI0	MAP7 domain-containing protein 1	Map7d1	RQSLPASIRPRLSTGSELSPKSKARPSSPST	UID831
NaN	27.64726	27.26195	27.68151	27.44853	NaN	26.81323	26.85816	26.80747	27.6762	27.81023	27.85869	NaN	27.46248	27.37069	27.64293	27.05238	27.3662	NaN	NaN	NaN	23.58141	NaN	27.47638	S	2	___1	0.999218	460	A2AJI0;A8Y5P4;A2AJI1;A2AJI0-2;F6WF36	460;428;388;423;205	A2AJI0	A2AJI0	MAP7 domain-containing protein 1	Map7d1	LPASIRPRLSTGSELSPKSKARPSSPSTTWH	UID832
NaN	NaN	NaN	NaN	NaN	NaN	NaN	NaN	NaN	NaN	NaN	NaN	NaN	NaN	NaN	NaN	NaN	NaN	NaN	NaN	NaN	NaN	NaN	NaN	S	3	___1	0.996385	479	A2AJI0;A8Y5P4;A2AJI1;A2AJI0-2;F6WF36	479;447;407;442;224	A2AJI0	A2AJI0	MAP7 domain-containing protein 1	Map7d1	KARPSSPSTTWHRPASPCPSPGPGHALPPKP	UID833
NaN	NaN	NaN	NaN	NaN	NaN	NaN	NaN	NaN	NaN	NaN	NaN	NaN	NaN	NaN	NaN	NaN	NaN	NaN	NaN	NaN	NaN	NaN	NaN	S	3	___1	0.999926	496	A2AJI0;A8Y5P4;A2AJI1;A2AJI0-2;F6WF36	496;464;424;459;241	A2AJI0	A2AJI0	MAP7 domain-containing protein 1	Map7d1	CPSPGPGHALPPKPPSPRGTTASPKGRVRRK	UID834
NaN	27.02939	26.29869	25.82997	NaN	26.39917	26.03614	26.03364	25.74817	26.29695	26.32136	NaN	27.15412	26.01827	25.19453	25.54669	25.35249	NaN	NaN	NaN	NaN	NaN	NaN	25.64273	S	3	___1	0.948301	78	A2AJI0;A8Y5P4;A2AJI1;A2AJI0-2	78;78;78;78	A2AJI0	A2AJI0	MAP7 domain-containing protein 1	Map7d1	PKQLPLEPGNPTGQISPQPAPPQEECPSSEA	UID835
NaN	NaN	NaN	NaN	NaN	NaN	NaN	NaN	NaN	NaN	NaN	NaN	NaN	NaN	NaN	NaN	NaN	NaN	NaN	NaN	NaN	NaN	NaN	NaN	S	2	___1	0.496308	366	A2AJI0;A8Y5P4;A2AJI1;A2AJI0-2;F6WF36	366;334;294;329;111	A2AJI0	A2AJI0	MAP7 domain-containing protein 1	Map7d1	PDRTHPSAAVPVCPRSASASPLTPCSAPRSA	UID836
24.47395	24.36513	24.36933	NaN	NaN	NaN	NaN	NaN	NaN	NaN	24.9657	24.41622	NaN	24.12991	NaN	NaN	NaN	NaN	NaN	NaN	NaN	24.00239	NaN	NaN	S	2	___1	0.88867	368	A2AJI0;A8Y5P4;A2AJI1;A2AJI0-2;F6WF36	368;336;296;331;113	A2AJI0	A2AJI0	MAP7 domain-containing protein 1	Map7d1	RTHPSAAVPVCPRSASASPLTPCSAPRSAHR	UID837
NaN	NaN	NaN	NaN	NaN	NaN	NaN	NaN	NaN	NaN	NaN	NaN	NaN	NaN	NaN	NaN	NaN	NaN	NaN	NaN	NaN	NaN	NaN	NaN	S	2	___1	1	95	A2AJI0;A8Y5P4;A2AJI1;A2AJI0-2	95;95;95;95	A2AJI0	A2AJI0	MAP7 domain-containing protein 1	Map7d1	QPAPPQEECPSSEAKSRGPTPTATGPREAKP	UID838
26.7497	26.54648	26.76256	27.65935	27.56943	27.30869	28.13085	28.37919	28.3145	26.06266	25.90286	26.52512	26.9526	28.11773	27.09295	27.79786	27.36344	27.07745	28.51492	28.17883	27.98332	27.77769	25.67748	23.11707	S	2	___1	1	2226	A2AJK6;A2AJK6-3	2226;2226	A2AJK6	A2AJK6	Chromodomain-helicase-DNA-binding protein 7	Chd7	EGSADPGSKSVSEKGSEEDEEEKLEDDDKSE	UID839
NaN	NaN	NaN	NaN	NaN	NaN	NaN	NaN	NaN	NaN	NaN	NaN	NaN	NaN	NaN	NaN	NaN	NaN	NaN	NaN	NaN	NaN	NaN	NaN	S	2	___1	1	262	A2AJK6;A2AJK6-3;E9PV74;A2AJK6-2	262;262;262;262	A2AJK6	A2AJK6	Chromodomain-helicase-DNA-binding protein 7	Chd7	VQQQFHHHPAALHGESVAHSPRFSPNPPQQG	UID840
NaN	NaN	NaN	NaN	NaN	NaN	NaN	NaN	NaN	NaN	NaN	NaN	NaN	NaN	NaN	NaN	NaN	NaN	NaN	NaN	NaN	NaN	NaN	NaN	S	2	___1	1	266	A2AJK6;A2AJK6-3;E9PV74;A2AJK6-2	266;266;266;266	A2AJK6	A2AJK6	Chromodomain-helicase-DNA-binding protein 7	Chd7	FHHHPAALHGESVAHSPRFSPNPPQQGAVRP	UID841
NaN	23.74294	24.1043	NaN	24.88632	24.59855	NaN	NaN	24.38357	24.05341	NaN	25.42991	25.70578	24.61397	24.49899	24.88553	25.26048	24.75384	24.30055	23.96235	24.33081	25.71775	24.47438	25.09535	S	2	___1	1	211	A2AJT4;A2AJT5;A2AJT3	211;211;211	A2AJT4	A2AJT4	Arginine/serine-rich protein PNISR	Pnisr	QNRRERPPSFRDRQRSPIALPVKQEPPQIDA	UID842
26.78107	26.81409	27.07112	27.5564	27.64279	27.487	27.23809	27.12209	27.15509	25.96647	26.78992	25.76317	26.33091	27.57874	27.56405	27.48685	27.05155	27.24808	26.75085	27.19197	27.20955	27.18007	26.28796	26.20019	S	2	___1	0.999996	726	A2AJT4;A2AJT5	726;726	A2AJT4	A2AJT4	Arginine/serine-rich protein PNISR	Pnisr	LKRKRESERTFCRSGSISVKVIRHDSRQDSK	UID843
NaN	NaN	NaN	NaN	NaN	NaN	27.08699	NaN	NaN	25.40685	NaN	NaN	NaN	NaN	NaN	NaN	NaN	NaN	NaN	NaN	NaN	NaN	NaN	NaN	S	3	___1	0.609437	286	A2AJT4;A2AJT5;A2AJT3	286;286;286	A2AJT4	A2AJT4	Arginine/serine-rich protein PNISR	Pnisr	TEDAEGGDGPRLPQRSKFDSDEEDEDAENLE	UID844
26.66953	26.43955	26.4063	26.37224	NaN	NaN	NaN	27.11138	26.76534	NaN	25.55057	NaN	NaN	26.23677	26.07971	25.36195	26.6133	26.21091	26.27798	26.21845	NaN	27.01871	26.40667	26.59049	S	2	___1	0.999943	290	A2AJT4;A2AJT5;A2AJT3	290;290;290	A2AJT4	A2AJT4	Arginine/serine-rich protein PNISR	Pnisr	EGGDGPRLPQRSKFDSDEEDEDAENLEAVSS	UID845
NaN	NaN	NaN	NaN	NaN	NaN	NaN	NaN	NaN	NaN	NaN	NaN	NaN	NaN	NaN	NaN	NaN	NaN	NaN	NaN	NaN	NaN	NaN	NaN	S	3	___1	0.807248	311	A2AJT4;A2AJT5;A2AJT3	311;311;311	A2AJT4	A2AJT4	Arginine/serine-rich protein PNISR	Pnisr	DAENLEAVSSGKVTRSPSPAPQEEHSEPEMT	UID846
NaN	NaN	NaN	NaN	NaN	NaN	NaN	NaN	NaN	NaN	NaN	NaN	NaN	NaN	NaN	NaN	NaN	NaN	NaN	NaN	NaN	NaN	NaN	NaN	S	3	___1	0.994988	313	A2AJT4;A2AJT5;A2AJT3	313;313;313	A2AJT4	A2AJT4	Arginine/serine-rich protein PNISR	Pnisr	ENLEAVSSGKVTRSPSPAPQEEHSEPEMTEE	UID847
NaN	NaN	NaN	NaN	NaN	NaN	NaN	NaN	NaN	NaN	NaN	NaN	NaN	NaN	NaN	NaN	NaN	NaN	NaN	NaN	NaN	NaN	NaN	NaN	S	3	___1	0.992028	321	A2AJT4;A2AJT5;A2AJT3	321;321;321	A2AJT4	A2AJT4	Arginine/serine-rich protein PNISR	Pnisr	GKVTRSPSPAPQEEHSEPEMTEEEKEYQMML	UID848
NaN	NaN	NaN	NaN	NaN	NaN	NaN	NaN	NaN	NaN	NaN	NaN	NaN	NaN	NaN	NaN	NaN	NaN	NaN	NaN	NaN	NaN	NaN	NaN	S	2	___1	1	54	A2AJW4	54	A2AJW4	A2AJW4	Protein phosphatase 1 regulatory subunit	Ppp1r3d	GCDPRLRPIIQRRSRSLPTSPERRAKAAGAP	UID849
NaN	NaN	NaN	NaN	NaN	NaN	NaN	NaN	NaN	NaN	NaN	NaN	NaN	NaN	NaN	NaN	NaN	NaN	NaN	NaN	NaN	NaN	NaN	NaN	S	2	___1	0.988976	58	A2AJW4	58	A2AJW4	A2AJW4	Protein phosphatase 1 regulatory subunit	Ppp1r3d	RLRPIIQRRSRSLPTSPERRAKAAGAPGAAC	UID850
24.90302	24.91648	24.99787	NaN	NaN	NaN	24.70625	25.48742	NaN	NaN	25.39663	25.65127	NaN	NaN	NaN	NaN	NaN	NaN	24.79536	NaN	NaN	24.85633	NaN	NaN	S	3	___1	0.996582	36	O35149;A2AK40	36;36	O35149	O35149	Zinc transporter 4	Slc30a4	LFLNDTSAFDFSDEVSDEGLSRFNKLRVVVA	UID851
NaN	NaN	NaN	NaN	NaN	NaN	NaN	NaN	NaN	NaN	NaN	NaN	NaN	NaN	NaN	NaN	NaN	NaN	NaN	NaN	NaN	NaN	NaN	NaN	S	2	___1	0.998897	564	Q8K2F0;A2AKA9;Q8K2F0-2	564;581;581	Q8K2F0	Q8K2F0	Bromodomain-containing protein 3	Brd3	RQLKKGGKQASASYDSEEEEEGLPMSYDEKR	UID852
30.56165	30.4183	29.83173	30.10487	30.10525	29.92677	30.07623	29.54132	29.91912	30.14613	30.05621	30.20478	30.24422	29.97323	30.11086	30.03996	29.98237	30.3491	29.89507	NaN	29.88896	30.07112	29.96912	30.00075	S	2	___1	1	262	Q8K2F0;A2AKA9;Q8K2F0-2	262;262;262	Q8K2F0	Q8K2F0	Bromodomain-containing protein 3	Brd3	TTTPTTSAITASRSESPPPLSEPKQAKVVAR	UID853
25.28185	24.98059	NaN	25.11581	25.46939	25.12325	25.64119	25.23794	24.93966	NaN	24.879	25.01116	26.00286	NaN	NaN	NaN	NaN	25.03326	24.55643	25.29751	24.97062	24.98063	25.23026	24.95744	S	2	___1	1	50	A2AKB9;A2AKB9-4;A2AKB9-2	50;50;50	A2AKB9	A2AKB9	DDB1- and CUL4-associated factor 10	Dcaf10	PAPRPASPQRGADAASPPPVAGSPRLPGGPA	UID854
25.59232	25.16634	NaN	25.18219	25.67061	25.01733	NaN	25.13614	25.04394	24.98185	25.50018	NaN	25.57658	24.82372	NaN	24.75481	24.94271	NaN	25.31126	25.77543	25.81223	25.44152	NaN	25.0678	S	2	___1	1	57	A2AKB9;A2AKB9-4;A2AKB9-2	57;57;57	A2AKB9	A2AKB9	DDB1- and CUL4-associated factor 10	Dcaf10	PQRGADAASPPPVAGSPRLPGGPAVSPAERA	UID855
NaN	NaN	NaN	NaN	26.78244	26.44052	27.19563	26.36043	26.68137	26.49984	26.69564	26.84972	NaN	26.92105	26.68819	26.73324	26.71751	27.90518	26.2533	26.7326	26.59904	26.98446	26.55375	26.43325	S	2	___1	1	67	A2AKB9;A2AKB9-4;A2AKB9-2	67;67;67	A2AKB9	A2AKB9	DDB1- and CUL4-associated factor 10	Dcaf10	PPVAGSPRLPGGPAVSPAERAGEFAAPGALE	UID856
NaN	NaN	NaN	NaN	NaN	NaN	NaN	NaN	NaN	NaN	NaN	NaN	NaN	NaN	NaN	NaN	NaN	NaN	NaN	NaN	NaN	NaN	NaN	NaN	S	4	___1	0.990056	8	A2AKB9;A2AKB9-4;A2AKB9-2	8;8;8	A2AKB9	A2AKB9	DDB1- and CUL4-associated factor 10	Dcaf10	________MFPFGPHSPGGDETAGAEEPPPL	UID857
NaN	NaN	NaN	NaN	NaN	NaN	NaN	NaN	NaN	NaN	NaN	NaN	NaN	NaN	NaN	NaN	NaN	NaN	NaN	NaN	NaN	NaN	NaN	NaN	S	4	___1	0.99661	30	A2AKB9;A2AKB9-4;A2AKB9-2	30;30;30	A2AKB9	A2AKB9	DDB1- and CUL4-associated factor 10	Dcaf10	AGAEEPPPLGGPAAASRPPSPAPRPASPQRG	UID858
NaN	NaN	NaN	NaN	NaN	NaN	NaN	NaN	NaN	NaN	NaN	NaN	NaN	NaN	NaN	NaN	NaN	NaN	NaN	NaN	NaN	NaN	NaN	NaN	S	4	___1	0.998471	34	A2AKB9;A2AKB9-4;A2AKB9-2	34;34;34	A2AKB9	A2AKB9	DDB1- and CUL4-associated factor 10	Dcaf10	EPPPLGGPAAASRPPSPAPRPASPQRGADAA	UID859
24.55777	24.24489	24.42387	24.65551	24.54763	24.24612	25.06423	25.09301	24.92388	NaN	NaN	24.28856	24.23776	24.77711	24.34807	24.0814	24.63771	24.62243	24.28404	24.3002	NaN	24.97854	24.4424	NaN	S	2	___1	0.99815	356	A2AKB9;A2AKB9-3	356;48	A2AKB9	A2AKB9	DDB1- and CUL4-associated factor 10	Dcaf10	LEVGSYPILRARRTTSSSDLTTTSSSSGSRV	UID860
NaN	NaN	NaN	NaN	NaN	NaN	NaN	NaN	NaN	NaN	NaN	NaN	NaN	NaN	NaN	NaN	NaN	NaN	NaN	NaN	NaN	NaN	NaN	NaN	S	2	___1	0.37231	357	A2AKB9;A2AKB9-3	357;49	A2AKB9	A2AKB9	DDB1- and CUL4-associated factor 10	Dcaf10	EVGSYPILRARRTTSSSDLTTTSSSSGSRVS	UID861
NaN	NaN	NaN	NaN	NaN	NaN	NaN	NaN	NaN	NaN	NaN	NaN	NaN	NaN	NaN	NaN	NaN	NaN	NaN	NaN	NaN	NaN	NaN	NaN	S	2	___1	0.37231	358	A2AKB9;A2AKB9-3	358;50	A2AKB9	A2AKB9	DDB1- and CUL4-associated factor 10	Dcaf10	VGSYPILRARRTTSSSDLTTTSSSSGSRVSG	UID862
NaN	NaN	NaN	24.05763	NaN	NaN	NaN	24.58761	NaN	NaN	NaN	NaN	NaN	NaN	NaN	NaN	NaN	NaN	NaN	NaN	NaN	NaN	NaN	NaN	S	2	___1	0.999968	183	Q61234;A2AKD7	183;183	Q61234	Q61234	Alpha-1-syntrophin	Snta1	PYFKNSAGGTSVGWDSPPASPLQRQPSSPGP	UID863
NaN	NaN	NaN	NaN	NaN	NaN	NaN	NaN	NaN	NaN	NaN	NaN	NaN	NaN	NaN	NaN	NaN	NaN	NaN	NaN	NaN	NaN	NaN	NaN	S	2	___1	1	187	Q61234;A2AKD7	187;187	Q61234	Q61234	Alpha-1-syntrophin	Snta1	NSAGGTSVGWDSPPASPLQRQPSSPGPQPRN	UID864
29.65089	24.66069	NaN	25.665	23.42854	24.58698	24.99792	25.34574	25.08164	NaN	NaN	NaN	NaN	NaN	NaN	NaN	NaN	NaN	NaN	NaN	NaN	NaN	NaN	NaN	S	2	___1	1	194	Q61234;A2AKD7	194;194	Q61234	Q61234	Alpha-1-syntrophin	Snta1	VGWDSPPASPLQRQPSSPGPQPRNLSEAKHV	UID865
NaN	29.20981	29.0477	29.69239	29.66831	29.59237	30.04179	30.10262	30.13944	29.84211	29.96334	29.63053	29.91855	28.97465	28.74695	28.47534	29.07168	29.24345	29.61569	29.55008	29.29141	29.78497	29.38924	29.41066	S	2	___1	1	195	Q61234;A2AKD7	195;195	Q61234	Q61234	Alpha-1-syntrophin	Snta1	GWDSPPASPLQRQPSSPGPQPRNLSEAKHVS	UID866
NaN	NaN	NaN	NaN	NaN	NaN	NaN	NaN	NaN	23.47519	NaN	NaN	NaN	NaN	NaN	NaN	NaN	NaN	NaN	NaN	NaN	NaN	NaN	NaN	S	2	___1	1	3664	Q80TF6;A2AKH9	3664;3246	Q80TF6	Q80TF6	StAR-related lipid transfer protein 9	Stard9	ETPGLHEESTHNKLQSPPLPSPHLRVQKADL	UID867
NaN	NaN	NaN	NaN	NaN	NaN	NaN	NaN	NaN	NaN	NaN	NaN	NaN	NaN	NaN	NaN	NaN	NaN	NaN	NaN	NaN	NaN	NaN	NaN	S	2	___1	1	3669	Q80TF6;A2AKH9	3669;3251	Q80TF6	Q80TF6	StAR-related lipid transfer protein 9	Stard9	HEESTHNKLQSPPLPSPHLRVQKADLGQNFT	UID868
23.0647	NaN	NaN	NaN	NaN	NaN	23.92832	NaN	24.24264	NaN	24.06784	23.86891	NaN	NaN	NaN	NaN	NaN	NaN	NaN	NaN	NaN	NaN	23.39087	NaN	S	2	___1	0.988969	1164	Q80TF6;A2AKH9	1164;746	Q80TF6	Q80TF6	StAR-related lipid transfer protein 9	Stard9	MPSDSSLCTQKYRSFSLDSLIDPENRQGEPF	UID869
NaN	NaN	NaN	NaN	NaN	NaN	NaN	NaN	NaN	NaN	NaN	NaN	NaN	NaN	NaN	NaN	NaN	NaN	NaN	NaN	NaN	NaN	NaN	NaN	S	2	___1	0.999574	1167	Q80TF6;A2AKH9	1167;749	Q80TF6	Q80TF6	StAR-related lipid transfer protein 9	Stard9	DSSLCTQKYRSFSLDSLIDPENRQGEPFLGS	UID870
29.0727	29.09474	28.9301	28.75996	28.87353	29.0693	28.76598	28.89006	28.76024	28.29294	28.26396	28.42346	28.37298	28.79442	28.91396	28.35607	28.32251	28.28947	28.97191	28.42646	NaN	29.06976	28.06522	28.14458	S	2	___1	0.999985	1042	P43406;A2AKI5;F6RWM8;F6W6Q6	1042;1006;57;118	P43406	P43406	Integrin alpha-V;Integrin alpha-V heavy chain;Integrin alpha-V light chain	Itgav	QEREQLQPHENGEGNSET_____________	UID871
NaN	NaN	NaN	NaN	NaN	NaN	NaN	NaN	NaN	NaN	NaN	NaN	NaN	NaN	NaN	NaN	NaN	NaN	NaN	NaN	NaN	NaN	NaN	NaN	S	2	___1	0.499999	88	O08992;A2AKJ9;A2AKJ6;H3BLG5;Q3TMX0	88;88;87;88;87	O08992	O08992	Syntenin-1	Sdcbp	MVSGAPAQGQLVARPSSVNYMVAPVTGNDAG	UID872
NaN	24.72182	NaN	24.43199	NaN	NaN	NaN	NaN	NaN	NaN	25.41803	NaN	NaN	24.28447	NaN	NaN	NaN	NaN	24.17995	25.04431	NaN	NaN	24.58892	NaN	S	2	___1	0.938263	89	O08992;A2AKJ9;A2AKJ6;H3BLG5;Q3TMX0	89;89;88;89;88	O08992	O08992	Syntenin-1	Sdcbp	VSGAPAQGQLVARPSSVNYMVAPVTGNDAGI	UID873
23.68378	23.94798	NaN	23.82987	23.70145	24.03733	23.66145	23.73293	23.8532	23.71639	24.09184	23.51965	NaN	NaN	NaN	NaN	NaN	NaN	NaN	22.85929	NaN	24.14055	NaN	NaN	S	3	___1	1	132	O08992;A2AKJ9;A2AKJ6;H3BLG5;Q3TMX0	132;132;131;132;131	O08992	O08992	Syntenin-1	Sdcbp	ILCKDQDGKIGLRLKSIDNGIFVQLVQANSP	UID874
25.40422	25.14461	NaN	25.16166	25.26842	25.46236	25.32913	25.26406	25.25451	25.69357	26.08815	25.68351	25.47689	24.53285	24.57848	24.14499	24.70446	24.634	25.36956	25.55462	25.56892	25.68872	25.82287	25.3254	S	2	___1	0.999986	6	O08992;A2AKJ9;A2AKJ6;H3BLG5;Q3TMX0;A2AKJ5	6;6;6;6;6;6	O08992	O08992	Syntenin-1	Sdcbp	__________MSLYPSLEDLKVDKVIQAQTA	UID875
NaN	NaN	NaN	24.8691	25.71146	NaN	NaN	NaN	25.86521	25.30577	25.67624	25.6715	NaN	NaN	NaN	25.45516	25.41116	25.40087	25.83302	25.82675	NaN	25.87891	NaN	25.60674	S	3	___1	1	1376	A2AKX3;A2AKX3-2	1376;995	A2AKX3	A2AKX3	Probable helicase senataxin	Setx	RVSRIVQGSDVLEADSDEPDDHRVSEPLAIS	UID876
NaN	NaN	NaN	NaN	NaN	NaN	NaN	NaN	NaN	NaN	NaN	NaN	NaN	29.24799	29.56625	NaN	28.77612	28.85097	NaN	NaN	NaN	NaN	NaN	NaN	S	4	___1	0.999982	112	Q8BG05;E9Q7H5;A2AL12;B2RXM2;J3QNY1;Q8BG05-2	112;90;112;90;90;90	Q8BG05	Q8BG05	Heterogeneous nuclear ribonucleoprotein A3	Hnrnpa3;Gm8991;Gm6793;Gm9242	PHKVDGRVVEPKRAVSREDSVKPGAHLTVKK	UID877
NaN	NaN	NaN	26.70081	26.65731	26.34394	NaN	NaN	26.23767	26.92003	NaN	26.35646	NaN	NaN	NaN	27.71967	NaN	NaN	25.98787	NaN	26.65731	26.76433	NaN	NaN	S	2	___1	0.999993	116	Q8BG05;E9Q7H5;A2AL12;B2RXM2;J3QNY1;Q8BG05-2;V9GX38	116;94;116;94;94;94;61	Q8BG05	Q8BG05	Heterogeneous nuclear ribonucleoprotein A3	Hnrnpa3;Gm8991;Gm6793;Gm9242;Gm17190	DGRVVEPKRAVSREDSVKPGAHLTVKKIFVG	UID878
25.23118	25.10498	25.76023	24.76527	24.71246	25.02905	25.42352	24.67185	NaN	NaN	NaN	NaN	NaN	24.28982	24.43199	24.3978	24.73928	25.19517	NaN	NaN	25.24391	24.94114	25.23889	24.8259	S	2	___1	0.999919	43	Q8BG05;E9Q7H5;A2AL12;B2RXM2;J3QNY1;Q8BG05-2	43;21;43;21;21;21	Q8BG05	Q8BG05	Heterogeneous nuclear ribonucleoprotein A3	Hnrnpa3;Gm8991;Gm6793;Gm9242	PKEPEQLRKLFIGGLSFETTDDSLREHFEKW	UID879
26.75124	27.06075	26.32906	26.9232	26.71476	26.75888	26.86538	26.93101	26.82068	27.08699	26.84637	NaN	25.55113	26.03915	25.88339	26.10482	26.36865	25.73053	NaN	24.33006	26.63312	26.69192	NaN	26.37277	S	2	___1	0.999998	359	Q8BG05;E9Q7H5;A2AL12;B2RXM2;J3QNY1;Q8BG05-2;A2AL13	359;280;298;331;337;337;174	Q8BG05	Q8BG05	Heterogeneous nuclear ribonucleoprotein A3	Hnrnpa3;Gm8991;Gm6793;Gm9242	YGPMKGGSFGGRSSGSPYGGGYGSGGGSGGY	UID880
NaN	NaN	NaN	NaN	24.60303	25.19336	24.12353	24.53279	NaN	NaN	NaN	NaN	NaN	NaN	NaN	NaN	NaN	NaN	NaN	NaN	24.85419	NaN	NaN	NaN	S	3	___1	0.97681	1355	A2AL36;R4GML3;E9Q9E7;R4GML4;R4GML6	1355;107;801;802;1355	A2AL36	A2AL36	Centriolin	Cntrl	SKQREERRQKASTQHSEEEVDGLHRDIDDLL	UID881
25.294	24.65927	24.9242	24.94324	25.61585	25.72741	25.65625	25.1747	25.48919	25.51686	25.57707	25.81563	25.67705	25.09088	24.7452	24.94356	24.96807	25.56666	25.21619	25.34702	25.33637	25.65682	25.51159	24.93854	S	2	___1	1	57	Q8C0I1;A2AL49;A2AL50	57;83;83	Q8C0I1	Q8C0I1	Alkyldihydroxyacetonephosphate synthase, peroxisomal	Agps	TNECKARRAASAAGASPAATPAAPESGTIPK	UID882
24.92782	25.25595	24.41409	25.01312	25.25368	NaN	NaN	25.50458	25.31199	25.04935	25.16192	25.40402	25.43756	25.44569	25.49674	24.89971	25.52432	25.35414	NaN	NaN	24.58044	25.61748	25.38594	24.78357	S	2	___1	0.999308	97	P70279;A2ALA0	97;97	P70279	P70279	Surfeit locus protein 6	Surf6	NPMVSKQEKGLSSLGSPKDSQGTARESVFAL	UID883
24.94181	NaN	NaN	NaN	NaN	24.41416	25.32086	25.22722	24.85657	NaN	NaN	NaN	NaN	25.55532	25.55004	NaN	NaN	25.46389	NaN	24.90917	25.19937	NaN	NaN	NaN	S	2	___1	1	227	P09925;V9GXE6;A2ALA6	227;217;259	P09925	P09925	Surfeit locus protein 1	Surf1	IVRLTENRKPFVPENSPERNHWYYRDLEAMA	UID884
24.44784	25.92504	NaN	26.00663	26.12646	26.30327	25.66842	NaN	26.20602	25.63586	25.48613	25.59069	25.92613	NaN	24.15854	NaN	NaN	23.83413	25.75394	25.44613	25.49616	26.34565	25.63218	24.54828	S	2	___1	0.999911	35	Q6NZB0;A2ALF3;F6TQL3;E9PZT4;F6QIL6;D3Z4I5	35;35;11;35;17;35	Q6NZB0	Q6NZB0	DnaJ homolog subfamily C member 8	Dnajc8	FMTFYSEVKQIEKRDSVLTSKNQIERLTRPG	UID885
NaN	NaN	NaN	NaN	NaN	NaN	NaN	NaN	NaN	NaN	NaN	NaN	NaN	NaN	NaN	NaN	NaN	NaN	NaN	NaN	NaN	NaN	NaN	NaN	S	2	___1	0.982316	903	Q3V0C5;A2ALR9;Q3V0C5-5;Q3V0C5-2;A2ALR5	903;887;904;931;134	Q3V0C5	Q3V0C5	Ubiquitin carboxyl-terminal hydrolase 48	Usp48	DNKKVMKDSAPELNVSSSETEEDKEEAKPDG	UID886
NaN	NaN	NaN	NaN	NaN	NaN	NaN	NaN	NaN	NaN	NaN	NaN	NaN	NaN	NaN	NaN	NaN	NaN	NaN	NaN	NaN	NaN	NaN	NaN	S	3	___1	0.904734	904	Q3V0C5;A2ALR9;Q3V0C5-5;Q3V0C5-2;A2ALR5	904;888;905;932;135	Q3V0C5	Q3V0C5	Ubiquitin carboxyl-terminal hydrolase 48	Usp48	NKKVMKDSAPELNVSSSETEEDKEEAKPDGE	UID887
NaN	NaN	NaN	NaN	NaN	NaN	NaN	NaN	NaN	NaN	NaN	NaN	NaN	NaN	NaN	NaN	NaN	NaN	NaN	NaN	NaN	NaN	NaN	NaN	S	3	___1	0.915917	905	Q3V0C5;A2ALR9;Q3V0C5-5;Q3V0C5-2;A2ALR5	905;889;906;933;136	Q3V0C5	Q3V0C5	Ubiquitin carboxyl-terminal hydrolase 48	Usp48	KKVMKDSAPELNVSSSETEEDKEEAKPDGEK	UID888
NaN	NaN	NaN	23.79074	NaN	NaN	NaN	NaN	24.59833	NaN	NaN	NaN	24.41706	NaN	NaN	NaN	24.13985	23.72931	24.78676	NaN	NaN	25.20307	NaN	NaN	S	2	___1	0.85952	236	A2ALU4;A7TU71	236;236	A2ALU4	A2ALU4	Protein Shroom2	Shroom2	CSSTPDHTLPKADASSTENILYKVGLWEASR	UID889
NaN	23.70936	NaN	24.95544	NaN	24.57288	NaN	NaN	NaN	NaN	NaN	NaN	24.94391	NaN	NaN	NaN	NaN	NaN	25.04777	25.59554	25.48867	25.90054	24.68196	24.76552	S	2	___1	1	285	A2ALU4;A7TU71	285;285	A2ALU4	A2ALU4	Protein Shroom2	Shroom2	RPSCFIPRVPGNSSKSPRPEDNVEPKIATHG	UID890
NaN	NaN	NaN	NaN	NaN	NaN	NaN	NaN	NaN	NaN	NaN	NaN	NaN	NaN	NaN	NaN	NaN	NaN	NaN	NaN	NaN	NaN	NaN	NaN	S	3	___1	0.646715	957	A2ALU4;A7TU71	957;957	A2ALU4	A2ALU4	Protein Shroom2	Shroom2	AGLDQQQRPQYIHERSRSSPSTDHYSQEVPV	UID891
NaN	NaN	NaN	NaN	NaN	NaN	NaN	NaN	NaN	NaN	NaN	NaN	NaN	NaN	NaN	NaN	NaN	NaN	NaN	NaN	NaN	NaN	NaN	NaN	S	3	___1	0.570822	959	A2ALU4;A7TU71	959;959	A2ALU4	A2ALU4	Protein Shroom2	Shroom2	LDQQQRPQYIHERSRSSPSTDHYSQEVPVEP	UID892
NaN	NaN	NaN	NaN	NaN	NaN	NaN	NaN	NaN	NaN	NaN	NaN	NaN	NaN	NaN	NaN	NaN	NaN	NaN	NaN	NaN	NaN	NaN	NaN	S	3	___1	0.575012	960	A2ALU4;A7TU71	960;960	A2ALU4	A2ALU4	Protein Shroom2	Shroom2	DQQQRPQYIHERSRSSPSTDHYSQEVPVEPN	UID893
24.22641	NaN	23.94592	NaN	24.58703	24.26012	24.16967	23.87249	25.02728	NaN	23.95251	NaN	NaN	NaN	NaN	NaN	NaN	23.77886	24.03053	NaN	24.29733	24.14149	NaN	NaN	S	2	___1	0.999879	5	A2AM05;A2AM05-4;A2AM05-2	5;5;5	A2AM05	A2AM05	Centlein	Cntln	___________MAARSPSSSPPPPPVRRSSR	UID894
NaN	NaN	NaN	NaN	NaN	NaN	NaN	NaN	NaN	NaN	NaN	NaN	NaN	NaN	NaN	NaN	NaN	NaN	NaN	NaN	NaN	NaN	NaN	NaN	S	2	___1	0.990876	7	A2AM05;A2AM05-4;A2AM05-2	7;7;7	A2AM05	A2AM05	Centlein	Cntln	_________MAARSPSSSPPPPPVRRSSRRS	UID895
NaN	NaN	NaN	NaN	NaN	NaN	NaN	NaN	NaN	NaN	NaN	NaN	NaN	NaN	NaN	NaN	NaN	NaN	NaN	NaN	NaN	NaN	NaN	NaN	S	2	___1	0.917671	8	A2AM05;A2AM05-4;A2AM05-2	8;8;8	A2AM05	A2AM05	Centlein	Cntln	________MAARSPSSSPPPPPVRRSSRRSL	UID896
NaN	NaN	NaN	NaN	NaN	NaN	NaN	NaN	NaN	NaN	NaN	NaN	NaN	NaN	NaN	NaN	NaN	NaN	NaN	NaN	NaN	NaN	NaN	NaN	S	2	___1	0.999702	9	A2AM05;A2AM05-4;A2AM05-2	9;9;9	A2AM05	A2AM05	Centlein	Cntln	_______MAARSPSSSPPPPPVRRSSRRSLR	UID897
23.59298	24.22501	NaN	23.99593	NaN	23.82929	24.33974	23.87446	23.87877	23.64273	24.16377	23.84556	23.55028	24.15228	NaN	24.33504	23.96235	24.09023	23.89087	23.79184	24.03557	23.94664	23.84632	23.92298	S	2	___1	0.999969	1324	A2AM05;A2AM05-4;A2AM05-3	1324;1323;189	A2AM05	A2AM05	Centlein	Cntln	STHKAQTLAASILNISRSDLEEILDTEDELE	UID898
NaN	NaN	NaN	NaN	NaN	NaN	24.4393	24.70393	24.80445	NaN	NaN	25.13403	NaN	NaN	NaN	NaN	NaN	NaN	NaN	NaN	22.5877	NaN	23.79808	NaN	S	2	___1	0.888126	303	A2AM29	303	A2AM29	A2AM29	Protein AF-9	Mllt3	ASDSEELSAKKRKKSSSEALFKSFSSAPPLI	UID899
NaN	NaN	NaN	NaN	NaN	NaN	NaN	NaN	NaN	NaN	NaN	NaN	NaN	NaN	NaN	NaN	NaN	NaN	NaN	NaN	NaN	NaN	NaN	NaN	S	3	___1	0.999826	470	Q80XI3;A2AMI6;Z4YKC4;A2AMI2;Q80XI3-2;Q80XI3-4;Q80XI3-3	470;480;477;470;470;488;481	Q80XI3	Q80XI3	Eukaryotic translation initiation factor 4 gamma 3	Eif4g3	TCLSKDAKEMQDKAESESDGQAEETADPQSL	UID900
NaN	NaN	NaN	NaN	NaN	NaN	NaN	NaN	NaN	NaN	NaN	NaN	NaN	NaN	NaN	NaN	NaN	NaN	NaN	NaN	NaN	NaN	NaN	NaN	S	3	___1	0.999955	472	Q80XI3;A2AMI6;Z4YKC4;A2AMI2;Q80XI3-2;Q80XI3-4;Q80XI3-3	472;482;479;472;472;490;483	Q80XI3	Q80XI3	Eukaryotic translation initiation factor 4 gamma 3	Eif4g3	LSKDAKEMQDKAESESDGQAEETADPQSLHS	UID901
24.63439	24.53913	24.96548	24.22582	NaN	24.68822	24.61077	24.68309	24.97828	25.45403	25.06521	24.89745	24.65513	24.55391	24.87727	24.65567	24.75159	25.05009	24.1879	24.53736	NaN	24.94597	24.68126	24.90417	S	2	___1	0.995168	267	Q80XI3;A2AMI6;Z4YKC4;A2AMI2;Q80XI3-2;Q80XI3-4;Q80XI3-3	267;277;274;267;267;285;278	Q80XI3	Q80XI3	Eukaryotic translation initiation factor 4 gamma 3	Eif4g3	ETAAGEPTPEPPRTSSPTSLPPLARSSLPSP	UID902
NaN	24.45249	24.90399	25.31655	NaN	NaN	NaN	25.63862	25.91214	25.41513	25.79434	25.95374	25.78374	NaN	NaN	24.22295	24.4957	NaN	25.41002	25.63594	25.33231	25.93504	25.61321	25.35542	S	2	___1	1	325	A2AMM0	325	A2AMM0	A2AMM0	Muscle-related coiled-coil protein	Murc	DEFSETEKEVTKGGYSPQEGGDPPTPEPLKV	UID903
NaN	NaN	NaN	NaN	NaN	NaN	NaN	NaN	NaN	NaN	NaN	NaN	NaN	NaN	NaN	NaN	NaN	NaN	NaN	NaN	NaN	NaN	NaN	NaN	S	3	___1	0.999617	309	A2AMM0	309	A2AMM0	A2AMM0	Muscle-related coiled-coil protein	Murc	IISGSLALGPIHEFHSDEFSETEKEVTKGGY	UID904
NaN	NaN	NaN	NaN	NaN	NaN	NaN	NaN	NaN	NaN	NaN	NaN	NaN	NaN	NaN	NaN	NaN	NaN	NaN	NaN	NaN	NaN	NaN	NaN	S	3	___1	0.958495	313	A2AMM0	313	A2AMM0	A2AMM0	Muscle-related coiled-coil protein	Murc	SLALGPIHEFHSDEFSETEKEVTKGGYSPQE	UID905
NaN	NaN	NaN	NaN	NaN	NaN	NaN	NaN	NaN	NaN	NaN	NaN	NaN	NaN	NaN	NaN	NaN	NaN	NaN	NaN	NaN	NaN	NaN	NaN	S	3	___1	0.932648	19	A2AMM0	19	A2AMM0	A2AMM0	Muscle-related coiled-coil protein	Murc	NGSASNAGKIHQNRLSSVTEDEDQDAALTIV	UID906
24.01171	24.17547	NaN	25.09132	26.13361	26.08639	NaN	26.67627	27.05631	25.97437	25.79798	26.96102	25.491	24.52415	NaN	NaN	NaN	24.72822	25.59027	25.57845	25.42201	26.31776	26.36821	25.83161	S	2	___1	0.999318	20	A2AMM0	20	A2AMM0	A2AMM0	Muscle-related coiled-coil protein	Murc	GSASNAGKIHQNRLSSVTEDEDQDAALTIVT	UID907
NaN	NaN	NaN	NaN	NaN	NaN	NaN	NaN	NaN	NaN	NaN	NaN	NaN	NaN	NaN	NaN	NaN	NaN	NaN	NaN	NaN	NaN	NaN	NaN	S	3	___1	0.985171	171	A2AMM0	171	A2AMM0	A2AMM0	Muscle-related coiled-coil protein	Murc	NQEEAEEVFDPPIELSSDEEYYVEESRSARL	UID908
NaN	NaN	NaN	NaN	NaN	NaN	NaN	NaN	NaN	NaN	NaN	NaN	NaN	NaN	NaN	NaN	NaN	NaN	NaN	NaN	NaN	NaN	NaN	NaN	S	3	___1	0.985172	172	A2AMM0	172	A2AMM0	A2AMM0	Muscle-related coiled-coil protein	Murc	QEEAEEVFDPPIELSSDEEYYVEESRSARLR	UID909
NaN	NaN	NaN	NaN	NaN	NaN	NaN	NaN	NaN	NaN	NaN	NaN	NaN	NaN	NaN	NaN	NaN	NaN	NaN	NaN	NaN	NaN	NaN	NaN	S	3	___1	0.999039	225	Q9D0I8;A2AMV1	225;224	Q9D0I8	Q9D0I8	mRNA turnover protein 4 homolog	Mrto4	AQSGRFQQMDDDLPESAPESEGESEEEDDS_	UID910
NaN	NaN	NaN	NaN	NaN	NaN	NaN	NaN	NaN	NaN	NaN	NaN	NaN	NaN	NaN	NaN	NaN	NaN	NaN	NaN	NaN	NaN	NaN	NaN	S	3	___1	0.996368	229	Q9D0I8;A2AMV1	229;228	Q9D0I8	Q9D0I8	mRNA turnover protein 4 homolog	Mrto4	RFQQMDDDLPESAPESEGESEEEDDS_____	UID911
NaN	NaN	NaN	NaN	NaN	NaN	NaN	NaN	NaN	NaN	NaN	NaN	NaN	NaN	NaN	NaN	NaN	NaN	NaN	NaN	NaN	NaN	NaN	NaN	S	3	___1	0.993305	233	Q9D0I8;A2AMV1	233;232	Q9D0I8	Q9D0I8	mRNA turnover protein 4 homolog	Mrto4	MDDDLPESAPESEGESEEEDDS_________	UID912
NaN	NaN	NaN	NaN	NaN	NaN	NaN	NaN	NaN	NaN	NaN	NaN	NaN	NaN	NaN	NaN	NaN	NaN	NaN	NaN	NaN	NaN	NaN	NaN	S	3	___1	0.467465	632	Q91VX2;A2AMY5	632;631	Q91VX2	Q91VX2	Ubiquitin-associated protein 2	Ubap2	SYDQSSVHTRIAYQSSASPPDSAPGSVANGH	UID913
28.91413	29.14119	28.73172	29.49962	29.61486	NaN	29.39356	29.28032	29.59845	28.94131	NaN	28.74432	29.20086	28.71299	28.42906	28.67023	28.42025	28.72058	28.94086	28.89706	28.78141	29.26624	28.85049	28.92496	S	2	___1	0.999524	634	Q91VX2;A2AMY5	634;633	Q91VX2	Q91VX2	Ubiquitin-associated protein 2	Ubap2	DQSSVHTRIAYQSSASPPDSAPGSVANGHGG	UID914
NaN	NaN	NaN	NaN	NaN	NaN	NaN	NaN	NaN	NaN	NaN	NaN	NaN	NaN	NaN	NaN	NaN	NaN	NaN	NaN	NaN	NaN	NaN	NaN	S	3	___1	0.827875	638	Q91VX2;A2AMY5	638;637	Q91VX2	Q91VX2	Ubiquitin-associated protein 2	Ubap2	VHTRIAYQSSASPPDSAPGSVANGHGGGRSQ	UID915
27.03653	26.45377	26.90953	26.61961	26.75545	27.17512	26.79154	26.84828	27.11545	27.17531	27.2748	27.40332	27.61905	26.60795	23.94575	27.05466	26.85424	26.93033	26.81653	26.94481	27.20247	27.68117	27.00892	26.84314	S	2	___1	0.852489	619	A2AN08;A2AN08-5;A2AN08-3	619;619;619	A2AN08	A2AN08	E3 ubiquitin-protein ligase UBR4	Ubr4	EKAAPPPPPPPPPLESSPRVKSPNKQASGEK	UID916
NaN	26.45377	26.90953	26.61961	26.75545	NaN	26.79154	26.84828	27.11545	27.17531	27.2748	27.40332	27.61905	26.60795	23.94575	27.05466	26.85424	26.93033	26.81653	26.94481	27.20247	27.68117	23.49302	26.84314	S	3	___1	0.652923	620	A2AN08;A2AN08-5;A2AN08-3	620;620;620	A2AN08	A2AN08	E3 ubiquitin-protein ligase UBR4	Ubr4	KAAPPPPPPPPPLESSPRVKSPNKQASGEKG	UID917
25.44547	25.15004	25.03334	24.06891	24.71392	24.69779	24.68929	24.98742	24.94829	NaN	25.18945	NaN	NaN	25.13293	25.17402	25.42857	NaN	NaN	24.51352	24.68549	25.03419	24.97163	25.13692	NaN	S	2	___1	1	178	A2AN08;A2AN08-5;A2AN08-3;A2AN08-4	178;178;178;178	A2AN08	A2AN08	E3 ubiquitin-protein ligase UBR4	Ubr4	TVKTLSDVEDQKELASPVSPELRQKEVQMNF	UID918
25.14899	24.90949	NaN	NaN	NaN	NaN	NaN	NaN	22.29449	24.74602	24.93575	24.81836	25.08095	24.98255	25.01214	NaN	NaN	NaN	NaN	24.83099	25.21908	25.05619	25.04852	24.83894	S	2	___1	1	181	A2AN08;A2AN08-5;A2AN08-3;A2AN08-4	181;181;181;181	A2AN08	A2AN08	E3 ubiquitin-protein ligase UBR4	Ubr4	TLSDVEDQKELASPVSPELRQKEVQMNFLNQ	UID919
NaN	NaN	NaN	NaN	NaN	NaN	NaN	NaN	NaN	NaN	NaN	NaN	NaN	NaN	NaN	NaN	NaN	NaN	NaN	NaN	NaN	NaN	NaN	NaN	S	3	___1	0.249999	4455	A2AN08;A2AN08-5;A2AN08-3;A2AN08-2	4455;4483;4431;1296	A2AN08	A2AN08	E3 ubiquitin-protein ligase UBR4	Ubr4	RMRGLLGDATEEFIESLDSTTDEEEDEEEVY	UID920
NaN	NaN	NaN	NaN	NaN	NaN	NaN	NaN	NaN	NaN	NaN	NaN	NaN	NaN	NaN	NaN	NaN	NaN	NaN	NaN	NaN	NaN	NaN	NaN	S	3	___1	0.335139	4458	A2AN08;A2AN08-5;A2AN08-3;A2AN08-2	4458;4486;4434;1299	A2AN08	A2AN08	E3 ubiquitin-protein ligase UBR4	Ubr4	GLLGDATEEFIESLDSTTDEEEDEEEVYRMA	UID921
NaN	NaN	NaN	NaN	23.24789	23.24828	NaN	22.1893	25.24978	25.68024	NaN	24.70382	24.85334	NaN	24.31831	NaN	NaN	22.01004	25.0008	25.16077	23.47209	23.91223	23.53029	23.55039	S	2	___1	0.993302	4083	A2AN08;A2AN08-5;A2AN08-3;A2AN08-2;Z4YMA7	4083;4111;4059;924;924	A2AN08	A2AN08	E3 ubiquitin-protein ligase UBR4	Ubr4	WKKCLPIRGVDGNGKSPSKSELHRLYLTEKY	UID922
25.63345	24.37285	24.6608	24.85129	28.85049	NaN	NaN	NaN	NaN	NaN	NaN	NaN	NaN	NaN	24.95509	24.85614	NaN	25.28708	NaN	NaN	NaN	28.00416	27.62519	NaN	S	2	___1	0.998687	1759	A2AN08;A2AN08-5;A2AN08-3;F6SSP6	1759;1759;1759;471	A2AN08	A2AN08	E3 ubiquitin-protein ligase UBR4	Ubr4	FQSEPRVSESLVRHASTSPADKAKVTISDGK	UID923
28.60555	27.90644	27.79017	28.01191	NaN	NaN	NaN	NaN	NaN	27.65294	27.19498	NaN	NaN	28.82623	28.2985	28.07551	NaN	NaN	NaN	28.08694	27.59071	NaN	NaN	27.93472	S	2	___1	0.997809	1761	A2AN08;A2AN08-5;A2AN08-3;F6SSP6	1761;1761;1761;473	A2AN08	A2AN08	E3 ubiquitin-protein ligase UBR4	Ubr4	SEPRVSESLVRHASTSPADKAKVTISDGKVT	UID924
29.80836	29.39153	29.02266	30.70116	30.74479	NaN	30.40253	NaN	30.52066	26.10713	30.40436	NaN	NaN	30.57344	NaN	30.56229	30.53185	30.10024	30.2179	30.27952	30.20536	23.40523	30.41569	30.18151	S	3	___1	0.995058	2715	A2AN08;A2AN08-5;A2AN08-3;F6SSP6	2715;2743;2726;1438	A2AN08	A2AN08	E3 ubiquitin-protein ligase UBR4	Ubr4	RVLRPRNKRRHVTLPSSPRSNTPMGDKDDDD	UID925
29.80836	29.39153	29.02266	30.70116	NaN	23.86759	30.40253	NaN	30.52066	30.15436	30.40436	30.39407	NaN	30.57344	30.78581	30.56229	30.53185	30.10024	30.2179	NaN	30.20536	30.58459	30.41569	30.18151	S	2	___1	0.986155	2716	A2AN08;A2AN08-5;A2AN08-3;F6SSP6	2716;2744;2727;1439	A2AN08	A2AN08	E3 ubiquitin-protein ligase UBR4	Ubr4	VLRPRNKRRHVTLPSSPRSNTPMGDKDDDDD	UID926
NaN	NaN	NaN	NaN	NaN	NaN	NaN	NaN	NaN	NaN	NaN	NaN	NaN	NaN	NaN	NaN	NaN	NaN	NaN	NaN	NaN	NaN	NaN	NaN	S	2	___1	0.999403	2719	A2AN08;A2AN08-5;A2AN08-3;F6SSP6	2719;2747;2730;1442	A2AN08	A2AN08	E3 ubiquitin-protein ligase UBR4	Ubr4	PRNKRRHVTLPSSPRSNTPMGDKDDDDDDDA	UID927
NaN	NaN	NaN	NaN	NaN	NaN	NaN	NaN	NaN	NaN	NaN	NaN	NaN	NaN	NaN	NaN	NaN	NaN	NaN	NaN	NaN	NaN	NaN	NaN	S	3	___1	0.240491	365	A2AN08;A2AN08-5;A2AN08-3;A2AN08-4	365;365;365;365	A2AN08	A2AN08	E3 ubiquitin-protein ligase UBR4	Ubr4	LHVGSAQQVRTGSTSSKEDDYESDAATIVQK	UID928
NaN	NaN	NaN	25.14141	25.00813	25.54981	24.68346	25.38903	24.86934	NaN	NaN	NaN	NaN	NaN	NaN	NaN	22.85325	26.38078	NaN	24.62895	NaN	26.7226	NaN	NaN	S	3	___1	0.7532	2882	A2AN08;A2AN08-5;A2AN08-3;F6SSP6	2882;2910;2858;1570	A2AN08	A2AN08	E3 ubiquitin-protein ligase UBR4	Ubr4	DEGSTAATDGSTLRTSPADHGGSVGSESGGS	UID929
NaN	NaN	NaN	NaN	NaN	NaN	NaN	NaN	NaN	NaN	NaN	NaN	NaN	NaN	NaN	NaN	NaN	NaN	NaN	NaN	NaN	NaN	NaN	NaN	S	4	___1	0.52482	2889	A2AN08;A2AN08-5;A2AN08-3;F6SSP6	2889;2917;2865;1577	A2AN08	A2AN08	E3 ubiquitin-protein ligase UBR4	Ubr4	TDGSTLRTSPADHGGSVGSESGGSAVDSVAG	UID930
NaN	NaN	NaN	NaN	NaN	NaN	NaN	NaN	NaN	NaN	NaN	NaN	NaN	NaN	NaN	NaN	NaN	25.24405	NaN	NaN	NaN	NaN	NaN	NaN	S	3	___1	0.639013	2892	A2AN08;A2AN08-5;A2AN08-3;F6SSP6	2892;2920;2868;1580	A2AN08	A2AN08	E3 ubiquitin-protein ligase UBR4	Ubr4	STLRTSPADHGGSVGSESGGSAVDSVAGEHS	UID931
NaN	NaN	NaN	NaN	NaN	NaN	NaN	NaN	NaN	NaN	NaN	NaN	NaN	NaN	NaN	NaN	NaN	NaN	NaN	NaN	NaN	NaN	NaN	NaN	S	3	___1	0.213063	2897	A2AN08;A2AN08-5;A2AN08-3;F6SSP6	2897;2925;2873;1585	A2AN08	A2AN08	E3 ubiquitin-protein ligase UBR4	Ubr4	SPADHGGSVGSESGGSAVDSVAGEHSVSGRS	UID932
NaN	NaN	NaN	NaN	NaN	NaN	NaN	NaN	NaN	NaN	24.75134	NaN	NaN	NaN	NaN	NaN	NaN	NaN	NaN	NaN	NaN	NaN	NaN	NaN	S	3	___1	0.962075	2909	A2AN08;A2AN08-5;A2AN08-3;F6SSP6	2909;2937;2885;1597	A2AN08	A2AN08	E3 ubiquitin-protein ligase UBR4	Ubr4	SGGSAVDSVAGEHSVSGRSSAYGDATAEGHP	UID933
NaN	NaN	NaN	NaN	NaN	NaN	NaN	NaN	NaN	NaN	NaN	NaN	NaN	NaN	NaN	NaN	NaN	NaN	NaN	NaN	NaN	NaN	NaN	NaN	S	3	___1	0.901818	208	A2AN08;A2AN08-5;A2AN08-3;A2AN08-4	208;208;208;208	A2AN08	A2AN08	E3 ubiquitin-protein ligase UBR4	Ubr4	FLNQLTSVFNPRTVPSPPISPQALVEGENDE	UID934
NaN	NaN	NaN	NaN	NaN	NaN	NaN	NaN	NaN	NaN	NaN	NaN	NaN	NaN	NaN	NaN	NaN	NaN	NaN	NaN	NaN	NaN	NaN	NaN	S	3	___1	0.850885	212	A2AN08;A2AN08-5;A2AN08-3;A2AN08-4	212;212;212;212	A2AN08	A2AN08	E3 ubiquitin-protein ligase UBR4	Ubr4	LTSVFNPRTVPSPPISPQALVEGENDEQSSP	UID935
NaN	NaN	NaN	NaN	NaN	NaN	24.02741	NaN	24.55462	NaN	NaN	NaN	NaN	NaN	NaN	NaN	NaN	24.15985	NaN	NaN	NaN	NaN	NaN	NaN	S	2	___1	0.999998	87	Q9D772;A2ANP2;A2ANP1	87;87;98	Q9D772	Q9D772	Protein FAM219A	Fam219a	DQSPDEKPLVALDTDSDDDFDMSRYSSSGYS	UID936
NaN	23.99533	NaN	NaN	24.7682	23.13218	24.37961	NaN	NaN	NaN	NaN	NaN	NaN	NaN	NaN	NaN	24.40204	NaN	NaN	24.64422	NaN	NaN	NaN	24.13101	S	2	___1	0.93549	732	Q6GQX6;E9PUD3;A2ANT9	732;664;732	Q6GQX6	Q6GQX6	Ankyrin repeat and SAM domain-containing protein 6	Anks6	SKRPPSGTSATSKSTSPTLTPSPSPKGHTAE	UID937
NaN	NaN	NaN	NaN	NaN	NaN	NaN	NaN	NaN	NaN	NaN	NaN	NaN	NaN	NaN	NaN	NaN	NaN	NaN	NaN	NaN	NaN	NaN	NaN	S	3	___1	0.49468	2905	A2ANY6;J3QMC5	2905;2905	A2ANY6	A2ANY6		Mdn1	SRGLSRGFLEKAHDASSPSQPDLSSLVHLTR	UID938
NaN	NaN	NaN	NaN	NaN	NaN	24.58113	NaN	NaN	24.36606	25.32557	24.84475	NaN	NaN	NaN	NaN	NaN	NaN	24.94365	NaN	NaN	NaN	NaN	NaN	S	3	___1	0.837611	2906	A2ANY6;J3QMC5	2906;2906	A2ANY6	A2ANY6		Mdn1	RGLSRGFLEKAHDASSPSQPDLSSLVHLTRR	UID939
25.35659	24.90614	24.69317	25.71112	25.43068	25.60614	25.48247	25.87415	25.5552	25.5817	25.98611	NaN	25.8663	24.81787	24.93378	24.85096	25.45569	25.30379	NaN	25.71913	25.45676	25.7757	25.34844	NaN	S	2	___1	1	4808	A2ANY6;J3QMC5	4808;4803	A2ANY6	A2ANY6		Mdn1	PGVDEEDSELVAKDDSLDAGNLNKNKKHQDE	UID940
28.43678	28.46537	28.26812	29.04315	29.18575	28.92349	28.9986	28.58434	28.65867	28.3962	28.48331	28.55215	28.21628	28.66506	28.63533	28.7938	28.38006	28.25822	28.93024	28.7267	28.88454	28.68746	28.67922	28.32393	S	3	___1	1	4827	A2ANY6;J3QMC5	4827;4822	A2ANY6	A2ANY6		Mdn1	GNLNKNKKHQDEKEDSEPEDVEQGQEKINEQ	UID941
25.32752	25.32804	25.1817	25.15889	26.0549	25.71626	25.37706	25.55725	25.7237	25.33276	NaN	25.45387	24.80892	25.35521	25.00642	25.6091	25.14394	25.52322	25.30598	25.56613	25.23045	25.62296	25.79843	25.37206	S	2	___1	1	5012	A2ANY6	5012	A2ANY6	A2ANY6		Mdn1	QGLQPQKEEEEEGEQSDAEEQVPEATERKEH	UID942
NaN	NaN	NaN	NaN	NaN	NaN	NaN	NaN	NaN	NaN	NaN	NaN	NaN	NaN	NaN	NaN	NaN	NaN	NaN	NaN	NaN	NaN	NaN	NaN	S	2	___1	1	4883	A2ANY6;J3QMC5	4883;4878	A2ANY6	A2ANY6		Mdn1	ALDLPDDLKLDSEDKSGGEDTDNEEAEEENP	UID943
NaN	NaN	NaN	NaN	NaN	NaN	NaN	NaN	NaN	NaN	NaN	NaN	NaN	NaN	NaN	NaN	NaN	NaN	NaN	NaN	NaN	NaN	NaN	NaN	S	3	___1	1	4747	A2ANY6;J3QMC5	4747;4742	A2ANY6	A2ANY6		Mdn1	KMHDGELEQEEDDEKSDSEDGDLDKQMGNLN	UID944
NaN	NaN	NaN	23.76395	NaN	NaN	24.10254	NaN	NaN	NaN	NaN	NaN	NaN	NaN	NaN	NaN	NaN	NaN	NaN	NaN	NaN	NaN	22.5335	NaN	S	3	___1	1	4749	A2ANY6;J3QMC5	4749;4744	A2ANY6	A2ANY6		Mdn1	HDGELEQEEDDEKSDSEDGDLDKQMGNLNGE	UID945
NaN	NaN	NaN	NaN	NaN	NaN	NaN	NaN	NaN	NaN	NaN	NaN	NaN	NaN	NaN	NaN	NaN	NaN	NaN	NaN	NaN	NaN	NaN	NaN	S	3	___1	0.527403	150	Q6NZA9;A2AP82	150;194	Q6NZA9	Q6NZA9	Transcription initiation factor TFIID subunit 9B	Taf9b	KGPNQGRLVPRLSAVSSRPTTPPVAPPQAVS	UID946
NaN	NaN	NaN	NaN	NaN	NaN	NaN	NaN	NaN	NaN	NaN	NaN	NaN	NaN	NaN	NaN	NaN	NaN	NaN	NaN	NaN	NaN	NaN	NaN	S	3	___1	0.561161	151	Q6NZA9;A2AP82	151;195	Q6NZA9	Q6NZA9	Transcription initiation factor TFIID subunit 9B	Taf9b	GPNQGRLVPRLSAVSSRPTTPPVAPPQAVSG	UID947
26.115	26.29848	25.81248	25.45848	25.55982	25.80528	25.75154	25.92418	25.53771	25.35252	24.71387	NaN	25.24797	25.71484	25.93975	25.68148	25.15511	25.12581	25.22192	25.34462	25.61997	25.51674	24.99761	25.55377	S	2	___1	0.999948	1150	A2AP88;Q8BYK8	1150;1150	A2AP88	A2AP88	Zinc finger CCCH domain-containing protein 6	Zc3h6	PPYSDPRQAREPGQASPTPDEETDDKPLKEV	UID948
24.56209	25.3452	24.52731	NaN	25.56128	NaN	NaN	24.854	NaN	NaN	NaN	25.1879	25.21945	24.85828	25.17181	25.03381	24.26978	24.94691	25.05821	25.27373	NaN	NaN	NaN	NaN	S	2	___1	0.999997	371	Q923A8;A2AP92;Q62073;A2AP93	371;371;371;371	Q923A8	Q923A8	Mitogen-activated protein kinase kinase kinase 7	Map3k7	QAKQQSESGRLSLGASRGSSVESLPPTSEGK	UID949
NaN	26.12569	25.70422	25.30789	NaN	25.11993	25.09897	24.89606	24.5956	24.29936	24.5093	NaN	NaN	NaN	NaN	NaN	NaN	NaN	24.02428	NaN	NaN	NaN	NaN	24.98724	S	2	___1	0.99998	389	Q923A8;A2AP92;Q62073;A2AP93	389;389;389;389	Q923A8	Q923A8	Mitogen-activated protein kinase kinase kinase 7	Map3k7	SSVESLPPTSEGKRMSADMSEIEARIVATAA	UID950
29.26493	29.00271	29.10914	28.55281	28.59921	28.92082	29.17336	28.99599	29.1755	28.98357	28.89499	29.17026	29.27897	28.99367	28.88835	28.97845	28.82125	28.8136	28.87552	28.90098	28.79755	28.97199	28.89799	28.58118	S	2	___1	1	439	Q923A8;A2AP92;Q62073;A2AP93	439;439;412;412	Q923A8	Q923A8	Mitogen-activated protein kinase kinase kinase 7	Map3k7	VPEIVISGNGQPRRRSIQDLTVTGTEPGQVS	UID951
25.33981	25.11981	25.31828	NaN	26.19759	26.15408	25.91454	25.65649	26.00419	26.19331	26.23584	26.06231	26.04243	25.57176	25.50788	25.63461	25.52091	25.54619	26.25751	26.4968	26.30536	26.53001	25.98748	NaN	S	2	___1	0.881274	454	Q923A8;A2AP92;Q62073;A2AP93	454;454;427;427	Q923A8	Q923A8	Mitogen-activated protein kinase kinase kinase 7	Map3k7	SIQDLTVTGTEPGQVSSRSSSPSVRMITTSG	UID952
NaN	NaN	NaN	NaN	NaN	NaN	NaN	NaN	NaN	NaN	NaN	NaN	NaN	NaN	NaN	NaN	NaN	25.54619	NaN	NaN	NaN	NaN	NaN	26.08101	S	2	___1	0.898794	455	Q923A8;A2AP92;Q62073;A2AP93	455;455;428;428	Q923A8	Q923A8	Mitogen-activated protein kinase kinase kinase 7	Map3k7	IQDLTVTGTEPGQVSSRSSSPSVRMITTSGP	UID953
29.23357	29.13151	28.94036	29.33654	29.23389	29.41818	29.29612	29.29345	29.34128	29.27751	28.41933	28.15673	28.72683	29.19056	29.13359	29.0969	29.46706	29.32657	29.50338	29.05175	28.76078	29.21264	NaN	NaN	S	2	___1	0.999992	459	Q923A8;A2AP92;Q62073;A2AP93	459;459;432;432	Q923A8	Q923A8	Mitogen-activated protein kinase kinase kinase 7	Map3k7	TVTGTEPGQVSSRSSSPSVRMITTSGPTSEK	UID954
27.49953	27.30765	27.54407	27.20275	26.75341	27.30278	27.26329	NaN	27.25629	27.28472	27.28683	27.14938	27.30051	26.69869	26.72065	NaN	26.91365	26.83497	26.82469	27.16528	27.07051	NaN	26.97804	27.48108	S	3	___1	0.963335	417	Q923A8;A2AP92	417;417	Q923A8	Q923A8		Map3k7	TAAYSKPKRGHRKTASFGNILDVPEIVISGN	UID955
NaN	NaN	NaN	NaN	NaN	25.62684	NaN	NaN	NaN	NaN	25.05619	25.99151	NaN	NaN	NaN	NaN	NaN	NaN	NaN	NaN	24.369	NaN	NaN	NaN	S	3	___1	0.781899	123	Q8BMS9;A2APB1	123;123	Q8BMS9	Q8BMS9	Ras association domain-containing protein 2	Rassf2	QISEVDMPVEGLETHSPTDSRGLKPVQEDTP	UID956
NaN	25.14016	NaN	NaN	NaN	25.29435	26.88507	25.67339	25.7406	26.52724	NaN	27.05869	24.5576	NaN	24.68024	26.17156	26.21767	26.93055	24.33817	NaN	23.8658	26.31372	26.22304	25.45908	S	2	___1	0.998841	145	Q8BMS9;A2APB1	145;145	Q8BMS9	Q8BMS9	Ras association domain-containing protein 2	Rassf2	LKPVQEDTPQLMRTRSDVGVRRRGNVRTSSD	UID957
23.69859	NaN	NaN	NaN	NaN	23.43441	24.34015	24.44133	24.11862	24.17013	NaN	24.46762	25.06036	NaN	NaN	NaN	23.38403	23.9872	23.70683	24.19114	NaN	24.10629	24.18246	23.88288	S	3	___1	0.9954	645	A2APB8	645	A2APB8	A2APB8	Targeting protein for Xklp2	Tpx2	TVIFQEPFVPKKEKKSLAENPSGSLVQEPFQ	UID958
27.45646	27.85293	27.28921	27.26455	27.61288	27.63319	27.93196	27.97065	27.94151	27.47908	26.64719	27.53036	27.86302	27.63768	27.22463	27.26508	27.38911	27.40105	27.15981	27.36411	27.54871	27.81812	27.69205	27.7952	S	2	___1	0.999883	737	A2APB8	737	A2APB8	A2APB8	Targeting protein for Xklp2	Tpx2	AVEVKSSELPLTVPVSPKFSTRFQ_______	UID959
NaN	26.88774	NaN	NaN	NaN	NaN	NaN	NaN	NaN	NaN	NaN	NaN	NaN	NaN	NaN	NaN	NaN	NaN	NaN	NaN	NaN	NaN	NaN	NaN	S	2	___1	0.55916	383	Q9QY24;A2APF7	383;383	Q9QY24	Q9QY24	Z-DNA-binding protein 1	Zbp1	SMLPTSELRAMALGDSSPQTTEPVLREHEVQ	UID960
28.61569	28.27573	28.55098	25.13269	24.94181	25.83822	24.27625	24.35097	24.59952	NaN	NaN	NaN	NaN	27.30999	27.3501	27.28109	26.78357	26.83268	NaN	NaN	NaN	NaN	NaN	NaN	S	2	___1	0.999797	384	Q9QY24;A2APF7	384;384	Q9QY24	Q9QY24	Z-DNA-binding protein 1	Zbp1	MLPTSELRAMALGDSSPQTTEPVLREHEVQD	UID961
25.14818	NaN	24.55286	NaN	NaN	NaN	NaN	NaN	NaN	NaN	NaN	NaN	NaN	NaN	NaN	NaN	NaN	NaN	NaN	NaN	NaN	NaN	NaN	NaN	S	2	___1	0.914856	402	Q9QY24;A2APF7	402;402	Q9QY24	Q9QY24	Z-DNA-binding protein 1	Zbp1	TTEPVLREHEVQDIESSQDTGLSKQ______	UID962
26.53182	26.78057	26.29674	NaN	NaN	NaN	NaN	NaN	NaN	NaN	NaN	NaN	NaN	NaN	NaN	NaN	NaN	NaN	NaN	NaN	NaN	NaN	NaN	NaN	S	2	___1	0.996546	403	Q9QY24;A2APF7	403;403	Q9QY24	Q9QY24	Z-DNA-binding protein 1	Zbp1	TEPVLREHEVQDIESSQDTGLSKQ_______	UID963
27.31717	NaN	26.80772	27.18698	27.14987	27.36419	NaN	NaN	NaN	NaN	NaN	27.78519	NaN	27.13104	NaN	27.08679	27.09607	27.128	26.50179	NaN	25.78885	27.26132	27.41643	26.92513	S	3	___1	1	21	Q9Z238;A2API1	21;20	Q9Z238	Q9Z238	G1/S-specific cyclin-E2	Ccne2	SRLQAKQHAQPNQPDSPQETQIIQAKKRKTA	UID964
26.17198	NaN	26.91696	NaN	27.06476	NaN	NaN	NaN	27.39395	NaN	NaN	28.23658	NaN	NaN	27.07938	27.42894	NaN	NaN	NaN	23.71009	NaN	NaN	NaN	27.11257	S	3	___1	0.93032	193	A2API8;F7AA26;O54931;O54931-2;O54931-3;O54931-5;O54931-4;A2APJ1	193;396;152;152;152;28;28;152	A2API8	A2API8	A-kinase anchor protein 2	Akap2;Pakap	DQPQDLLGNSLQAPASPSSSTSSHCSSRDGE	UID965
NaN	NaN	NaN	NaN	NaN	NaN	NaN	NaN	NaN	NaN	NaN	NaN	NaN	NaN	NaN	NaN	NaN	NaN	NaN	NaN	NaN	NaN	NaN	NaN	S	4	___1	0.175224	200	A2API8;F7AA26;O54931;O54931-2;O54931-3;O54931-5;O54931-4;A2APJ1	200;403;159;159;159;35;35;159	A2API8	A2API8	A-kinase anchor protein 2	Akap2;Pakap	GNSLQAPASPSSSTSSHCSSRDGEFTLTTLK	UID966
NaN	NaN	NaN	NaN	NaN	NaN	NaN	NaN	NaN	NaN	NaN	NaN	NaN	NaN	NaN	NaN	NaN	NaN	NaN	NaN	NaN	NaN	NaN	NaN	S	4	___1	0.519937	67	A2API8;F7AA26;O54931;O54931-2;O54931-3;A2APJ1;A2API9	67;270;26;26;26;26;87	A2API8	A2API8	A-kinase anchor protein 2	Akap2;Pakap	KSVPGVTSTPHSKDHSSPFYSPSHNGLLADH	UID967
NaN	NaN	NaN	NaN	NaN	NaN	NaN	NaN	NaN	NaN	NaN	NaN	NaN	NaN	NaN	NaN	NaN	NaN	NaN	NaN	NaN	NaN	NaN	NaN	S	4	___1	0.856229	68	A2API8;F7AA26;O54931;O54931-2;O54931-3;A2APJ1;A2API9	68;271;27;27;27;27;88	A2API8	A2API8	A-kinase anchor protein 2	Akap2;Pakap	SVPGVTSTPHSKDHSSPFYSPSHNGLLADHH	UID968
NaN	NaN	NaN	NaN	NaN	NaN	NaN	NaN	NaN	NaN	NaN	NaN	NaN	NaN	NaN	NaN	NaN	NaN	NaN	NaN	NaN	NaN	NaN	NaN	S	4	___1	0.967474	72	A2API8;F7AA26;O54931;O54931-2;O54931-3;A2APJ1;A2API9	72;275;31;31;31;31;92	A2API8	A2API8	A-kinase anchor protein 2	Akap2;Pakap	VTSTPHSKDHSSPFYSPSHNGLLADHHESLD	UID969
NaN	NaN	NaN	NaN	NaN	NaN	NaN	NaN	NaN	NaN	NaN	NaN	NaN	NaN	NaN	NaN	NaN	NaN	NaN	NaN	NaN	NaN	NaN	NaN	S	4	___1	0.710339	74	A2API8;F7AA26;O54931;O54931-2;O54931-3;A2APJ1;A2API9	74;277;33;33;33;33;94	A2API8	A2API8	A-kinase anchor protein 2	Akap2;Pakap	STPHSKDHSSPFYSPSHNGLLADHHESLDND	UID970
NaN	NaN	NaN	NaN	NaN	NaN	NaN	NaN	27.83316	NaN	NaN	NaN	NaN	NaN	NaN	NaN	NaN	NaN	NaN	25.052	NaN	NaN	NaN	NaN	S	3	___1	0.83077	673	A2API8;F7AA26;O54931;O54931-2;O54931-3;O54931-5;O54931-4	673;876;632;632;632;508;508	A2API8	A2API8	A-kinase anchor protein 2	Akap2;Pakap	GSEQQEPEATVEEAGSQTPGSEKPQGMFAPP	UID971
NaN	NaN	NaN	NaN	NaN	NaN	NaN	NaN	NaN	NaN	NaN	NaN	NaN	NaN	NaN	NaN	NaN	NaN	NaN	NaN	NaN	NaN	NaN	NaN	S	4	___1	0.331407	678	A2API8;F7AA26;O54931;O54931-2;O54931-3;O54931-5;O54931-4	678;881;637;637;637;513;513	A2API8	A2API8	A-kinase anchor protein 2	Akap2;Pakap	EPEATVEEAGSQTPGSEKPQGMFAPPQVSSP	UID972
NaN	29.05074	NaN	NaN	NaN	NaN	28.99132	28.85534	28.93916	29.19016	NaN	NaN	NaN	28.84616	28.67263	28.79492	28.89796	NaN	28.74175	28.68405	NaN	NaN	NaN	NaN	S	2	___1	0.911801	691	A2API8;F7AA26;O54931;O54931-2;O54931-3;O54931-5;O54931-4	691;894;650;650;650;526;526	A2API8	A2API8	A-kinase anchor protein 2	Akap2;Pakap	PGSEKPQGMFAPPQVSSPVQEKRDILPKNLP	UID973
29.45955	29.05074	29.53908	28.72719	28.67842	29.10497	NaN	28.8435	28.79526	29.05755	29.35007	29.24801	29.26754	22.59651	28.79786	28.84846	NaN	29.02952	28.74606	28.59616	28.71024	29.41627	28.96997	28.92878	S	2	___1	0.985529	692	A2API8;F7AA26;O54931;O54931-2;O54931-3;O54931-5;O54931-4	692;895;651;651;651;527;527	A2API8	A2API8	A-kinase anchor protein 2	Akap2;Pakap	GSEKPQGMFAPPQVSSPVQEKRDILPKNLPA	UID974
NaN	NaN	NaN	NaN	NaN	NaN	NaN	NaN	NaN	NaN	NaN	NaN	NaN	NaN	NaN	NaN	NaN	NaN	26.44755	NaN	NaN	NaN	NaN	NaN	S	2	___1	0.726883	33	A2API8;F7AA26;A2API9	33;236;53	A2API8	A2API8		Akap2;Pakap	SKQDNCGDSRLEPAASSLSPDHKNMEIGVSV	UID975
NaN	NaN	NaN	NaN	NaN	NaN	NaN	NaN	NaN	NaN	NaN	NaN	NaN	25.70145	NaN	NaN	NaN	NaN	NaN	NaN	NaN	NaN	NaN	NaN	S	2	___1	0.762969	34	A2API8;F7AA26;A2API9	34;237;54	A2API8	A2API8		Akap2;Pakap	KQDNCGDSRLEPAASSLSPDHKNMEIGVSVA	UID976
24.80818	NaN	24.50779	NaN	26.22468	25.7177	26.12725	26.23339	26.25561	26.06725	26.10029	NaN	26.11072	NaN	NaN	NaN	24.53089	NaN	25.82447	NaN	NaN	26.32048	25.96856	26.02671	S	2	___1	0.999916	36	A2API8;F7AA26;A2API9	36;239;56	A2API8	A2API8		Akap2;Pakap	DNCGDSRLEPAASSLSPDHKNMEIGVSVAEC	UID977
NaN	NaN	NaN	NaN	NaN	NaN	NaN	NaN	NaN	24.6525	NaN	NaN	NaN	NaN	NaN	NaN	NaN	NaN	NaN	NaN	NaN	NaN	NaN	NaN	S	3	___1	0.513106	159	A2API8;F7AA26;O54931;O54931-2;O54931-3;A2APJ1;A2API9	159;362;118;118;118;118;179	A2API8	A2API8	A-kinase anchor protein 2	Akap2;Pakap	TEKASGRQVPPHIELSRSPSDRMAEGERANG	UID978
NaN	NaN	NaN	NaN	NaN	NaN	NaN	NaN	NaN	NaN	NaN	NaN	NaN	NaN	NaN	NaN	NaN	NaN	NaN	NaN	NaN	NaN	NaN	NaN	S	3	___1	0.458235	161	A2API8;F7AA26;O54931;O54931-2;O54931-3;A2APJ1;A2API9	161;364;120;120;120;120;181	A2API8	A2API8	A-kinase anchor protein 2	Akap2;Pakap	KASGRQVPPHIELSRSPSDRMAEGERANGHS	UID979
NaN	NaN	NaN	NaN	NaN	NaN	NaN	NaN	NaN	NaN	NaN	NaN	NaN	NaN	NaN	NaN	NaN	NaN	NaN	NaN	NaN	NaN	NaN	NaN	S	2	___1	0.999996	523	A2API8;F7AA26;O54931;O54931-2;O54931-3;O54931-5;O54931-4	523;726;482;482;482;358;358	A2API8	A2API8	A-kinase anchor protein 2	Akap2;Pakap	VVKDEDHGILDQFSRSVNVSLTQEELDSGLD	UID980
24.74289	24.79218	NaN	25.30456	25.58987	25.6945	25.71091	24.92814	25.63032	25.09861	25.52376	25.66362	NaN	NaN	NaN	NaN	NaN	NaN	24.854	24.9444	25.01044	25.58804	25.6482	24.79432	S	2	___1	0.999984	527	A2API8;F7AA26;O54931;O54931-2;O54931-3;O54931-5;O54931-4	527;730;486;486;486;362;362	A2API8	A2API8	A-kinase anchor protein 2	Akap2;Pakap	EDHGILDQFSRSVNVSLTQEELDSGLDELSV	UID981
25.10578	24.90766	24.94891	25.31962	25.63159	25.72051	25.52438	25.45513	25.26456	25.86726	26.33125	25.86988	24.44493	NaN	NaN	NaN	24.7758	24.99908	25.555	26.11957	25.51644	26.29363	25.77809	25.37978	S	2	___1	0.999986	535	A2API8;F7AA26;O54931;O54931-2;O54931-3;O54931-5;O54931-4	535;738;494;494;494;370;370	A2API8	A2API8	A-kinase anchor protein 2	Akap2;Pakap	FSRSVNVSLTQEELDSGLDELSVRSQDTTVL	UID982
NaN	NaN	NaN	NaN	NaN	NaN	NaN	NaN	NaN	NaN	NaN	NaN	NaN	NaN	NaN	NaN	NaN	NaN	NaN	NaN	NaN	24.4265	NaN	NaN	S	2	___1	0.562525	59	A2API8;F7AA26;O54931;O54931-2;O54931-3;A2APJ1;A2API9	59;262;18;18;18;18;79	A2API8	A2API8	A-kinase anchor protein 2	Akap2;Pakap	IGVSVAECKSVPGVTSTPHSKDHSSPFYSPS	UID983
26.35124	26.77115	26.72234	26.16739	26.36905	26.22753	27.43157	26.51731	26.68204	26.28519	26.16008	27.06487	26.57946	26.17049	26.10715	26.10069	26.14075	26.67842	25.5977	26.03544	25.98427	26.82238	26.65895	26.54838	S	2	___1	0.999999	781	A2API8;F7AA26;O54931;O54931-2;O54931-3;O54931-5;O54931-4	781;984;740;740;740;616;616	A2API8	A2API8	A-kinase anchor protein 2	Akap2;Pakap	MVGPFKLRSRKQRTLSMIEEEIRAAQEREEE	UID984
25.52022	25.86238	25.79932	NaN	24.7893	24.65382	NaN	25.69843	NaN	NaN	25.6013	NaN	25.52657	25.7278	25.71892	25.69564	NaN	26.3271	25.39836	NaN	25.55456	26.2935	26.23789	25.64444	S	3	___1	0.885934	840	A2API8;F7AA26;O54931;O54931-2;O54931-5;O54931-4	840;1043;799;799;675;675	A2API8	A2API8	A-kinase anchor protein 2	Akap2;Pakap	YKTAPGKIEKVKPPPSPTTEGPSLQPDLAPE	UID985
NaN	NaN	NaN	NaN	NaN	NaN	NaN	NaN	NaN	NaN	NaN	NaN	NaN	NaN	NaN	NaN	NaN	NaN	NaN	NaN	NaN	NaN	NaN	NaN	S	3	___1	0.663015	847	A2API8;F7AA26;O54931;O54931-2;O54931-5;O54931-4	847;1050;806;806;682;682	A2API8	A2API8	A-kinase anchor protein 2	Akap2;Pakap	IEKVKPPPSPTTEGPSLQPDLAPEEAAGTQR	UID986
NaN	NaN	27.33484	27.70451	NaN	28.01755	27.96565	27.70041	27.63686	27.26526	27.63388	26.8903	27.53341	26.71358	27.1456	27.38566	27.2597	27.84068	27.47862	23.41119	26.85863	27.22674	26.4811	26.74034	S	2	___1	1	733	P15379;P15379-2;Q3U8S1;A2APM5;A2APM3;A2APM4;E9QKM8;Q80X37;A2APM1;A2APM2;P15379-3;P15379-6;P15379-11;P15379-5;P15379-10;P15379-9;P15379-4;P15379-8;P15379-7	733;318;320;389;419;453;532;535;612;735;416;451;530;531;571;572;609;652;691	P15379	P15379	CD44 antigen	Cd44	LVINGGNGTVEDRKPSELNGEASKSQEMVHL	UID987
31.4716	31.3103	31.5478	31.40725	31.55956	31.33181	31.22095	30.81039	30.90067	31.14279	31.2259	31.05801	31.19296	31.21054	31.02578	31.14983	30.88613	31.40598	30.49572	30.70116	31.01857	30.80847	30.90956	30.95331	S	2	___1	1	742	P15379;P15379-2;Q3U8S1;A2APM5;A2APM3;A2APM4;E9QKM8;Q80X37;A2APM1;A2APM2;P15379-3;P15379-6;P15379-11;P15379-5;P15379-10;P15379-9;P15379-4;P15379-8;P15379-7	742;327;329;398;428;462;541;544;621;744;425;460;539;540;580;581;618;661;700	P15379	P15379	CD44 antigen	Cd44	VEDRKPSELNGEASKSQEMVHLVNKEPSETP	UID988
NaN	24.82862	23.91752	25.00672	25.00517	24.47655	25.08655	24.65305	24.48659	NaN	NaN	25.2422	23.89097	NaN	24.48671	24.63212	24.05598	24.24016	22.57688	23.73913	23.68646	24.51153	23.94423	24.77966	S	2	___1	1	771	P15379;P15379-2;Q3U8S1;A2APM5;A2APM3;A2APM4;E9QKM8;Q80X37;A2APM1;A2APM2;P15379-3;P15379-6;P15379-11;P15379-5;P15379-10;P15379-9;P15379-4;P15379-8;P15379-7	771;356;358;427;457;491;570;573;650;773;454;489;568;569;609;610;647;690;729	P15379	P15379	CD44 antigen	Cd44	TPDQCMTADETRNLQSVDMKIGV________	UID989
25.91764	26.07997	26.17037	25.77706	25.83694	26.05885	26.0164	26.19541	25.85683	25.77344	25.79622	25.94318	NaN	25.25775	24.83827	25.24826	25.01979	25.31244	25.75827	26.16323	25.88981	25.89185	26.19914	25.61201	S	2	___1	1	390	Q6PDX6;A2APN9;Q9D4L6;Q6PDX6-4;Q6PDX6-2	390;95;177;69;132	Q6PDX6	Q6PDX6	E3 ubiquitin-protein ligase Rnf220	Rnf220	RGSGFVMCSGKENPDSDADLDVDGDDTLEYG	UID990
NaN	NaN	NaN	NaN	NaN	NaN	NaN	NaN	NaN	NaN	24.7263	NaN	NaN	NaN	NaN	NaN	24.50688	NaN	NaN	NaN	NaN	NaN	NaN	NaN	S	4	___1	0.521924	176	O08901;A2APR8	176;176	O08901	O08901	Mitotic checkpoint serine/threonine-protein kinase BUB1	Bub1	PLHSAQILNQVMMTNSSPEKNSACVPKSQGS	UID991
NaN	NaN	25.81612	NaN	NaN	24.9482	NaN	NaN	NaN	NaN	NaN	NaN	NaN	NaN	NaN	NaN	NaN	NaN	NaN	NaN	NaN	NaN	24.89966	NaN	S	4	___1	0.781678	177	O08901;A2APR8	177;177	O08901	O08901	Mitotic checkpoint serine/threonine-protein kinase BUB1	Bub1	LHSAQILNQVMMTNSSPEKNSACVPKSQGSE	UID992
28.42101	28.57852	28.16519	27.9069	27.79749	28.64671	27.19084	27.41094	27.54517	28.59505	NaN	28.62701	28.12485	29.23852	29.24896	29.3682	29.17707	30.04218	27.94927	27.19404	NaN	27.62185	28.49854	27.80753	S	2	___1	1	171	A2APV2;E9PXE6;F8VPR2;A2APV2-2;A2APV2-3	171;171;171;171;171	A2APV2	A2APV2	Formin-like protein 2	Fmnl2	STMESTVDKSKPWSRSIEDLHRGSNLPSPVG	UID993
23.94708	23.82493	24.24474	23.62645	NaN	NaN	23.87249	24.36045	23.66698	NaN	NaN	24.4946	NaN	NaN	23.9444	24.21897	NaN	NaN	23.14871	NaN	NaN	24.24967	NaN	NaN	S	2	___1	0.756957	1075	A2APV2;F6XR20	1075;463	A2APV2	A2APV2	Formin-like protein 2	Fmnl2	NNITKFPNVHSRVRISSSTPVVEDTQS____	UID994
NaN	NaN	NaN	NaN	NaN	NaN	NaN	NaN	NaN	NaN	NaN	NaN	NaN	NaN	NaN	NaN	NaN	NaN	NaN	NaN	NaN	NaN	NaN	NaN	S	2	___1	0.569271	1076	A2APV2;F6XR20	1076;464	A2APV2	A2APV2	Formin-like protein 2	Fmnl2	NITKFPNVHSRVRISSSTPVVEDTQS_____	UID995
NaN	NaN	NaN	NaN	NaN	NaN	NaN	NaN	NaN	NaN	NaN	NaN	23.8347	NaN	NaN	NaN	NaN	NaN	NaN	NaN	NaN	NaN	NaN	NaN	S	2	___1	0.915902	34	A2APZ7;Q06348	34;34	A2APZ7	A2APZ7	Paired mesoderm homeobox protein 2	Prrx2	PPPAPGDCAQARKNFSVSHLLDLEEVAAAGR	UID996
NaN	NaN	NaN	NaN	NaN	NaN	NaN	NaN	NaN	NaN	NaN	NaN	23.8347	NaN	NaN	NaN	NaN	NaN	NaN	NaN	NaN	NaN	NaN	NaN	S	3	___1	0.610598	36	A2APZ7;Q06348	36;36	A2APZ7	A2APZ7	Paired mesoderm homeobox protein 2	Prrx2	PAPGDCAQARKNFSVSHLLDLEEVAAAGRRA	UID997
NaN	NaN	22.98708	23.24266	23.19535	23.25609	23.18601	23.62288	23.49375	23.70504	NaN	23.39859	23.72255	NaN	NaN	NaN	NaN	NaN	22.91858	NaN	NaN	23.38245	NaN	NaN	S	2	___1	1	702	A2AQ19	702	A2AQ19	A2AQ19	RNA polymerase-associated protein RTF1 homolog	Rtf1	ITSKAPPAKDGAPRRSLNLEDYKKRRGLI__	UID998
NaN	NaN	NaN	NaN	NaN	NaN	NaN	NaN	NaN	NaN	NaN	NaN	NaN	NaN	NaN	NaN	NaN	NaN	NaN	NaN	NaN	NaN	NaN	NaN	S	3	___1	0.749999	58	A2AQ19	58	A2AQ19	A2AQ19	RNA polymerase-associated protein RTF1 homolog	Rtf1	GTTMVKKRKGRVVIDSDTEDSGSDENLDQEL	UID999
NaN	NaN	NaN	NaN	NaN	NaN	NaN	NaN	NaN	NaN	NaN	NaN	NaN	NaN	NaN	NaN	NaN	NaN	NaN	NaN	NaN	NaN	NaN	NaN	S	3	___1	0.756223	63	A2AQ19	63	A2AQ19	A2AQ19	RNA polymerase-associated protein RTF1 homolog	Rtf1	KKRKGRVVIDSDTEDSGSDENLDQELLSLAK	UID1000
NaN	NaN	NaN	NaN	NaN	NaN	NaN	NaN	NaN	NaN	NaN	NaN	NaN	NaN	NaN	NaN	NaN	NaN	NaN	NaN	NaN	NaN	NaN	NaN	S	3	___1	0.756223	65	A2AQ19	65	A2AQ19	A2AQ19	RNA polymerase-associated protein RTF1 homolog	Rtf1	RKGRVVIDSDTEDSGSDENLDQELLSLAKRK	UID1001
NaN	NaN	NaN	NaN	NaN	NaN	NaN	NaN	NaN	NaN	NaN	NaN	NaN	NaN	NaN	NaN	NaN	NaN	NaN	NaN	NaN	NaN	NaN	NaN	S	3	___1	0.525405	350	Q80TY0;A2AQ41	350;350	Q80TY0	Q80TY0	Formin-binding protein 1	Fnbp1	SPHQPPPPPPASASPSAVPNGPQSPKQPKEP	UID1002
25.95764	26.14503	25.83275	25.92662	26.32965	25.61034	NaN	26.64017	26.15711	25.94619	NaN	26.9764	27.05662	26.02534	26.44079	26.23785	26.01084	NaN	25.57473	NaN	25.82357	25.84338	26.44766	26.03984	S	4	___1	0.996435	358	Q80TY0;A2AQ41	358;358	Q80TY0	Q80TY0	Formin-binding protein 1	Fnbp1	PPASASPSAVPNGPQSPKQPKEPLSHRFNEF	UID1003
NaN	NaN	NaN	26.61358	26.49595	26.81115	26.31719	26.37287	26.12205	27.18338	NaN	27.29237	NaN	NaN	NaN	NaN	NaN	25.63245	24.86887	NaN	NaN	26.23012	26.16714	NaN	S	3	___1	0.999981	496	Q80TY0;A2AQ41;Q80TY0-4;Q80TY0-3;A2AQ43;A2AQ44;A2AQ42;A2AQ45;Q80TY0-2;F6VVN1	496;491;402;430;430;435;462;467;430;264	Q80TY0	Q80TY0	Formin-binding protein 1	Fnbp1	VEGRLPARSEQARRQSGLYDGQTHQTVTNCA	UID1004
30.89461	31.01412	30.89128	31.12565	31.30155	31.23123	31.33437	31.1776	31.54195	29.42638	29.47067	29.50334	30.76089	30.56138	30.58701	30.3801	30.75478	30.67042	30.71767	30.75342	30.97794	30.85304	29.51011	29.48832	S	2	___1	1	296	Q80TY0;A2AQ41;Q80TY0-4;Q80TY0-3;A2AQ43;A2AQ44;A2AQ42;A2AQ45;Q80TY0-2;Q80TY0-5	296;296;217;296;296;296;296;296;296;296	Q80TY0	Q80TY0	Formin-binding protein 1	Fnbp1	DIEFEDYTQPMKRTVSDNSLSSSKEGKPELR	UID1005
NaN	25.27234	25.05196	25.44916	24.88274	25.137	NaN	NaN	25.02136	NaN	25.63625	NaN	NaN	NaN	NaN	NaN	NaN	NaN	24.83952	25.20814	25.43329	25.10781	25.09434	NaN	S	2	___1	0.99774	299	Q80TY0;A2AQ41;Q80TY0-4;Q80TY0-3;A2AQ43;A2AQ44;A2AQ42;A2AQ45;Q80TY0-2;Q80TY0-5	299;299;220;299;299;299;299;299;299;299	Q80TY0	Q80TY0	Formin-binding protein 1	Fnbp1	FEDYTQPMKRTVSDNSLSSSKEGKPELRFGG	UID1006
NaN	NaN	NaN	NaN	NaN	NaN	NaN	NaN	NaN	NaN	NaN	NaN	NaN	NaN	NaN	NaN	NaN	NaN	NaN	NaN	NaN	NaN	NaN	NaN	S	2	___1	0.428046	301	Q80TY0;A2AQ41;Q80TY0-4;Q80TY0-3;A2AQ43;A2AQ44;A2AQ42;A2AQ45;Q80TY0-2;Q80TY0-5	301;301;222;301;301;301;301;301;301;301	Q80TY0	Q80TY0	Formin-binding protein 1	Fnbp1	DYTQPMKRTVSDNSLSSSKEGKPELRFGGKS	UID1007
NaN	NaN	NaN	NaN	NaN	NaN	NaN	NaN	NaN	NaN	NaN	NaN	NaN	NaN	NaN	NaN	NaN	NaN	NaN	NaN	NaN	NaN	NaN	NaN	S	2	___1	0.931279	2704	A2AQ53	2704	A2AQ53	A2AQ53		Fbn1	VSGMGMGRGGPEPPASSEMDDNSLSPEACYE	UID1008
NaN	NaN	NaN	NaN	NaN	NaN	NaN	NaN	NaN	NaN	NaN	NaN	NaN	22.80654	NaN	NaN	NaN	NaN	NaN	23.51268	NaN	NaN	NaN	NaN	S	2	___1	0.898504	1145	Q922B9;A2AQD6;A2AQD5;Q922B9-3;Q922B9-2	1145;1145;1123;994;82	Q922B9	Q922B9	Sperm-specific antigen 2 homolog	Ssfa2	KPRARLVARKKIFRASVALTPTAPSRTGSVQ	UID1009
NaN	NaN	NaN	NaN	NaN	NaN	NaN	NaN	NaN	27.77881	27.66024	27.07184	NaN	NaN	NaN	NaN	24.0029	27.55596	NaN	NaN	27.818	27.59761	27.43944	27.60738	S	2	___1	1	90	Q922B9;A2AQD6;A2AQD5	90;90;90	Q922B9	Q922B9	Sperm-specific antigen 2 homolog	Ssfa2	KIAIWLKDCRTPLGASLDEQSSGTPKGVLVR	UID1010
24.68432	24.46775	23.75776	24.19656	24.77097	24.73407	24.77982	24.99395	25.01755	25.10254	NaN	24.81157	24.505	NaN	24.00522	NaN	23.62678	24.49625	25.06571	24.3509	25.12357	25.08123	24.59041	24.72187	S	2	___1	0.999988	643	Q922B9;A2AQD6;A2AQD5;Q922B9-3	643;643;643;492	Q922B9	Q922B9	Sperm-specific antigen 2 homolog	Ssfa2	PLAATGELPREESVESDVEKGSECEFAQYTT	UID1011
NaN	NaN	NaN	NaN	NaN	24.29656	NaN	NaN	NaN	NaN	24.00161	NaN	NaN	NaN	NaN	NaN	NaN	23.61302	23.96667	NaN	NaN	NaN	23.7168	NaN	S	2	___1	0.997403	281	Q922B9;A2AQD6;A2AQD5;Q922B9-3	281;281;281;130	Q922B9	Q922B9	Sperm-specific antigen 2 homolog	Ssfa2	IGSMSSVTSTKEVADSPPPLTRSNTANRLMK	UID1012
NaN	24.38752	25.58904	NaN	NaN	NaN	NaN	25.93661	NaN	26.22453	26.72247	26.02069	NaN	24.65097	NaN	NaN	NaN	NaN	NaN	25.57039	NaN	NaN	NaN	25.39663	S	3	___1	1	109	Q922B9;A2AQD6;A2AQD5	109;109;109	Q922B9	Q922B9	Sperm-specific antigen 2 homolog	Ssfa2	QSSGTPKGVLVRNGGSFEDDLSLGAEANHLH	UID1013
NaN	NaN	NaN	24.49179	23.91031	24.00933	24.81705	24.86448	NaN	NaN	NaN	24.91013	NaN	NaN	NaN	NaN	NaN	NaN	NaN	24.9183	NaN	NaN	NaN	NaN	S	2	___1	0.999941	667	Q922B9;A2AQD6;A2AQD5;Q922B9-3	667;667;667;516	Q922B9	Q922B9	Sperm-specific antigen 2 homolog	Ssfa2	EFAQYTTHHILRSLASFEAQGSGMSSEKKTG	UID1014
NaN	NaN	NaN	NaN	NaN	NaN	NaN	NaN	NaN	NaN	NaN	NaN	NaN	NaN	NaN	NaN	NaN	NaN	NaN	NaN	NaN	NaN	NaN	NaN	S	2	___1	1	736	Q922B9;A2AQD6;A2AQD5;Q922B9-3	736;736;736;585	Q922B9	Q922B9	Sperm-specific antigen 2 homolog	Ssfa2	KQRYLLAKAGYPLRRSQSLPTTLLSPVRVVS	UID1015
26.73143	26.92422	26.72312	26.99701	27.16173	27.142	27.05528	27.14967	27.14443	27.74387	27.65792	27.47831	27.25539	27.48039	27.44237	27.03978	27.04833	27.15161	27.31717	27.18914	27.31648	26.92422	27.15682	27.09577	S	2	___1	0.999996	738	Q922B9;A2AQD6;A2AQD5;Q922B9-3	738;738;738;587	Q922B9	Q922B9	Sperm-specific antigen 2 homolog	Ssfa2	RYLLAKAGYPLRRSQSLPTTLLSPVRVVSSV	UID1016
NaN	NaN	NaN	NaN	NaN	NaN	NaN	NaN	NaN	NaN	NaN	NaN	NaN	NaN	NaN	NaN	NaN	NaN	NaN	NaN	NaN	NaN	NaN	NaN	S	2	___1	0.999998	745	Q922B9;A2AQD6;A2AQD5;Q922B9-3	745;745;745;594	Q922B9	Q922B9	Sperm-specific antigen 2 homolog	Ssfa2	GYPLRRSQSLPTTLLSPVRVVSSVNVRLSPG	UID1017
NaN	NaN	23.99947	25.01678	NaN	24.88306	NaN	NaN	24.14289	25.42413	24.87586	25.22461	NaN	NaN	NaN	24.29705	NaN	NaN	NaN	NaN	NaN	24.89435	24.3098	24.02513	S	3	___1	1	1051	Q922B9;A2AQD6;Q922B9-3	1051;1051;900	Q922B9	Q922B9	Sperm-specific antigen 2 homolog	Ssfa2	SPFRPSALPGMCGSRSVDNLSCPSPLNVMEP	UID1018
NaN	NaN	NaN	NaN	NaN	NaN	NaN	NaN	NaN	NaN	NaN	NaN	NaN	NaN	NaN	NaN	NaN	NaN	NaN	NaN	NaN	NaN	NaN	NaN	S	3	___1	0.999999	1056	Q922B9;A2AQD6;Q922B9-3	1056;1056;905	Q922B9	Q922B9	Sperm-specific antigen 2 homolog	Ssfa2	SALPGMCGSRSVDNLSCPSPLNVMEPVTELI	UID1019
NaN	NaN	NaN	NaN	NaN	NaN	NaN	NaN	NaN	NaN	NaN	NaN	NaN	NaN	NaN	NaN	NaN	NaN	NaN	NaN	NaN	NaN	NaN	NaN	S	3	___1	0.999996	1059	Q922B9;A2AQD6;Q922B9-3	1059;1059;908	Q922B9	Q922B9	Sperm-specific antigen 2 homolog	Ssfa2	PGMCGSRSVDNLSCPSPLNVMEPVTELIREQ	UID1020
23.40133	NaN	NaN	NaN	NaN	NaN	NaN	NaN	NaN	25.97546	25.82665	25.25634	NaN	NaN	NaN	NaN	NaN	NaN	NaN	NaN	25.54628	NaN	25.13923	24.94105	S	2	___1	0.999847	326	Q922B9;A2AQD6;A2AQD5;Q922B9-3	326;326;326;175	Q922B9	Q922B9	Sperm-specific antigen 2 homolog	Ssfa2	GEGGSSPATEKGRTLSISLSEDGGGGKSDPK	UID1021
NaN	24.38883	NaN	NaN	NaN	25.10574	NaN	NaN	NaN	NaN	NaN	NaN	NaN	NaN	NaN	NaN	NaN	NaN	25.51692	25.63068	NaN	25.94791	NaN	NaN	S	2	___1	0.973827	328	Q922B9;A2AQD6;A2AQD5;Q922B9-3	328;328;328;177	Q922B9	Q922B9	Sperm-specific antigen 2 homolog	Ssfa2	GGSSPATEKGRTLSISLSEDGGGGKSDPKLQ	UID1022
NaN	NaN	NaN	NaN	NaN	NaN	NaN	25.11676	25.02428	NaN	NaN	NaN	NaN	24.09981	NaN	NaN	NaN	NaN	NaN	NaN	NaN	NaN	NaN	NaN	S	2	___1	0.999944	330	Q922B9;A2AQD6;A2AQD5;Q922B9-3	330;330;330;179	Q922B9	Q922B9	Sperm-specific antigen 2 homolog	Ssfa2	SSPATEKGRTLSISLSEDGGGGKSDPKLQKV	UID1023
NaN	NaN	NaN	24.46831	25.04727	25.381	25.19513	25.47398	NaN	24.75261	NaN	25.68038	NaN	25.31583	25.06956	25.12432	25.1172	NaN	24.81279	NaN	NaN	25.51785	NaN	25.17927	S	3	___1	0.985216	118	P16951;A2AQE9;G3UXC3;P16951-2;A2AQF0;P16951-3	118;118;118;118;118;78	P16951	P16951	Cyclic AMP-dependent transcription factor ATF-2	Atf2	SKIEEPSVVETTHQDSPLPHPESTTSDEKEV	UID1024
24.66682	25.01538	24.38647	24.01979	24.55678	25.03955	24.7277	24.67061	24.98076	24.92184	24.77425	24.98859	25.25994	24.30048	24.59024	23.92243	24.29284	24.28284	24.68233	23.8588	24.22369	24.73159	25.04798	24.76749	S	2	___1	0.999999	94	P16951;A2AQE9;G3UXC3;P16951-2;A2AQF0;P16951-3	94;94;94;94;94;54	P16951	P16951	Cyclic AMP-dependent transcription factor ATF-2	Atf2	KKASEDDIKKMPLDLSPLATPIIRSKIEEPS	UID1025
23.49984	NaN	23.64526	23.40067	NaN	23.54073	23.98024	24.15862	23.22055	NaN	NaN	23.73387	24.27441	NaN	NaN	NaN	NaN	NaN	NaN	NaN	NaN	NaN	NaN	NaN	S	3	___1	1	72	P16951;A2AQE9;G3UXC3;P16951-2;A2AQF0;P16951-3;A2AQF1	72;72;72;72;72;32;32	P16951	P16951	Cyclic AMP-dependent transcription factor ATF-2	Atf2	FLKNCEEVGLFNELASPFENEFKKASEDDIK	UID1026
NaN	NaN	NaN	NaN	NaN	NaN	NaN	NaN	NaN	NaN	NaN	NaN	NaN	NaN	NaN	NaN	NaN	NaN	NaN	24.74504	NaN	NaN	NaN	25.04627	S	3	___1	0.560872	247	P16951;A2AQE9;G3UXC3;P16951-2;P16951-3;F6Z2B2	247;149;247;149;207;41	P16951	P16951	Cyclic AMP-dependent transcription factor ATF-2	Atf2	RPVTMVPSVPGIPGPSSPQPVQSEAKMRLKA	UID1027
24.80474	24.98672	25.15518	24.91296	24.86915	25.16066	25.02977	24.87966	25.62781	NaN	NaN	25.02403	NaN	24.89203	NaN	24.45782	24.58606	24.75791	25.37129	NaN	24.832	25.53875	24.81402	NaN	S	3	___1	0.878924	248	P16951;A2AQE9;G3UXC3;P16951-2;P16951-3;F6Z2B2	248;150;248;150;208;42	P16951	P16951	Cyclic AMP-dependent transcription factor ATF-2	Atf2	PVTMVPSVPGIPGPSSPQPVQSEAKMRLKAA	UID1028
NaN	25.58081	NaN	NaN	NaN	NaN	NaN	NaN	NaN	NaN	NaN	NaN	NaN	NaN	NaN	NaN	NaN	NaN	NaN	NaN	NaN	NaN	NaN	NaN	S	2	___1	0.853057	1472	A2AQH4	1472	A2AQH4	A2AQH4	BCL-6 corepressor-like protein 1	Bcorl1	PCTPSKYRSAGPEEASESPTARQIPPEARRL	UID1029
NaN	NaN	NaN	24.97378	NaN	25.07304	25.4674	NaN	NaN	NaN	NaN	NaN	NaN	NaN	NaN	NaN	NaN	24.76471	NaN	NaN	25.50993	NaN	NaN	NaN	S	2	___1	0.844746	1474	A2AQH4	1474	A2AQH4	A2AQH4	BCL-6 corepressor-like protein 1	Bcorl1	TPSKYRSAGPEEASESPTARQIPPEARRLIV	UID1030
24.9593	24.91438	24.59963	24.884	24.68309	24.66481	24.87877	24.63345	24.83176	24.19708	24.56796	NaN	24.56947	24.99951	25.1702	25.00106	NaN	24.99438	25.13903	NaN	NaN	NaN	NaN	24.61773	S	2	___1	1	475	Q8BXN9;A2AQJ5;A2AQJ6;Q8BXN9-2;A2AQJ7	475;479;480;476;480	Q8BXN9	Q8BXN9	Transmembrane protein 87A	Tmem87a	WRPSANNQRFAFSPLSEEDEEDEQKEPMLKE	UID1031
26.49803	NaN	25.97448	24.8206	24.81108	25.5899	25.2074	NaN	25.10745	25.43889	25.72075	NaN	NaN	NaN	NaN	NaN	NaN	NaN	24.54404	NaN	24.7966	25.85977	25.80075	25.35683	S	3	___1	1	540	Q8BXN9;A2AQJ5;A2AQJ6;Q8BXN9-2	540;544;545;541	Q8BXN9	Q8BXN9	Transmembrane protein 87A	Tmem87a	VPSSVTDVALPALLDSDEERMITHFERSKME	UID1032
NaN	NaN	NaN	NaN	NaN	NaN	24.75959	NaN	NaN	NaN	NaN	NaN	24.81406	NaN	NaN	NaN	NaN	NaN	NaN	NaN	NaN	NaN	NaN	NaN	S	2	___1	0.979723	72	Q99JP7;A2AQN2	72;72	Q99JP7	Q99JP7	Gamma-glutamyltransferase 7;Gamma-glutamyltransferase 7 heavy chain;Gamma-glutamyltransferase 7 light chain	Ggt7	DPDSFLKSARLQRLPSSSSEMGSQDGSPLRE	UID1033
NaN	26.6656	NaN	27.11028	27.47452	27.07306	26.82566	26.76395	26.8381	26.97531	27.14014	27.39428	27.20872	NaN	26.18291	26.37925	26.16098	26.13093	26.38839	26.72845	26.70846	26.73208	26.4857	26.49866	S	2	___1	0.99972	263	Q9QXG4;A2AQN4;F7CU63;A2AQN5	263;263;125;263	Q9QXG4	Q9QXG4	Acetyl-coenzyme A synthetase, cytoplasmic	Acss2	IVVKHLGRAELGMNDSPSQSPPVKRPCPDVQ	UID1034
26.18276	26.59149	26.08026	26.99183	27.16653	27.05289	26.38187	26.51028	26.67721	27.06343	NaN	27.1947	27.04937	NaN	26.02502	25.99914	26.28884	NaN	NaN	NaN	NaN	26.7557	26.6006	NaN	S	2	___1	0.999993	267	Q9QXG4;A2AQN4;F7CU63;A2AQN5	267;267;129;267	Q9QXG4	Q9QXG4	Acetyl-coenzyme A synthetase, cytoplasmic	Acss2	HLGRAELGMNDSPSQSPPVKRPCPDVQICWN	UID1035
NaN	28.1735	27.61316	NaN	28.0876	27.99286	28.20653	27.6381	27.74291	27.93072	28.27382	27.89145	NaN	NaN	NaN	NaN	28.06979	28.25399	28.25011	27.70147	27.66228	27.71299	NaN	NaN	S	2	___1	0.999945	685	A2AR02	685	A2AR02	A2AR02	Peptidyl-prolyl cis-trans isomerase G	Ppig	NSSSNNREKKADREQSPVSKTKQSSQDNEVK	UID1036
NaN	NaN	NaN	NaN	NaN	NaN	NaN	NaN	NaN	NaN	NaN	NaN	NaN	NaN	NaN	NaN	NaN	NaN	NaN	NaN	NaN	NaN	NaN	NaN	S	2	___1	1	742	A2AR02	742	A2AR02	A2AR02	Peptidyl-prolyl cis-trans isomerase G	Ppig	ENDHVHDKNKKCDHESSPGTDEDKSG_____	UID1037
NaN	NaN	NaN	NaN	NaN	NaN	NaN	NaN	NaN	NaN	NaN	NaN	NaN	NaN	NaN	NaN	NaN	NaN	NaN	NaN	NaN	NaN	NaN	NaN	S	2	___1	1	743	A2AR02	743	A2AR02	A2AR02	Peptidyl-prolyl cis-trans isomerase G	Ppig	NDHVHDKNKKCDHESSPGTDEDKSG______	UID1038
29.82018	30.09358	29.78535	NaN	30.5258	30.39887	NaN	30.51456	30.69959	30.8954	30.99449	30.62697	29.77667	NaN	NaN	29.85229	NaN	NaN	30.35521	30.36838	29.92691	30.13626	NaN	30.34784	S	3	___1	1	395	A2AR02	395	A2AR02	A2AR02	Peptidyl-prolyl cis-trans isomerase G	Ppig	KGDKSELNEIKENQRSPVRVKEKKITDHRHM	UID1039
NaN	NaN	26.11545	NaN	NaN	NaN	NaN	NaN	NaN	NaN	NaN	NaN	NaN	NaN	26.16262	NaN	NaN	NaN	NaN	NaN	NaN	NaN	NaN	NaN	S	2	___1	1	411	A2AR02	411	A2AR02	A2AR02	Peptidyl-prolyl cis-trans isomerase G	Ppig	PVRVKEKKITDHRHMSESPNRKVEKEKKAKD	UID1040
26.93977	26.28666	25.89975	26.08383	26.39393	26.28487	26.34665	NaN	NaN	26.76471	26.65308	25.98939	25.96939	26.27634	26.30096	26.25337	NaN	26.25963	25.42085	25.92787	25.67433	25.99873	26.21995	25.6277	S	2	___1	1	413	A2AR02	413	A2AR02	A2AR02	Peptidyl-prolyl cis-trans isomerase G	Ppig	RVKEKKITDHRHMSESPNRKVEKEKKAKDHK	UID1041
26.51426	25.97104	NaN	25.7683	26.19871	25.93625	26.20197	NaN	26.85281	27.06569	28.98215	26.91741	26.72988	26.00374	26.1454	22.17246	NaN	21.80475	25.42438	25.50473	25.57271	25.71327	25.85576	NaN	S	3	___1	1	288	A2AR02	288	A2AR02	A2AR02	Peptidyl-prolyl cis-trans isomerase G	Ppig	EEIPPIPENRFLMRKSPPKADDKERKNRERE	UID1042
NaN	NaN	NaN	NaN	NaN	NaN	NaN	NaN	NaN	NaN	NaN	NaN	NaN	NaN	NaN	NaN	NaN	NaN	NaN	NaN	NaN	NaN	NaN	NaN	S	4	___1	0.998706	252	A2AR02	252	A2AR02	A2AR02	Peptidyl-prolyl cis-trans isomerase G	Ppig	RKHKKEKKKRKKSKKSPSSESEAENVDAQPQ	UID1043
NaN	NaN	NaN	NaN	NaN	NaN	NaN	NaN	NaN	NaN	NaN	NaN	NaN	NaN	NaN	NaN	NaN	NaN	NaN	NaN	NaN	NaN	NaN	NaN	S	4	___1	0.998706	254	A2AR02	254	A2AR02	A2AR02	Peptidyl-prolyl cis-trans isomerase G	Ppig	HKKEKKKRKKSKKSPSSESEAENVDAQPQST	UID1044
NaN	NaN	NaN	NaN	NaN	NaN	NaN	NaN	NaN	NaN	NaN	NaN	NaN	NaN	NaN	NaN	NaN	NaN	NaN	NaN	NaN	NaN	NaN	NaN	S	3	___1	0.999489	255	A2AR02	255	A2AR02	A2AR02	Peptidyl-prolyl cis-trans isomerase G	Ppig	KKEKKKRKKSKKSPSSESEAENVDAQPQSTV	UID1045
NaN	NaN	NaN	NaN	NaN	NaN	NaN	NaN	NaN	NaN	NaN	NaN	NaN	NaN	NaN	NaN	NaN	NaN	NaN	NaN	NaN	NaN	NaN	NaN	S	3	___1	0.999943	257	A2AR02	257	A2AR02	A2AR02	Peptidyl-prolyl cis-trans isomerase G	Ppig	EKKKRKKSKKSPSSESEAENVDAQPQSTVRP	UID1046
NaN	NaN	NaN	NaN	NaN	NaN	NaN	NaN	NaN	NaN	NaN	NaN	NaN	NaN	24.85757	NaN	NaN	NaN	NaN	NaN	NaN	NaN	NaN	NaN	S	3	___1	0.759128	186	Q8BKH7;A2AR12;Q8BKH7-2	186;186;186	Q8BKH7	Q8BKH7	Target of rapamycin complex 2 subunit MAPKAP1	Mapkap1	TTATKKIDVYLPLHSSQDRLLPMTVVTMASA	UID1047
NaN	27.38936	26.59776	27.71732	27.61013	27.55618	27.54377	27.56464	27.88815	27.05683	27.27941	27.63838	26.65185	NaN	27.66682	27.6552	27.15981	27.86561	NaN	27.38657	27.81873	NaN	NaN	27.37352	S	2	___1	0.992136	510	Q8BKH7;A2AR12;Q8BKH7-2;Q8BKH7-3	510;510;474;319	Q8BKH7	Q8BKH7	Target of rapamycin complex 2 subunit MAPKAP1	Mapkap1	ADYLAQKQRKLNRRTSFSFQKEKKSGQQ___	UID1048
NaN	NaN	NaN	NaN	23.82085	NaN	NaN	NaN	NaN	NaN	NaN	NaN	NaN	24.23951	NaN	25.7453	25.62765	NaN	NaN	NaN	NaN	NaN	NaN	NaN	S	2	___1	0.81701	258	P70347;A2AR78;Q8C2D3;A2AR76;P70347-4;P70347-2	258;223;223;257;258;224	P70347	P70347	TRAF family member-associated NF-kappa-B activator	Tank	TAVTPRGLGRDEEDTSFESLSKFNVKFPPMD	UID1049
NaN	NaN	NaN	NaN	NaN	23.01779	NaN	NaN	NaN	NaN	NaN	NaN	NaN	25.45673	26.05314	NaN	NaN	NaN	NaN	NaN	NaN	23.81627	NaN	NaN	S	2	___1	0.961795	261	P70347;A2AR78;Q8C2D3;A2AR76;P70347-4;P70347-2	261;226;226;260;261;227	P70347	P70347	TRAF family member-associated NF-kappa-B activator	Tank	TPRGLGRDEEDTSFESLSKFNVKFPPMDNDS	UID1050
24.42669	NaN	NaN	NaN	NaN	NaN	NaN	NaN	NaN	NaN	NaN	NaN	NaN	NaN	NaN	24.5794	NaN	NaN	NaN	NaN	NaN	NaN	NaN	NaN	S	2	___1	0.632546	263	P70347;A2AR78;Q8C2D3;A2AR76;P70347-4;P70347-2	263;228;228;262;263;229	P70347	P70347	TRAF family member-associated NF-kappa-B activator	Tank	RGLGRDEEDTSFESLSKFNVKFPPMDNDSIF	UID1051
NaN	23.4256	24.32622	NaN	NaN	NaN	NaN	NaN	NaN	NaN	NaN	NaN	NaN	NaN	NaN	NaN	NaN	NaN	NaN	NaN	NaN	NaN	NaN	NaN	S	2	___1	0.885074	70	A2BG91;A2ARL5	70;70	A2BG91	A2BG91		Gm14295;Gm14419	HFQTSRSHGRHERSCSPEQPSDFIQCGKAFA	UID1052
26.55421	25.98477	26.4234	25.59915	25.71628	26.165	26.29534	NaN	26.3741	26.34699	26.36057	26.38209	26.53123	26.51596	26.52655	26.46888	26.19109	26.59007	26.18739	26.13905	26.16139	26.2654	26.1605	26.0872	S	2	___1	0.997905	959	A2ARP1;A2ARP1-3;A2ARP1-2;F6Q5C6;F7AST3;F6VID9	959;959;939;160;170;107	A2ARP1	A2ARP1	Inositol hexakisphosphate and diphosphoinositol-pentakisphosphate kinase 1	Ppip5k1	CPGKASDEPDRALQTSPQPVEGTGLPRRSPL	UID1053
24.45995	23.86712	24.43479	NaN	24.15081	NaN	23.11813	NaN	NaN	NaN	23.96957	24.64136	NaN	NaN	NaN	NaN	NaN	23.80558	NaN	NaN	23.368	NaN	NaN	NaN	S	2	___1	0.999276	939	A2ARP1;A2ARP1-3;A2ARP1-2;F6Q5C6;F7AST3;F6VID9	939;939;919;140;150;87	A2ARP1	A2ARP1	Inositol hexakisphosphate and diphosphoinositol-pentakisphosphate kinase 1	Ppip5k1	RPASSENEEMKTDPGSIENLCPGKASDEPDR	UID1054
NaN	NaN	24.04976	NaN	22.94814	22.7536	NaN	23.62076	23.38982	23.514	23.56058	NaN	24.2798	24.18745	24.58015	24.28982	24.40178	24.23783	23.54321	23.0925	23.13671	23.99222	23.92298	23.55766	S	2	___1	0.99998	1147	A2ARP1;A2ARP1-3;A2ARP1-2	1147;1126;1127	A2ARP1	A2ARP1	Inositol hexakisphosphate and diphosphoinositol-pentakisphosphate kinase 1	Ppip5k1	HQASDSPFSPPRTLHSPPLQLRHRSEKPPWY	UID1055
NaN	NaN	NaN	NaN	NaN	NaN	NaN	NaN	NaN	NaN	NaN	NaN	NaN	NaN	NaN	NaN	NaN	NaN	NaN	NaN	NaN	NaN	NaN	NaN	S	2	___1	1	319	Q9QYR6;A2ARP8;Q9QYR6-2	319;557;543	Q9QYR6	Q9QYR6	Microtubule-associated protein 1A;MAP1A heavy chain;MAP1 light chain LC2	Map1a	VPANLKPSKIKHRADSKESLKAAPKTAMSKL	UID1056
NaN	NaN	NaN	NaN	NaN	NaN	NaN	NaN	NaN	NaN	NaN	NaN	NaN	NaN	NaN	NaN	NaN	NaN	NaN	NaN	NaN	NaN	NaN	NaN	S	2	___1	1	322	Q9QYR6;A2ARP8;Q9QYR6-2	322;560;546	Q9QYR6	Q9QYR6	Microtubule-associated protein 1A;MAP1A heavy chain;MAP1 light chain LC2	Map1a	NLKPSKIKHRADSKESLKAAPKTAMSKLAKR	UID1057
26.92116	26.05945	26.73867	26.59918	27.21577	26.37265	26.17329	26.69896	26.69166	26.06289	25.17398	26.74445	25.80875	26.14727	25.52178	25.83376	26.30086	26.59149	25.87469	25.78566	26.06975	26.13848	26.58449	26.15083	S	2	___1	1	667	Q9QYR6;A2ARP8;Q9QYR6-2	667;905;891	Q9QYR6	Q9QYR6	Microtubule-associated protein 1A;MAP1A heavy chain;MAP1 light chain LC2	Map1a	VIEKAELEEMEEVHPSDEEEEETKAESFYQK	UID1058
24.78511	NaN	NaN	NaN	25.68992	NaN	NaN	NaN	31.21807	NaN	30.80747	29.75138	NaN	31.45562	29.43239	29.75101	32.34085	32.00186	NaN	30.90842	NaN	NaN	NaN	30.47788	S	2	___1	1	2591	Q9QYR6;A2ARP8;Q9QYR6-2	2591;2829;2815	Q9QYR6	Q9QYR6	Microtubule-associated protein 1A;MAP1A heavy chain;MAP1 light chain LC2	Map1a	QGRPGRKAPGRAKPASPARRLDIRGKRSPTP	UID1059
28.68802	28.70928	28.35161	28.42426	24.25155	28.55709	28.24758	28.06008	28.57687	28.21836	28.65629	28.37774	28.13104	28.60784	28.60346	28.51104	28.50215	28.58197	28.43062	28.63069	28.44644	28.53594	NaN	28.25719	S	2	___1	1	1606	Q9QYR6;A2ARP8;Q9QYR6-2	1606;1844;1830	Q9QYR6	Q9QYR6	Microtubule-associated protein 1A;MAP1A heavy chain;MAP1 light chain LC2	Map1a	DGAVPEKTRALGLEESPEEEGKAREQEEKYW	UID1060
NaN	NaN	NaN	NaN	NaN	NaN	NaN	NaN	NaN	NaN	NaN	24.5809	NaN	NaN	22.92247	NaN	NaN	23.57439	NaN	24.11593	NaN	24.49033	NaN	NaN	S	3	___1	0.969286	2048	Q9QYR6;A2ARP8;Q9QYR6-2	2048;2286;2272	Q9QYR6	Q9QYR6	Microtubule-associated protein 1A;MAP1A heavy chain;MAP1 light chain LC2	Map1a	PAVPPRAPISLSQDPSPPLNGSTTSCGPDRR	UID1061
NaN	NaN	NaN	NaN	NaN	NaN	NaN	NaN	NaN	NaN	NaN	NaN	NaN	NaN	NaN	NaN	NaN	NaN	NaN	NaN	NaN	NaN	NaN	NaN	S	4	___1	0.523599	2054	Q9QYR6;A2ARP8;Q9QYR6-2	2054;2292;2278	Q9QYR6	Q9QYR6	Microtubule-associated protein 1A;MAP1A heavy chain;MAP1 light chain LC2	Map1a	APISLSQDPSPPLNGSTTSCGPDRRTPSPKE	UID1062
NaN	NaN	NaN	NaN	NaN	NaN	NaN	NaN	NaN	NaN	NaN	NaN	NaN	NaN	NaN	NaN	NaN	NaN	NaN	NaN	NaN	NaN	NaN	NaN	S	4	___1	0.826285	2066	Q9QYR6;A2ARP8;Q9QYR6-2	2066;2304;2290	Q9QYR6	Q9QYR6	Microtubule-associated protein 1A;MAP1A heavy chain;MAP1 light chain LC2	Map1a	LNGSTTSCGPDRRTPSPKEAGRSHWDDGTND	UID1063
NaN	NaN	NaN	NaN	23.13966	NaN	NaN	NaN	NaN	NaN	NaN	NaN	NaN	NaN	NaN	NaN	NaN	NaN	NaN	NaN	NaN	NaN	NaN	NaN	S	3	___1	0.823224	2199	Q9QYR6;A2ARP8;Q9QYR6-2	2199;2437;2423	Q9QYR6	Q9QYR6	Microtubule-associated protein 1A;MAP1A heavy chain;MAP1 light chain LC2	Map1a	TRTRHDEYLEVTKAPSLDSSLPQLPSPSSPG	UID1064
NaN	NaN	NaN	NaN	NaN	NaN	NaN	NaN	NaN	NaN	NaN	NaN	NaN	NaN	NaN	NaN	NaN	NaN	NaN	NaN	NaN	NaN	NaN	NaN	S	3	___1	0.456911	2202	Q9QYR6;A2ARP8;Q9QYR6-2	2202;2440;2426	Q9QYR6	Q9QYR6	Microtubule-associated protein 1A;MAP1A heavy chain;MAP1 light chain LC2	Map1a	RHDEYLEVTKAPSLDSSLPQLPSPSSPGAPL	UID1065
NaN	NaN	NaN	NaN	NaN	NaN	NaN	NaN	NaN	NaN	NaN	NaN	NaN	NaN	NaN	NaN	NaN	NaN	NaN	NaN	NaN	NaN	NaN	NaN	S	3	___1	0.722894	2203	Q9QYR6;A2ARP8;Q9QYR6-2	2203;2441;2427	Q9QYR6	Q9QYR6	Microtubule-associated protein 1A;MAP1A heavy chain;MAP1 light chain LC2	Map1a	HDEYLEVTKAPSLDSSLPQLPSPSSPGAPLL	UID1066
NaN	29.4676	29.65465	29.10652	29.23432	29.50457	29.62744	29.29026	29.00927	29.03871	28.89247	29.47827	29.72024	29.23112	29.09833	29.25226	29.00515	29.27482	29.22722	28.96796	29.12716	29.38187	29.16334	28.93879	S	2	___1	0.999997	2209	Q9QYR6;A2ARP8;Q9QYR6-2	2209;2447;2433	Q9QYR6	Q9QYR6	Microtubule-associated protein 1A;MAP1A heavy chain;MAP1 light chain LC2	Map1a	VTKAPSLDSSLPQLPSPSSPGAPLLSNLPRP	UID1067
29.19725	NaN	NaN	23.42509	NaN	24.13602	NaN	NaN	24.70715	NaN	24.64108	NaN	NaN	NaN	NaN	NaN	23.78875	NaN	NaN	NaN	NaN	NaN	NaN	NaN	S	3	___1	0.964134	2211	Q9QYR6;A2ARP8;Q9QYR6-2	2211;2449;2435	Q9QYR6	Q9QYR6	Microtubule-associated protein 1A;MAP1A heavy chain;MAP1 light chain LC2	Map1a	KAPSLDSSLPQLPSPSSPGAPLLSNLPRPAS	UID1068
NaN	NaN	NaN	NaN	NaN	NaN	NaN	NaN	NaN	NaN	NaN	NaN	NaN	NaN	NaN	NaN	NaN	NaN	NaN	NaN	NaN	NaN	NaN	NaN	S	2	___1	0.999117	2212	Q9QYR6;A2ARP8;Q9QYR6-2	2212;2450;2436	Q9QYR6	Q9QYR6	Microtubule-associated protein 1A;MAP1A heavy chain;MAP1 light chain LC2	Map1a	APSLDSSLPQLPSPSSPGAPLLSNLPRPASP	UID1069
24.3771	NaN	24.0106	NaN	NaN	NaN	NaN	NaN	NaN	24.0059	NaN	NaN	NaN	NaN	NaN	NaN	NaN	NaN	NaN	NaN	NaN	NaN	NaN	NaN	S	3	___1	0.995441	1106	Q9QYR6;A2ARP8;Q9QYR6-2	1106;1344;1330	Q9QYR6	Q9QYR6	Microtubule-associated protein 1A;MAP1A heavy chain;MAP1 light chain LC2	Map1a	VVFETGEAGAASGAGSLPGEVRTQEPAEPQK	UID1070
27.14297	23.62645	26.8688	26.72507	26.55016	26.21643	26.0531	26.18478	26.27517	26.58391	26.73544	26.57475	27.23078	26.01048	25.78624	NaN	25.36723	25.84257	26.13721	26.04082	26.16469	26.47225	26.37589	25.91194	S	2	___1	0.999997	981	Q9QYR6;A2ARP8;Q9QYR6-2	981;1219;1205	Q9QYR6	Q9QYR6	Microtubule-associated protein 1A;MAP1A heavy chain;MAP1 light chain LC2	Map1a	HPGEPALGEVEERCLSPDDSTVKMASPPPSG	UID1071
NaN	NaN	NaN	24.9376	24.86533	NaN	NaN	24.75654	24.82143	24.73112	NaN	25.01839	NaN	NaN	NaN	NaN	NaN	NaN	24.46681	24.38831	NaN	25.21397	NaN	24.50112	S	3	___1	0.970407	1133	Q9QYR6;A2ARP8;Q9QYR6-2	1133;1371;1357	Q9QYR6	Q9QYR6	Microtubule-associated protein 1A;MAP1A heavy chain;MAP1 light chain LC2	Map1a	EPQKDELLGFTDQSFSPEDAESLSVLSVVSP	UID1072
NaN	NaN	NaN	NaN	NaN	NaN	NaN	NaN	NaN	NaN	NaN	NaN	NaN	NaN	NaN	NaN	NaN	NaN	NaN	NaN	NaN	NaN	NaN	NaN	S	3	___1	0.419574	1139	Q9QYR6;A2ARP8;Q9QYR6-2	1139;1377;1363	Q9QYR6	Q9QYR6	Microtubule-associated protein 1A;MAP1A heavy chain;MAP1 light chain LC2	Map1a	LLGFTDQSFSPEDAESLSVLSVVSPDTAKQE	UID1073
NaN	NaN	NaN	NaN	24.33047	24.85105	24.42752	24.16016	NaN	24.77228	NaN	NaN	NaN	NaN	NaN	NaN	NaN	NaN	24.28086	24.41125	NaN	24.70951	NaN	NaN	S	3	___1	0.977184	1147	Q9QYR6;A2ARP8;Q9QYR6-2	1147;1385;1371	Q9QYR6	Q9QYR6	Microtubule-associated protein 1A;MAP1A heavy chain;MAP1 light chain LC2	Map1a	FSPEDAESLSVLSVVSPDTAKQEATPRSPCT	UID1074
27.35968	27.31984	27.39697	NaN	27.51051	27.14268	27.48669	27.40763	27.3677	27.7692	27.95044	27.61217	27.72975	27.82092	27.78955	28.01084	27.98891	NaN	27.47723	27.89556	27.95809	27.88204	27.79625	27.36444	S	2	___1	1	644	Q9QYR6;A2ARP8;Q9QYR6-2	644;882;868	Q9QYR6	Q9QYR6	Microtubule-associated protein 1A;MAP1A heavy chain;MAP1 light chain LC2	Map1a	EAELTPENIAAAREESEPEVKEDVIEKAELE	UID1075
NaN	NaN	NaN	NaN	NaN	NaN	NaN	NaN	NaN	NaN	NaN	NaN	NaN	NaN	NaN	NaN	NaN	NaN	NaN	NaN	NaN	NaN	NaN	NaN	S	2	___1	0.362855	1898	Q9QYR6;A2ARP8;Q9QYR6-2	1898;2136;2122	Q9QYR6	Q9QYR6	Microtubule-associated protein 1A;MAP1A heavy chain;MAP1 light chain LC2	Map1a	AEGEREGEGGAGAPDSSSFSSKVPEVTESHT	UID1076
NaN	NaN	NaN	NaN	NaN	NaN	NaN	NaN	NaN	NaN	NaN	NaN	NaN	NaN	NaN	NaN	NaN	NaN	NaN	NaN	NaN	NaN	NaN	NaN	S	2	___1	0.476122	1899	Q9QYR6;A2ARP8;Q9QYR6-2	1899;2137;2123	Q9QYR6	Q9QYR6	Microtubule-associated protein 1A;MAP1A heavy chain;MAP1 light chain LC2	Map1a	EGEREGEGGAGAPDSSSFSSKVPEVTESHTT	UID1077
NaN	NaN	NaN	NaN	NaN	NaN	NaN	NaN	NaN	NaN	NaN	NaN	NaN	NaN	NaN	NaN	NaN	NaN	NaN	NaN	NaN	NaN	NaN	NaN	S	2	___1	0.295325	1900	Q9QYR6;A2ARP8;Q9QYR6-2	1900;2138;2124	Q9QYR6	Q9QYR6	Microtubule-associated protein 1A;MAP1A heavy chain;MAP1 light chain LC2	Map1a	GEREGEGGAGAPDSSSFSSKVPEVTESHTTR	UID1078
24.71361	24.96917	25.25843	NaN	24.49259	24.97784	24.42579	24.40204	24.83663	NaN	24.62923	25.17169	24.65529	24.38456	24.4379	NaN	24.51791	NaN	24.63638	25.17448	24.3478	25.18722	24.99921	24.95832	S	3	___1	1	526	Q9QYR6;A2ARP8;Q9QYR6-2	526;764;750	Q9QYR6	Q9QYR6	Microtubule-associated protein 1A;MAP1A heavy chain;MAP1 light chain LC2	Map1a	AAPPPAASGHRELALSSPEDLTQDFEELKRE	UID1079
NaN	NaN	NaN	NaN	NaN	NaN	NaN	NaN	NaN	NaN	NaN	NaN	NaN	NaN	NaN	NaN	NaN	NaN	NaN	NaN	NaN	NaN	NaN	NaN	S	2	___1	1	527	Q9QYR6;A2ARP8;Q9QYR6-2	527;765;751	Q9QYR6	Q9QYR6	Microtubule-associated protein 1A;MAP1A heavy chain;MAP1 light chain LC2	Map1a	APPPAASGHRELALSSPEDLTQDFEELKREE	UID1080
23.91242	NaN	NaN	NaN	24.10901	24.24663	23.64384	NaN	NaN	24.39774	NaN	NaN	NaN	NaN	NaN	NaN	NaN	NaN	NaN	NaN	24.28905	24.18715	24.22347	NaN	S	2	___1	0.909856	499	Q9QYR6;A2ARP8;Q9QYR6-2	499;737;723	Q9QYR6	Q9QYR6	Microtubule-associated protein 1A;MAP1A heavy chain;MAP1 light chain LC2	Map1a	LKVDKGRAARGEKELSSEPRTPPAQKGAAPP	UID1081
NaN	NaN	NaN	NaN	NaN	NaN	NaN	NaN	NaN	NaN	NaN	NaN	NaN	NaN	NaN	NaN	NaN	NaN	NaN	NaN	NaN	NaN	NaN	NaN	S	2	___1	0.57833	500	Q9QYR6;A2ARP8;Q9QYR6-2	500;738;724	Q9QYR6	Q9QYR6	Microtubule-associated protein 1A;MAP1A heavy chain;MAP1 light chain LC2	Map1a	KVDKGRAARGEKELSSEPRTPPAQKGAAPPP	UID1082
26.86974	26.90965	26.80772	26.73609	26.83437	27.0402	26.65253	26.60045	26.58118	26.78094	26.73104	NaN	26.39441	26.09454	26.77228	26.3479	26.52238	26.93055	26.07512	26.00217	26.04316	26.68217	26.74381	25.93227	S	2	___1	1	1580	Q9QYR6;A2ARP8;Q9QYR6-2	1580;1818;1804	Q9QYR6	Q9QYR6	Microtubule-associated protein 1A;MAP1A heavy chain;MAP1 light chain LC2	Map1a	EDKSTTPKEMTLDQKSPEKAKGVEQQDGAVP	UID1083
NaN	NaN	NaN	NaN	NaN	NaN	NaN	NaN	NaN	NaN	NaN	NaN	NaN	NaN	NaN	NaN	NaN	NaN	NaN	NaN	NaN	NaN	NaN	NaN	S	3	___1	0.745583	1634	Q9QYR6;A2ARP8;Q9QYR6-2	1634;1872;1858	Q9QYR6	Q9QYR6	Microtubule-associated protein 1A;MAP1A heavy chain;MAP1 light chain LC2	Map1a	KYWKEQDVVQGWRETSPTRGEPVPAWEGKSP	UID1084
28.02876	27.84966	27.56158	27.99475	27.79303	27.77781	NaN	27.99129	NaN	27.34739	27.41337	27.17284	27.42974	27.75143	27.88256	NaN	27.57622	27.9667	27.36085	27.24799	27.27684	27.89186	26.41208	NaN	S	2	___1	1	1648	Q9QYR6;A2ARP8;Q9QYR6-2	1648;1886;1872	Q9QYR6	Q9QYR6	Microtubule-associated protein 1A;MAP1A heavy chain;MAP1 light chain LC2	Map1a	TSPTRGEPVPAWEGKSPEQEVRYWRDRDITL	UID1085
26.42464	NaN	NaN	NaN	NaN	NaN	NaN	NaN	NaN	NaN	NaN	NaN	NaN	24.71062	NaN	NaN	NaN	24.89634	NaN	NaN	NaN	NaN	NaN	NaN	S	2	___1	1	908	Q9QYR6;A2ARP8;Q9QYR6-2	908;1146;1132	Q9QYR6	Q9QYR6	Microtubule-associated protein 1A;MAP1A heavy chain;MAP1 light chain LC2	Map1a	TISPTSSLEEDKGFKSPPCEDFSVTGESEKK	UID1086
NaN	NaN	NaN	NaN	NaN	NaN	NaN	NaN	NaN	NaN	NaN	NaN	NaN	NaN	NaN	NaN	NaN	NaN	NaN	NaN	NaN	NaN	NaN	NaN	S	2	___1	1	1762	Q9QYR6;A2ARP8;Q9QYR6-2	1762;2000;1986	Q9QYR6	Q9QYR6	Microtubule-associated protein 1A;MAP1A heavy chain;MAP1 light chain LC2	Map1a	SPVGLPPEEEDKLTRSPFEIISPPASPPEMT	UID1087
NaN	NaN	NaN	NaN	NaN	NaN	NaN	NaN	NaN	NaN	NaN	NaN	NaN	NaN	NaN	NaN	NaN	NaN	NaN	NaN	NaN	NaN	NaN	NaN	S	2	___1	1	1768	Q9QYR6;A2ARP8;Q9QYR6-2	1768;2006;1992	Q9QYR6	Q9QYR6	Microtubule-associated protein 1A;MAP1A heavy chain;MAP1 light chain LC2	Map1a	PEEEDKLTRSPFEIISPPASPPEMTGQRVPS	UID1088
NaN	NaN	NaN	NaN	NaN	NaN	NaN	NaN	NaN	NaN	NaN	NaN	NaN	NaN	NaN	NaN	NaN	NaN	NaN	NaN	NaN	NaN	NaN	NaN	S	2	___1	0.999946	1772	Q9QYR6;A2ARP8;Q9QYR6-2	1772;2010;1996	Q9QYR6	Q9QYR6	Microtubule-associated protein 1A;MAP1A heavy chain;MAP1 light chain LC2	Map1a	DKLTRSPFEIISPPASPPEMTGQRVPSAPGQ	UID1089
25.88257	26.32034	26.46051	26.44851	26.43395	26.73854	26.23612	26.58133	26.69405	NaN	NaN	27.21234	NaN	NaN	26.87197	26.91079	27.03076	26.64581	26.05664	26.0482	26.18071	26.32387	26.79427	26.67007	S	4	___1	1	991	Q9QYR6;A2ARP8;Q9QYR6-2	991;1229;1215	Q9QYR6	Q9QYR6	Microtubule-associated protein 1A;MAP1A heavy chain;MAP1 light chain LC2	Map1a	EERCLSPDDSTVKMASPPPSGPPSAAHTPFH	UID1090
NaN	NaN	NaN	NaN	NaN	NaN	NaN	NaN	NaN	NaN	NaN	NaN	NaN	NaN	NaN	NaN	NaN	NaN	NaN	NaN	NaN	NaN	NaN	NaN	S	3	___1	0.69304	999	Q9QYR6;A2ARP8;Q9QYR6-2	999;1237;1223	Q9QYR6	Q9QYR6	Microtubule-associated protein 1A;MAP1A heavy chain;MAP1 light chain LC2	Map1a	DSTVKMASPPPSGPPSAAHTPFHQSPVEEKS	UID1091
NaN	NaN	NaN	NaN	NaN	NaN	NaN	NaN	NaN	NaN	NaN	NaN	NaN	NaN	NaN	NaN	NaN	NaN	NaN	NaN	NaN	NaN	NaN	NaN	S	3	___1	0.958261	1008	Q9QYR6;A2ARP8;Q9QYR6-2	1008;1246;1232	Q9QYR6	Q9QYR6	Microtubule-associated protein 1A;MAP1A heavy chain;MAP1 light chain LC2	Map1a	PPSGPPSAAHTPFHQSPVEEKSEPQDFQEDS	UID1092
26.75226	26.32268	NaN	25.96276	26.69099	26.34905	26.39722	25.75738	26.39189	26.36781	26.52012	26.84876	26.32301	26.58849	26.72637	26.55865	26.3508	26.6454	26.10213	26.00843	26.02386	26.7252	26.2298	26.0721	S	2	___1	1	611	Q9QYR6;A2ARP8;Q9QYR6-2	611;849;835	Q9QYR6	Q9QYR6	Microtubule-associated protein 1A;MAP1A heavy chain;MAP1 light chain LC2	Map1a	PDFPEDKGSKNRAPDSGAEVEREKETWEERK	UID1093
25.99643	25.73032	25.43097	25.90366	26.0052	26.37908	25.9544	25.27856	25.46348	26.07208	26.27732	25.84096	NaN	25.99406	26.10398	26.19749	25.95989	26.13277	26.26553	26.15159	26.42712	26.67721	26.73117	26.40425	S	2	___1	1	2226	Q9QYR6;A2ARP8;Q9QYR6-2	2226;2464;2450	Q9QYR6	Q9QYR6	Microtubule-associated protein 1A;MAP1A heavy chain;MAP1 light chain LC2	Map1a	SSPGAPLLSNLPRPASPALSEGSSSEATTPV	UID1094
NaN	NaN	NaN	NaN	NaN	NaN	NaN	NaN	NaN	NaN	NaN	NaN	NaN	NaN	NaN	NaN	NaN	NaN	NaN	NaN	NaN	NaN	NaN	NaN	S	2	___1	1	2230	Q9QYR6;A2ARP8;Q9QYR6-2	2230;2468;2454	Q9QYR6	Q9QYR6	Microtubule-associated protein 1A;MAP1A heavy chain;MAP1 light chain LC2	Map1a	APLLSNLPRPASPALSEGSSSEATTPVISSV	UID1095
NaN	NaN	NaN	NaN	NaN	NaN	NaN	NaN	NaN	NaN	NaN	NaN	NaN	NaN	NaN	NaN	NaN	NaN	NaN	NaN	NaN	NaN	NaN	NaN	S	2	___1	0.932023	2233	Q9QYR6;A2ARP8;Q9QYR6-2	2233;2471;2457	Q9QYR6	Q9QYR6	Microtubule-associated protein 1A;MAP1A heavy chain;MAP1 light chain LC2	Map1a	LSNLPRPASPALSEGSSSEATTPVISSVAER	UID1096
NaN	NaN	NaN	NaN	NaN	NaN	NaN	NaN	NaN	NaN	NaN	NaN	NaN	NaN	NaN	NaN	NaN	NaN	NaN	NaN	NaN	NaN	NaN	NaN	S	3	___1	0.728588	2234	Q9QYR6;A2ARP8;Q9QYR6-2	2234;2472;2458	Q9QYR6	Q9QYR6	Microtubule-associated protein 1A;MAP1A heavy chain;MAP1 light chain LC2	Map1a	SNLPRPASPALSEGSSSEATTPVISSVAERF	UID1097
NaN	NaN	NaN	NaN	NaN	NaN	NaN	NaN	NaN	NaN	NaN	NaN	NaN	NaN	NaN	NaN	NaN	NaN	NaN	NaN	NaN	NaN	NaN	NaN	S	3	___1	0.715526	2235	Q9QYR6;A2ARP8;Q9QYR6-2	2235;2473;2459	Q9QYR6	Q9QYR6	Microtubule-associated protein 1A;MAP1A heavy chain;MAP1 light chain LC2	Map1a	NLPRPASPALSEGSSSEATTPVISSVAERFP	UID1098
NaN	NaN	NaN	NaN	NaN	NaN	NaN	NaN	NaN	NaN	NaN	NaN	NaN	NaN	NaN	NaN	NaN	NaN	NaN	NaN	NaN	NaN	NaN	NaN	S	2	___1	0.999702	1159	Q9QYR6;A2ARP8;Q9QYR6-2	1159;1397;1383	Q9QYR6	Q9QYR6	Microtubule-associated protein 1A;MAP1A heavy chain;MAP1 light chain LC2	Map1a	SVVSPDTAKQEATPRSPCTPKEQQLHKDLWP	UID1099
26.09925	25.97998	25.22505	23.06696	23.0157	NaN	NaN	25.21007	NaN	NaN	24.09788	25.07459	27.31372	23.65622	25.74589	25.92922	25.73229	24.24851	NaN	24.55186	24.57068	NaN	NaN	NaN	S	2	___1	1	1205	Q9QYR6;A2ARP8;Q9QYR6-2	1205;1443;1429	Q9QYR6	Q9QYR6	Microtubule-associated protein 1A;MAP1A heavy chain;MAP1 light chain LC2	Map1a	SPSKETSLDISSKQLSPESLGTLQFGELSLG	UID1100
NaN	NaN	NaN	NaN	NaN	NaN	25.40168	NaN	NaN	NaN	NaN	NaN	NaN	NaN	NaN	NaN	NaN	NaN	NaN	NaN	NaN	NaN	NaN	NaN	S	3	___1	0.614263	1208	Q9QYR6;A2ARP8;Q9QYR6-2	1208;1446;1432	Q9QYR6	Q9QYR6	Microtubule-associated protein 1A;MAP1A heavy chain;MAP1 light chain LC2	Map1a	KETSLDISSKQLSPESLGTLQFGELSLGKEE	UID1101
NaN	NaN	NaN	NaN	NaN	NaN	NaN	NaN	NaN	NaN	NaN	NaN	NaN	NaN	NaN	NaN	NaN	NaN	NaN	NaN	23.0033	NaN	NaN	NaN	S	2	___1	0.999965	2162	Q9QYR6;A2ARP8;Q9QYR6-2	2162;2400;2386	Q9QYR6	Q9QYR6	Microtubule-associated protein 1A;MAP1A heavy chain;MAP1 light chain LC2	Map1a	LQPAPPQLPSPAEPRSAPCGSLAFSGDRALA	UID1102
27.84176	28.18815	28.33688	NaN	28.02818	28.04109	28.02892	27.72501	27.82748	28.43758	28.48627	28.60017	28.47057	27.7302	27.3621	27.39583	27.16739	26.59662	27.61947	27.58025	27.25305	27.83225	27.73195	27.77881	S	3	___1	0.999985	1062	Q9QYR6;A2ARP8;Q9QYR6-2	1062;1300;1286	Q9QYR6	Q9QYR6	Microtubule-associated protein 1A;MAP1A heavy chain;MAP1 light chain LC2	Map1a	PEEAMSEEGKVPLSRSPQAQDTLGSLAGGQT	UID1103
NaN	NaN	NaN	NaN	NaN	NaN	NaN	NaN	NaN	NaN	NaN	NaN	NaN	NaN	NaN	NaN	26.76661	NaN	NaN	NaN	NaN	NaN	NaN	NaN	S	2	___1	0.499967	2623	Q9QYR6;A2ARP8;Q9QYR6-2	2623;2861;2847	Q9QYR6	Q9QYR6	Microtubule-associated protein 1A;MAP1A heavy chain;MAP1 light chain LC2	Map1a	KGPVDRTSRALPRPRSTPSQVTSEEKDGHSP	UID1104
NaN	NaN	NaN	NaN	NaN	NaN	NaN	NaN	NaN	NaN	NaN	NaN	NaN	NaN	NaN	NaN	NaN	NaN	NaN	NaN	NaN	NaN	NaN	NaN	S	3	___1	0.672185	890	Q9QYR6;A2ARP8;Q9QYR6-2	890;1128;1114	Q9QYR6	Q9QYR6	Microtubule-associated protein 1A;MAP1A heavy chain;MAP1 light chain LC2	Map1a	PSSRTEATQGLDYVPSAGTISPTSSLEEDKG	UID1105
27.35632	27.71581	27.75799	26.8387	27.01169	27.25764	27.17122	27.42262	27.38303	27.38517	27.25187	27.24409	27.22002	27.19141	26.53286	NaN	27.15933	27.07122	27.50105	27.37401	27.43301	27.60788	27.32397	27.11237	S	3	___1	0.989132	895	Q9QYR6;A2ARP8;Q9QYR6-2	895;1133;1119	Q9QYR6	Q9QYR6	Microtubule-associated protein 1A;MAP1A heavy chain;MAP1 light chain LC2	Map1a	EATQGLDYVPSAGTISPTSSLEEDKGFKSPP	UID1106
NaN	NaN	NaN	NaN	NaN	NaN	NaN	NaN	NaN	NaN	NaN	NaN	NaN	NaN	NaN	NaN	NaN	NaN	NaN	NaN	NaN	NaN	NaN	NaN	S	3	___1	0.690545	898	Q9QYR6;A2ARP8;Q9QYR6-2	898;1136;1122	Q9QYR6	Q9QYR6	Microtubule-associated protein 1A;MAP1A heavy chain;MAP1 light chain LC2	Map1a	QGLDYVPSAGTISPTSSLEEDKGFKSPPCED	UID1107
NaN	NaN	NaN	NaN	NaN	NaN	NaN	NaN	NaN	NaN	NaN	NaN	NaN	NaN	NaN	NaN	NaN	NaN	NaN	NaN	NaN	NaN	NaN	NaN	S	3	___1	0.911411	899	Q9QYR6;A2ARP8;Q9QYR6-2	899;1137;1123	Q9QYR6	Q9QYR6	Microtubule-associated protein 1A;MAP1A heavy chain;MAP1 light chain LC2	Map1a	GLDYVPSAGTISPTSSLEEDKGFKSPPCEDF	UID1108
NaN	NaN	NaN	NaN	NaN	NaN	NaN	NaN	NaN	NaN	NaN	NaN	NaN	NaN	NaN	NaN	NaN	NaN	NaN	NaN	NaN	NaN	NaN	NaN	S	2	___1	1	1783	Q9QYR6;A2ARP8;Q9QYR6-2	1783;2021;2007	Q9QYR6	Q9QYR6	Microtubule-associated protein 1A;MAP1A heavy chain;MAP1 light chain LC2	Map1a	SPPASPPEMTGQRVPSAPGQESPVPDTKSTP	UID1109
31.30411	31.28455	30.69287	31.08759	31.38324	31.06111	31.01219	31.01996	31.11458	30.96361	30.94845	31.15279	30.89229	30.96299	30.93312	30.72395	30.79079	30.64753	30.99125	30.97199	31.11682	30.95685	30.83553	30.66907	S	2	___1	1	1789	Q9QYR6;A2ARP8;Q9QYR6-2	1789;2027;2013	Q9QYR6	Q9QYR6	Microtubule-associated protein 1A;MAP1A heavy chain;MAP1 light chain LC2	Map1a	PEMTGQRVPSAPGQESPVPDTKSTPPTRNEP	UID1110
27.19376	NaN	NaN	26.7986	27.32199	27.04135	27.28701	26.83762	27.46459	NaN	NaN	NaN	NaN	27.49274	27.40202	27.37873	27.17427	26.92162	26.87666	27.12386	NaN	27.17607	NaN	NaN	S	2	___1	0.954629	384	Q9QYR6;A2ARP8;Q9QYR6-2	384;622;608	Q9QYR6	Q9QYR6	Microtubule-associated protein 1A;MAP1A heavy chain;MAP1 light chain LC2	Map1a	KPPEKPSKPERVRTESSEALKAEKRKLIKDK	UID1111
NaN	NaN	NaN	NaN	NaN	NaN	NaN	NaN	NaN	NaN	NaN	NaN	NaN	24.54787	NaN	NaN	24.04034	NaN	23.54321	24.27405	NaN	NaN	NaN	NaN	S	3	___1	0.682509	385	Q9QYR6;A2ARP8;Q9QYR6-2	385;623;609	Q9QYR6	Q9QYR6	Microtubule-associated protein 1A;MAP1A heavy chain;MAP1 light chain LC2	Map1a	PPEKPSKPERVRTESSEALKAEKRKLIKDKV	UID1112
NaN	NaN	NaN	23.41777	24.56709	24.38199	24.99442	24.37498	NaN	24.14406	24.38027	25.15414	24.22501	NaN	NaN	NaN	NaN	23.00883	NaN	24.07863	NaN	24.55579	NaN	NaN	S	2	___1	0.888291	4624	A2ARV4	4624	A2ARV4	A2ARV4	Low-density lipoprotein receptor-related protein 2	Lrp2	MDTEQKEAVAVAPPPSPSLPAKASKRSSTPG	UID1113
NaN	NaN	NaN	NaN	NaN	NaN	NaN	NaN	24.84369	NaN	NaN	NaN	NaN	NaN	NaN	NaN	NaN	NaN	NaN	NaN	NaN	NaN	NaN	NaN	S	2	___1	0.82508	4626	A2ARV4	4626	A2ARV4	A2ARV4	Low-density lipoprotein receptor-related protein 2	Lrp2	TEQKEAVAVAPPPSPSLPAKASKRSSTPGYT	UID1114
NaN	NaN	NaN	NaN	NaN	NaN	NaN	NaN	NaN	NaN	NaN	NaN	NaN	NaN	NaN	NaN	NaN	NaN	NaN	NaN	NaN	NaN	NaN	NaN	S	3	___1	0.999396	272	Q68FH0;Q68FH0-2;A2AS45;A2AS44	272;272;272;272	Q68FH0	Q68FH0	Plakophilin-4	Pkp4	PSAYSSSTLPAQRAASPYSQRPASPTAVRRV	UID1115
NaN	NaN	NaN	NaN	NaN	NaN	NaN	NaN	NaN	NaN	NaN	NaN	NaN	NaN	NaN	NaN	NaN	NaN	NaN	NaN	NaN	NaN	NaN	NaN	S	3	___1	0.822376	275	Q68FH0;Q68FH0-2;A2AS45;A2AS44	275;275;275;275	Q68FH0	Q68FH0	Plakophilin-4	Pkp4	YSSSTLPAQRAASPYSQRPASPTAVRRVGSV	UID1116
NaN	NaN	NaN	NaN	NaN	25.52411	24.93003	NaN	25.33433	25.83244	25.34194	25.05569	24.98181	25.67314	25.53706	25.76678	25.27444	25.69564	25.19314	25.26864	25.43933	25.66863	25.38775	NaN	S	2	___1	0.999548	280	Q68FH0;Q68FH0-2;A2AS45;A2AS44	280;280;280;280	Q68FH0	Q68FH0	Plakophilin-4	Pkp4	LPAQRAASPYSQRPASPTAVRRVGSVTSRQT	UID1117
NaN	25.81895	25.10777	25.06944	25.54112	25.35716	24.94163	24.92189	25.24427	25.71613	NaN	25.63594	NaN	25.07545	25.89155	25.30678	NaN	24.64916	25.01924	25.25436	NaN	25.8114	25.12491	25.31018	S	2	___1	0.999937	220	Q68FH0;Q68FH0-2;A2AS45;A2AS44	220;220;220;220	Q68FH0	Q68FH0	Plakophilin-4	Pkp4	NRAMRRVSSVPSRAQSPSYVTSTGVSPSRGS	UID1118
25.12833	NaN	24.63898	NaN	24.73459	24.79595	24.81235	24.66536	24.95558	NaN	24.72515	NaN	NaN	NaN	NaN	NaN	24.78257	24.95163	25.03603	NaN	25.29985	NaN	24.9121	24.2488	S	2	___1	0.995385	75	Q68FH0;Q68FH0-2;A2AS45;A2AS44;V9GXG7	75;75;75;75;75	Q68FH0	Q68FH0	Plakophilin-4	Pkp4	QIVASQLERCRLGAESPSIASTSSTEKSFPW	UID1119
26.45984	26.31595	26.63727	26.44307	26.27544	26.1141	27.676	25.99888	26.57975	26.56371	26.79029	26.46019	26.96389	26.27572	26.35283	26.17247	26.1645	26.44717	26.45976	27.39974	26.29618	26.55132	27.44166	26.50487	S	2	___1	0.996492	775	Q68FH0;Q68FH0-2;A2AS45;A2AS44;A2AS47	775;775;791;791;434	Q68FH0	Q68FH0	Plakophilin-4	Pkp4	RLLGLNELDDLLGKESPSKDSEPSCWGKKKK	UID1120
NaN	NaN	NaN	NaN	23.2974	NaN	23.9526	23.1918	NaN	NaN	NaN	23.4996	NaN	NaN	NaN	23.4073	NaN	NaN	22.87871	NaN	23.16825	NaN	24.09434	NaN	S	2	___1	0.97478	1095	Q68FH0;Q68FH0-2;A2AS45;A2AS47	1095;1052;1068;754	Q68FH0	Q68FH0	Plakophilin-4	Pkp4	KGLYPGSSKPSPIYISSYSSPAREQNRRLQH	UID1121
NaN	NaN	NaN	NaN	NaN	NaN	NaN	NaN	NaN	NaN	NaN	NaN	NaN	NaN	NaN	NaN	NaN	NaN	NaN	NaN	NaN	NaN	NaN	NaN	S	2	___1	0.412863	1098	Q68FH0;Q68FH0-2;A2AS45;A2AS47	1098;1055;1071;757	Q68FH0	Q68FH0	Plakophilin-4	Pkp4	YPGSSKPSPIYISSYSSPAREQNRRLQHQQL	UID1122
NaN	NaN	NaN	NaN	NaN	NaN	NaN	NaN	NaN	NaN	NaN	NaN	NaN	NaN	NaN	NaN	NaN	NaN	NaN	NaN	NaN	NaN	NaN	NaN	S	2	___1	0.412863	1099	Q68FH0;Q68FH0-2;A2AS45;A2AS47	1099;1056;1072;758	Q68FH0	Q68FH0	Plakophilin-4	Pkp4	PGSSKPSPIYISSYSSPAREQNRRLQHQQLY	UID1123
23.96781	NaN	NaN	NaN	NaN	NaN	NaN	NaN	NaN	24.10542	24.82551	24.48953	NaN	NaN	NaN	NaN	NaN	NaN	NaN	NaN	NaN	NaN	NaN	NaN	S	3	___1	0.862354	437	Q68FH0;Q68FH0-2;A2AS45;A2AS44;A2AS47;Q68FH0-3	437;437;437;437;96;96	Q68FH0	Q68FH0	Plakophilin-4	Pkp4	PVYRSPNHGTVELQGSQTALYRTGSVGIGNL	UID1124
NaN	NaN	NaN	NaN	NaN	NaN	NaN	NaN	NaN	NaN	NaN	NaN	NaN	NaN	NaN	NaN	NaN	NaN	NaN	NaN	NaN	NaN	NaN	NaN	S	2	___1	0.999834	511	Q68FH0;Q68FH0-2;A2AS45;A2AS44;A2AS47;Q68FH0-3;O35927;E9QKH8;O35927-2	511;511;511;511;170;170;531;530;531	Q68FH0	Q68FH0	Plakophilin-4;Catenin delta-2	Pkp4;Ctnnd2	LQHTGPADDGATRSPSIDSIQKDPREFAWRD	UID1125
NaN	NaN	NaN	NaN	NaN	NaN	NaN	NaN	NaN	NaN	NaN	NaN	NaN	NaN	NaN	NaN	NaN	NaN	NaN	NaN	NaN	NaN	NaN	NaN	S	2	___1	0.999998	514	Q68FH0;Q68FH0-2;A2AS45;A2AS44;A2AS47;Q68FH0-3;O35927;E9QKH8;O35927-2	514;514;514;514;173;173;534;533;534	Q68FH0	Q68FH0	Plakophilin-4;Catenin delta-2	Pkp4;Ctnnd2	TGPADDGATRSPSIDSIQKDPREFAWRDPEL	UID1126
24.12029	24.15931	NaN	24.02318	24.30703	24.34543	24.47215	24.89194	24.80858	NaN	NaN	NaN	NaN	NaN	24.98229	NaN	25.46357	25.3996	24.20292	24.14787	24.71707	24.32691	24.46532	24.55262	S	2	___1	0.999729	446	Q68FH0;Q68FH0-2;A2AS45;A2AS44;A2AS47;Q68FH0-3	446;446;446;446;105;105	Q68FH0	Q68FH0	Plakophilin-4	Pkp4	TVELQGSQTALYRTGSVGIGNLQRTSSQRST	UID1127
24.16638	NaN	23.53848	24.0535	NaN	NaN	23.63788	23.33279	23.63533	NaN	NaN	NaN	NaN	NaN	23.50264	NaN	NaN	NaN	23.30215	23.56081	NaN	NaN	NaN	NaN	S	2	___1	0.999987	326	Q68FH0;Q68FH0-2;A2AS45;A2AS44	326;326;326;326	Q68FH0	Q68FH0	Plakophilin-4	Pkp4	VGSPLTLTDAQTRVASPSQGQVGSSSPKRSG	UID1128
NaN	NaN	NaN	NaN	NaN	NaN	NaN	NaN	NaN	NaN	NaN	NaN	NaN	NaN	NaN	NaN	NaN	NaN	NaN	NaN	NaN	NaN	NaN	NaN	S	2	___1	0.598932	334	Q68FH0;Q68FH0-2;A2AS45;A2AS44	334;334;334;334	Q68FH0	Q68FH0	Plakophilin-4	Pkp4	DAQTRVASPSQGQVGSSSPKRSGMTAVPQHL	UID1129
NaN	NaN	NaN	NaN	NaN	NaN	NaN	NaN	NaN	NaN	NaN	NaN	NaN	NaN	NaN	NaN	NaN	NaN	NaN	NaN	NaN	NaN	NaN	NaN	S	2	___1	0.584409	335	Q68FH0;Q68FH0-2;A2AS45;A2AS44	335;335;335;335	Q68FH0	Q68FH0	Plakophilin-4	Pkp4	AQTRVASPSQGQVGSSSPKRSGMTAVPQHLG	UID1130
28.0239	28.45258	NaN	27.85644	NaN	27.96202	28.18262	28.2863	27.93736	NaN	NaN	NaN	27.61919	NaN	27.94084	NaN	NaN	NaN	27.78101	27.65506	27.85525	NaN	27.90461	27.90719	S	2	___1	0.793715	336	Q68FH0;Q68FH0-2;A2AS45;A2AS44	336;336;336;336	Q68FH0	Q68FH0	Plakophilin-4	Pkp4	QTRVASPSQGQVGSSSPKRSGMTAVPQHLGP	UID1131
25.97747	NaN	25.9589	25.45438	NaN	25.77844	25.18616	26.01291	NaN	25.54336	25.92143	25.8815	25.59298	25.67282	26.18696	25.92972	25.80558	26.06466	26.06599	NaN	NaN	26.058	NaN	NaN	S	2	___1	0.999991	313	Q68FH0;Q68FH0-2;A2AS45;A2AS44	313;313;313;313	Q68FH0	Q68FH0	Plakophilin-4	Pkp4	PNGPVPQYQTTTRVGSPLTLTDAQTRVASPS	UID1132
NaN	NaN	NaN	NaN	NaN	NaN	NaN	24.22111	NaN	NaN	NaN	NaN	NaN	NaN	NaN	NaN	NaN	NaN	NaN	NaN	NaN	NaN	NaN	NaN	S	2	___1	0.599364	169	Q8K2I9;A2AS54;Q8K2I9-2	169;142;95	Q8K2I9	Q8K2I9	F-box only protein 18	Fbxo18	CSRLREARQGAEDSLSQCSPVPGEAGRDIED	UID1133
23.99593	24.21349	NaN	24.44455	NaN	NaN	NaN	NaN	NaN	24.24895	24.59355	24.91657	25.34096	NaN	NaN	NaN	NaN	NaN	NaN	NaN	NaN	NaN	NaN	NaN	S	2	___1	0.999974	172	Q8K2I9;A2AS54;Q8K2I9-2	172;145;98	Q8K2I9	Q8K2I9	F-box only protein 18	Fbxo18	LREARQGAEDSLSQCSPVPGEAGRDIEDIGP	UID1134
NaN	NaN	NaN	NaN	NaN	NaN	NaN	NaN	NaN	NaN	NaN	NaN	NaN	NaN	NaN	NaN	NaN	NaN	NaN	NaN	NaN	NaN	NaN	NaN	S	3	___1	0.999808	686	O54826;A2AS70;A2AS72	686;608;143	O54826	O54826	Protein AF-10	Mllt10	DNARSLGGRGSSPRGSLSPRSPVSNLQLRYD	UID1135
NaN	NaN	NaN	NaN	NaN	NaN	NaN	NaN	NaN	NaN	NaN	NaN	NaN	NaN	NaN	NaN	NaN	NaN	NaN	NaN	NaN	NaN	NaN	NaN	S	3	___1	0.999683	688	O54826;A2AS70;A2AS72	688;610;145	O54826	O54826	Protein AF-10	Mllt10	ARSLGGRGSSPRGSLSPRSPVSNLQLRYDQP	UID1136
NaN	25.1055	24.96318	25.00522	25.38785	25.43447	25.41973	24.91433	25.10005	24.95087	NaN	NaN	25.14437	NaN	NaN	22.50666	NaN	NaN	24.83229	24.89929	NaN	NaN	NaN	24.96084	S	2	___1	0.999995	691	O54826;A2AS70;A2AS72	691;613;148	O54826	O54826	Protein AF-10	Mllt10	LGGRGSSPRGSLSPRSPVSNLQLRYDQPSNS	UID1137
NaN	NaN	NaN	NaN	NaN	NaN	NaN	NaN	NaN	NaN	NaN	NaN	NaN	NaN	NaN	NaN	NaN	NaN	NaN	NaN	NaN	NaN	NaN	NaN	S	3	___1	0.698652	694	O54826;A2AS70;A2AS72	694;616;151	O54826	O54826	Protein AF-10	Mllt10	RGSSPRGSLSPRSPVSNLQLRYDQPSNSSLE	UID1138
NaN	NaN	NaN	NaN	NaN	NaN	NaN	NaN	NaN	NaN	NaN	NaN	NaN	NaN	NaN	NaN	NaN	NaN	NaN	NaN	NaN	NaN	NaN	NaN	S	3	___1	0.182837	362	O54826;A2AS70	362;284	O54826	O54826	Protein AF-10	Mllt10	PFPQGSFSGTPGSVKSSSGSSVQSPQDFLSF	UID1139
NaN	NaN	NaN	NaN	NaN	NaN	NaN	NaN	NaN	NaN	NaN	NaN	NaN	NaN	NaN	NaN	NaN	NaN	NaN	NaN	NaN	NaN	NaN	NaN	S	3	___1	0.182837	363	O54826;A2AS70	363;285	O54826	O54826	Protein AF-10	Mllt10	FPQGSFSGTPGSVKSSSGSSVQSPQDFLSFT	UID1140
NaN	NaN	NaN	NaN	23.61313	NaN	23.60546	NaN	23.92098	NaN	NaN	NaN	NaN	24.08058	24.23286	NaN	NaN	23.21786	NaN	NaN	NaN	NaN	NaN	NaN	S	3	___1	1	243	Q5HZG4;A2ASY0	243;90	Q5HZG4	Q5HZG4	Transcription initiation factor TFIID subunit 3	Taf3	LSPVRVQDRADLAPPSPQPPMLAPFAKSQLP	UID1141
NaN	NaN	NaN	NaN	NaN	NaN	NaN	NaN	NaN	NaN	NaN	NaN	NaN	NaN	NaN	NaN	NaN	NaN	NaN	NaN	NaN	NaN	NaN	NaN	S	2	___1	0.844209	669	Q5HZG4;A2ASY0	669;516	Q5HZG4	Q5HZG4	Transcription initiation factor TFIID subunit 3	Taf3	TQLVLPPKEMALPLFSPSAVRVPAMLPAFSP	UID1142
24.48751	24.20695	24.32718	24.14079	24.06751	24.35884	24.33484	24.58761	24.68432	24.64312	25.09539	25.13273	25.07586	24.61549	24.52683	24.6895	24.87938	24.75715	24.18071	24.92628	24.66172	25.12175	24.93481	24.826	S	2	___1	1	229	Q5HZG4;A2ASY0	229;76	Q5HZG4	Q5HZG4	Transcription initiation factor TFIID subunit 3	Taf3	EPLSSINPQKTPPVLSPVRVQDRADLAPPSP	UID1143
NaN	NaN	NaN	NaN	NaN	NaN	NaN	NaN	NaN	NaN	NaN	NaN	NaN	NaN	NaN	NaN	NaN	NaN	NaN	NaN	NaN	NaN	NaN	NaN	S	2	___1	1	297	Q5HZG4;A2ASY0	297;144	Q5HZG4	Q5HZG4	Transcription initiation factor TFIID subunit 3	Taf3	KTKSPKAALSPARLGSPIRSPKTIPKEKKSP	UID1144
NaN	NaN	NaN	NaN	NaN	NaN	NaN	NaN	NaN	NaN	NaN	NaN	NaN	NaN	NaN	NaN	NaN	NaN	NaN	NaN	NaN	NaN	NaN	NaN	S	2	___1	1	301	Q5HZG4;A2ASY0	301;148	Q5HZG4	Q5HZG4	Transcription initiation factor TFIID subunit 3	Taf3	PKAALSPARLGSPIRSPKTIPKEKKSPGRSK	UID1145
NaN	NaN	NaN	NaN	NaN	NaN	NaN	NaN	NaN	NaN	NaN	NaN	NaN	NaN	NaN	NaN	NaN	NaN	NaN	NaN	NaN	NaN	NaN	NaN	S	2	___1	0.387541	247	A2AT93	247	A2AT93	A2AT93		Plcb4	ADGEIGSRDGPQTSNSSMKLQSAN_______	UID1146
NaN	NaN	NaN	NaN	NaN	NaN	NaN	NaN	NaN	NaN	NaN	NaN	NaN	NaN	NaN	NaN	NaN	NaN	NaN	NaN	NaN	NaN	NaN	NaN	S	2	___1	0.387541	248	A2AT93	248	A2AT93	A2AT93		Plcb4	DGEIGSRDGPQTSNSSMKLQSAN________	UID1147
NaN	NaN	NaN	NaN	NaN	26.04627	NaN	NaN	NaN	NaN	NaN	NaN	NaN	NaN	NaN	NaN	NaN	NaN	NaN	NaN	NaN	NaN	NaN	NaN	S	2	___1	0.590192	410	Q99JX3;A2ATI9;Q99JX3-2	410;390;342	Q99JX3	Q99JX3	Golgi reassembly-stacking protein 2	Gorasp2	GPPSDPVMTTAKADASSLTVDVTSPASKVPT	UID1148
NaN	26.64265	26.6502	25.80533	25.85586	NaN	26.08359	26.09812	26.1911	26.21354	26.52049	NaN	26.04978	26.22847	26.4845	26.41711	26.70991	26.67317	25.54943	25.2857	25.89349	26.10673	26.95538	26.45582	S	2	___1	0.995663	411	Q99JX3;A2ATI9;Q99JX3-2	411;391;343	Q99JX3	Q99JX3	Golgi reassembly-stacking protein 2	Gorasp2	PPSDPVMTTAKADASSLTVDVTSPASKVPTT	UID1149
26.67182	26.56221	26.74407	26.46401	26.60964	NaN	27.16164	27.35338	27.42286	NaN	NaN	27.31095	NaN	26.24154	26.10452	26.24661	26.66058	26.70451	NaN	NaN	26.77115	NaN	26.886	NaN	S	2	___1	0.970124	418	Q99JX3;A2ATI9;Q99JX3-2	418;398;350	Q99JX3	Q99JX3	Golgi reassembly-stacking protein 2	Gorasp2	TTAKADASSLTVDVTSPASKVPTTVEDRVSD	UID1150
NaN	25.16795	25.29337	NaN	25.51767	25.47234	NaN	25.26481	25.34262	NaN	NaN	NaN	NaN	NaN	NaN	NaN	NaN	NaN	25.18628	25.12735	23.79094	23.50494	24.73887	NaN	S	2	___1	0.99957	448	Q99JX3;A2ATI9;Q99JX3-2	448;428;380	Q99JX3	Q99JX3	Golgi reassembly-stacking protein 2	Gorasp2	DCTPAVEKPVSDADASEPS____________	UID1151
26.13776	NaN	25.77523	26.18077	26.64334	26.51857	25.96263	26.04652	26.47962	26.44095	NaN	NaN	26.70504	25.52415	25.80983	25.6413	25.71064	NaN	NaN	25.67874	25.86299	26.3982	26.31036	NaN	S	3	___1	0.966637	432	Q99JX3;A2ATI9;Q99JX3-2	432;412;364	Q99JX3	Q99JX3	Golgi reassembly-stacking protein 2	Gorasp2	TSPASKVPTTVEDRVSDCTPAVEKPVSDADA	UID1152
NaN	NaN	NaN	NaN	NaN	NaN	NaN	NaN	NaN	NaN	NaN	NaN	NaN	NaN	NaN	NaN	NaN	NaN	NaN	NaN	NaN	NaN	NaN	NaN	S	3	___1	0.956566	358	A2ATK9;A2ATL1;A2ATL0	358;233;353	A2ATK9	A2ATK9		Fam171a1	QLPPALESSKRDQATSMSHINLLFSRRASDY	UID1153
NaN	NaN	NaN	NaN	NaN	NaN	NaN	NaN	NaN	NaN	NaN	NaN	NaN	NaN	NaN	NaN	NaN	NaN	NaN	NaN	NaN	NaN	NaN	NaN	S	3	___1	0.99327	360	A2ATK9;A2ATL1;A2ATL0	360;235;355	A2ATK9	A2ATK9		Fam171a1	PPALESSKRDQATSMSHINLLFSRRASDYPG	UID1154
NaN	NaN	NaN	NaN	NaN	NaN	NaN	23.84326	24.50875	NaN	NaN	NaN	NaN	NaN	NaN	NaN	NaN	NaN	24.00436	NaN	NaN	NaN	NaN	NaN	S	2	___1	0.869502	422	A2ATK9;A2ATL1;A2ATL0	422;297;417	A2ATK9	A2ATK9		Fam171a1	EGDLHTPMLKLSYSTSQEFSSREELLSHKEE	UID1155
NaN	NaN	NaN	NaN	NaN	NaN	NaN	NaN	NaN	NaN	NaN	NaN	NaN	NaN	NaN	NaN	NaN	NaN	NaN	NaN	NaN	NaN	NaN	NaN	S	2	___1	0.587235	508	A2ATK9;A2ATL1;A2ATL0	508;383;503	A2ATK9	A2ATK9		Fam171a1	LSQSLFEKQDQEGLASAGSKLTIQEHMYHVP	UID1156
NaN	24.94297	NaN	NaN	NaN	NaN	NaN	24.68137	NaN	25.27085	NaN	NaN	NaN	NaN	NaN	NaN	NaN	NaN	24.57929	24.77946	25.03704	NaN	NaN	NaN	S	2	___1	0.906724	511	A2ATK9;A2ATL1;A2ATL0	511;386;506	A2ATK9	A2ATK9		Fam171a1	SLFEKQDQEGLASAGSKLTIQEHMYHVPLSP	UID1157
23.75205	23.23628	NaN	24.06168	23.99826	24.65873	24.15908	24.80307	24.5041	NaN	NaN	25.07737	NaN	NaN	NaN	NaN	NaN	NaN	NaN	NaN	NaN	24.39676	24.86868	24.13845	S	3	___1	0.535144	840	A2ATK9;A2ATL1;A2ATL0	840;715;835	A2ATK9	A2ATK9		Fam171a1	GGQLPSLQEETTKRTSDVPLEPLASPNQRRS	UID1158
NaN	NaN	24.36666	NaN	NaN	NaN	NaN	NaN	NaN	NaN	24.53035	24.77037	24.82934	NaN	NaN	NaN	NaN	NaN	NaN	NaN	NaN	NaN	NaN	NaN	S	2	___1	1	849	A2ATK9;A2ATL1;A2ATL0	849;724;844	A2ATK9	A2ATK9		Fam171a1	ETTKRTSDVPLEPLASPNQRRSANDEDEDDD	UID1159
24.24264	24.55098	24.46001	24.1715	25.2753	NaN	NaN	NaN	24.6413	25.03183	24.77153	NaN	25.18033	24.37093	NaN	NaN	24.49265	24.8043	24.67783	24.66855	24.87282	26.04032	24.91921	24.52337	S	2	___1	1	824	A2ATK9;A2ATL1;A2ATL0	824;699;819	A2ATK9	A2ATK9		Fam171a1	EDSALRCLLEGSGRRSGGQLPSLQEETTKRT	UID1160
NaN	NaN	NaN	NaN	NaN	NaN	24.21111	NaN	NaN	NaN	NaN	NaN	NaN	NaN	NaN	NaN	NaN	NaN	24.07006	NaN	NaN	NaN	NaN	NaN	S	2	___1	0.858551	443	A2ATK9;A2ATL1;A2ATL0	443;318;438	A2ATK9	A2ATK9		Fam171a1	REELLSHKEEDKSQTSFDNLTPSGTLGKDYH	UID1161
NaN	NaN	NaN	NaN	NaN	NaN	NaN	NaN	NaN	NaN	NaN	NaN	NaN	NaN	NaN	NaN	NaN	NaN	NaN	NaN	NaN	NaN	NaN	NaN	S	2	___1	0.416568	450	A2ATK9;A2ATL1;A2ATL0	450;325;445	A2ATK9	A2ATK9		Fam171a1	KEEDKSQTSFDNLTPSGTLGKDYHKSVEIFP	UID1162
NaN	NaN	NaN	NaN	NaN	NaN	23.56709	NaN	24.05026	24.62042	24.888	NaN	NaN	23.88716	NaN	24.34143	23.64944	NaN	NaN	23.98433	22.59819	NaN	NaN	24.39885	S	3	___1	0.999997	544	A2ATK9;A2ATL1;A2ATL0	544;419;539	A2ATK9	A2ATK9		Fam171a1	EQLLDRRPTECMMSRSVDHLERPTSFPRPGQ	UID1163
23.732	23.25436	NaN	23.55859	NaN	23.58463	23.16823	NaN	23.45701	24.11799	24.42752	23.59035	22.9859	23.72307	23.02466	23.33838	23.07063	23.29824	NaN	24.22935	24.17866	NaN	23.75949	23.74929	S	2	___1	1	460	A2ATK9;A2ATL1;A2ATL0	460;335;455	A2ATK9	A2ATK9		Fam171a1	DNLTPSGTLGKDYHKSVEIFPLKARKSMEKE	UID1164
NaN	24.12368	23.87221	NaN	NaN	NaN	NaN	NaN	NaN	NaN	NaN	NaN	NaN	24.07643	23.97229	23.90316	NaN	NaN	NaN	NaN	NaN	NaN	NaN	NaN	S	2	___1	1	422	Q8C854;A2ATP5;A2ATP6;Q8C854-1;Q8C854-3;G8JL68	422;405;422;422;405;361	Q8C854	Q8C854	Myelin expression factor 2	Myef2	DFGRGDIGLSRGFGDSFGRLGSAMIGGFAGR	UID1165
27.94832	27.76654	27.81519	27.28366	27.24536	27.36185	27.39264	27.54841	27.27267	27.22011	27.45497	27.49259	26.83352	27.84536	27.60138	27.50173	26.87232	26.95914	27.2992	27.38788	27.30904	27.20238	27.38961	27.11684	S	2	___1	1	16	Q8C854;A2ATP5;A2ATP6;Q8C854-1;Q8C854-3;Q8C854-2	16;16;16;16;16;16	Q8C854	Q8C854	Myelin expression factor 2	Myef2	MADADKSEAAAGDDGSQQQPAEPRRDTHPGE	UID1166
26.58778	NaN	NaN	NaN	NaN	26.57687	NaN	NaN	NaN	NaN	NaN	NaN	NaN	NaN	NaN	NaN	NaN	NaN	NaN	NaN	NaN	NaN	NaN	NaN	S	2	___1	0.806745	9	Q9JKX6;A2ATT5	9;9	Q9JKX6	Q9JKX6	ADP-sugar pyrophosphatase	Nudt5	_______METRESTESSPGKHLVTSEELISE	UID1167
NaN	26.31422	26.36743	26.79786	26.702	27.03507	27.29228	NaN	23.04066	25.46214	NaN	22.30513	27.45325	26.65581	26.5012	26.41112	26.62951	26.74291	NaN	NaN	NaN	26.22714	26.44921	25.68822	S	2	___1	0.962702	10	Q9JKX6;A2ATT5	10;10	Q9JKX6	Q9JKX6	ADP-sugar pyrophosphatase	Nudt5	______METRESTESSPGKHLVTSEELISEG	UID1168
26.9015	26.43092	26.45318	NaN	26.12145	NaN	26.62923	26.30652	26.23405	26.1354	26.22426	NaN	26.00065	25.92454	25.83437	25.79211	25.78888	25.6887	26.22781	26.12074	25.90603	26.41253	26.06299	25.81274	S	2	___1	1	5	Q9CYZ2;A2AUD5;Q3TUJ9;Q8BKP1;Q3TAI4	5;5;5;5;5	Q9CYZ2	Q9CYZ2	Tumor protein D54	Tpd52l2	___________MDSASQDINLNSPNKGVLSD	UID1169
28.72754	28.34376	28.25961	28.40872	28.48143	28.66712	28.57362	28.59705	28.39264	28.44604	28.52772	28.71787	28.3575	NaN	NaN	27.94654	27.68979	27.57304	28.22463	28.57199	28.37774	28.28472	28.01478	NaN	S	2	___1	1	12	Q9CYZ2;A2AUD5;Q3TUJ9;Q8BKP1;Q3TAI4	12;12;12;12;12	Q9CYZ2	Q9CYZ2	Tumor protein D54	Tpd52l2	____MDSASQDINLNSPNKGVLSDFMTDVPV	UID1170
NaN	NaN	NaN	NaN	NaN	NaN	NaN	NaN	NaN	29.73075	NaN	NaN	NaN	NaN	28.90681	NaN	NaN	NaN	NaN	NaN	NaN	29.71094	29.47462	NaN	S	2	___1	0.990532	200	Q9CYZ2;A2AUD5;Q3TUJ9;Q8BKP1;Q3TAI4	200;209;166;180;186	Q9CYZ2	Q9CYZ2	Tumor protein D54	Tpd52l2	VGTIKSKVVGGRENGSDNLPPSPGSGDQTLP	UID1171
27.38022	27.31138	27.12672	26.84494	27.03643	27.12445	27.66017	27.43539	27.58678	27.41852	27.71142	27.83014	27.38467	26.56167	26.70951	26.62226	26.4299	26.55859	26.84852	27.05548	26.93731	27.31051	27.10939	27.33134	S	2	___1	0.999976	206	Q9CYZ2;A2AUD5;Q3TUJ9;Q8BKP1;Q3TAI4	206;215;172;186;192	Q9CYZ2	Q9CYZ2	Tumor protein D54	Tpd52l2	KVVGGRENGSDNLPPSPGSGDQTLPDHAPF_	UID1172
NaN	NaN	NaN	NaN	NaN	NaN	NaN	NaN	NaN	NaN	NaN	NaN	NaN	NaN	NaN	NaN	NaN	NaN	NaN	NaN	NaN	NaN	NaN	NaN	S	2	___1	0.999768	209	Q9CYZ2;A2AUD5;Q3TUJ9;Q8BKP1;Q3TAI4	209;218;175;189;195	Q9CYZ2	Q9CYZ2	Tumor protein D54	Tpd52l2	GGRENGSDNLPPSPGSGDQTLPDHAPF____	UID1173
29.37125	29.59465	29.36736	29.24164	29.4705	29.38204	29.70449	29.71965	29.43161	29.44634	29.49975	29.68274	29.84205	29.55624	29.24936	29.48767	29.05964	29.2799	29.44081	28.76752	29.22258	29.78341	29.39793	29.30095	S	2	___1	0.999795	10	P60904;A2AUE1;G5E8T0	10;10;10	P60904	P60904	DnaJ homolog subfamily C member 5	Dnajc5	______MADQRQRSLSTSGESLYHVLGLDKN	UID1174
NaN	NaN	NaN	NaN	NaN	NaN	NaN	NaN	NaN	NaN	NaN	NaN	NaN	NaN	NaN	NaN	NaN	NaN	NaN	NaN	NaN	NaN	NaN	NaN	S	3	___1	0.816844	12	P60904;A2AUE1;G5E8T0	12;12;12	P60904	P60904	DnaJ homolog subfamily C member 5	Dnajc5	____MADQRQRSLSTSGESLYHVLGLDKNAT	UID1175
NaN	NaN	NaN	NaN	NaN	NaN	NaN	NaN	NaN	NaN	NaN	NaN	NaN	NaN	NaN	NaN	NaN	NaN	NaN	NaN	NaN	NaN	NaN	NaN	S	3	___1	0.9945	15	P60904;A2AUE1;G5E8T0	15;15;15	P60904	P60904	DnaJ homolog subfamily C member 5	Dnajc5	_MADQRQRSLSTSGESLYHVLGLDKNATSDD	UID1176
25.4661	25.60051	25.74932	25.35148	25.72341	25.47144	25.57349	25.12159	25.12881	25.64919	25.57865	25.58532	24.73841	25.3507	25.25458	25.58216	25.38588	25.26141	25.79907	25.65018	25.69861	25.71563	25.77643	25.15279	S	2	___1	0.999998	324	Q8VCH5;A2AUF7;B0R0S4	324;265;316	Q8VCH5	Q8VCH5	Rab9 effector protein with kelch motifs	Rabepk	IPWPVMSTSENKDSDSVILTLQDEKGDAAEK	UID1177
27.79879	27.82572	27.41062	27.24608	26.86077	27.23288	27.78911	27.36001	27.23206	27.12721	26.63048	27.94899	27.75168	27.71797	27.44095	27.62366	27.80045	27.92264	26.96521	27.42061	27.05662	27.53912	27.3274	27.34316	S	2	___1	1	648	A2AUK5;A2AUK8	648;636	A2AUK5	A2AUK5		Epb4.1l1	FEDFSRSLPELDRDKSDSETEGLVFARDLKG	UID1178
25.48637	NaN	25.33101	24.7112	25.38512	25.76923	25.4084	NaN	25.69211	NaN	25.46961	NaN	25.65264	25.08408	25.20777	25.21156	25.1873	25.53148	26.19777	25.40983	25.83889	NaN	25.53246	25.39669	S	2	___1	0.999995	650	A2AUK5;A2AUK8	650;638	A2AUK5	A2AUK5		Epb4.1l1	DFSRSLPELDRDKSDSETEGLVFARDLKGPS	UID1179
26.14057	NaN	NaN	NaN	NaN	NaN	NaN	NaN	NaN	25.6216	25.57499	25.77666	25.23692	NaN	NaN	25.34177	25.48447	25.75336	25.32289	25.58666	25.14919	25.58291	25.46921	25.56017	S	2	___1	1	75	A2AUK5;A2AUK8;A2AUK6;Q9Z2H5-3;A2AUK7;E9PV14;Q9Z2H5;Q9Z2H5-2	75;75;75;75;75;75;75;75	A2AUK5;A2AUK7;Q9Z2H5	A2AUK5	Band 4.1-like protein 1	Epb4.1l1;Epb41l1	SLDMDDKDYSEADGLSERTTPSKAQKSPQKI	UID1180
26.00307	26.1148	NaN	25.73562	26.10193	25.34188	24.19257	24.90288	25.78818	25.39123	NaN	26.19929	24.83103	NaN	25.50661	25.64348	25.53478	25.4512	NaN	25.12558	NaN	25.15306	26.27453	25.78566	S	3	___1	1	461	A2AUK5;A2AUK8;A2AUK6;Q9Z2H5-3;A2AUK7;E9PV14	461;461;388;461;460;460	A2AUK5;A2AUK7	A2AUK5	Band 4.1-like protein 1	Epb4.1l1;Epb41l1	HDAGPDGDKREDDAESGGRRSEAEEGEVRTP	UID1181
NaN	NaN	25.76883	25.24154	25.50561	NaN	NaN	25.05743	25.07333	24.8659	NaN	NaN	NaN	25.59759	24.93067	25.03078	24.74309	25.77605	25.46454	NaN	NaN	NaN	25.76426	NaN	S	2	___1	1	466	A2AUK5;A2AUK8;A2AUK6;Q9Z2H5-3;A2AUK7;E9PV14;Q9Z2H5;Q9Z2H5-2	466;466;393;466;465;465;466;466	A2AUK5;A2AUK7;Q9Z2H5	A2AUK5	Band 4.1-like protein 1	Epb4.1l1;Epb41l1	DGDKREDDAESGGRRSEAEEGEVRTPTKIKE;EGDKREDDAESGGRRSEAEEGEVRTPTKIKE	UID1182
NaN	NaN	NaN	NaN	25.13042	NaN	NaN	NaN	NaN	NaN	NaN	NaN	NaN	NaN	NaN	NaN	NaN	NaN	NaN	NaN	NaN	NaN	25.66885	NaN	S	2	___1	0.999998	684	A2AUK5;A2AUK8;Q9Z2H5;Q9Z2H5-2	684;672;684;672	A2AUK5;Q9Z2H5	A2AUK5	Band 4.1-like protein 1	Epb4.1l1;Epb41l1	DESGGLEDSPDRGACSTPEMPQFESVKAETM	UID1183
27.06168	27.06876	26.79984	26.45207	26.24996	NaN	26.57519	26.52007	26.30131	26.52979	26.33318	26.75786	26.23407	26.82372	26.6633	26.78494	26.36481	26.66601	26.72338	26.89122	26.59121	26.27476	NaN	26.0141	S	2	___1	0.999773	666	A2AUK5;A2AUK8;Q9Z2H5;Q9Z2H5-2	666;654;666;654	A2AUK5;Q9Z2H5	A2AUK5	Band 4.1-like protein 1	Epb4.1l1;Epb41l1	ETEGLVFAQDLKGPSSQEDESGGLEDSPDRG;ETEGLVFARDLKGPSSQEDESGGLEDSPDRG	UID1184
27.56863	27.55238	27.15586	27.02359	27.27435	26.95981	26.58534	26.94458	26.74368	26.48487	26.74996	26.38172	25.28584	26.77781	26.68298	26.72273	26.5932	26.40803	26.49814	26.43479	26.4813	26.93921	26.80624	26.44556	S	2	___1	1	677	A2AUK5;A2AUK8;Q9Z2H5;Q9Z2H5-2	677;665;677;665	A2AUK5;Q9Z2H5	A2AUK5	Band 4.1-like protein 1	Epb4.1l1;Epb41l1	KGPSSQEDESGGLEDSPDRGACSTPEMPQFE	UID1185
25.88264	25.82462	NaN	26.71738	NaN	23.35178	NaN	26.57057	NaN	25.46186	25.31122	28.14205	NaN	27.78575	27.55844	26.57989	NaN	28.13888	26.86691	NaN	25.26134	26.69617	26.62324	24.06554	S	2	___1	1	510	A2AUK5;A2AUK8;A2AUK6;Q9Z2H5-3;A2AUK7;E9PV14;Q9Z2H5;Q9Z2H5-2	510;498;425;498;497;509;510;498	A2AUK5;A2AUK7;Q9Z2H5	A2AUK5	Band 4.1-like protein 1	Epb4.1l1;Epb41l1	EFLDKPEDVLLKHQASINELKRTLKEPNSKL;KFLDKPEDVLLKHQASINELKRTLKEPNSKL	UID1186
NaN	26.28961	24.47704	25.60575	NaN	25.76517	NaN	NaN	NaN	NaN	NaN	NaN	NaN	NaN	NaN	26.16957	NaN	NaN	NaN	NaN	NaN	NaN	NaN	NaN	S	2	___1	0.999836	540	A2AUK5;A2AUK8;A2AUK6;Q9Z2H5-3;A2AUK7;E9PV14;Q9Z2H5;Q9Z2H5-2	540;528;455;528;527;539;540;528	A2AUK5;A2AUK7;Q9Z2H5	A2AUK5	Band 4.1-like protein 1	Epb4.1l1;Epb41l1	LIHRDRDWDRERRLPSSPASPSPKGTPEKAS	UID1187
NaN	NaN	NaN	NaN	26.03993	NaN	25.86039	NaN	25.80926	NaN	28.17945	NaN	NaN	NaN	28.2695	NaN	NaN	NaN	NaN	NaN	NaN	NaN	NaN	NaN	S	2	___1	0.99991	541	A2AUK5;A2AUK8;A2AUK6;Q9Z2H5-3;A2AUK7;E9PV14;Q9Z2H5;Q9Z2H5-2	541;529;456;529;528;540;541;529	A2AUK5;A2AUK7;Q9Z2H5	A2AUK5	Band 4.1-like protein 1	Epb4.1l1;Epb41l1	IHRDRDWDRERRLPSSPASPSPKGTPEKASE	UID1188
26.72221	26.41463	26.45931	26.29465	26.1265	25.99833	26.20769	26.03865	26.42528	NaN	NaN	NaN	26.17651	NaN	NaN	NaN	26.6633	26.10225	NaN	NaN	NaN	26.36514	NaN	NaN	S	2	___1	0.997978	544	A2AUK5;A2AUK8;A2AUK6;Q9Z2H5-3;A2AUK7;E9PV14;Q9Z2H5;Q9Z2H5-2	544;532;459;532;531;543;544;532	A2AUK5;A2AUK7;Q9Z2H5	A2AUK5	Band 4.1-like protein 1	Epb4.1l1;Epb41l1	DRDWDRERRLPSSPASPSPKGTPEKASERAG;DRDWDRERRLPSSPASPSPKGTPEKASESVK	UID1189
26.36561	26.45281	25.98663	26.11961	26.22319	26.30103	25.80912	25.89236	26.29826	NaN	26.30816	26.23843	NaN	26.78119	26.53028	26.60414	26.32121	26.07384	NaN	26.28931	NaN	26.53828	25.96836	25.96853	S	2	___1	0.999729	546	A2AUK5;A2AUK8;A2AUK6;Q9Z2H5-3;A2AUK7;E9PV14;Q9Z2H5;Q9Z2H5-2	546;534;461;534;533;545;546;534	A2AUK5;A2AUK7;Q9Z2H5	A2AUK5	Band 4.1-like protein 1	Epb4.1l1;Epb41l1	DWDRERRLPSSPASPSPKGTPEKASERAGLR;DWDRERRLPSSPASPSPKGTPEKASESVKAE	UID1190
24.64702	24.51653	23.30131	23.81568	24.1411	23.36946	23.2031	NaN	23.38798	NaN	NaN	NaN	NaN	23.41648	NaN	NaN	NaN	NaN	23.71942	NaN	23.89273	NaN	24.2414	NaN	S	2	___1	1	378	A2AUK5;A2AUK8;A2AUK6;Q9Z2H5-3;A2AUK7;E9PV14;Q9Z2H5;Q9Z2H5-2	378;378;305;378;378;378;378;378	A2AUK5;A2AUK7;Q9Z2H5	A2AUK5	Band 4.1-like protein 1	Epb4.1l1;Epb41l1	LWKVCIEHHTFFRLVSPEPPPKGFLVMGSKF	UID1191
NaN	24.93157	NaN	NaN	NaN	NaN	26.40365	26.43921	26.58578	25.90182	25.90573	26.63879	26.08637	NaN	25.5762	25.86814	26.11987	26.07612	NaN	NaN	NaN	25.82146	25.91932	25.21427	S	3	___1	0.998127	441	A2AUK5;A2AUK8;A2AUK6	441;441;368	A2AUK5	A2AUK5		Epb4.1l1	TMSRSLDGAEFSRPASVSENHDAGPDGDKRE	UID1192
NaN	NaN	NaN	NaN	NaN	NaN	NaN	NaN	NaN	NaN	NaN	NaN	NaN	NaN	NaN	NaN	NaN	NaN	NaN	NaN	NaN	NaN	NaN	NaN	S	3	___1	0.710736	443	A2AUK5;A2AUK8;A2AUK6	443;443;370	A2AUK5	A2AUK5		Epb4.1l1	SRSLDGAEFSRPASVSENHDAGPDGDKREDD	UID1193
26.95071	26.52652	26.34062	25.87065	26.3254	26.12276	25.86349	25.56874	25.34767	26.12258	NaN	26.15526	25.58924	26.3128	26.28722	26.30489	26.07655	26.0384	25.94378	26.35782	26.39318	25.97104	26.07359	25.91946	S	4	___1	1	430	A2AUK5;A2AUK8;A2AUK6;Q9Z2H5-3	430;430;357;430	A2AUK5	A2AUK5	Band 4.1-like protein 1	Epb4.1l1;Epb41l1	PFFERSSSKRYTMSRSLDGAEFSRPASVSEN	UID1194
NaN	NaN	NaN	NaN	NaN	25.69065	NaN	NaN	NaN	NaN	NaN	NaN	NaN	NaN	NaN	NaN	NaN	NaN	NaN	NaN	25.17207	NaN	NaN	NaN	S	3	___1	1	437	A2AUK5;A2AUK8;A2AUK6;Q9Z2H5-3	437;437;364;437	A2AUK5	A2AUK5	Band 4.1-like protein 1	Epb4.1l1;Epb41l1	SKRYTMSRSLDGAEFSRPASVSENHDAGPDG	UID1195
27.47823	27.03737	26.82457	27.01201	26.83219	NaN	26.09118	NaN	NaN	NaN	NaN	27.21891	NaN	27.10719	27.55764	27.10639	26.62881	26.95071	NaN	NaN	26.92082	NaN	26.73454	26.4464	S	3	___1	1	639	A2AUK5;A2AUK8	639;627	A2AUK5	A2AUK5		Epb4.1l1	VIGDYHGGAFEDFSRSLPELDRDKSDSETEG	UID1196
27.56326	27.48116	27.45128	27.16825	27.17665	27.32946	27.44719	27.83159	27.91639	27.61877	27.77744	28.37372	28.09683	27.73699	27.71221	27.64897	27.93123	28.11421	27.49808	27.4295	27.308	27.96196	27.95238	27.79675	S	2	___1	1	782	A2AUK5;A2AUK8;A2AUK6;Q9Z2H5-3;A2AUK7;Q9Z2H5;Q9Z2H5-2	782;770;534;634;633;782;770	A2AUK5;A2AUK7;Q9Z2H5	A2AUK5	Band 4.1-like protein 1	Epb4.1l1;Epb41l1	MIPGPQTVATEIRSLSPIIGKDVLTSTYGAT	UID1197
NaN	NaN	NaN	NaN	NaN	NaN	NaN	NaN	24.53706	23.81665	23.48714	NaN	NaN	NaN	NaN	NaN	NaN	NaN	NaN	NaN	NaN	23.36426	NaN	NaN	S	2	___1	0.996922	440	A2AUK7;E9PV14	440;440	A2AUK7	A2AUK7		Epb4.1l1	YTMSRSLDGEFSRPASVSENHDAGPDGDKRE	UID1198
NaN	NaN	NaN	NaN	NaN	NaN	NaN	NaN	NaN	NaN	NaN	NaN	NaN	NaN	NaN	NaN	NaN	NaN	NaN	NaN	NaN	NaN	NaN	NaN	S	3	___1	0.771394	442	A2AUK7;E9PV14	442;442	A2AUK7	A2AUK7		Epb4.1l1	MSRSLDGEFSRPASVSENHDAGPDGDKREDD	UID1199
NaN	NaN	NaN	NaN	NaN	NaN	NaN	NaN	NaN	NaN	NaN	NaN	NaN	NaN	NaN	NaN	NaN	NaN	NaN	NaN	NaN	NaN	NaN	NaN	S	3	___1	0.995592	436	A2AUK7;E9PV14	436;436	A2AUK7	A2AUK7		Epb4.1l1	SSKRYTMSRSLDGEFSRPASVSENHDAGPDG	UID1200
NaN	NaN	NaN	NaN	23.51171	NaN	23.85671	24.28065	NaN	23.58578	23.75165	24.49076	24.83971	24.46488	24.59764	24.2981	23.06604	NaN	23.35407	24.07659	NaN	24.74735	24.59844	24.27284	S	3	___1	1	230	Q9QZ05;A2AUL9;A2AUM2;A2AUM1;A2AUM0;Q9QZ05-6;Q9QZ05-2;Q9QZ05-3	230;230;109;152;230;109;118;152	Q9QZ05	Q9QZ05	Eukaryotic translation initiation factor 2-alpha kinase 4	Eif2ak4	RDPAGHRAAAILHGGSPDFVGNGKARTYSSG	UID1201
NaN	NaN	NaN	NaN	NaN	NaN	NaN	25.41571	NaN	NaN	NaN	25.61102	25.86079	NaN	NaN	NaN	NaN	NaN	NaN	NaN	NaN	NaN	NaN	NaN	S	4	___1	0.999997	550	Q9QZ05;A2AUL9;A2AUM2;A2AUM1;A2AUM0;Q9QZ05-6;Q9QZ05-2;Q9QZ05-3;Q9QZ05-4	550;550;429;472;550;429;438;472;272	Q9QZ05	Q9QZ05	Eukaryotic translation initiation factor 2-alpha kinase 4	Eif2ak4	HSFINPQPKLPLVEQSPEDSGGQDYIETVIP	UID1202
25.4062	25.44572	25.30664	25.28231	25.52432	25.65125	25.89687	NaN	25.64889	26.07578	26.17171	NaN	25.86079	NaN	NaN	NaN	24.13179	24.55912	24.82721	25.71371	25.36826	25.72788	25.82014	NaN	S	4	___1	0.999959	554	Q9QZ05;A2AUL9;A2AUM2;A2AUM1;A2AUM0;Q9QZ05-6;Q9QZ05-2;Q9QZ05-3;Q9QZ05-4	554;554;433;476;554;433;442;476;276	Q9QZ05	Q9QZ05	Eukaryotic translation initiation factor 2-alpha kinase 4	Eif2ak4	NPQPKLPLVEQSPEDSGGQDYIETVIPSNQL	UID1203
27.41909	26.74047	26.62185	26.70306	27.34384	26.83894	27.26051	26.5932	26.80821	27.01404	26.89908	27.0026	27.12268	25.10242	27.12741	NaN	26.59534	27.01127	26.41511	26.82554	27.0874	27.07623	27.13163	26.08627	S	2	___1	0.999349	45	P16254;A2AUM6	45;45	P16254	P16254	Signal recognition particle 14 kDa protein;Signal recognition particle 14 kDa protein, N-terminally processed	Srp14	LKKYDGRTKPIPRKSSVEGLEPAENKCLLRA	UID1204
NaN	NaN	NaN	NaN	NaN	NaN	NaN	NaN	NaN	NaN	NaN	NaN	25.30696	NaN	NaN	NaN	NaN	NaN	NaN	NaN	NaN	NaN	NaN	NaN	S	2	___1	1	1587	A2AUM9	1587	A2AUM9	A2AUM9	Centrosomal protein of 152 kDa	Cep152	MCGSPTETDSIASEKSQGVGSQDSPVKDGVG	UID1205
NaN	NaN	NaN	NaN	NaN	NaN	NaN	NaN	NaN	NaN	NaN	NaN	NaN	NaN	NaN	NaN	NaN	NaN	NaN	NaN	NaN	NaN	NaN	NaN	S	2	___1	1	1592	A2AUM9	1592	A2AUM9	A2AUM9	Centrosomal protein of 152 kDa	Cep152	TETDSIASEKSQGVGSQDSPVKDGVGPSSSP	UID1206
NaN	24.36746	NaN	24.27902	NaN	NaN	NaN	23.98024	24.02985	NaN	NaN	NaN	NaN	NaN	NaN	NaN	NaN	NaN	23.49753	23.92143	NaN	NaN	NaN	NaN	S	2	___1	1	1595	A2AUM9	1595	A2AUM9	A2AUM9	Centrosomal protein of 152 kDa	Cep152	DSIASEKSQGVGSQDSPVKDGVGPSSSPAWP	UID1207
24.62137	24.48892	24.54062	NaN	NaN	NaN	NaN	24.77942	25.12096	25.08172	24.5981	25.25245	NaN	25.53217	25.58457	25.91436	25.99901	26.26522	NaN	NaN	24.35998	NaN	25.51376	25.04151	S	2	___1	0.999815	453	V9GWY6;A2AUP3;A2AUP1;Q7TS91;A2AUP5;A2AUP4;A7UAK8;A7UAK5	453;461;461;461;461;490;490;490	V9GWY6	V9GWY6		Pfkfb3	SEDAKKGPNPLMRRNSVTPLASPEPTKKPRI	UID1208
NaN	NaN	NaN	NaN	NaN	NaN	NaN	NaN	NaN	NaN	NaN	NaN	NaN	NaN	NaN	NaN	NaN	NaN	NaN	NaN	NaN	NaN	NaN	NaN	S	2	___1	0.999966	459	V9GWY6;A2AUP3;A2AUP1;Q7TS91;A2AUP5;A2AUP4;A7UAK8;A7UAK5	459;467;467;467;467;496;496;496	V9GWY6	V9GWY6		Pfkfb3	GPNPLMRRNSVTPLASPEPTKKPRINSFEER	UID1209
28.45321	28.45591	28.07322	27.67506	28.36832	27.97169	28.07704	28.19662	27.92179	27.37252	27.52275	27.09114	27.95947	27.94028	28.01574	27.71967	27.69378	27.66763	28.24672	27.8864	27.0878	28.26396	27.72208	27.16385	S	3	___1	1	978	Q3UHC7;F6RK07;A2AUX5;A2AUX3;Q3UHC7-2;B7ZD29;Q3UHC7-4;Q3UHC7-3;F6QQP6	978;872;913;921;854;921;950;978;582	Q3UHC7	Q3UHC7	Disabled homolog 2-interacting protein	Dab2ip	PGTRLRQQSSSSKGDSPELKPRAMHKQGPSP	UID1210
28.58774	28.19906	27.51473	28.00667	27.83388	28.46941	28.59534	28.59466	28.69408	NaN	NaN	NaN	NaN	NaN	28.28467	28.14637	27.903	27.71489	27.78619	28.07694	28.01079	28.38669	27.60449	27.88728	S	2	___1	0.999929	702	Q3UHC7;F6RK07;A2AUX5;A2AUX3;Q3UHC7-2;B7ZD29;Q3UHC7-4;Q3UHC7-3	702;596;637;645;578;645;674;702	Q3UHC7	Q3UHC7	Disabled homolog 2-interacting protein	Dab2ip	IENDLSGLIDFTRLPSPTPENKDLFFVTRSS	UID1211
25.09378	24.85894	25.21085	25.163	NaN	25.4431	25.09989	24.94989	NaN	25.43371	NaN	25.48139	NaN	NaN	25.15167	25.40976	24.70936	24.75929	NaN	25.3266	25.075	NaN	25.17101	25.02939	S	2	___1	0.997759	1168	Q3UHC7;F6RK07;A2AUX5;A2AUX3;Q3UHC7-2;Q3UHC7-3	1168;1062;1103;1111;1044;1117	Q3UHC7	Q3UHC7	Disabled homolog 2-interacting protein	Dab2ip	TQLKERYSMQARNGVSPTNPTKLQITENGEF	UID1212
NaN	NaN	NaN	NaN	NaN	NaN	NaN	NaN	NaN	NaN	NaN	NaN	NaN	26.79266	NaN	NaN	NaN	NaN	NaN	NaN	NaN	NaN	NaN	NaN	S	2	___1	1	992	Q3UHC7;F6RK07;A2AUX5;A2AUX3;Q3UHC7-2;B7ZD29;Q3UHC7-4	992;886;927;935;868;935;964	Q3UHC7	Q3UHC7	Disabled homolog 2-interacting protein	Dab2ip	DSPELKPRAMHKQGPSPVSPNALDRTAAWLL	UID1213
25.31202	24.81372	NaN	NaN	24.41047	24.85472	25.3508	25.85731	25.87697	NaN	NaN	NaN	26.3433	NaN	NaN	NaN	NaN	24.7897	24.09386	NaN	NaN	25.35907	NaN	NaN	S	2	___1	1	995	Q3UHC7;F6RK07;A2AUX5;A2AUX3;Q3UHC7-2;B7ZD29;Q3UHC7-4	995;889;930;938;871;938;967	Q3UHC7	Q3UHC7	Disabled homolog 2-interacting protein	Dab2ip	ELKPRAMHKQGPSPVSPNALDRTAAWLLTMN	UID1214
25.18952	25.23144	25.7754	24.81338	25.21468	25.17284	25.04618	24.60014	24.91379	25.0144	25.10302	25.28104	25.3106	25.194	25.02741	25.09615	25.51593	25.72025	24.60642	24.38034	24.43708	25.0844	24.97439	25.09462	S	2	___1	0.999958	747	Q3UHC7;F6RK07;A2AUX5;A2AUX3;Q3UHC7-2;B7ZD29;Q3UHC7-4;Q3UHC7-3;F6QQP6	747;641;682;690;623;690;719;747;351	Q3UHC7	Q3UHC7	Disabled homolog 2-interacting protein	Dab2ip	ANEPDLQMANGSKSLSMVDLQDARTLDGEAG	UID1215
NaN	NaN	NaN	NaN	NaN	NaN	NaN	25.04406	NaN	NaN	NaN	NaN	NaN	NaN	NaN	NaN	NaN	NaN	NaN	NaN	NaN	NaN	NaN	NaN	S	2	___1	0.560739	1431	A2AUY4	1431	A2AUY4	A2AUY4		Baz2b	LSHQNSGKHPLGSVPSATTAQSPVGKTDASL	UID1216
NaN	NaN	24.51803	25.2522	25.78422	26.0034	25.94713	26.39816	26.71999	25.66278	26.06755	26.2784	26.00558	NaN	25.83983	25.58003	25.55306	25.70659	25.58116	25.51509	25.94127	25.62862	25.43256	25.5257	S	2	___1	0.999999	1437	A2AUY4	1437	A2AUY4	A2AUY4		Baz2b	GKHPLGSVPSATTAQSPVGKTDASLFSSGSG	UID1217
NaN	NaN	NaN	NaN	NaN	NaN	NaN	NaN	NaN	NaN	NaN	25.77668	NaN	NaN	NaN	NaN	NaN	NaN	NaN	NaN	NaN	NaN	NaN	NaN	S	3	___1	0.789513	1511	A2AUY4	1511	A2AUY4	A2AUY4		Baz2b	LSTTLVTPQSQPPSKSPSPAPAALLGPSSVQ	UID1218
24.55485	24.87357	NaN	25.05503	24.58107	NaN	25.55541	25.53234	25.52474	25.46566	NaN	NaN	26.11854	24.81622	24.65644	NaN	24.99447	24.64785	25.4771	NaN	25.01253	25.49155	NaN	24.42323	S	3	___1	0.853361	1513	A2AUY4	1513	A2AUY4	A2AUY4		Baz2b	TTLVTPQSQPPSKSPSPAPAALLGPSSVQSP	UID1219
NaN	NaN	NaN	NaN	NaN	NaN	NaN	23.99309	NaN	NaN	NaN	NaN	NaN	NaN	NaN	NaN	NaN	NaN	NaN	NaN	NaN	NaN	NaN	NaN	S	3	___1	0.995152	114	Q91ZE9;A2AV74;A2AV75	114;119;200	Q91ZE9	Q91ZE9	Bcl-2-modifying factor	Bmf	NAGYRLPLPASFPAGSPLGEQPPEGQFLQHR	UID1220
NaN	NaN	NaN	NaN	NaN	NaN	NaN	NaN	NaN	NaN	NaN	NaN	NaN	NaN	NaN	NaN	NaN	NaN	NaN	NaN	NaN	NaN	NaN	NaN	S	2	___1	0.947001	28	A2AVJ5;B0R102;B0R105;B0R106	28;28;28;28	A2AVJ5	A2AVJ5	Proline-rich protein 5-like	Prr5l	FHKMGSFRRPRPRFMSSPVLSELPRFQAARQ	UID1221
27.47831	27.77379	27.65813	28.08487	28.17241	28.03417	26.70213	25.74489	25.53487	24.72697	25.3413	25.78965	27.84942	NaN	NaN	NaN	25.24423	24.89532	24.93387	24.87361	26.89666	26.31235	NaN	26.35158	S	2	___1	0.999961	191	Q99PL5;A2AVJ7;Q99PL5-4;Q99PL5-3;Q99PL5-2;Q99PL5-7;Q99PL5-5;Q99PL5-8;Q99PL5-6;Q99PL5-9	191;191;191;191;191;191;191;191;191;191	Q99PL5	Q99PL5	Ribosome-binding protein 1	Rrbp1	EVPMVAVPPVGSKASSPATSSQGKKGQGAQN	UID1222
NaN	NaN	NaN	24.1958	29.14919	NaN	NaN	NaN	NaN	NaN	NaN	NaN	NaN	29.0489	NaN	28.43631	NaN	NaN	NaN	NaN	NaN	NaN	NaN	NaN	S	2	___1	0.999996	786	Q99PL5;A2AVJ7;Q99PL5-4;Q99PL5-3;Q99PL5-2;Q99PL5-7;Q99PL5-5;Q99PL5-8;Q99PL5-6;Q99PL5-9	786;645;585;645;786;324;342;274;324;228	Q99PL5	Q99PL5	Ribosome-binding protein 1	Rrbp1	KKAEGAPNQGKKKDGSPSQAKKVDAAANQGK	UID1223
24.68945	NaN	24.7681	24.61504	24.44	24.72437	24.48235	24.52522	24.17881	24.50609	24.94006	25.17055	24.95051	24.72936	24.81851	24.63317	24.32237	24.9271	NaN	24.5981	24.83533	24.10318	24.61785	24.59912	S	2	___1	1	187	Q99PL5;A2AVJ7;Q99PL5-4;Q99PL5-3;Q99PL5-2;Q99PL5-7;Q99PL5-5;Q99PL5-8;Q99PL5-6;Q99PL5-9;Q99PL5-10	187;187;187;187;187;187;187;187;187;187;187	Q99PL5	Q99PL5	Ribosome-binding protein 1	Rrbp1	ATPKEVPMVAVPPVGSKASSPATSSQGKKGQ	UID1224
NaN	NaN	NaN	NaN	NaN	NaN	NaN	NaN	NaN	NaN	NaN	NaN	NaN	NaN	NaN	NaN	NaN	NaN	NaN	NaN	NaN	24.51701	NaN	NaN	S	4	___1	0.999815	1162	Q99PL5;A2AVJ7	1162;1021	Q99PL5	Q99PL5	Ribosome-binding protein 1	Rrbp1	KEARAENSQLTERIRSIEALLEAGQAQDTQA	UID1225
NaN	NaN	NaN	NaN	NaN	NaN	NaN	NaN	NaN	NaN	NaN	NaN	NaN	28.68602	NaN	NaN	NaN	NaN	NaN	NaN	NaN	NaN	NaN	NaN	S	2	___1	1	766	Q99PL5;A2AVJ7;Q99PL5-4;Q99PL5-3;Q99PL5-2;Q99PL5-7;Q99PL5-5;Q99PL5-8;Q99PL5-6	766;625;565;625;766;304;322;254;304	Q99PL5	Q99PL5	Ribosome-binding protein 1	Rrbp1	TKQEGVSNQVKKSEGSPNQGKKAEGAPNQGK	UID1226
NaN	NaN	NaN	NaN	NaN	NaN	25.36633	26.03297	NaN	25.59918	NaN	25.82556	NaN	NaN	NaN	NaN	NaN	NaN	25.08841	NaN	NaN	NaN	NaN	25.67573	S	3	___1	0.999255	1472	Q99PL5;A2AVJ7	1472;1331	Q99PL5	Q99PL5	Ribosome-binding protein 1	Rrbp1	LSDMRSHVEDGDVAGSPAVPPAEQDPMKLKT	UID1227
NaN	NaN	NaN	NaN	23.16173	NaN	NaN	NaN	23.00797	NaN	NaN	22.69937	NaN	NaN	NaN	NaN	NaN	NaN	NaN	NaN	NaN	NaN	NaN	NaN	S	3	___1	0.997619	165	Q99PL5;A2AVJ7;Q99PL5-4;Q99PL5-3;Q99PL5-2;Q99PL5-7;Q99PL5-5;Q99PL5-8;Q99PL5-6;Q99PL5-9;Q99PL5-10;Q99PL5-12;Q99PL5-11	165;165;165;165;165;165;165;165;165;165;165;165;165	Q99PL5	Q99PL5	Ribosome-binding protein 1	Rrbp1	EPAVSSIVNSIQVLASKSAILEATPKEVPMV	UID1228
NaN	25.57372	26.04041	NaN	NaN	25.35632	25.56776	NaN	NaN	NaN	25.21193	NaN	NaN	NaN	NaN	NaN	NaN	NaN	NaN	NaN	NaN	NaN	NaN	25.05474	S	4	___1	0.999987	259	A2AVZ9	259	A2AVZ9	A2AVZ9	Solute carrier family 43 member 3	Slc43a3	KELRSKECLPPKEENSGPEQQQQQEQQQQQQ	UID1229
NaN	NaN	NaN	NaN	NaN	NaN	NaN	NaN	NaN	NaN	NaN	NaN	NaN	NaN	NaN	NaN	NaN	NaN	NaN	NaN	NaN	NaN	NaN	NaN	S	3	___1	0.364693	22	Q8VHM5;A2AW41;A2AW40;V9GWW3	22;22;22;22	Q8VHM5	Q8VHM5		Hnrnpr	GNAVQLKEEEEPMDTSSVTHTEHYKTLIEAG	UID1230
NaN	NaN	NaN	NaN	NaN	NaN	NaN	NaN	NaN	NaN	NaN	NaN	NaN	NaN	NaN	NaN	NaN	NaN	NaN	NaN	NaN	NaN	NaN	NaN	S	3	___1	0.364693	23	Q8VHM5;A2AW41;A2AW40;V9GWW3	23;23;23;23	Q8VHM5	Q8VHM5		Hnrnpr	NAVQLKEEEEPMDTSSVTHTEHYKTLIEAGL	UID1231
25.36776	24.71921	25.18945	24.74031	24.71895	24.59668	24.66899	24.63827	NaN	25.67144	25.03679	25.29355	NaN	NaN	NaN	25.09293	24.83306	24.87998	25.0757	24.99959	24.92728	24.64779	24.34557	24.10037	S	2	___1	1	987	A2AWA9	987	A2AWA9	A2AWA9	Rab GTPase-activating protein 1	Rabgap1	NKEGRVKGISSAKGVSDEDTDEEKETLKNQL	UID1232
NaN	NaN	NaN	NaN	NaN	NaN	NaN	NaN	NaN	NaN	NaN	NaN	NaN	NaN	NaN	NaN	NaN	NaN	NaN	NaN	NaN	NaN	NaN	NaN	S	3	___1	0.381985	13	A2AWA9;A2AWA9-2;A2AWA7	13;13;13	A2AWA9	A2AWA9	Rab GTPase-activating protein 1	Rabgap1	___MDDKASVGKISVSSDSVSTLNSEDFVLV	UID1233
NaN	NaN	NaN	NaN	NaN	NaN	NaN	NaN	NaN	NaN	NaN	NaN	NaN	NaN	NaN	NaN	NaN	NaN	NaN	NaN	NaN	NaN	NaN	NaN	S	3	___1	0.381985	14	A2AWA9;A2AWA9-2;A2AWA7	14;14;14	A2AWA9	A2AWA9	Rab GTPase-activating protein 1	Rabgap1	__MDDKASVGKISVSSDSVSTLNSEDFVLVS	UID1234
NaN	NaN	NaN	NaN	NaN	NaN	NaN	NaN	NaN	NaN	NaN	NaN	NaN	NaN	NaN	NaN	NaN	NaN	NaN	NaN	NaN	NaN	NaN	NaN	S	3	___1	0.381984	16	A2AWA9;A2AWA9-2;A2AWA7	16;16;16	A2AWA9	A2AWA9	Rab GTPase-activating protein 1	Rabgap1	MDDKASVGKISVSSDSVSTLNSEDFVLVSRQ	UID1235
NaN	NaN	NaN	NaN	NaN	NaN	NaN	NaN	NaN	NaN	NaN	NaN	NaN	NaN	NaN	NaN	NaN	NaN	NaN	NaN	NaN	NaN	NaN	NaN	S	3	___1	0.381984	18	A2AWA9;A2AWA9-2;A2AWA7	18;18;18	A2AWA9	A2AWA9	Rab GTPase-activating protein 1	Rabgap1	DKASVGKISVSSDSVSTLNSEDFVLVSRQGD	UID1236
25.05999	24.61549	24.13461	24.48726	NaN	23.50882	NaN	23.96049	NaN	24.29663	24.95047	24.54675	NaN	NaN	24.66714	24.82522	23.92461	NaN	23.75735	NaN	NaN	NaN	NaN	24.16661	S	2	___1	1	56	A2AWA9;A2AWA9-2;A2AWA7;A2AWA9-3	56;56;56;38	A2AWA9	A2AWA9	Rab GTPase-activating protein 1	Rabgap1	GSDDEKTGLKIVGNGSEQQLQKELADVLMDP	UID1237
28.73247	28.63986	28.34591	28.55614	28.55116	28.70586	28.57741	28.4832	28.40556	28.55479	28.37327	28.51758	27.48907	27.97613	NaN	NaN	27.3013	27.4945	28.45427	28.21877	28.14029	28.32826	NaN	NaN	S	2	___1	1	42	A2AWA9;A2AWA9-2;A2AWA7;A2AWA9-3	42;42;42;24	A2AWA9	A2AWA9	Rab GTPase-activating protein 1	Rabgap1	LVSRQGDETPSTNNGSDDEKTGLKIVGNGSE	UID1238
26.20849	26.02411	25.57236	25.96232	26.274	25.92309	26.12228	25.93139	25.97723	25.91775	25.95879	NaN	NaN	NaN	25.85942	25.3657	26.1712	25.8282	25.58245	25.9526	25.63145	26.19432	25.92082	25.74196	S	2	___1	0.998904	486	A2AWA9;A2AWA9-2	486;486	A2AWA9	A2AWA9	Rab GTPase-activating protein 1	Rabgap1	CLESESERERRKTTASPSVRLPQSGSQSSMI	UID1239
NaN	NaN	22.79616	NaN	NaN	NaN	NaN	NaN	NaN	NaN	NaN	NaN	NaN	NaN	NaN	NaN	NaN	NaN	NaN	NaN	NaN	23.00419	NaN	NaN	S	2	___1	0.85272	910	Q64455;A2AWF8;A2AWF9;E9Q4S7	910;836;929;1022	Q64455	Q64455	Receptor-type tyrosine-protein phosphatase eta;Protein-tyrosine-phosphatase	Ptprj	IFWRKKRTDAKNNEVSFSQIKPKKSKLIRVE	UID1240
NaN	NaN	NaN	NaN	NaN	NaN	NaN	NaN	NaN	NaN	NaN	NaN	NaN	NaN	NaN	NaN	NaN	NaN	NaN	NaN	NaN	NaN	NaN	NaN	S	3	___1	0.403476	367	A2AWL7;H7BX50;E9QLG3;A2AWL7-3;A2AWL7-2;A2AWL7-4	367;367;367;367;367;367	A2AWL7	A2AWL7	MAX gene-associated protein	Mga	SESRIVNSFEDDSQISSPSNPNGNFNVVIKE	UID1241
NaN	NaN	NaN	NaN	NaN	NaN	NaN	NaN	NaN	NaN	NaN	NaN	NaN	NaN	NaN	NaN	NaN	NaN	NaN	NaN	NaN	NaN	NaN	NaN	S	3	___1	0.403476	368	A2AWL7;H7BX50;E9QLG3;A2AWL7-3;A2AWL7-2;A2AWL7-4	368;368;368;368;368;368	A2AWL7	A2AWL7	MAX gene-associated protein	Mga	ESRIVNSFEDDSQISSPSNPNGNFNVVIKEE	UID1242
NaN	NaN	NaN	NaN	NaN	22.91619	NaN	NaN	NaN	NaN	NaN	NaN	NaN	NaN	NaN	NaN	NaN	NaN	NaN	NaN	NaN	22.84103	NaN	22.68545	S	2	___1	0.999967	921	A2AWL7;H7BX50;E9QLG3;A2AWL7-3;A2AWL7-2	921;921;921;842;921	A2AWL7	A2AWL7	MAX gene-associated protein	Mga	GRTKSSYKSILPYPVSPKQKNSHVSQGDKIT	UID1243
NaN	25.96442	NaN	NaN	25.50021	25.84357	25.43192	NaN	25.37415	25.48084	25.48475	NaN	NaN	NaN	NaN	NaN	NaN	NaN	NaN	NaN	25.21193	NaN	NaN	NaN	S	4	___1	0.999995	279	A2AWP8;A2AWP8-3;A2AWP8-2;A2AWP8-4;A2AWP6	279;240;240;279;39	A2AWP8	A2AWP8	Rho guanine nucleotide exchange factor 10-like protein	Arhgef10l	MRKVSFLHRKDVLGDSEEEDMGLLEVGVTDI	UID1244
NaN	NaN	NaN	NaN	NaN	NaN	NaN	NaN	NaN	NaN	NaN	25.33047	NaN	NaN	NaN	NaN	NaN	NaN	NaN	24.37901	NaN	NaN	NaN	NaN	S	3	___1	0.999675	138	A2AWP8;A2AWP8-3;A2AWP8-2;A2AWP8-4;A2AWP7	138;138;138;138;138	A2AWP8	A2AWP8	Rho guanine nucleotide exchange factor 10-like protein	Arhgef10l	PALEEDVIYDDVPCESPDAHQPGAERGLVYE	UID1245
26.89551	26.99949	26.74304	NaN	26.07147	NaN	26.25355	NaN	26.41864	NaN	NaN	NaN	26.52052	NaN	NaN	NaN	NaN	NaN	26.38709	26.92524	27.20051	26.83087	NaN	26.30577	S	2	___1	1	600	Q9Z2V6;A2AWS5;B7ZDF7;Q3UJF1;B7ZDF5	600;602;601;602;620	Q9Z2V6	Q9Z2V6	Histone deacetylase 5;Histone deacetylase	Hdac5	EEEEDCIQVKDEDGESGPDEGPDLEESSAGY	UID1246
NaN	25.88521	24.09973	24.67578	25.25997	NaN	25.32117	25.22317	26.00819	24.81656	NaN	25.72656	NaN	25.19502	NaN	NaN	24.67331	24.88488	24.48456	24.91766	NaN	25.3025	NaN	24.4023	S	2	___1	0.997617	660	Q9Z2V6;A2AWS5;B7ZDF7;Q3UJF1;B7ZDF5	660;662;661;662;680	Q9Z2V6	Q9Z2V6	Histone deacetylase 5;Histone deacetylase	Hdac5	LGRTQSSPAAPGSMKSPTDQPTVVKHLFTTG	UID1247
28.49637	27.80397	28.41856	28.66054	28.8172	28.54215	28.53092	28.42334	28.30404	28.53708	28.19188	28.26213	27.89464	28.68254	28.64437	28.61737	28.25323	28.62652	28.36302	28.42254	28.51687	28.88998	28.40027	28.15817	S	2	___1	0.999999	245	Q9Z2V6;A2AWS5;B7ZDF7;Q3UJF1;B7ZDF5;Q99N13;Q99N13-3;Q6NZM9;Q6NZM9-2	250;251;250;251;269;220;218;245;74	Q9Z2V6;Q6NZM9	Q6NZM9	Histone deacetylase 5;Histone deacetylase;Histone deacetylase 9;Histone deacetylase 4	Hdac5;Hdac9;Hdac4	GMYDAKDDFPLRKTASEPNLKLRSRLKQKVA;GPYDSRDDFPLRKTASEPNLKVRSRLKQKVA	UID1248
24.98172	NaN	24.13712	24.34509	NaN	24.64603	NaN	24.60733	24.14942	NaN	NaN	24.61555	24.99895	NaN	23.55614	NaN	24.17219	24.3666	NaN	NaN	NaN	NaN	23.57022	24.29369	S	2	___1	0.98833	650	Q9Z2V6;A2AWS5;B7ZDF7;Q3UJF1;B7ZDF5	650;652;651;652;670	Q9Z2V6	Q9Z2V6	Histone deacetylase 5;Histone deacetylase	Hdac5	LSLATVPHQALGRTQSSPAAPGSMKSPTDQP	UID1249
NaN	24.70909	24.31133	24.82386	NaN	25.05383	NaN	NaN	NaN	NaN	NaN	24.89689	23.83065	NaN	NaN	NaN	NaN	24.33463	NaN	NaN	NaN	24.8258	NaN	NaN	S	3	___1	0.73049	488	Q9Z2V6;A2AWS5;B7ZDF7;Q3UJF1;B7ZDF5	488;490;489;490;508	Q9Z2V6	Q9Z2V6	Histone deacetylase 5;Histone deacetylase	Hdac5	TVGKLPRHRPLSRTQSSPLPQSPQALQQLVM	UID1250
NaN	NaN	NaN	NaN	25.28718	NaN	NaN	NaN	NaN	24.79481	NaN	NaN	NaN	NaN	NaN	NaN	NaN	24.23674	NaN	NaN	NaN	NaN	NaN	NaN	S	4	___1	0.597405	489	Q9Z2V6;A2AWS5;B7ZDF7;Q3UJF1;B7ZDF5	489;491;490;491;509	Q9Z2V6	Q9Z2V6	Histone deacetylase 5;Histone deacetylase	Hdac5	VGKLPRHRPLSRTQSSPLPQSPQALQQLVMQ	UID1251
28.38591	28.16921	27.57283	28.40912	27.52073	27.66187	28.50097	27.65895	28.29959	28.37277	28.46828	28.09964	28.04177	28.52668	28.32466	28.3841	27.72962	27.95338	28.05227	27.89082	27.90713	28.11247	27.91428	26.8305	S	2	___1	1	484	P25976;A2AWT6;A2AWT7;A2AWT5;P25976-2	484;447;447;484;447	P25976	P25976	Nucleolar transcription factor 1	Ubtf	RKPGGEREDRGKLPESPKRAEEIWQQSVIGD	UID1252
26.56993	25.50485	25.53993	25.85557	26.09305	26.23559	26.52598	NaN	26.73905	25.26413	24.96662	21.66418	26.57039	27.20751	25.22663	24.92139	25.64028	25.44947	26.20857	26.06447	24.91921	25.57597	25.18211	25.01116	S	2	___1	0.996962	389	P25976;A2AWT6;A2AWT7;A2AWT5;P25976-2	389;352;352;389;352	P25976	P25976	Nucleolar transcription factor 1	Ubtf	LGEEKMLNINKKQTTSPASKKPSQEGGKGGS	UID1253
NaN	NaN	NaN	NaN	NaN	NaN	NaN	NaN	NaN	NaN	NaN	NaN	NaN	NaN	NaN	NaN	NaN	NaN	NaN	NaN	NaN	NaN	NaN	24.04902	S	2	___1	0.686776	392	P25976;A2AWT6;A2AWT7;A2AWT5;P25976-2	392;355;355;392;355	P25976	P25976	Nucleolar transcription factor 1	Ubtf	EKMLNINKKQTTSPASKKPSQEGGKGGSEKP	UID1254
NaN	NaN	NaN	NaN	NaN	NaN	NaN	NaN	NaN	NaN	NaN	NaN	NaN	NaN	NaN	NaN	NaN	NaN	NaN	NaN	NaN	25.13238	24.06579	NaN	S	3	___1	0.679825	433	P25976;A2AWT6;A2AWT7;A2AWT5;P25976-2	433;396;396;433;396	P25976	P25976	Nucleolar transcription factor 1	Ubtf	SEEKRRQLQEERPELSESELTRLLARMWNDL	UID1255
NaN	NaN	NaN	NaN	NaN	NaN	NaN	NaN	NaN	NaN	NaN	NaN	NaN	NaN	NaN	NaN	NaN	NaN	NaN	NaN	NaN	NaN	NaN	NaN	S	3	___1	0.273739	873	A2BDX0;Q9Z103	873;593	A2BDX0	A2BDX0	Activity-dependent neuroprotector homeobox protein	Adnp	SKTVDKKHNLGKEDDSFSDSFEHLEEESNGS	UID1256
NaN	NaN	NaN	NaN	NaN	NaN	NaN	NaN	NaN	NaN	NaN	NaN	NaN	NaN	NaN	NaN	NaN	NaN	NaN	NaN	NaN	NaN	NaN	NaN	S	3	___1	0.347874	877	A2BDX0;Q9Z103	877;597	A2BDX0	A2BDX0	Activity-dependent neuroprotector homeobox protein	Adnp	DKKHNLGKEDDSFSDSFEHLEEESNGSGSPF	UID1257
NaN	NaN	NaN	NaN	NaN	NaN	NaN	25.5652	NaN	NaN	NaN	NaN	NaN	NaN	NaN	NaN	NaN	NaN	NaN	NaN	NaN	NaN	NaN	NaN	S	3	___1	0.545279	885	A2BDX0;Q9Z103	885;605	A2BDX0	A2BDX0	Activity-dependent neuroprotector homeobox protein	Adnp	EDDSFSDSFEHLEEESNGSGSPFDPVFEVEP	UID1258
27.3538	27.07092	27.15653	26.58792	NaN	27.29789	NaN	27.07541	27.01169	NaN	NaN	NaN	27.26078	26.88716	26.59761	26.77969	26.97913	26.85115	NaN	27.12406	27.16758	NaN	NaN	26.86361	S	2	___1	1	904	A2BDX0;Q9Z103	904;624	A2BDX0	A2BDX0	Activity-dependent neuroprotector homeobox protein	Adnp	GSPFDPVFEVEPKIPSDNLEEPVPKVIPEGA	UID1259
NaN	NaN	NaN	NaN	NaN	NaN	NaN	NaN	NaN	NaN	NaN	NaN	NaN	NaN	NaN	NaN	NaN	NaN	NaN	NaN	NaN	NaN	NaN	NaN	S	3	___1	1	959	A2BDX0;Q9Z103	959;679	A2BDX0	A2BDX0	Activity-dependent neuroprotector homeobox protein	Adnp	TIHLTEEPAKLMHDASDSEVDQDDVVEWKDG	UID1260
NaN	NaN	NaN	NaN	NaN	NaN	NaN	NaN	NaN	NaN	NaN	NaN	NaN	NaN	NaN	NaN	NaN	NaN	NaN	NaN	NaN	NaN	NaN	NaN	S	3	___1	1	961	A2BDX0;Q9Z103	961;681	A2BDX0	A2BDX0	Activity-dependent neuroprotector homeobox protein	Adnp	HLTEEPAKLMHDASDSEVDQDDVVEWKDGAS	UID1261
26.44765	26.31235	25.91762	26.34907	26.80919	26.61414	26.89227	26.47293	26.93337	26.5773	26.57989	26.88983	NaN	26.39316	26.31712	26.53224	26.309	26.45819	26.13271	26.38938	26.71293	26.48484	26.57297	26.35911	S	2	___1	1	708	A2BDX0;Q9Z103	708;428	A2BDX0	A2BDX0	Activity-dependent neuroprotector homeobox protein	Adnp	QNGQDKTNAPSRLNQSPGLAPVKRTYEQMEF	UID1262
26.96983	26.23936	26.40274	26.27411	26.55859	NaN	26.9662	26.85567	27.28533	27.22665	26.46896	26.99787	26.45579	26.53469	NaN	26.81054	26.78656	27.23233	25.95844	NaN	26.87444	27.19018	26.93202	27.1209	S	2	___1	1	98	A2BDX0	98	A2BDX0	A2BDX0		Adnp	SKFFSAYKSHFRNVHSEDFENRILLNCPYCT	UID1263
NaN	NaN	NaN	NaN	NaN	NaN	NaN	NaN	29.30509	NaN	NaN	NaN	NaN	26.09637	NaN	NaN	NaN	NaN	NaN	NaN	NaN	NaN	NaN	NaN	S	2	___1	0.992955	408	A2BDX0;Q9Z103	408;128	A2BDX0	A2BDX0	Activity-dependent neuroprotector homeobox protein	Adnp	SLQTANTSLPPGQVKSPSVSQSQASRVLGQS	UID1264
NaN	26.2947	25.58486	NaN	26.17455	26.03345	NaN	25.58251	NaN	25.65204	25.59454	25.44351	NaN	NaN	NaN	NaN	NaN	NaN	25.81149	25.50309	25.60606	26.31394	NaN	NaN	S	2	___1	0.973423	20	A2BE28;A2BE28-2	20;20	A2BE28	A2BE28	Ribosomal biogenesis protein LAS1L	Las1l	WRAWDGQSFKENQPESPSARGIVVSWLSRAE	UID1265
24.87867	24.61656	24.26849	24.24735	24.83634	24.61065	NaN	25.16611	25.1899	24.47259	24.70044	NaN	24.55075	25.47853	25.48204	25.44455	25.22343	25.53896	24.67541	NaN	24.71114	NaN	24.68228	24.73252	S	2	___1	1	13	Q5U4F6;A2BE91	13;15	Q5U4F6	Q5U4F6	WD repeat-containing protein 34	Wdr34	___MCASPRPFRRVGSAGAAALAAGGAGGAE	UID1266
27.23288	27.34257	27.27391	26.09718	26.34821	26.49357	26.4334	26.32552	26.61975	26.52385	26.43345	26.1719	25.43403	26.88565	26.75913	26.59463	26.23312	26.66194	26.27144	26.4691	26.18679	26.82639	26.1344	26.13598	S	2	___1	1	50	Q9EQU5;A2BE93;A2BE92;Q9EQU5-3;Q9EQU5-2	62;62;62;62;50	Q9EQU5;Q9EQU5-2	Q9EQU5-2	Protein SET	Set	IDEVQNEIDRLNEQASEEILKVEQKYNKLRQ	UID1267
31.73085	31.70355	31.62026	31.15985	31.54296	31.37431	31.33698	30.87452	31.16997	30.99537	30.92988	30.66974	30.69818	31.58911	31.49796	31.57443	31.09119	31.2187	30.90956	30.84812	30.77863	31.22274	30.98359	30.9663	S	2	___1	1	30	Q9EQU5;A2BE93;A2BE92;Q9EQU5-3	30;30;30;30	Q9EQU5	Q9EQU5	Protein SET	Set	KPRPAAAPKLEDKSASPGLPKGEKEQQEAIE	UID1268
NaN	NaN	NaN	NaN	NaN	NaN	NaN	NaN	NaN	NaN	NaN	NaN	NaN	NaN	NaN	NaN	NaN	NaN	NaN	NaN	NaN	NaN	NaN	NaN	S	3	___1	0.480895	292	A2BEF2	292	A2BEF2	A2BEF2		Dlg3	ENMAQENSIQEQGVTSNTSDSESSSKGQEDA	UID1269
26.53758	26.48648	26.36267	26.67088	26.57527	NaN	NaN	NaN	NaN	27.34706	26.77756	27.1547	26.59705	NaN	26.37468	NaN	26.14326	25.84105	26.60865	26.4092	26.74586	26.50497	26.45792	27.01287	S	3	___1	0.819741	295	A2BEF2	295	A2BEF2	A2BEF2		Dlg3	AQENSIQEQGVTSNTSDSESSSKGQEDAILS	UID1270
NaN	NaN	NaN	NaN	NaN	NaN	NaN	NaN	NaN	NaN	NaN	NaN	NaN	NaN	NaN	NaN	NaN	NaN	NaN	NaN	NaN	NaN	NaN	NaN	S	2	___1	0.999999	45	O08609;A2BFA9;A2BFB0	45;45;45	O08609	O08609	Max-like protein X	Mlx	ARARRGSGRRGAPQLSPESPLLSGARGCRED	UID1271
NaN	NaN	NaN	NaN	NaN	NaN	NaN	NaN	NaN	24.25126	NaN	24.68416	NaN	NaN	NaN	NaN	NaN	NaN	NaN	NaN	NaN	23.92868	NaN	NaN	S	2	___1	0.999191	48	O08609;A2BFA9;A2BFB0	48;48;48	O08609	O08609	Max-like protein X	Mlx	RRGSGRRGAPQLSPESPLLSGARGCREDSSH	UID1272
31.23552	NaN	NaN	NaN	NaN	NaN	NaN	NaN	NaN	NaN	NaN	NaN	26.76116	31.4789	NaN	NaN	NaN	NaN	NaN	NaN	NaN	NaN	NaN	NaN	S	2	___1	1	51	O88487;A2BFF8;Q3TPJ8;A2BFF5;A2BFF9	51;51;51;51;51	O88487	O88487	Cytoplasmic dynein 1 intermediate chain 2	Dync1i2	ETDQKKEAAVSVQEESDLEKKRREAEALLQS	UID1273
NaN	29.11739	29.08251	NaN	28.90412	29.04859	NaN	29.49224	NaN	29.12226	NaN	29.65409	29.91413	28.34465	NaN	28.16068	NaN	NaN	NaN	NaN	28.51284	NaN	28.59595	28.49907	S	2	___1	0.781635	81	O88487;A2BFF8;Q3TPJ8	81;81;81	O88487	O88487	Cytoplasmic dynein 1 intermediate chain 2	Dync1i2	SMGLTTDSPIVPPPMSPSSKSVSTPSEAGSQ	UID1274
NaN	NaN	NaN	NaN	NaN	NaN	NaN	NaN	NaN	NaN	NaN	NaN	NaN	NaN	NaN	NaN	NaN	NaN	NaN	NaN	NaN	NaN	NaN	NaN	S	3	___1	0.502859	83	O88487;A2BFF8;Q3TPJ8	83;83;83	O88487	O88487	Cytoplasmic dynein 1 intermediate chain 2	Dync1i2	GLTTDSPIVPPPMSPSSKSVSTPSEAGSQDS	UID1275
NaN	NaN	NaN	NaN	NaN	NaN	NaN	NaN	NaN	NaN	NaN	NaN	NaN	NaN	NaN	NaN	NaN	NaN	NaN	NaN	NaN	NaN	NaN	NaN	S	4	___1	0.545438	84	O88487;A2BFF8;Q3TPJ8	84;84;84	O88487	O88487	Cytoplasmic dynein 1 intermediate chain 2	Dync1i2	LTTDSPIVPPPMSPSSKSVSTPSEAGSQDSG	UID1276
NaN	NaN	24.95216	25.89208	NaN	25.18507	NaN	26.11072	26.20764	NaN	NaN	NaN	NaN	NaN	NaN	NaN	25.41654	NaN	25.28972	NaN	26.27982	NaN	NaN	NaN	S	2	___1	0.944276	86	O88487;A2BFF8;Q3TPJ8;A2BFF5;A2BFF9	86;86;86;92;92	O88487	O88487	Cytoplasmic dynein 1 intermediate chain 2	Dync1i2	TDSPIVPPPMSPSSKSVSTPSEAGSQDSGDG	UID1277
NaN	NaN	NaN	NaN	NaN	NaN	NaN	NaN	NaN	NaN	NaN	NaN	NaN	NaN	NaN	NaN	NaN	NaN	NaN	NaN	NaN	NaN	NaN	NaN	S	2	___1	0.924657	88	O88487;A2BFF8;Q3TPJ8;A2BFF5;A2BFF9	88;88;88;94;94	O88487	O88487	Cytoplasmic dynein 1 intermediate chain 2	Dync1i2	SPIVPPPMSPSSKSVSTPSEAGSQDSGDGAV	UID1278
24.96023	24.74878	25.02602	NaN	25.14211	25.04914	NaN	NaN	25.11914	NaN	NaN	NaN	24.67621	24.86505	25.70102	25.14495	24.79734	24.96407	24.54728	24.84158	24.81475	25.16069	NaN	NaN	S	2	___1	0.999921	91	O88487;A2BFF8;Q3TPJ8;A2BFF5;A2BFF9	91;91;91;97;97	O88487	O88487	Cytoplasmic dynein 1 intermediate chain 2	Dync1i2	VPPPMSPSSKSVSTPSEAGSQDSGDGAVGSR	UID1279
NaN	NaN	NaN	NaN	NaN	NaN	NaN	NaN	NaN	NaN	NaN	NaN	NaN	NaN	NaN	NaN	NaN	NaN	NaN	NaN	NaN	NaN	NaN	25.231	S	2	___1	0.999054	95	O88487;A2BFF8;Q3TPJ8;A2BFF5;A2BFF9	95;95;95;101;101	O88487	O88487	Cytoplasmic dynein 1 intermediate chain 2	Dync1i2	MSPSSKSVSTPSEAGSQDSGDGAVGSRRGPI	UID1280
26.5842	25.67777	25.88358	26.09382	26.33776	25.77352	26.12151	26.20068	26.45742	26.28658	26.49564	26.21095	25.71963	26.17756	26.00811	25.88017	NaN	NaN	25.57966	25.01137	25.99075	26.23442	25.99332	25.9208	S	2	___1	0.999933	98	O88487;A2BFF8;Q3TPJ8;A2BFF5;A2BFF9	98;98;98;104;104	O88487	O88487	Cytoplasmic dynein 1 intermediate chain 2	Dync1i2	SSKSVSTPSEAGSQDSGDGAVGSRRGPIKLG	UID1281
NaN	NaN	NaN	NaN	NaN	NaN	NaN	NaN	NaN	NaN	NaN	NaN	NaN	NaN	27.32852	NaN	NaN	NaN	NaN	NaN	NaN	NaN	NaN	NaN	S	2	___1	0.575082	311	P97863;A2BG75;A2BG77;I7HIP8;A2BG76;P97863-2;P97863-3	311;310;310;310;310;311;311	P97863	P97863	Nuclear factor 1 B-type;Nuclear factor 1	Nfib	PAAGSRTWHERDQDMSSPTTMKKPEKPLFSS	UID1282
26.9577	26.92434	26.83413	27.03097	26.72377	26.54256	27.02158	26.98663	26.94011	26.28821	26.81299	27.37625	26.85246	NaN	NaN	NaN	NaN	NaN	26.28424	26.21549	NaN	26.24278	NaN	NaN	S	2	___1	0.959751	312	P97863;A2BG75;A2BG77;I7HIP8;A2BG76;P97863-2;P97863-3	312;311;311;311;311;312;312	P97863	P97863	Nuclear factor 1 B-type;Nuclear factor 1	Nfib	AAGSRTWHERDQDMSSPTTMKKPEKPLFSST	UID1283
NaN	NaN	NaN	NaN	NaN	NaN	NaN	NaN	NaN	NaN	NaN	NaN	NaN	NaN	NaN	NaN	NaN	NaN	NaN	NaN	NaN	NaN	NaN	NaN	S	3	___1	0.473527	189	P97863;A2BG75;A2BG77;I7HIP8;A2BG76;P97863-2;P97863-3	189;188;188;188;188;189;189	P97863	P97863	Nuclear factor 1 B-type;Nuclear factor 1	Nfib	KELDLFLAYYVQEQDSGQSGSPSHSDPAKNP	UID1284
NaN	NaN	NaN	NaN	NaN	NaN	NaN	NaN	NaN	NaN	NaN	NaN	NaN	NaN	NaN	NaN	NaN	NaN	NaN	NaN	NaN	NaN	NaN	NaN	S	3	___1	0.346994	192	P97863;A2BG75;A2BG77;I7HIP8;A2BG76;P97863-2;P97863-3	192;191;191;191;191;192;192	P97863	P97863	Nuclear factor 1 B-type;Nuclear factor 1	Nfib	DLFLAYYVQEQDSGQSGSPSHSDPAKNPPGY	UID1285
NaN	NaN	NaN	NaN	24.95607	24.62103	NaN	NaN	NaN	25.73632	NaN	NaN	NaN	NaN	NaN	NaN	NaN	NaN	NaN	NaN	NaN	NaN	25.38439	NaN	S	3	___1	0.727185	194	P97863;A2BG75;A2BG77;I7HIP8;A2BG76;P97863-2;P97863-3	194;193;193;193;193;194;194	P97863	P97863	Nuclear factor 1 B-type;Nuclear factor 1	Nfib	FLAYYVQEQDSGQSGSPSHSDPAKNPPGYLE	UID1286
NaN	NaN	NaN	NaN	NaN	NaN	NaN	NaN	NaN	NaN	NaN	NaN	NaN	NaN	NaN	NaN	NaN	NaN	NaN	NaN	NaN	NaN	NaN	NaN	S	3	___1	0.313676	405	P97863;A2BG75;A2BG77;I7HIP8	405;404;404;404	P97863	P97863	Nuclear factor 1 B-type;Nuclear factor 1	Nfib	PPHLNPQDTLKNYVPSYDPSSPQTSQPNSSG	UID1287
NaN	NaN	NaN	NaN	NaN	NaN	NaN	NaN	NaN	NaN	NaN	NaN	NaN	NaN	NaN	NaN	NaN	NaN	NaN	NaN	NaN	NaN	NaN	NaN	S	3	___1	0.450681	409	P97863;A2BG75;A2BG77;I7HIP8	409;408;408;408	P97863	P97863	Nuclear factor 1 B-type;Nuclear factor 1	Nfib	NPQDTLKNYVPSYDPSSPQTSQPNSSGQVVG	UID1288
NaN	NaN	NaN	NaN	NaN	NaN	NaN	NaN	NaN	NaN	NaN	NaN	NaN	NaN	NaN	NaN	NaN	NaN	NaN	25.0982	NaN	NaN	NaN	NaN	S	3	___1	0.717622	410	P97863;A2BG75;A2BG77;I7HIP8	410;409;409;409	P97863	P97863	Nuclear factor 1 B-type;Nuclear factor 1	Nfib	PQDTLKNYVPSYDPSSPQTSQPNSSGQVVGK	UID1289
NaN	NaN	NaN	NaN	NaN	NaN	NaN	NaN	NaN	NaN	NaN	NaN	NaN	NaN	NaN	NaN	NaN	NaN	NaN	NaN	NaN	NaN	NaN	NaN	S	3	___1	0.333773	325	P97863;A2BG75;A2BG77;I7HIP8;A2BG76;P97863-2;P97863-3	325;324;324;324;324;325;325	P97863	P97863	Nuclear factor 1 B-type;Nuclear factor 1	Nfib	MSSPTTMKKPEKPLFSSTSPQDSSPRLSTFP	UID1290
NaN	NaN	NaN	NaN	NaN	NaN	NaN	NaN	NaN	NaN	NaN	NaN	NaN	NaN	NaN	NaN	NaN	NaN	NaN	NaN	NaN	NaN	NaN	NaN	S	2	___1	0.385169	326	P97863;A2BG75;A2BG77;I7HIP8;A2BG76;P97863-2;P97863-3	326;325;325;325;325;326;326	P97863	P97863	Nuclear factor 1 B-type;Nuclear factor 1	Nfib	SSPTTMKKPEKPLFSSTSPQDSSPRLSTFPQ	UID1291
23.84957	29.40633	29.51316	29.38261	29.9821	30.10575	30.05129	29.91371	30.00972	30.19859	30.29581	30.20769	30.30932	30.20128	NaN	30.04544	30.00464	30.01983	29.8919	29.81926	30.16243	30.18116	29.90799	29.84957	S	2	___1	0.996143	328	P97863;A2BG75;A2BG77;I7HIP8;A2BG76;P97863-2;P97863-3	328;327;327;327;327;328;328	P97863	P97863	Nuclear factor 1 B-type;Nuclear factor 1	Nfib	PTTMKKPEKPLFSSTSPQDSSPRLSTFPQHH	UID1292
28.23631	NaN	NaN	NaN	NaN	23.83413	NaN	28.98642	NaN	23.26141	NaN	NaN	29.38897	NaN	NaN	NaN	28.82566	29.06846	NaN	28.20783	NaN	28.2756	28.71398	28.5382	S	2	___1	0.922083	332	P97863;A2BG75;A2BG77;I7HIP8;A2BG76;P97863-2;P97863-3	332;331;331;331;331;332;332	P97863	P97863	Nuclear factor 1 B-type;Nuclear factor 1	Nfib	KKPEKPLFSSTSPQDSSPRLSTFPQHHHPGI	UID1293
NaN	NaN	28.10674	27.96609	NaN	28.1704	NaN	NaN	NaN	28.80587	NaN	29.43098	NaN	NaN	NaN	NaN	NaN	NaN	28.39917	NaN	NaN	NaN	NaN	NaN	S	2	___1	0.900216	333	P97863;A2BG75;A2BG77;I7HIP8;A2BG76;P97863-2;P97863-3	333;332;332;332;332;333;333	P97863	P97863	Nuclear factor 1 B-type;Nuclear factor 1	Nfib	KPEKPLFSSTSPQDSSPRLSTFPQHHHPGIP	UID1294
NaN	27.48232	27.45576	27.21651	27.30243	27.12347	27.27932	27.576	27.31034	27.05724	NaN	27.61077	NaN	27.92785	27.95638	27.94022	27.89377	28.01834	26.77794	27.11108	26.97257	27.54126	26.95305	26.91262	S	2	___1	0.997084	264	P97863;A2BG75;A2BG77;I7HIP8;A2BG76;P97863-2;P97863-3	264;263;263;263;263;264;264	P97863	P97863	Nuclear factor 1 B-type;Nuclear factor 1	Nfib	YYHDMNSGVNLQRSLSSPPSSKRPKTISIDE	UID1295
27.51352	27.57405	27.22527	27.71914	27.91644	27.56769	27.83135	27.37997	27.96328	26.89238	27.49511	26.53739	28.27617	NaN	27.60081	27.45983	27.39599	27.53912	26.6245	26.67559	27.34486	27.03423	26.71699	26.65608	S	2	___1	0.99674	265	P97863;A2BG75;A2BG77;I7HIP8;A2BG76;P97863-2;P97863-3	265;264;264;264;264;265;265	P97863	P97863	Nuclear factor 1 B-type;Nuclear factor 1	Nfib	YHDMNSGVNLQRSLSSPPSSKRPKTISIDEN	UID1296
NaN	NaN	NaN	NaN	NaN	NaN	NaN	NaN	NaN	NaN	NaN	NaN	NaN	NaN	NaN	NaN	NaN	NaN	NaN	NaN	NaN	NaN	NaN	NaN	S	3	___1	0.947854	276	P97863;A2BG75;A2BG77;I7HIP8;A2BG76;P97863-2;P97863-3	276;275;275;275;275;276;276	P97863	P97863	Nuclear factor 1 B-type;Nuclear factor 1	Nfib	RSLSSPPSSKRPKTISIDENMEPSPTGDFYP	UID1297
NaN	NaN	NaN	NaN	NaN	NaN	NaN	NaN	NaN	NaN	NaN	NaN	NaN	NaN	NaN	NaN	NaN	NaN	NaN	NaN	NaN	NaN	NaN	NaN	S	3	___1	0.858759	284	P97863;A2BG75;A2BG77;I7HIP8;A2BG76;P97863-2;P97863-3	284;283;283;283;283;284;284	P97863	P97863	Nuclear factor 1 B-type;Nuclear factor 1	Nfib	SKRPKTISIDENMEPSPTGDFYPSPNSPAAG	UID1298
NaN	NaN	NaN	NaN	NaN	NaN	NaN	NaN	NaN	NaN	NaN	NaN	NaN	NaN	NaN	NaN	NaN	NaN	NaN	NaN	NaN	NaN	NaN	NaN	S	3	___1	0.485601	292	P97863;A2BG75;A2BG77;I7HIP8;A2BG76;P97863-2;P97863-3	292;291;291;291;291;292;292	P97863	P97863	Nuclear factor 1 B-type;Nuclear factor 1	Nfib	IDENMEPSPTGDFYPSPNSPAAGSRTWHERD	UID1299
NaN	NaN	NaN	NaN	NaN	28.00876	NaN	27.65506	NaN	27.82911	NaN	NaN	NaN	NaN	NaN	NaN	27.76642	NaN	NaN	27.42638	27.37053	NaN	NaN	NaN	S	3	___1	0.979329	295	P97863;A2BG75;A2BG77;I7HIP8;A2BG76;P97863-2;P97863-3	295;294;294;294;294;295;295	P97863	P97863	Nuclear factor 1 B-type;Nuclear factor 1	Nfib	NMEPSPTGDFYPSPNSPAAGSRTWHERDQDM	UID1300
25.34381	25.13348	25.47246	26.19489	25.86698	25.83118	26.01786	26.29507	26.21775	26.24972	25.99761	25.39051	26.79452	24.30716	24.34537	NaN	25.75542	25.88418	25.77779	25.70004	25.84974	26.35452	26.05468	NaN	S	3	___1	0.929416	569	P97863;A2BG75;A2BG77;A2BG76;P97863-2	569;559;568;485;486	P97863	P97863	Nuclear factor 1 B-type;Nuclear factor 1	Nfib	YGLNIIGEPFLQAETSN______________	UID1301
NaN	NaN	NaN	NaN	NaN	NaN	NaN	NaN	25.77367	NaN	NaN	NaN	NaN	NaN	NaN	NaN	NaN	NaN	NaN	NaN	NaN	NaN	NaN	NaN	S	3	___1	0.999227	364	P97863;A2BG75;A2BG77;I7HIP8;A2BG76;P97863-2;P97863-3	364;363;363;363;363;364;364	P97863	P97863	Nuclear factor 1 B-type;Nuclear factor 1	Nfib	GVAHSVISTRTPPPPSPLPFPTQAILPPAPS	UID1302
NaN	NaN	24.81245	NaN	24.45098	NaN	NaN	NaN	24.42028	NaN	24.34422	NaN	NaN	NaN	NaN	NaN	NaN	NaN	NaN	NaN	NaN	24.50809	NaN	NaN	S	3	___1	0.755745	6	Q9D868;A2BGI9;Q9D868-2	6;6;6	Q9D868	Q9D868	Peptidyl-prolyl cis-trans isomerase H;Peptidyl-prolyl cis-trans isomerase	Ppih	__________MAVANSSPVNPVVFFDVSIGG	UID1303
24.38265	24.08335	24.81245	23.90555	NaN	24.80322	24.6971	24.27519	NaN	24.14437	24.34422	NaN	NaN	NaN	NaN	NaN	NaN	NaN	24.2988	24.45626	NaN	24.50809	24.97132	24.53872	S	3	___1	0.861344	7	Q9D868;A2BGI9;Q9D868-2	7;7;7	Q9D868	Q9D868	Peptidyl-prolyl cis-trans isomerase H;Peptidyl-prolyl cis-trans isomerase	Ppih	_________MAVANSSPVNPVVFFDVSIGGQ	UID1304
NaN	NaN	22.88032	24.55655	24.64025	24.5775	25.8187	NaN	NaN	24.2183	NaN	24.74679	NaN	NaN	NaN	25.39516	24.99714	25.77886	24.80425	25.38821	25.06406	26.26508	25.52818	24.90274	S	2	___1	0.958646	72	A2BGN7	72	A2BGN7	A2BGN7		Manbal	PRSAEGPKKPKVAIASTNKRPKKETKKKR__	UID1305
29.16051	28.91903	28.38212	28.74445	29.09378	28.79829	28.84506	28.60717	29.09013	29.1776	29.00863	29.04195	28.86768	28.85109	28.93165	28.89302	29.19108	28.86794	28.79095	29.03325	29.20557	28.80885	29.00552	28.5541	S	2	___1	1	697	A2BH40;E9QAQ7;A2BH40-3;A2BH40-4;A2BH40-2	697;697;697;313;313	A2BH40	A2BH40	AT-rich interactive domain-containing protein 1A	Arid1a	FSPHTSPHLPGIRGPSPSPVGSPASVAQSRS	UID1306
NaN	NaN	NaN	NaN	NaN	NaN	NaN	NaN	25.94523	NaN	25.83511	NaN	NaN	NaN	NaN	NaN	26.16498	NaN	25.46927	NaN	26.11044	NaN	NaN	25.63909	S	2	___1	1	699	A2BH40;E9QAQ7;A2BH40-3;A2BH40-4;A2BH40-2	699;699;699;315;315	A2BH40	A2BH40	AT-rich interactive domain-containing protein 1A	Arid1a	PHTSPHLPGIRGPSPSPVGSPASVAQSRSGP	UID1307
NaN	NaN	NaN	NaN	NaN	NaN	NaN	NaN	NaN	NaN	NaN	NaN	NaN	NaN	NaN	NaN	NaN	NaN	NaN	NaN	NaN	NaN	NaN	NaN	S	2	___1	0.999873	703	A2BH40;E9QAQ7;A2BH40-3;A2BH40-4;A2BH40-2	703;703;703;319;319	A2BH40	A2BH40	AT-rich interactive domain-containing protein 1A	Arid1a	PHLPGIRGPSPSPVGSPASVAQSRSGPLSPA	UID1308
26.01127	NaN	25.29249	NaN	NaN	NaN	NaN	NaN	NaN	NaN	NaN	NaN	NaN	NaN	NaN	NaN	NaN	NaN	NaN	NaN	NaN	NaN	NaN	NaN	S	2	___1	0.800478	770	A2BH40;E9QAQ7;A2BH40-3;A2BH40-4;A2BH40-2	770;770;770;386;386	A2BH40	A2BH40	AT-rich interactive domain-containing protein 1A	Arid1a	QRNPQMPQYTSPQPGSALSPRQPSGGQMHSG	UID1309
NaN	25.54616	NaN	25.32804	NaN	25.79937	NaN	25.73864	NaN	25.57039	25.39483	26.12042	NaN	NaN	25.1427	25.11593	25.37908	25.2143	NaN	24.65228	NaN	NaN	25.59275	NaN	S	2	___1	0.990077	773	A2BH40;E9QAQ7;A2BH40-3;A2BH40-4;A2BH40-2	773;773;773;389;389	A2BH40	A2BH40	AT-rich interactive domain-containing protein 1A	Arid1a	PQMPQYTSPQPGSALSPRQPSGGQMHSGVGS	UID1310
27.77499	27.50922	NaN	28.39305	28.07714	27.65116	27.81855	28.05832	27.99442	23.73665	27.53118	27.87432	NaN	27.28083	27.26446	27.53557	27.2716	27.22463	27.39297	27.25791	23.73583	27.72845	27.3256	NaN	S	3	___1	0.999946	365	A2BH40;E9QAQ7;A2BH40-3	365;365;365	A2BH40	A2BH40	AT-rich interactive domain-containing protein 1A	Arid1a	AVSGGAQQRSHHAPMSPGSSGGGGQPLARTP	UID1311
NaN	25.46214	NaN	NaN	NaN	25.15	25.95516	25.77939	25.50721	25.15155	NaN	25.47014	25.19009	25.46967	NaN	NaN	25.84699	NaN	NaN	24.9203	NaN	25.45438	25.84252	25.19453	S	3	___1	0.5	1183	A2BH40;E9QAQ7;A2BH40-3;A2BH40-4;A2BH40-2	1183;1182;1183;798;799	A2BH40	A2BH40	AT-rich interactive domain-containing protein 1A	Arid1a	STPHSQIPPLPGMSRSNSVGIQDAFPDGSDP	UID1312
NaN	25.9877	25.66947	25.04681	25.2363	25.85403	25.55315	25.5096	25.34167	25.73314	25.33023	25.9205	NaN	25.6179	25.72307	25.50621	NaN	NaN	25.67136	25.45375	NaN	25.86891	25.54298	25.24525	S	2	___1	0.912148	1185	A2BH40;E9QAQ7;A2BH40-3;A2BH40-4;A2BH40-2	1185;1184;1185;800;801	A2BH40	A2BH40	AT-rich interactive domain-containing protein 1A	Arid1a	PHSQIPPLPGMSRSNSVGIQDAFPDGSDPTF	UID1313
NaN	NaN	NaN	25.78404	NaN	NaN	NaN	NaN	NaN	26.58492	26.33984	26.94481	26.98251	NaN	NaN	NaN	NaN	25.39486	NaN	NaN	26.7239	26.93719	26.23023	26.17056	S	4	___1	0.914516	317	A2BI37;G5E8W8	316;317	A2BI37;G5E8W8	G5E8W8		Zfp185	ASQQLADLSILEPQGSPSGAEQQIKAEDCTN	UID1314
NaN	NaN	NaN	NaN	NaN	NaN	NaN	NaN	NaN	NaN	NaN	NaN	NaN	NaN	NaN	NaN	NaN	NaN	NaN	NaN	NaN	NaN	NaN	NaN	S	3	___1	0.559348	151	A2BI37;G5E8W8;Q62394	151;151;17	A2BI37;G5E8W8	G5E8W8	Zinc finger protein 185	Zfp185;Znf185	TTEDYKKLAPYNIRRSSISGTEEEEVPFTPD	UID1315
NaN	NaN	NaN	24.13821	NaN	25.28429	24.96283	25.61541	24.89467	24.44202	25.28729	NaN	NaN	24.85019	24.63384	NaN	25.02901	25.37551	NaN	24.59787	25.00736	26.01387	NaN	25.32848	S	2	___1	0.968738	152	A2BI37;G5E8W8;Q62394	152;152;18	A2BI37;G5E8W8	G5E8W8	Zinc finger protein 185	Zfp185;Znf185	TEDYKKLAPYNIRRSSISGTEEEEVPFTPDE	UID1316
NaN	NaN	NaN	NaN	NaN	NaN	NaN	NaN	NaN	NaN	NaN	NaN	NaN	NaN	NaN	NaN	NaN	NaN	NaN	NaN	NaN	NaN	NaN	NaN	S	3	___1	0.500504	154	A2BI37;G5E8W8;Q62394	154;154;20	A2BI37;G5E8W8	G5E8W8	Zinc finger protein 185	Zfp185;Znf185	DYKKLAPYNIRRSSISGTEEEEVPFTPDEQK	UID1317
NaN	NaN	NaN	24.11068	NaN	25.43813	25.33368	24.60224	25.49384	25.37978	26.89331	NaN	NaN	25.21908	NaN	NaN	24.94226	25.05664	NaN	25.27519	NaN	NaN	25.47704	25.4255	S	2	___1	0.985704	199	A2BI37	199	A2BI37	A2BI37		Zfp185	PREHSYVLSAAKKTTSPTQELQSPFLAKRVD	UID1318
NaN	NaN	NaN	NaN	NaN	NaN	NaN	NaN	NaN	NaN	NaN	NaN	NaN	NaN	NaN	NaN	NaN	NaN	NaN	NaN	NaN	NaN	NaN	NaN	S	3	___1	0.999993	1311	A2BIE1	1311	A2BIE1	A2BIE1		Qser1	DTVAIEGFTDEENIESGGEGQYRERDEFVVK	UID1319
25.40451	25.30341	NaN	NaN	NaN	NaN	25.79754	NaN	NaN	NaN	NaN	NaN	NaN	NaN	NaN	NaN	NaN	NaN	NaN	NaN	NaN	NaN	NaN	NaN	S	2	___1	0.903427	502	A2BIE1	502	A2BIE1	A2BIE1		Qser1	QSSFASSTRGQTLQSSIPSPDPKSYAERKLD	UID1320
NaN	NaN	25.60196	25.48299	NaN	25.88567	NaN	25.91561	26.26026	26.16212	25.84221	26.18211	NaN	25.894	NaN	NaN	25.66422	NaN	25.67662	25.96283	26.1495	25.61296	25.81499	25.47438	S	2	___1	0.999659	505	A2BIE1	505	A2BIE1	A2BIE1		Qser1	FASSTRGQTLQSSIPSPDPKSYAERKLDSSV	UID1321
25.47609	25.05412	25.80418	25.05714	24.91379	25.29432	25.47256	25.24735	24.72349	25.90442	25.97856	25.89915	25.07333	25.77934	25.76514	26.076	25.61234	25.81433	25.65886	25.16177	25.24249	25.66443	25.41054	25.54433	S	2	___1	1	135	A2CEK3;Q9D0F9	135;117	A2CEK3	A2CEK3	Phosphoglucomutase-1	Pgm2;Pgm1	IIRKIKAIGGIILTASHNPGGPNGDFGIKFN	UID1322
NaN	NaN	NaN	26.77643	27.18404	27.06384	27.13016	NaN	NaN	27.08578	27.05466	27.30939	NaN	NaN	NaN	NaN	NaN	NaN	NaN	NaN	26.68003	27.01935	NaN	26.89342	S	3	___1	0.82298	217	P35283;A2CG35	217;265	P35283	P35283	Ras-related protein Rab-12	Rab12	DILKKMPLDVLRNELSNSILSLQPEPEIPPE	UID1323
NaN	NaN	NaN	NaN	24.95947	NaN	25.39349	NaN	NaN	25.11275	25.15078	24.69078	NaN	24.93562	NaN	25.23809	25.08472	24.44038	24.86335	NaN	NaN	NaN	24.97215	25.35589	S	3	___1	0.998171	219	P35283;A2CG35	219;267	P35283	P35283	Ras-related protein Rab-12	Rab12	LKKMPLDVLRNELSNSILSLQPEPEIPPELP	UID1324
NaN	NaN	NaN	NaN	NaN	NaN	NaN	NaN	NaN	NaN	NaN	NaN	NaN	NaN	NaN	NaN	NaN	NaN	NaN	NaN	NaN	NaN	NaN	NaN	S	3	___1	0.999996	222	P35283;A2CG35	222;270	P35283	P35283	Ras-related protein Rab-12	Rab12	MPLDVLRNELSNSILSLQPEPEIPPELPPPR	UID1325
NaN	NaN	NaN	NaN	NaN	NaN	NaN	NaN	NaN	NaN	NaN	NaN	NaN	NaN	NaN	NaN	NaN	NaN	NaN	NaN	NaN	NaN	NaN	NaN	S	2	___1	0.999999	15	P35283;A2CG35	15;63	P35283	P35283	Ras-related protein Rab-12	Rab12	_MDPSAALHRRPAGGSLGAVSPALSGGQARR	UID1326
NaN	24.30987	24.21823	24.10029	24.01342	24.7962	24.90228	24.24075	NaN	24.58967	24.22634	24.31063	NaN	24.55239	24.3767	NaN	24.67503	NaN	24.41796	24.89222	24.02183	24.53653	24.75399	24.30925	S	2	___1	0.999973	20	P35283;A2CG35	20;68	P35283	P35283	Ras-related protein Rab-12	Rab12	AALHRRPAGGSLGAVSPALSGGQARRRKQPP	UID1327
NaN	NaN	NaN	NaN	NaN	NaN	NaN	NaN	NaN	NaN	NaN	NaN	NaN	NaN	NaN	NaN	NaN	NaN	NaN	NaN	NaN	NaN	NaN	NaN	S	2	___1	1	790	A2CG63;A2CG63-2;F6R6U0	790;703;208	A2CG63	A2CG63	AT-rich interactive domain-containing protein 4B	Arid4b	VSKSPERLRKDMEAISEDTDFEEEDEITKKR	UID1328
NaN	25.87977	23.92633	26.02629	26.42586	26.68739	NaN	26.68298	NaN	NaN	26.61625	27.16164	26.18399	26.23239	26.11098	26.51746	26.42328	26.34208	26.96323	26.17425	26.72091	26.44022	26.65239	26.9266	S	3	___1	1	295	A2CG63;A2CG63-2;Z4YMH1;Z4YL44	295;295;295;295	A2CG63	A2CG63	AT-rich interactive domain-containing protein 4B	Arid4b	EEEEEEDDEKEKEDNSSEEEEEIEPFPEERE	UID1329
25.59719	24.88101	24.86245	25.00676	25.07276	25.63043	NaN	24.91821	NaN	25.32065	25.48468	25.53472	25.13269	NaN	NaN	NaN	24.62466	25.44991	25.38393	25.6633	NaN	25.76129	25.59075	25.17131	S	3	___1	1	296	A2CG63;A2CG63-2;Z4YMH1;Z4YL44	296;296;296;296	A2CG63	A2CG63	AT-rich interactive domain-containing protein 4B	Arid4b	EEEEEDDEKEKEDNSSEEEEEIEPFPEEREN	UID1330
NaN	NaN	NaN	NaN	NaN	NaN	NaN	NaN	NaN	NaN	NaN	NaN	NaN	NaN	NaN	NaN	NaN	NaN	NaN	NaN	NaN	NaN	26.74214	NaN	S	2	___1	0.625653	755	A2CG63;A2CG63-2;F6R6U0	755;668;173	A2CG63	A2CG63	AT-rich interactive domain-containing protein 4B	Arid4b	HSTHSRNELISKEEQSSPSLLEENKVHTDLV	UID1331
27.37782	27.54377	26.70951	27.17141	27.46006	26.81225	26.97651	26.91866	27.07674	27.05248	NaN	27.07592	27.07989	26.85055	27.21141	NaN	24.40373	27.27106	26.92048	26.85007	27.15605	27.06023	23.59639	NaN	S	2	___1	0.997874	756	A2CG63;A2CG63-2;F6R6U0	756;669;174	A2CG63	A2CG63	AT-rich interactive domain-containing protein 4B	Arid4b	STHSRNELISKEEQSSPSLLEENKVHTDLVI	UID1332
25.71332	25.47853	NaN	NaN	NaN	NaN	25.77412	NaN	NaN	NaN	NaN	NaN	NaN	25.0231	NaN	NaN	24.8125	25.28729	NaN	NaN	NaN	NaN	NaN	NaN	S	2	___1	0.983956	1155	A2CG63;A2CG63-2	1155;1068	A2CG63	A2CG63	AT-rich interactive domain-containing protein 4B	Arid4b	ATVVNNKKKGKGTNSSDSEELSAGESVTKTQ	UID1333
NaN	NaN	NaN	23.35165	23.69264	NaN	23.57068	23.79679	NaN	24.25875	24.15283	NaN	23.98807	24.39028	23.88707	24.0573	23.87343	NaN	NaN	NaN	24.19302	NaN	NaN	NaN	S	3	___1	1	993	A2CG63;A2CG63-2;F6R6U0	993;906;411	A2CG63	A2CG63	AT-rich interactive domain-containing protein 4B	Arid4b	ESCSPIMELEKPLPASVDNKPIEEKPLEVSD	UID1334
25.70636	NaN	25.68282	25.03511	25.69734	25.8335	NaN	NaN	25.58251	NaN	NaN	25.87544	NaN	25.07051	24.97347	25.58952	24.93441	25.13132	NaN	24.61902	NaN	25.55742	25.807	25.75713	S	2	___1	1	482	A2CG63;A2CG63-2;Z4YMH1	482;482;482	A2CG63	A2CG63	AT-rich interactive domain-containing protein 4B	Arid4b	SLGSKKSLLECIPAQSDEEKEAHITKLEENE	UID1335
NaN	24.06751	24.12825	24.78826	24.71413	NaN	24.85434	24.1715	24.69461	NaN	NaN	NaN	25.09583	NaN	NaN	NaN	NaN	NaN	24.36005	NaN	NaN	24.89477	NaN	NaN	S	2	___1	1	668	A2CG63;A2CG63-2;F6R6U0	668;581;86	A2CG63	A2CG63	AT-rich interactive domain-containing protein 4B	Arid4b	EKYSPKNCKLRRLSKSPFQSNPSPEMVSKLD	UID1336
25.52871	26.05521	NaN	NaN	NaN	NaN	NaN	NaN	NaN	NaN	NaN	NaN	NaN	25.62706	25.3534	25.72179	25.46544	24.97924	NaN	25.54928	NaN	NaN	NaN	NaN	S	2	___1	0.999376	675	A2CG63;A2CG63-2;F6R6U0	675;588;93	A2CG63	A2CG63	AT-rich interactive domain-containing protein 4B	Arid4b	CKLRRLSKSPFQSNPSPEMVSKLDLADAKNS	UID1337
NaN	24.71895	NaN	25.10017	NaN	NaN	NaN	NaN	NaN	25.49186	25.79764	25.10141	NaN	NaN	NaN	NaN	NaN	NaN	24.64916	24.63062	24.86971	NaN	25.05258	24.90926	S	2	___1	0.999427	839	A2CG63;A2CG63-2;F6R6U0	839;752;257	A2CG63	A2CG63	AT-rich interactive domain-containing protein 4B	Arid4b	GKRRYCSADECLQTGSPGKKEDRTKSKEPLC	UID1338
NaN	NaN	NaN	NaN	NaN	NaN	NaN	NaN	NaN	NaN	NaN	NaN	NaN	NaN	NaN	NaN	NaN	NaN	NaN	NaN	NaN	NaN	NaN	NaN	S	2	___1	0.898881	431	A2CG76;Q9Z148-2;Q9Z148;Q9Z148-3	431;374;465;408	A2CG76	A2CG76	Histone-lysine N-methyltransferase EHMT2	Ehmt2	EPPRAKEPRGVSNDTSSLETERGFEELPLCS	UID1339
NaN	NaN	NaN	24.60925	NaN	NaN	NaN	NaN	25.15653	24.98372	NaN	25.18681	NaN	25.0362	NaN	NaN	24.74217	NaN	24.80326	24.81992	24.79208	24.90601	24.31734	24.86745	S	2	___1	0.948554	432	A2CG76;Q9Z148-2;Q9Z148;Q9Z148-3	432;375;466;409	A2CG76	A2CG76	Histone-lysine N-methyltransferase EHMT2	Ehmt2	PPRAKEPRGVSNDTSSLETERGFEELPLCSC	UID1340
NaN	NaN	NaN	NaN	NaN	NaN	NaN	NaN	NaN	NaN	NaN	25.69482	NaN	NaN	NaN	NaN	NaN	NaN	NaN	NaN	24.17874	NaN	25.08119	NaN	S	2	___1	0.997646	285	A2CG76;Q9Z148-2;Q9Z148;Q9Z148-3	285;228;285;228	A2CG76	A2CG76	Histone-lysine N-methyltransferase EHMT2	Ehmt2	LGKVTSDVAKRRKLNSGSLSEDLGSAGGSGD	UID1341
NaN	NaN	NaN	24.20851	NaN	NaN	NaN	NaN	25.82757	NaN	NaN	NaN	25.22151	NaN	NaN	NaN	NaN	NaN	NaN	NaN	NaN	NaN	NaN	NaN	S	2	___1	0.949571	287	A2CG76;Q9Z148-2;Q9Z148;Q9Z148-3	287;230;287;230	A2CG76	A2CG76	Histone-lysine N-methyltransferase EHMT2	Ehmt2	KVTSDVAKRRKLNSGSLSEDLGSAGGSGDII	UID1342
NaN	NaN	NaN	NaN	NaN	NaN	NaN	NaN	NaN	NaN	NaN	NaN	NaN	NaN	NaN	NaN	NaN	NaN	NaN	NaN	NaN	NaN	NaN	NaN	S	3	___1	0.453548	289	A2CG76;Q9Z148-2;Q9Z148;Q9Z148-3	289;232;289;232	A2CG76	A2CG76	Histone-lysine N-methyltransferase EHMT2	Ehmt2	TSDVAKRRKLNSGSLSEDLGSAGGSGDIILE	UID1343
27.36185	27.04458	26.90127	27.02062	27.10809	27.3479	27.19489	27.13673	27.35397	27.02897	27.17541	27.1517	27.11396	27.17026	27.22545	27.06743	27.09617	26.87256	NaN	NaN	NaN	NaN	NaN	26.79872	S	2	___1	0.999973	193	A2CG76;Q9Z148-2;Q9Z148;Q9Z148-3	193;136;193;136	A2CG76	A2CG76	Histone-lysine N-methyltransferase EHMT2	Ehmt2	ACPSRAKMSMTGAGKSPPSVQSLAMRLLSMP	UID1344
NaN	NaN	NaN	NaN	NaN	NaN	NaN	NaN	NaN	NaN	NaN	NaN	NaN	NaN	NaN	NaN	NaN	NaN	NaN	NaN	NaN	NaN	NaN	NaN	S	2	___1	0.908783	205	A2CG77	205	A2CG77	A2CG77		Ehmt2	GPGREALEKALVIQESESPPSPPPSPDRRKK	UID1345
NaN	NaN	NaN	NaN	NaN	NaN	NaN	NaN	NaN	NaN	NaN	NaN	NaN	NaN	NaN	NaN	NaN	NaN	NaN	NaN	NaN	NaN	NaN	NaN	S	2	___1	0.851857	207	A2CG77	207	A2CG77	A2CG77		Ehmt2	GREALEKALVIQESESPPSPPPSPDRRKKLR	UID1346
NaN	NaN	NaN	NaN	NaN	NaN	NaN	NaN	NaN	NaN	NaN	NaN	NaN	NaN	NaN	NaN	NaN	NaN	NaN	NaN	NaN	NaN	NaN	NaN	S	2	___1	0.999787	210	A2CG77	210	A2CG77	A2CG77		Ehmt2	ALEKALVIQESESPPSPPPSPDRRKKLRFHP	UID1347
NaN	NaN	NaN	NaN	NaN	NaN	NaN	NaN	NaN	NaN	NaN	NaN	NaN	NaN	NaN	NaN	NaN	NaN	NaN	NaN	NaN	NaN	NaN	NaN	S	2	___1	1	214	A2CG77	214	A2CG77	A2CG77		Ehmt2	ALVIQESESPPSPPPSPDRRKKLRFHPRQLY	UID1348
NaN	NaN	NaN	NaN	NaN	NaN	NaN	NaN	NaN	NaN	NaN	NaN	NaN	NaN	NaN	NaN	NaN	NaN	NaN	NaN	NaN	NaN	NaN	NaN	S	3	___1	0.97616	1000	E9Q2S0;A2RS43	1000;1000	E9Q2S0	E9Q2S0		Pcdh7	GGPGSPDLARHYKSSSPLPTVQLHPQSPTAG	UID1349
NaN	NaN	NaN	24.64807	24.55888	25.09877	NaN	25.01721	24.80799	25.50824	NaN	NaN	NaN	24.584	24.40568	NaN	24.40451	24.83417	NaN	NaN	25.46045	25.58167	NaN	25.27021	S	3	___1	0.849049	1011	E9Q2S0;A2RS43	1011;1011	E9Q2S0	E9Q2S0		Pcdh7	YKSSSPLPTVQLHPQSPTAGKKHQAVQDLPP	UID1350
NaN	NaN	24.48395	NaN	26.53891	NaN	26.77631	NaN	NaN	26.0099	25.33484	26.39717	26.25775	NaN	25.95458	NaN	25.77201	25.94297	26.72897	26.30968	26.30433	25.21527	26.22162	NaN	S	2	___1	1	989	E9Q2S0;A2RS43	989;989	E9Q2S0	E9Q2S0		Pcdh7	SPSMGRYRSVNGGPGSPDLARHYKSSSPLPT	UID1351
24.70872	24.2617	24.26105	NaN	23.81235	NaN	24.43122	NaN	NaN	NaN	NaN	NaN	NaN	NaN	NaN	23.70409	NaN	NaN	NaN	NaN	NaN	NaN	NaN	NaN	S	2	___1	0.996196	1008	A2RSJ4	1008	A2RSJ4	A2RSJ4	UHRF1-binding protein 1-like	Uhrf1bp1l	SEGSHTKDVASTDSDSVLNYRDGSTRLSLDD	UID1352
NaN	NaN	NaN	NaN	NaN	NaN	NaN	NaN	NaN	NaN	NaN	NaN	NaN	NaN	NaN	NaN	NaN	NaN	NaN	NaN	NaN	NaN	NaN	NaN	S	3	___1	1	414	A2RSJ4	414	A2RSJ4	A2RSJ4	UHRF1-binding protein 1-like	Uhrf1bp1l	NVEMLKQAMKDRNLGSPPKSPTHASPQHTQT	UID1353
27.4275	27.10749	26.28283	25.41151	25.87933	26.26821	27.3151	27.4107	27.54097	NaN	27.10259	27.77925	26.64691	27.27418	27.12957	27.09658	27.9521	28.28052	NaN	26.6421	26.54906	NaN	NaN	NaN	S	2	___1	0.998323	418	A2RSJ4	418	A2RSJ4	A2RSJ4	UHRF1-binding protein 1-like	Uhrf1bp1l	LKQAMKDRNLGSPPKSPTHASPQHTQTEKDS	UID1354
[truncated: 89,408 more rows]

## Sheet: unlogged_intensity phosphoprote
IR, K1030R, ∆CT and JMO cells were stimulated with or without 100 nM insulin stimulation for 15 min. DKO cells were without insulin stimulation.
[truncated: 14,979 more rows]

[truncated: 20 more sheets: ftest_stats in all , Multiplicity in the dataset, Multiplicity in Figures, ftest_top_psite_cluster, clusters of the heatmap, ftest_top_psite_cluster 80%, clusters of the heatmap 80%, pathways in up by insulin, pathways in low in IR-ICD , pathways in JMO specific, pathways in deltaCT specific, KEGG pathways in deltaCT specif, pathways in high in IR-ICD, pathways in K1030R specific, GO pathways up by insulin CT>IR, phosphatase analysis in figS3e, kinase enrichment analysis, ftest_stats in Fig S6, ftest_psite_cluster in Fig S6, pathways in Fig S6]
