# Supplementary material for: Unique ligand and kinase-independent roles of the insulin receptor in regulation of cell cycle, senescence and apoptosis
Source: Nat Commun. 2023 Jan 4;14:57. doi: 10.1038/s41467-022-35693-5 (PMC9812992; doi:10.1038/s41467-022-35693-5)
Supplement: Supplementary file 5 — Supplementary Data 2 [file 41467_2022_35693_MOESM5_ESM.xlsx]

## Sheet: README
Sheet_name	Sheet_Description
cpm RNAseq	Counts per million (CPM) values of genes. We keep genes that have CPM more than 0.5 in at least 4 samples. There are 15378 genes after filtering.
ftest_stats all genes	Moderated F-tests to detect genes that are differentially expressed among the different groups, namely DKO, IR, K1030R, CT, JMO.
ftest_top_gene_clusters	Genes that are differentially expressed with at least 1.5-fold change between a pair of groups. Avg columns in this sheet are log2 transformed. The genes that have FDR < 0.001 in any pair-wise comparison were selected for detection of gene clusters in a hierarchical dendrogram.
clusters of the heatmap	Definition of the clusters in the heatmap analysis in Fig. 4b.
pathways in the High in IR-ICD	REACTOME pathway analysis of genes in the High in IR-ICD cluster by using STRING database.
pathways in the Low in IR-ICD	REACTOME pathway analysis of genes in the Low in IR-ICD cluster by using STRING database.
pathways in the High in IR-ECD	REACTOME pathway analysis of genes in the High in IR-ECD cluster by using STRING database.
pathways in the Low in IR-ECD	REACTOME pathway analysis of genes in the Low in IR-ECD cluster by using STRING database.
pathway in the High in WT-IR	REACTOME pathway analysis of genes in the High in WT-IR cluster by using STRING database.

## Sheet: cpm RNAseq
IR, K1030R, ∆CT and JMO cells were stimulated with or without 100 nM insulin stimulation for 15 min. DKO cells were without insulin stimulation.
Cells were serum starved for 6 h with DMEM containing 0.1% BSA before insulin stimulation.
DKO = DKO cells
IR = IR cells
KD = K1030R cells
CT = delta CT cells
JMO = JMO cells
stim = with insulin stimulation
gene	DKO1	DKO2	DKO3	IR1	IR2	IR3	IR_stim1	IR_stim2	IR_stim3	KD1	KD2	KD3	KD_stim1	KD_stim2	KD_stim3	CT1	CT2	CT3	CT_stim1	CT_stim2	JMO1	JMO2	JMO3	JMO_stim1	JMO_stim2	JMO_stim3
Gnai3	207.696	197.947	194.504	186.476	192.87	187.397	183.658	181.974	186.981	201.446	195.817	211.867	207.607	208.49	204.663	209.038	208.98	199.818	205.159	205.821	193.993	197.793	186.299	184.232	188.125	186.83
Cdc45	89.6319	100.021	98.9883	78.8143	79.2801	80.9285	78.7497	82.2095	78.2553	84.8573	87.002	89.9296	84.6981	88.2252	90.0593	81.4999	86.6515	89.0604	82.1717	89.0931	90.9404	86.8373	90.9294	87.7567	88.9818	90.1939
Scml2	13.9728	13.9248	13.2408	15.2773	16.8301	18.1638	17.9681	17.7123	18.6391	16.1038	15.3444	16.1388	13.8849	14.8589	15.8442	14.8806	14.8809	17.7387	17.2982	16.4073	10.7751	13.8775	14.3155	11.6907	12.9145	14.9576
Narf	16.5182	15.2267	16.87	27.2349	27.5991	24.2184	25.7965	26.5456	26.2619	18.1684	20.6097	19.3872	20.7497	19.3771	17.8369	21.7305	19.1113	24.1845	21.1595	22.3776	22.8055	17.9442	21.1277	21.4868	20.3378	20.5037
Cav2	85.5156	87.7375	87.1417	98.8128	104.336	101.353	103.145	99.5459	106.179	90.2523	88.1554	91.058	89.2013	91.855	89.6705	93.4883	91.0275	88.1263	99.4134	94.1984	87.0111	86.366	83.869	80.4486	88.1137	85.0959
Klf6	179.263	182.098	173.406	138.176	143.895	138.911	204.474	199.824	208.128	145.112	136.646	143.032	150.121	163.401	151.541	134.776	139.502	124.377	194.966	196.623	129.018	132.421	120.892	143.292	142.568	143.806
Scmh1	43.2371	44.8365	40.8023	43.8703	43.3647	40.9631	43.3906	42.3632	42.7259	42.3084	41.5869	40.8961	38.9578	41.2189	41.0464	42.0973	39.4267	41.3515	42.4437	43.1661	40.3043	43.0731	40.9674	44.21	39.3538	42.5444
Cox5a	55.8369	60.6238	59.3042	59.3217	53.3584	47.6984	42.3184	48.1482	48.5892	57.6907	60.3749	59.1413	61.9439	57.4327	54.4341	54.1845	60.0214	55.6913	56.6827	53.9098	53.43	56.5267	51.5851	58.5459	57.2001	52.7718
Wnt9a	3.24948	3.28308	4.14771	3.95762	2.75992	2.60889	3.92746	2.8834	3.19668	2.41853	2.35683	3.14527	2.51055	2.09608	2.6245	2.26753	2.63776	2.99083	1.95635	2.47658	2.38997	3.25334	3.30737	3.04975	2.33885	3.52932
Fer	55.512	54.5671	54.2791	43.704	46.2151	44.3019	45.8041	45.6767	50.1141	53.5615	48.7913	53.6242	54.1049	53.7994	54.1911	48.7046	52.6556	47.9048	48.5998	50.1507	50.716	50.9351	50.6472	47.4097	50.0311	51.3152
Xpo6	69.1655	67.2775	66.9523	65.5221	60.8861	61.3946	63.3654	63.1807	58.3858	62.6593	65.8513	63.9002	63.9207	63.1253	65.8043	58.3779	62.6315	61.734	58.8825	62.4195	66.0646	61.6047	64.3447	64.9764	65.591	66.1205
Tfe3	107.558	109.983	109.91	104.132	99.4617	97.1689	96.1738	102.978	92.5069	100.457	100.441	96.5751	100.986	92.6003	99.245	100.669	98.1942	94.5205	103.063	95.4266	100.456	106.547	103.115	107.524	102.241	103.863
Axin2	1.13732	0.792468	0.997045	2.34053	1.78583	1.77208	1.76736	2.05957	2.26226	0.943815	0.651888	0.876549	0.819771	0.838433	0.534621	1.03928	0.646997	1.13445	0.875209	1.01717	1.0127	1.0675	1.03664	1.15521	0.406757	0.840315
Brat1	15.2184	17.5475	15.0753	22.8521	20.6182	20.2804	20.8156	23.0214	21.0981	16.6347	18.9549	19.2325	17.9837	20.169	20.1212	20.5495	19.9574	21.5546	20.2843	21.4047	16.5273	17.2834	16.833	16.8198	18.1007	17.0304
Gna12	64.9355	64.3031	67.9985	78.046	76.5742	66.9943	68.0924	71.4442	67.1794	76.567	75.6692	73.7848	72.6009	75.6919	72.1738	75.5843	72.9613	74.8738	73.1057	74.7838	69.3497	68.1168	63.235	68.2496	65.6403	65.2645
Pih1d2	4.0077	3.4529	3.19054	2.9363	3.62578	3.74105	3.48562	3.11224	2.85242	3.30335	3.10901	2.8359	3.07414	2.46872	3.25633	3.59025	3.63314	3.81588	3.44935	2.96305	3.44617	3.45667	2.71644	3.46562	3.45743	3.82579
Dlat	69.8639	68.7749	68.3175	63.8326	62.2335	61.6289	58.0283	58.5375	60.0484	66.9519	67.1445	66.9787	68.6558	65.6772	64.0573	67.27	70.0249	61.6214	66.2585	67.1771	64.6507	63.2368	61.3098	62.8432	65.1827	57.8137
Sdhd	75.0631	76.926	72.7045	68.8115	67.7533	65.8622	63.3304	67.1877	62.9008	74.9153	74.4657	72.9598	73.9331	72.1052	72.6598	73.1278	77.8387	73.1721	68.6782	69.4326	71.3345	68.4218	69.8004	68.2958	68.1826	67.6734
Ccnd2	7.41965	6.62277	6.42097	3.36185	3.13873	3.59338	4.12384	3.24954	3.68847	8.90725	7.82266	7.73426	8.50512	8.29117	7.97071	3.77921	3.18521	3.09396	3.24342	3.53797	8.18261	6.20168	7.25647	6.83882	7.72838	8.17907
Gpr107	90.2987	84.1091	88.0041	75.5686	80.9456	76.9715	74.8796	72.871	75.2896	74.4849	76.0314	70.0738	76.6274	72.1225	76.3923	71.2862	74.461	73.5689	70.3684	73.5571	80.4627	81.2709	88.9785	84.0882	80.0552	85.7131
Nalcn	0.108418	0.226565	0.359099	1.4481	0.757664	1.08306	0.834586	1.05272	0.743046	0.708272	0.301124	0.515617	0.204943	0.372739	0.389226	0.472402	0.448188	0.619295	0.618169	0.44236	0.123229	0.254235	0.352122	0.55518	0.409967	0.2802
Drp2	2.43712	1.81138	1.67506	2.93632	2.48941	3.5934	2.40975	2.65465	3.49193	3.19256	3.25946	2.57814	2.92045	2.88806	3.40214	3.21237	3.20055	2.11423	3.78277	2.78618	3.15963	2.18584	3.35677	2.31043	3.10158	3.58542
Tspan32	0.767949	0.753023	0.764082	0.728604	0.594723	1.22182	0.872757	0.913795	1.15234	1.1102	1.15334	0.629924	0.771905	0.727938	1.02692	1.38461	1.22144	1.14945	1.47926	1.28426	0.763481	0.745782	0.771432	1.04118	0.563937	0.868312
Lhx2	1.46227	1.52833	1.39586	3.48951	3.84224	3.39648	3.73109	3.0207	3.09832	3.53931	3.30959	3.40307	3.53526	2.7482	3.64514	3.21233	3.38429	3.60962	4.01566	3.62642	2.95708	3.10084	3.20864	3.46562	2.79645	2.74503
Gmpr	2.16632	2.09438	1.63515	6.00026	5.51984	6.10382	5.20389	5.85833	5.5573	4.6011	3.51017	2.88746	4.55997	4.28532	3.45073	4.06265	4.87736	4.48624	3.86122	4.77626	2.51149	2.33834	2.22137	3.41941	3.3049	3.69739
Mid2	47.9727	45.239	47.5616	53.681	57.4686	59.0227	55.7891	55.2632	57.9325	55.4547	56.5343	51.5272	55.6702	57.4789	51.5265	51.7566	55.7067	53.0206	54.8255	55.1258	47.7766	48.5021	44.8916	45.4962	45.4311	48.2095
Trim25	283.647	285.549	316.426	238.92	253.061	239.643	238.315	235.277	234.984	166.218	178.203	166.136	181.665	161.209	160.581	126.618	133.475	188.74	134.285	145.026	275.133	252.906	291.168	262.359	259.988	293.399
Dgke	7.42706	8.01086	6.95495	4.98037	5.8204	6.00391	6.14119	6.53165	6.81007	7.30218	6.44597	7.14867	6.1483	6.41823	7.54344	5.69423	5.41401	6.03081	5.70315	6.3229	8.33692	8.74127	7.64384	7.66975	7.08747	8.91177
Scpep1	333.614	327.12	339.593	404.741	414.15	397.487	386.904	392.737	384.093	333.521	372.128	337.007	339.129	336.538	347.503	333.185	315.486	350.546	309.412	308.643	296.073	303.526	298.996	295.271	287.679	282.122
Mnt	28.7038	31.2459	33.1817	41.2784	38.6389	37.7551	37.6546	37.6672	37.1306	31.6178	32.1933	31.4011	37.7607	36.3787	36.3542	37.2252	35.983	37.0244	40.4655	37.3256	25.52	26.0267	23.1516	29.7119	26.2866	27.1702
Itgb2	3.46612	3.39629	3.42983	2.21286	1.6776	1.67363	2.06192	1.78496	1.72129	1.5337	2.15625	1.18592	1.33213	1.77003	0.631824	1.93685	1.79168	1.39228	2.16228	1.90166	2.552	3.2025	2.8631	2.40283	2.94886	1.79267
Hddc2	9.04439	9.00017	9.77104	12.1282	9.79501	11.0755	11.046	10.2063	10.7703	9.6741	11.032	9.0233	10.7083	11.5052	10.0606	10.7708	13.0892	11.6023	10.657	11.6753	10.0055	11.8442	10.8107	10.2582	11.2367	9.57959
Tpd52l1	4.82007	4.41518	3.86853	9.277	8.49622	6.84218	8.1004	7.87213	7.42613	5.19098	5.3154	5.00149	5.32851	4.65796	5.49201	4.44057	4.67828	5.56913	5.14829	5.26273	5.54959	6.30334	7.50329	5.63741	5.84713	5.04189
Pemt	1.89553	1.81136	2.59257	1.87242	2.65169	3.29803	2.40557	2.70032	2.80324	3.18538	2.85828	2.68121	2.40808	2.93452	2.5759	2.22029	2.93637	2.47517	2.57414	2.3439	2.79505	2.64334	2.46819	2.91112	2.33885	2.52095
Arvcf	21.8257	22.0936	21.1374	25.2631	24.244	21.9856	21.5818	22.8018	20.5571	23.6544	24.7423	24.2031	25.9253	24.0351	26.0897	23.4649	24.7224	24.236	22.7758	22.3297	27.7788	25.0801	25.3274	25.3817	25.9307	25.8817
Comt	49.7629	51.0979	47.9152	61.0837	57.8716	55.953	56.9784	61.5293	54.4485	60.6915	59.5531	60.7275	58.0229	59.5508	60.6294	61.1987	63.0835	57.372	56.3581	53.2333	55.4511	56.9021	55.0444	59.7453	57.6902	54.7676
Rtca	31.6283	33.5101	31.4269	30.0439	30.305	26.8765	26.9522	27.644	27.1472	31.0279	28.7332	28.3074	32.0735	31.4878	31.1538	30.4227	34.4401	25.6799	29.8086	28.3037	29.9759	28.5684	26.6564	27.1705	29.8966	26.3299
Dbt	12.8327	14.0199	13.1873	15.4855	15.4695	15.5297	16.8319	15.8461	17.5038	16.5821	16.667	19.9754	16.463	18.3778	18.6473	18.1629	17.6508	19.3105	19.3918	18.9817	18.4359	17.655	18.8469	16.746	17.8352	18.2749
Dazap2	263.912	259.76	250.531	240.538	245.623	237.36	236.826	231.474	231.784	238.608	225.102	229.295	230.202	226.229	224.929	231.76	228.383	231.268	229.812	225.811	235.63	225.853	219.175	225.219	236.834	217.642
Mcts1	25.6168	23.491	21.8552	16.5539	14.8819	18.5084	16.7408	17.575	16.8194	17.4606	17.25	15.881	17.9325	16.1165	19.1977	19.0378	19.3601	18.3575	19.8209	19.503	18.2286	18.9609	19.4987	19.7309	20.8971	19.0471
Trappc10	100.571	102.059	105.727	86.4719	86.3151	80.2357	75.4073	78.0806	77.0154	79.3984	78.9286	78.8379	78.5443	79.8374	80.5819	79.9776	83.6119	76.0598	75.7313	77.3488	93.2088	94.3468	98.7769	90.9379	92.893	95.1237
Ccm2	34.3362	36.2271	35.8138	37.6187	37.0695	32.9311	35.3963	37.5299	33.4422	34.7442	33.7478	36.0932	35.0964	37.6829	35.285	35.005	32.5987	33.8789	31.0957	32.0628	29.6113	29.1784	29.7663	31.8837	29.1339	29.8032
Tbrg4	26.5939	23.5355	22.106	21.2267	20.3362	19.5172	19.586	20.0764	17.3673	27.8998	22.6047	28.1927	28.3159	25.2566	26.0791	24.932	23.558	22.1504	25.6452	21.9961	25.6092	23.2538	25.4695	25.5902	24.1682	23.954
Mx1	17.5733	22.153	18.1425	9.21598	9.30523	7.80345	8.18976	7.56326	8.07628	3.32886	2.64584	2.92549	4.50143	4.17975	3.57248	1.51657	1.39994	3.37368	2.02336	2.62546	14.7844	14.3684	14.368	15.339	20.083	18.1685
Fap	2.65374	2.83024	2.6723	4.59595	5.08691	5.5626	5.94029	4.53105	4.67207	1.71066	2.35691	2.4234	2.1519	2.18937	2.52743	1.60617	2.0903	2.78456	2.37263	2.29968	2.0254	1.9825	1.72773	2.54145	2.69476	1.68076
Ndufa9	57.57	57.9304	55.5554	60.258	59.0947	57.3956	55.0827	56.4322	51.1469	60.9351	63.5909	62.6028	64.6723	63.4415	59.5373	62.4515	64.202	60.3838	62.8606	58.0669	61.0455	61.1526	56.9794	59.1236	56.8951	57.8697
Egfl6	0.813801	0.453132	0.599046	3.15742	2.48999	2.31569	2.90082	2.51971	2.4142	1.53716	1.90883	1.39267	1.69127	1.72412	1.94803	2.55848	1.74759	2.22097	2.26726	2.39162	1.25793	1.62809	1.48176	1.29567	1.42565	1.23634
Lck	2.05801	1.47173	1.83456	2.38308	2.81403	2.51044	2.40557	2.60879	2.55734	2.0646	2.60755	1.80466	2.10066	2.0495	1.79827	2.22029	2.33914	2.2689	1.59597	2.167	2.10641	2.2875	2.51755	2.63387	3.3049	2.46492
Galnt1	133.77	138.116	132.168	121.835	122.086	124.291	124.206	120.325	132.588	144.286	132.634	134.576	135.365	139.785	133.655	131.658	139.005	130.771	134.01	132.851	127.641	134.81	134.664	122.082	126.095	128.288
Mkrn2	18.8433	19.983	21.0569	24.6431	27.0667	25.3055	26.6588	27.1012	26.9026	24.0683	23.6686	23.9767	26.3365	24.7812	23.718	23.6677	25.6838	23.6189	23.8894	23.2198	22.9225	21.401	22.2683	21.5354	22.1711	22.523
Pparg	4.54928	4.30197	4.78582	2.68097	2.65169	2.90424	2.79832	3.38685	3.09832	5.78087	4.71365	5.72335	4.81615	4.61138	6.36685	4.62954	5.07644	3.97058	4.2216	3.98021	5.18502	3.91417	4.14656	4.99049	5.64375	3.86545
Raf1	77.6085	79.6431	77.7695	84.0037	87.9927	85.4042	85.4224	82.4285	88.3267	92.1399	88.5565	89.0987	93.5051	91.0631	87.8722	83.993	90.7786	86.6824	88.8595	88.2723	83.0413	84.3326	80.2161	89.644	93.8082	85.8802
2022-09-01	1.84137	1.75475	1.59527	3.31929	2.81403	2.85501	2.40557	1.83073	2.26226	1.65168	2.6577	1.70154	1.53707	1.44397	2.38149	2.45649	1.94099	2.32047	2.21376	2.38813	1.90387	2.38917	1.7771	1.6635	1.8304	1.56859
Pdgfb	0.704055	1.35852	0.837518	0.212775	0.27058	0.295346	0.834586	0.320377	0.393437	0.176965	1.1032	0.670302	0.871006	0.326057	0.437417	0.755843	0.398152	0.206264	0.308897	0.619144	0.60762	0.965835	0.839184	0.877957	0.762669	0.952357
Grasp	7.00225	7.3056	6.03692	7.54043	7.55385	6.69789	6.40039	6.07523	5.83686	6.09952	4.92739	5.29285	6.01536	5.00507	4.6049	4.73404	5.09654	6.6017	5.78707	5.30989	5.3554	6.76261	5.49767	5.43914	5.47177	4.83007
Acvr1b	26.5916	25.7552	27.0797	20.8945	20.51	19.0246	19.7846	20.4406	17.9506	16.5758	18.5537	18.3044	16.5198	18.3524	17.7883	19.5574	16.6465	19.6982	18.4309	18.3532	25.3985	25.7217	24.3363	25.8304	24.1512	25.9279
Tom1l2	70.7304	67.1334	72.5849	71.3223	68.078	67.7327	69.7616	68.3319	66.0975	65.3592	67.7462	66.3084	69.1682	70.1955	64.0573	67.4589	68.084	68.5828	66.8248	67.5309	78.1804	74.2676	77.0568	75.1346	80.0802	79.2697
Zfp385a	50.042	55.2464	55.5952	77.4076	76.2495	63.6471	61.9067	67.142	61.2287	50.7301	56.0123	50.943	50.9283	51.2841	49.9141	56.6409	56.0896	59.1462	53.3877	54.7058	53.8756	54.3917	54.152	55.3113	58.9289	56.021
Itga5	181.375	180.287	177.873	147.155	144.652	139.6	138.001	145.268	140.408	151.718	146.224	154.531	154.014	153.62	150.131	147.72	144.877	145.004	140.291	144.659	155.227	155.398	149.77	157.293	147.703	153.834
Gabra2	0.782643	0.561336	0.365343	0.328143	0.377669	0.421961	0.905411	0.297777	0.65605	0.453271	0.591273	0.347635	0.447355	0.303756	0.607905	0.496742	0.666188	0.281491	0.262117	0.469833	0.375682	0.483764	0.266182	0.468619	0.626164	0.274515
Wdr77	60.103	58.6003	52.3044	42.4413	41.1916	43.4935	42.5649	43.9295	43.9234	54.896	51.5774	50.6957	57.3588	55.3778	58.1389	53.5393	52.9212	46.9569	54.3056	49.3294	53.5577	55.4974	55.2493	53.6728	56.1911	55.4966
Atp5f1	160.758	161.777	156.229	163.475	168.301	165.017	153.132	161.791	166.326	180.269	165.58	171.978	176.065	176.599	170.963	186.814	184.806	176.839	179.933	167.921	161.586	165.31	162.159	158.832	156.925	158.004
Sox9	27.1873	27.6232	29.9113	18.8093	19.1571	16.6378	17.4281	17.8954	21.344	25.601	22.3648	24.2856	23.3108	24.9201	23.6205	19.5102	22.1962	21.1936	19.2546	22.2868	22.9275	23.1292	22.1628	22.3648	24.7105	22.2403
Hnrnpd	213.437	207.86	196.135	210.304	210.175	211.645	214.175	204.506	220.586	236.476	203.073	214.852	222.571	218.718	218.338	228.814	242.03	206.67	239.978	224.304	207.91	206.178	185.169	199.466	212.67	193.165
Dynlt1c	11.8236	11.3645	9.81441	10.4036	12.9139	10.9981	9.63364	10.0581	9.05308	10.5729	8.92301	9.7042	9.14457	8.55258	9.76411	9.3968	10.7833	10.4243	8.52037	9.25297	10.777	9.54541	9.04656	10.6964	8.3873	9.3992
C1d	37.0983	35.0384	34.737	37.7038	39.613	37.7551	39.2746	37.8961	38.1634	39.8762	38.4113	43.054	38.8879	39.1269	39.3189	42.2327	44.1949	38.3651	39.7448	42.4556	34.4723	37.1592	34.2091	33.501	35.0319	32.5482
Gm2a	24.9127	26.3213	27.6381	43.2359	44.5375	41.7915	41.5329	42.4729	38.7536	34.7442	36.9571	30.937	32.9958	33.91	29.5499	36.6584	31.5038	38.1073	34.5965	33.9645	41.1561	34.16	37.319	38.7687	38.3877	38.1503
Krit1	91.0857	90.757	95.2512	77.96	78.079	85.4137	89.3409	90.858	88.4738	81.4859	83.306	83.9128	83.2645	85.3577	85.0176	80.2995	81.7273	81.2809	92.0887	91.6296	86.1715	87.7603	93.1125	90.8183	95.9424	95.1602
Clcn4	46.1968	47.7179	48.616	43.0657	44.1587	44.6001	49.437	45.5852	45.8354	44.6502	45.5686	44.0296	45.5499	45.8809	45.6344	41.9931	40.3083	43.0576	43.2477	43.5586	43.7486	41.3276	40.7745	44.2963	43.5738	46.9019
Vmn2r88	0.485978	0.462875	0.543638	0.308971	0.671422	0.712966	0.355457	0.496123	0.566407	0.284174	0.567147	0.742182	0.494652	0.281822	0.805567	0.260814	0.552254	0.325237	0.351185	0.524546	0.788895	0.587086	0.52235	0.445479	0.65882	0.518277
Sema4f	1.09979	1.58858	1.36112	0.298484	0.0556157	0.147864	0.0983225	0.0465685	0.100236	0.177079	0.211611	0.154808	0.0521371	0.280036	0.14606	0	0.0996691	0.208276	0.0515965	0.398517	0.690142	0.407027	0.495652	0.324285	0.258945	0.449416
Hk2	24.7502	20.8306	20.1829	13.0644	10.4997	11.8138	9.96594	13.3659	12.049	17.4016	14.0407	15.7263	17.9837	15.6507	18.2257	12.7076	11.7455	10.932	12.2543	12.0305	15.8386	17.2325	16.1451	16.7274	16.7296	16.137
Myo18a	105.595	108.689	109.224	109.455	103.636	103.28	98.9377	99.1476	92.5008	120.067	110.683	115.355	117.936	114.574	112.318	107.523	105.687	102.83	103.996	103.785	104.98	111.995	104.587	109.908	103.017	102.828
Abhd15	0.974845	1.01889	1.39586	0.893656	1.08232	0.886038	1.17824	1.0069	0.590156	0.707861	1.5545	1.44373	0.871006	1.44397	1.26365	0.944803	1.19446	1.23758	0.772243	0.619144	2.26845	2.135	1.7771	2.218	1.88125	1.79267
Hoxb6	43.1076	44.8308	42.0353	45.0658	39.6669	41.2958	40.4035	40.1813	40.1298	46.2469	44.9803	45.3743	43.1404	43.6915	41.1143	41.9962	43.4978	39.654	44.2238	40.1559	40.2244	39.9038	39.2894	41.5407	45.5558	39.5994
Loxl3	42.6224	42.7367	41.4372	35.576	35.1754	31.7005	35.2981	36.0653	34.229	35.747	36.8568	35.4745	32.4834	34.6552	34.9447	35.0522	33.8429	36.6119	34.2876	35.3354	38.0775	36.8034	38.1582	39.6005	38.6927	38.2623
Btn1a1	0.873558	0.719789	0.40403	1.02145	1.04397	0.556824	0.778454	0.671267	0.601962	0.537403	0.414476	0.375858	0.520963	0.450131	0.397978	1.04662	0.568441	0.419102	0.675092	0.413583	0.99796	0.788557	1.39862	1.20249	1.18613	1.00238
Kat2b	78.9083	74.775	77.4504	75.4076	77.5483	78.6113	79.7766	75.4718	77.6055	74.6204	70.0028	70.6911	68.2972	71.4997	65.0752	60.6564	65.0481	67.4458	64.2506	65.7177	77.8544	75.3859	75.6253	72.6856	70.674	78.7067
Rab5b	234.775	239.948	246.268	197.498	194.975	194.781	191.447	189.568	196.669	184.752	190.151	182.786	178.864	184.083	181.285	188.299	182.055	198.168	188.324	197.043	220.566	213.195	218.908	202.947	205.615	217.81
Aire	0.244884	0.454844	0.278933	0.158654	0.19573	0.519172	0.0501985	0.212438	0.234331	0.356715	0.423724	0.0516643	0.265134	0.324303	0.544557	0.287365	0.288391	0.398827	0.243355	0.536825	0.225625	0.357264	0.405962	0.522235	0.311827	0.303541
Icosl	7.85292	7.019	7.85671	8.85145	8.22564	9.54952	8.38594	7.64329	8.11464	8.24736	8.27397	7.37333	7.22423	7.96511	6.81177	8.55047	7.36581	8.0443	6.84722	7.5624	10.134	10.4717	12.1435	9.93478	10.474	11.4283
Spg7	39.6998	42.1322	39.8431	51.205	49.5251	47.9001	48.4606	47.7091	49.0086	45.866	48.5063	44.927	47.5289	49.2034	45.0308	50.046	50.5876	51.6143	50.9681	47.3485	44.1393	46.107	46.7967	47.8586	47.5645	47.3731
Sult5a1	0.726601	0.423838	0.652769	0.931894	1.45028	0.576459	0.915549	0.522244	0.365735	0.414279	0.502917	0.775665	0.593947	0.436396	0.661605	0.596381	0.982516	0.567226	1.01447	0.619543	0.74586	0.907622	0.497936	0.678539	0.752915	0.907314
Rpl13	234.906	261.876	228.536	318.115	310.607	264.972	230.973	256.792	241.347	261.392	301.324	272.52	333.759	298.587	296.732	301.379	324.464	327.366	289.256	288.087	275.444	277.634	265.556	286.422	279.914	259.593
Chmp1a	58.9781	58.5294	57.9881	66.1306	67.4827	56.4603	56.4082	62.9313	56.1632	58.2806	56.3633	53.9851	60.7655	56.5476	58.4681	61.0815	60.9602	58.6821	57.043	53.9098	58.8581	61.1469	57.3113	62.0577	61.5728	57.9257
Rpa1	252.593	253.76	249.939	254.905	249.15	245.728	248.658	241.793	243.685	271.642	273.492	269.152	280.054	274.773	270.081	272.198	269.599	267.679	258.29	258.935	249.286	248.067	242.771	238.989	242.071	243.019
Serpinf1	415.826	419.159	426.576	333.589	332.381	321.484	326.274	322.162	295.619	265.861	285.678	259.923	265.042	264.479	270.032	272.245	260.043	283.665	263.026	264.684	425.293	427.916	432.13	423.175	404.825	414.275
Tubgcp3	65.9103	61.5861	61.7881	70.413	71.6131	70.7328	73.3012	77.1911	75.3047	72.3788	76.25	71.1036	77.152	76.2508	77.5808	72.7141	68.189	71.4333	74.1494	71.6576	76.3287	74.0788	73.94	77.7172	71.0895	79.9568
Polr3d	21.5007	23.3212	21.2969	22.4265	20.4018	23.3816	26.1176	26.1336	27.4423	25.542	22.7158	24.4918	25.8228	25.7119	25.7104	26.549	25.8799	22.3796	30.5293	29.6747	19.3628	20.13	18.4127	21.071	18.7108	18.543
Tcf7	7.36549	7.75487	6.66026	4.59595	4.00459	5.07011	4.46749	4.21068	3.88519	3.48032	3.61046	2.52652	3.99638	3.95927	2.72171	4.25161	3.6829	3.55805	4.42753	3.62642	4.69893	4.11751	3.89974	4.15874	4.27094	3.69739
Ddx3x	584.095	563.162	544.267	476.439	500.519	504.884	546.065	510.354	539.304	549.236	496.137	508.033	542.739	517.872	508.128	512.083	553.033	465.383	538.867	509.069	509.266	509.859	476.508	494.013	498.938	502.508
Il12rb1	3.79148	3.36836	3.21052	2.08521	2.89603	2.87969	2.35669	2.40356	2.70501	3.36237	3.25985	3.68672	4.09992	3.93633	3.35471	4.6298	4.3549	3.40341	3.91289	4.04667	4.27404	4.1177	3.82579	4.39077	3.94059	3.8942
Kcnn3	0.324948	0.339629	0.358936	0.25533	0.162348	0.295346	0.14728	0.0915364	0.0491797	0.176965	0.0501453	0.154685	0.0512357	0.232898	0.145806	0.14172	0.099538	0.25783	0.102966	0.0884492	0.891175	1.525	1.23409	1.70971	1.47449	0.784294
Usp32	107.883	108.908	113.703	97.9192	99.5735	106.571	103.243	100.644	106.277	97.6849	102.497	94.7705	98.8848	99.2611	95.2111	89.9925	94.0634	93.9017	92.5147	95.7905	103.538	102.226	104.158	103.738	104.13	104.311
Txnrd3	19.2261	17.2079	15.514	14.4262	12.7173	14.8658	15.0226	12.7236	14.0162	18.5224	15.545	17.5825	16.7541	15.6973	16.1358	17.9513	14.9307	13.8713	12.4589	14.0634	16.2842	16.3175	15.9445	16.4964	17.0838	12.6607
Zfp512b	31.8991	32.4912	30.6691	40.4699	42.3729	43.6128	41.9748	45.4478	44.6551	39.5223	40.2165	37.5116	42.5889	40.7572	41.9635	45.0671	40.7608	44.0374	47.4157	43.915	41.9853	39.1926	38.0595	39.6929	46.6875	41.0634
Dnajc5	102.196	102.228	99.3455	94.6424	99.3571	94.9045	92.4427	91.3991	94.9659	103.466	94.8748	90.594	93.915	94.2305	92.0034	91.6931	92.1721	87.6106	95.2948	91.5891	93.2899	95.211	93.6431	94.2187	93.2998	95.6839
Tpd52l2	81.3995	79.7563	86.6233	91.1529	96.1642	88.3577	91.9518	82.1082	84.8349	85.0023	85.0464	89.2018	84.8975	85.5667	85.2477	87.2526	85.3538	88.281	82.63	87.4762	77.8968	75.7926	77.5011	75.1809	79.2667	77.253
Fmr1	189.984	190.015	189.434	197.057	204.497	220.859	214.551	209.601	218.752	211.763	202.468	211.074	207.974	210.812	215.351	198.557	210.989	199.585	202.9	211.604	187.417	187.955	190.768	187.612	191.346	196.525
Pxmp4	12.5698	14.2305	15.6288	19.5838	18.8556	19.2988	17.1949	19.6865	16.9744	16.5342	18.3621	16.6664	16.0977	17.6976	18.3922	17.8005	17.1258	19.2982	16.5449	18.078	18.2127	16.6964	17.9314	19.2166	19.5235	18.0639
Dlg3	47.4966	48.284	49.932	49.3213	47.4057	48.9782	52.3826	46.1801	48.2944	47.4857	45.0806	46.1993	46.317	45.2288	44.0819	47.7598	45.1902	45.5328	44.5327	47.3203	48.3665	47.8851	46.7968	48.9346	45.4551	51.5393
Gnb1l	5.90323	5.60388	5.06499	5.78749	6.87274	6.44839	7.02034	6.81946	7.08187	7.25558	7.27106	7.2702	7.99277	6.94036	6.22104	6.66086	7.61465	5.98166	5.86905	5.79342	6.96737	6.81168	6.61474	6.46916	6.30473	6.61048
Mmp11	55.4037	54.4539	53.322	61.4921	57.7959	53.2607	62.6431	58.5833	55.4747	37.4577	41.9214	36.8666	42.3719	39.6392	38.0067	41.3351	34.8881	42.5419	40.1566	40.0675	46.9487	46.6142	46.7968	45.1455	46.0652	45.5451
Smarcb1	101.968	109.952	107.538	99.8167	98.2086	97.9322	98.0263	95.9698	96.5595	98.8999	97.9216	98.655	99.377	99.8581	102.647	103.282	106.855	101.277	103.255	100.381	97.3219	98.7259	92.9214	99.5693	97.2029	94.176
Hip1r	48.3596	50.1837	49.1128	39.9802	37.833	37.2183	36.1764	37.4976	36.6027	35.8182	37.0656	37.1913	39.322	39.7715	38.0175	39.1909	36.9413	34.51	36.9552	33.0028	47.3381	46.7091	48.9595	50.4912	47.9528	46.4013
Nsun5	13.2213	14.8305	14.3236	11.9189	12.0759	10.8786	10.3238	13.2468	12.0072	12.0926	11.8844	11.3951	13.6799	12.0641	12.1583	13.5107	12.0441	12.9598	14.6963	12.5598	12.4359	13.9863	14.8646	13.5118	13.048	12.4438
Top1mt	10.3983	10.2455	11.6455	13.5325	12.4467	11.1739	11.5369	14.0051	11.0162	11.2668	11.9847	11.4467	10.5545	11.5517	10.2064	11.4794	11.6459	11.0867	10.7084	10.4812	11.0587	11.59	12.2422	12.0604	11.0841	12.8848
Hoxa10	3.3578	3.56611	3.5096	5.40449	4.76221	4.52864	4.76205	4.62259	5.16386	4.24717	4.91424	2.93902	3.68897	5.0306	4.76298	3.16509	2.98614	3.91902	3.14046	3.49374	2.91657	3.86334	3.35674	3.04975	3.71165	3.4733
Hoxa4	2.05801	2.09438	1.59527	1.61709	1.78583	1.13216	1.52189	1.60189	2.06555	1.23876	1.80523	2.21715	1.48583	1.49055	0.972038	1.84237	1.99076	2.11421	1.69894	1.63631	1.45829	1.57584	1.38219	1.29383	1.8304	1.45655
Mmp14	370.183	378.659	388.049	516.686	502.175	481.497	492.103	469.374	459.523	326.031	350.917	317.339	331.918	314.474	313.074	339.762	332.014	376.885	337.985	325.299	257.403	255.594	244.164	242.999	251.229	235.333
Slc7a7	2.49127	2.15099	2.99113	4.46828	4.76221	5.16856	5.40026	4.85143	4.91797	4.24717	4.31249	3.91869	3.79144	3.49347	3.64514	3.92093	4.57875	4.02215	3.2949	4.59936	3.11911	2.84667	3.9491	3.04975	3.66081	3.24922
Oxa1l	31.3034	31.9818	34.4579	39.789	39.8294	35.8845	34.9544	40.9625	35.1635	37.1037	37.7092	35.5776	38.5805	36.0526	37.1318	39.9652	35.2862	35.1164	39.0755	35.0701	30.9886	29.6359	32.6294	30.3588	29.8966	29.299
Heatr6	44.3545	42.6967	43.1395	39.5732	37.286	39.1156	39.01	44.2612	41.0053	40.6217	42.4685	40.6827	38.413	42.4381	43.8357	41.5648	39.9965	43.5634	37.8321	40.2447	41.3534	43.5576	44.2806	44.9067	43.3782	43.4189
Ilf2	104.385	100.431	101.362	80.21	80.6698	85.461	83.1401	85.7365	84.0289	95.954	90.3856	95.6575	89.7615	92.2545	95.1625	89.857	90.5288	86.314	93.6567	91.077	92.0426	96.038	92.7305	96.1379	92.9684	94.7161
Chtop	137.345	135.116	140.583	121.878	121.491	121.879	116.106	120.142	121.916	125.055	126.617	126.687	123.632	129.443	128.406	123.533	130.444	119.066	124.589	128.34	127.355	131.913	129.432	126.795	129.552	127.168
Snapin	46.251	46.2462	44.1093	54.2577	54.6031	54.3437	53.5608	51.3519	55.8681	47.5447	46.2339	45.8384	44.6775	48.6291	49.4281	48.2322	43.946	52.5457	51.071	47.453	42.0068	43.4626	44.4274	45.4689	46.0652	46.9456
S100a4	786.341	787.21	746.206	720.838	734.32	733.307	746.118	734.348	716.282	814.362	796.735	808.513	829.682	807.323	808.248	793.87	786.755	757.98	780.953	751.395	562.58	579.83	535.491	583.656	560.725	521.877
S100a3	1.029	0.679258	1.27622	0.553216	0.811741	0.935263	0.88368	0.686523	0.491797	0.76685	0.501453	0.876549	0.768535	1.11791	0.972038	0.897563	0.597228	0.928188	0.566312	0.972941	0.850667	1.16917	1.38219	1.01658	0.813513	1.12042
S100a6	359.555	384.177	370.542	442.232	429.573	389.758	388.77	411.09	367.618	444.36	456.121	451.32	479.002	440.876	441.694	460.261	469.371	440.735	439.046	415.004	376.441	381.708	342.338	381.773	374.165	343.577
Mapk7	21.23	24.9627	26.641	27.831	25.1098	25.9412	28.2287	30.0697	29.9996	27.0167	28.7834	26.8637	26.079	31.0686	31.2996	28.6748	26.925	27.4331	29.7056	28.5249	22.1174	21.0959	19.548	23.9821	21.3547	24.9854
Epn2	41.3767	38.8309	44.0295	45.1935	41.6694	44.3511	47.5783	41.0083	41.606	44.0054	45.1809	42.59	43.3966	44.3438	42.1864	37.4598	37.9737	39.7058	40.517	38.785	41.3181	42.7509	40.5276	39.9702	41.6926	43.3042
B9d1	8.44866	7.30203	7.77695	9.44722	8.92915	7.43288	7.80584	9.33671	7.81957	9.79208	10.6809	9.28111	8.50512	9.54882	8.99135	9.92043	9.90403	8.86935	7.97985	8.0931	5.83315	8.13334	7.55266	7.11607	5.99966	7.22671
Sec24b	93.0977	90.6244	94.0413	88.3443	83.1764	81.0233	81.5931	82.6574	85.4251	86.2411	88.9075	85.0253	84.8463	89.7123	90.5939	84.5126	86.6478	88.6419	81.9607	86.5033	84.3376	79.5543	83.1286	84.9308	80.3853	83.1912
N4bp3	6.66144	6.90579	7.41801	8.08546	8.4421	6.69451	6.03848	7.09407	7.57367	6.96064	6.71946	7.37333	7.89029	6.98694	7.7763	7.98359	6.5695	7.01298	7.87688	6.10299	7.00788	7.77751	7.84884	7.76299	6.91486	7.67488
Rmnd5b	17.2764	20.491	18.5052	21.7882	21.8088	19.8866	22.4847	21.1449	19.6227	22.1797	21.6628	21.0372	22.5949	20.9608	20.51	22.9587	24.0384	21.2452	21.108	21.0509	21.0236	22.1634	18.9557	20.8861	19.7785	19.5513
Nhp2	34.7153	33.8497	32.0251	24.8947	26.1381	22.151	21.552	22.1518	21.5899	31.9127	26.2761	33.7729	33.3032	32.1399	34.3129	33.5878	28.9158	27.0721	29.8601	28.9229	33.5406	34.3125	27.6931	32.5306	32.0321	34.2849
Vps9d1	15.707	16.6745	16.2957	20.6081	19.5581	18.5572	19.9496	21.1025	19.6834	14.9668	16.7205	16.5088	19.1752	20.9057	18.1028	21.5074	16.0721	19.4606	18.601	19.6119	20.5839	17.9105	19.6515	20.0646	20.3456	21.1858
Zfp276	14.6768	15.1701	13.5199	16.0007	13.8537	14.5212	16.839	14.1424	16.2293	12.9775	14.9934	14.1279	14.141	14.3931	15.747	14.2665	14.9805	15.1604	15.2389	14.7268	17.3779	16.0634	18.1165	18.3447	17.999	16.4142
C1ql4	0.649897	0.622654	0.877399	0.680881	0.541161	0.246122	0.392746	0.366146	0.442617	0.648873	0.651888	0.773426	0.666064	0.372637	0.437417	0.755843	0.398152	0.77349	0.566312	0.221123	1.05321	0.762501	0.987275	1.109	1.06774	1.3445
Mfsd10	48.9047	46.699	52.5642	50.215	45.9986	45.8279	40.3547	48.377	40.229	45.893	43.5762	44.7556	46.8806	48.1167	45.1025	48.185	42.8013	47.3891	47.982	44.5342	42.8979	45.4451	44.1806	44.8682	44.6415	43.6404
Luzp1	160.2	161.041	163.316	143.028	147.683	153.777	150.864	143.621	148.375	161.156	151.89	167.318	161.649	161.724	158.637	153.861	151.447	145.365	147.55	141.651	153.809	161.193	150.115	149.16	152.025	147.727
Kctd10	372.716	356.384	368.428	338.823	345.26	321.386	330.643	337.952	330.389	330.158	323.537	323.756	350.35	321.586	330.055	340.649	333.054	315.378	325.32	322.176	355.295	375.303	332.86	355.064	338.523	339.543
Poldip2	55.1627	57.385	55.4808	62.0075	64.538	57.715	56.8669	57.8011	57.7412	59.0503	58.8552	57.0082	58.69	58.7042	58.2172	60.098	59.9935	59.9752	62.4374	56.7766	52.1823	51.3851	50.0693	55.8865	53.7103	48.5694
Ift20	25.2376	23.4229	21.8552	27.3965	28.8885	28.5501	27.0337	28.1463	26.0153	24.0673	24.9189	27.2748	27.2061	23.4235	28.7228	29.3098	26.7255	24.7517	27.6364	26.4014	21.9145	23.0275	23.3901	24.5366	23.0834	21.5103
Col6a1	813.291	832.488	871.656	1442.91	1448.31	1376.17	1380.06	1366	1332.72	1045.28	1166.53	1107.91	1054.89	1074.45	1101.42	1164.38	1125.67	1283.07	1171.29	1209.23	943.309	947.382	994.137	924.951	921.456	936.839
Pcbp3	22.4214	24.9627	23.5303	22.9372	22.7829	22.7909	21.3556	25.1725	21.885	23.4184	26.3764	26.1934	25.3104	26.8764	25.0786	25.8876	22.7942	25.1642	23.4762	23.1737	21.1047	22.1634	20.9302	23.1503	23.1343	20.7838
Lgals9	164.586	168.06	165.629	130.814	132.314	132.266	134.859	133.597	127.72	102.345	111.924	103.433	117.688	104.525	103.862	102.369	95.2081	109.578	92.8751	99.0189	176.979	166.886	184.719	169.631	161.381	184.925
Araf	71.209	73.147	73.7605	66.3924	67.9724	71.4956	73.3657	77.2092	80.0826	68.0792	69.5367	72.1332	75.8496	79.8796	76.9027	74.5827	70.5899	70.0234	78.118	76.1476	77.5644	71.3994	76.8629	80.7328	81.9092	79.3465
Cfp	5.79491	6.67937	5.66321	4.68106	6.54804	5.6608	7.85493	6.95677	6.19664	3.83425	4.7638	5.36242	5.1748	4.28532	6.36685	5.43262	5.02667	6.03322	4.78791	5.3954	6.03569	5.74417	5.67683	7.34711	6.76233	5.77016
Timp1	94.3433	95.266	86.7429	52.5129	49.7327	50.5534	50.6643	51.3062	45.8354	63.1176	61.3778	56.821	62.0976	61.159	60.4121	59.1447	60.8675	53.3192	60.2865	51.6543	83.4464	84.5868	79.3276	84.0991	80.6903	75.5163
Uxt	8.93608	11.057	9.33234	11.4473	10.5155	10.2973	10.3587	10.5844	11.0914	11.3359	10.9317	12.6563	11.3231	10.625	9.78272	11.8948	8.95534	9.61427	10.3995	9.75117	9.84766	9.11679	10.0208	9.71224	9.90283	9.14495
Cnnm3	23.9546	23.7961	23.5308	28.3547	25.8463	23.4494	24.1059	26.1347	25.254	19.7611	24.4767	24.248	22.7936	22.5084	22.1631	23.8189	22.4485	25.073	21.1609	23.1736	25.3782	27.133	26.6313	28.383	29.7054	26.1067
Lman2l	30.6017	30.5604	33.4919	26.8628	27.4596	28.134	28.3149	26.9772	27.4149	28.5341	29.1379	29.0687	26.272	27.888	27.5532	24.9512	26.6499	26.6927	25.2757	27.495	30.6983	30.4122	31.7567	31.2487	28.9863	33.4834
Mcm3ap	135.016	130.418	138.43	122.856	121.923	120.403	116.449	125.085	122.654	119.452	116.788	121.376	120.711	125.066	122.914	123.486	125.269	122.83	123.044	123.962	132.056	138.318	139.848	134.143	138.399	132.154
Pcnt	181.014	178.52	187.125	154.858	148.257	142.652	142.911	147.319	143.991	158.443	147.677	153.14	154.783	152.781	156.984	163.725	161.699	162.104	149.133	158.412	173.253	168.36	173.366	171.777	164.678	172.958
Mxd1	27.079	28.8685	28.5952	24.4692	22.8911	23.9723	25.0867	26.0879	25.6718	19.0533	22.0639	20.1091	18.1374	21.2403	18.2257	18.0457	18.6136	22.4828	18.019	20.8298	28.7607	29.3817	30.26	29.2036	32.7948	31.6519
Gmcl1	36.8718	37.0228	36.0196	39.2533	40.0618	42.6341	39.8483	39.4117	42.2502	37.6381	43.7145	43.7301	36.584	42.2491	39.5641	37.8922	39.6613	42.1606	37.2281	38.1337	38.7262	40.5539	40.3453	35.7684	39.8185	39.8527
Snrnp27	35.8526	34.2459	33.7799	32.1291	33.119	36.5737	34.9544	34.9669	35.9503	37.8706	35.3524	37.3307	37.5045	37.9624	35.1392	36.989	35.4355	35.3743	36.7588	34.7163	33.176	33.6009	34.5546	35.5804	31.4219	36.1335
Oas1c	6.98432	7.75487	7.2186	7.48941	8.60367	7.43288	7.21514	8.9248	7.81957	4.71908	5.51598	6.7527	6.50646	4.7977	5.2976	5.43262	5.32528	7.32237	5.76608	5.35118	10.3295	10.2135	9.97148	9.88857	9.66047	10.1398
Ocrl	81.2471	79.2321	80.2424	76.282	75.9645	80.9602	77.9756	82.8443	81.5679	74.4952	78.4678	72.9312	70.5003	73.5839	75.4598	72.4376	70.2415	76.0186	71.8384	76.2357	79.7209	78.2753	77.1078	82.824	86.9256	87.7521
Calm1	423.678	423.178	424.502	387.591	388.499	405.756	385.873	396.307	401.306	442.413	446.594	467.304	445.443	458.995	452.338	446.231	449.215	424.749	432.92	437.16	380.086	391.671	389.431	382.558	382.656	381.671
Agpat3	94.5058	97.3038	95.1978	85.3654	89.1833	80.7279	75.0637	82.0166	78.5399	90.1933	95.276	92.9142	91.8143	93.299	92.4408	104.495	98.2937	100.347	92.9781	95.0386	88.3884	92.0085	87.9169	89.4592	85.6223	90.3059
Slc26a3	0.332869	0.575186	0.810553	0.465446	0.593663	0.394534	0.912765	0.371024	0.545856	0.273161	0.609582	0.326743	0.513771	0.62389	0.726308	0.553273	0.702386	0.388614	0.367733	0.359634	0.528359	0.440492	0.30491	0.419551	0.660694	0.567969
Sema6b	0.812371	0.396234	0.757754	0.893656	0.703509	0.590692	0.490933	0.549219	0.639336	0.294942	0.651888	0.464056	0.819771	0.512376	0.631824	0.708602	0.696766	0.464094	0.875209	0.398021	0.891175	0.864168	0.543001	0.924165	0.711824	0.56021
Uhrf1	202.389	205.815	206.867	204.045	207.427	205.315	193.616	202.982	199.276	245.569	244.859	243.681	234.147	244.822	242.225	223.682	229.322	227.097	226.834	229.924	191.927	192.041	194.035	193.89	192.701	191.2
Dpp9	49.9337	57.0956	58.2673	55.1939	53.4667	53.753	48.6515	52.6792	49.1797	59.5783	57.0653	60.3272	57.8963	59.2027	57.496	53.9955	55.8408	56.2585	53.0789	56.6075	51.9717	52.3076	54.7444	53.6478	52.4716	53.444
Ramp2	2.8909	3.12335	3.58887	4.88346	3.83472	2.86566	4.16893	2.87788	2.5649	2.30141	3.22749	2.03655	3.92843	2.00929	2.67503	3.04505	2.43386	2.62584	1.03608	3.07027	2.64672	2.84155	3.48823	2.92031	2.20805	3.28735
Gramd1a	24.4253	24.4533	26.4416	37.5336	33.7684	36.5737	33.9726	34.9669	36.3438	29.0223	28.9338	29.1324	29.5117	28.9725	30.5706	30.8478	27.0246	30.9396	33.2065	33.3011	26.2897	23.485	25.8172	27.3553	26.7442	26.3299
Ckb	1.53939	1.35227	1.73414	3.10958	2.78408	2.34917	2.45467	1.8765	2.07847	1.80556	2.32681	1.37538	1.89572	2.17562	1.87745	1.8096	1.64238	1.61718	1.61669	2.03792	0.807283	0.84634	0.740456	0.785541	0.804279	0.896336
Sp1	286.063	291.458	289.223	282.353	290.82	297.02	289.503	282.161	292.668	284.914	292.999	281.888	280.003	296.945	284.71	284.197	288.113	289.595	279.964	300.993	296.073	292.648	292.382	284.874	284.323	295.455
Itgb7	8.06955	8.66055	8.096	4.12784	3.89636	2.55967	3.97656	3.20377	3.09832	3.89324	3.30959	3.24839	5.07233	3.81953	3.01332	5.33814	4.37967	3.86745	4.01566	3.53797	3.92927	3.76167	3.80101	4.85187	3.45743	3.69739
Myg1	22.5297	22.5853	22.0147	28.7247	29.0062	28.3532	26.4122	28.9255	25.4751	27.6656	30.1373	29.3902	31.2538	30.5562	31.98	31.9343	31.454	31.1459	29.963	28.9301	28.4818	27.6092	28.2361	29.6719	29.0323	29.355
Rarg	104.688	104.379	113.304	115.239	109.801	98.9902	105.403	109.523	101.9	93.2607	92.8189	91.1611	94.1712	88.2218	87.6778	102.984	93.068	100.554	97.869	93.0928	94.0595	90.636	92.6064	91.4924	92.9439	90.3059
Pfdn5	69.6987	71.3787	70.8699	73.6628	72.9484	71.7691	75.8001	71.7646	66.7368	62.6457	69.2506	67.9068	67.17	66.6088	66.9734	71.6633	64.9983	68.4796	70.0682	64.1626	71.2894	71.4143	73.1571	72.6794	72.0468	68.6818
Efnb2	37.8023	33.5101	30.7489	29.9162	29.6556	29.6823	33.5307	29.9782	30.9832	36.9268	35.0515	35.2682	36.2749	38.8474	35.9654	33.9657	34.8881	28.516	31.8164	32.1071	27.6669	25.5692	24.287	26.3849	22.8292	25.6016
Rrp15	20.042	21.3775	19.608	17.5238	17.1014	17.4892	20.4145	18.5633	19.3279	23.6544	20.5806	20.8999	23.6205	22.2639	22.28	21.5716	19.8256	19.415	19.4098	18.6965	20.2053	20.9369	21.9179	21.7914	19.4742	20.5037
Rnd2	16.4099	15.9626	15.195	20.086	18.3995	16.884	18.5573	16.7512	16.9178	16.9887	16.5981	14.6951	14.346	14.5328	15.747	15.1169	14.1344	17.0168	13.0767	14.6826	13.2866	15.0975	14.8091	14.7404	15.2025	11.0915
Srr	21.7784	24.6801	23.9123	26.4842	27.5551	26.2113	27.7126	25.8202	25.1411	24.8012	26.4944	24.3907	22.9299	23.8928	25.2605	25.9449	25.6018	26.2014	25.7995	23.419	28.9338	26.5658	27.2658	29.4214	27.6367	28.1762
Sync	2.11522	2.32638	2.11633	3.79425	4.56956	3.64635	3.39036	2.84105	3.74311	3.60037	2.85828	2.83779	2.81796	2.93696	2.77197	2.36815	2.69158	3.09782	2.57498	2.21258	2.75612	2.49932	2.81373	2.77995	2.95335	2.69361
Fbxo9	21.1216	23.6608	22.2939	20.2137	22.404	21.4126	21.2574	21.4653	23.9997	21.4718	22.2645	21.1403	22.5949	23.383	22.0166	22.1556	21.9481	24.4938	25.7929	23.2179	22.4819	22.265	24.0402	23.4276	25.0155	22.0163
Vps50	62.1304	62.361	62.7248	65.8961	61.2279	63.4941	67.1831	63.4908	66.6304	57.3028	60.3373	59.9241	61.6377	59.9686	59.2601	55.0332	59.607	56.3691	57.3282	59.21	62.0027	58.1182	58.9901	57.5928	58.3495	56.769
Hars	128.794	131.896	124.993	116.389	113.427	108.444	101.188	105.817	101.912	120.166	115.787	124.668	120.817	119.3	125.16	131.706	126.416	122.675	121.757	113.577	131.607	130.539	117.381	124.767	129.813	126.842
Zmat2	110.591	104.776	104.251	96.7702	101.197	96.972	100.101	96.4794	96.5397	97.8618	95.5769	96.7298	92.9415	95.1156	97.787	95	98.8412	98.0785	96.5819	97.2056	100.136	102.481	106.528	101.381	105.147	99.4373
Ube2c	62.2713	63.9435	57.7787	46.8991	47.1316	46.829	44.0816	46.6313	43.1426	69.0282	62.9338	72.4481	70.342	70.8254	72.2334	70.5018	72.9709	65.2525	64.4789	65.2652	59.9318	65.3282	62.4496	65.0163	63.3779	61.6974
Smg5	116.676	114.872	111.449	89.6618	87.6457	84.3282	79.8287	87.2903	82.7131	97.7414	90.815	94.2571	98.8941	95.3153	98.9334	100.998	100.69	91.9245	95.5373	89.6319	109.449	108.502	106.312	110.43	103.448	105.174
Cct3	209.786	209.7	195.783	166.027	165.843	162.544	161.641	162.83	162.289	198.565	183.27	195.103	204.644	193.083	190.485	210.85	214.674	177.926	197.265	187.647	198.141	198.336	191.316	197.543	191.912	183.67
Glmp	104.687	106.751	106.889	119.488	119.102	110.353	109.084	113.649	106.283	90.9093	97.6323	89.3207	89.3359	83.219	90.2536	92.036	86.3722	102.085	86.5294	89.8672	98.0203	90.4723	98.5514	93.7631	88.6515	95.612
Mef2d	115.357	114.285	116.096	99.5788	96.4889	89.6868	92.7863	98.9051	102.343	87.3619	87.1525	87.9127	87.9204	90.5508	97.1065	93.9134	88.8874	90.2921	97.2512	97.9575	95.6798	92.0085	91.0268	97.2222	98.8927	94.3394
Tmem79	1.19148	1.30191	1.35598	1.61709	1.6776	2.41199	0.7364	1.55612	1.18031	1.29775	1.50436	1.49529	1.28089	1.21107	1.45806	1.79513	1.99076	1.54698	1.28707	2.12278	1.66083	1.62667	1.7771	1.57108	1.62703	1.12042
Snd1	162.158	165.313	165.971	228.35	221.293	205.824	203.4	212.507	201.955	223.904	226.313	222.351	224.013	217.45	216.786	224.212	232.934	223.386	209.735	213.535	160.395	170.156	167.417	160.483	160.499	160.843
Col18a1	10.0202	9.00017	11.1676	14.7256	16.1266	16.3425	14.6298	15.5612	13.5244	14.5743	15.1952	15.1619	14.7571	15.0918	15.1638	17.3861	14.9342	17.6897	16.9894	19.1935	12.1524	12.1492	11.5027	13.5396	12.6105	13.1089
Slc19a1	25.2918	27.51	25.7238	25.0649	24.6228	22.151	22.7302	25.5844	22.721	30.733	26.1758	25.2652	25.9253	28.5999	28.8695	28.4386	28.6669	25.1642	26.1018	26.4463	26.4112	28.7209	25.5211	27.1243	27.3544	23.4168
Kpnb1	644.427	636.975	613.741	458.19	458.85	478.264	453.033	464.41	457.617	636.839	586.8	617.967	610.883	622.35	616.077	586.156	609.521	535.152	545.873	539.275	570.676	559.727	545.124	538.881	545.918	535.897
Npepps	179.041	177.158	179.227	163.783	169.949	167.081	161.695	160.782	162.489	166.772	169.14	164.537	155.119	166.299	164.585	166.014	165.112	161.33	164.712	165.182	150.424	154.177	146.66	148.894	152.768	150.127
Mrpl10	41.165	44.1098	45.4228	45.8977	47.8124	40.9124	42.2693	45.2275	41.3992	45.7099	45.7496	46.5791	43.087	43.4617	44.1434	47.8379	46.3847	44.8606	43.503	43.3084	46.097	44.3403	46.822	45.3287	46.5855	44.5367
Cyp51	535.948	540.124	534.292	603.429	598.145	625.789	614.697	624.416	639.876	722.549	700.479	726.608	730.877	758.874	720.812	732.978	741.803	686.805	723.592	749.872	413.87	408.243	355.468	406.17	405.943	373.492
Tcf25	238.295	233.948	238.892	241.5	242.494	240.756	251.358	260.33	247.915	245.864	252.682	246.465	258.638	251.809	257.979	253.774	247.103	245.712	258.084	248.852	268.203	256.302	270.76	277.712	282.492	274.559
Tubb6	239.595	241.476	229.303	151.581	146.33	140.634	143.892	157.333	142.679	196.844	175.659	191.379	192.309	193.736	190.21	186.645	176.114	167.074	180.293	172.905	203.822	207.959	194.987	208.919	197.074	193.272
Def8	39.8612	41.9317	39.856	47.6039	47.4887	48.2986	43.9379	45.151	45.988	46.728	47.22	49.6942	49.5054	48.0753	48.6636	50.5227	49.3843	51.8415	49.5263	50.2229	50.8103	52.6774	52.2295	53.4665	49.6645	51.1816
Meox1	0.433264	0.566049	0.478582	0.212775	0	0.147673	0.14728	0.0457682	0.0983593	0.294942	0.200581	0.154685	0.102471	0.232898	0.194408	0.236201	0.248845	0.25783	0.102966	0.265348	0.526604	0.762501	0.444274	0.785541	0.66098	0.672252
Pax9	0.402435	0.238423	0.319535	0.384628	0.555922	0.643081	0.471971	0.633623	0.689967	0.827878	1.32483	0.825206	0.836212	1.16672	0.779064	0.812738	0.647975	0.485452	0.768897	0.504276	1.2184	1.61505	1.66945	1.04543	0.930543	1.30418
Irx2	7.69044	6.56616	7.89659	6.01539	5.79042	6.20227	6.03848	5.85833	6.63925	6.84266	6.61917	7.88894	7.89029	7.77879	7.6791	5.38538	6.91789	6.85828	5.25125	5.7492	7.85855	6.96418	6.66411	6.74641	5.94882	7.22671
Col1a1	3149.51	3199.19	3406.62	7627.44	7330.67	6722.03	6302.25	6898.87	6310.59	5891.06	6262.04	6076.6	6075.27	6078.03	6011.76	6498.83	6078.38	6431.77	5932.27	6095.83	3692.06	3738.34	3733.23	3854.79	3712.37	3603.5
Itga3	62.1193	65.322	64.9276	70.8542	71.8661	64.2378	63.3304	67.5539	64.6221	80.9911	85.3974	81.6738	85.3074	85.6599	81.4567	81.7255	75.1014	75.0801	76.9669	73.2359	75.2638	74.3184	73.9963	73.7484	70.7757	71.0907
Foxm1	102.792	103.304	97.7503	88.9826	80.7953	83.6322	81.053	84.9	81.7858	111.311	93.3203	101.473	102.676	103.267	105.952	97.6926	103.47	96.6347	101.73	97.2499	94.6671	89.8735	91.2242	95.5125	92.588	91.4263
Itfg2	25.1128	28.1547	29.1618	26.1748	28.1793	25.7768	25.4999	25.7235	25.8066	26.024	24.6489	30.3118	27.5316	26.6674	26.9344	26.9682	25.1866	25.6946	24.5719	26.5824	29.302	27.8506	26.8903	28.7812	29.1817	29.0402
Tulp3	66.9718	66.7524	66.3835	76.7822	77.6002	76.4684	75.3753	75.0893	73.5195	74.969	79.8033	73.0209	74.759	79.1724	74.8328	76.2731	72.2569	80.0169	72.6157	75.8201	72.4169	70.7152	73.429	73.3333	68.4294	71.5045
Gtf2h4	12.4022	11.3776	11.3264	13.7027	13.9619	10.977	10.2114	12.0828	11.4097	12.9185	13.7899	13.767	14.8071	13.6944	12.9767	13.8886	11.0985	13.8197	13.1281	13.6654	10.8561	10.8275	11.2549	12.199	11.7451	10.588
Tubb5	730.107	736.016	734.244	862.399	837.912	780.801	792.444	809.479	783.751	845.978	834.434	834.765	861.805	843.343	825.921	794.656	783.422	776.374	758.532	755.607	673.434	684.248	668.423	671.197	652.104	640.233
Ell2	59.0846	53.4114	55.1196	27.5733	27.5111	28.5475	29.1086	29.9737	30.7066	35.0336	33.5964	34.7805	33.0949	36.4703	33.3622	32.0225	31.3767	31.4275	32.5841	33.6457	49.081	47.5362	48.9879	46.1413	46.723	48.1284
Jup	33.2155	35.9448	38.971	100.902	97.5199	88.7032	84.9862	91.7887	78.8842	66.4849	72.9702	67.9087	67.9939	69.2741	65.4766	69.4452	64.1532	77.1483	67.3939	63.2575	38.7266	44.5339	40.6877	41.2651	38.9069	42.4087
Fkbp10	144.764	143.041	145.768	201.2	188.919	184.198	182.873	189.343	178.67	193.541	191.154	185.519	191.826	184.968	191.734	203.983	194.298	197.343	190.384	183.532	151.054	156.669	148.486	159.788	146.788	146.775
Klhl10	0.216632	0.566049	0.598227	0.638326	0.595277	0.738365	0.785493	0.366146	0.836054	0.353931	0.852469	0.412494	0.563592	0.605535	0.486019	0.803083	0.796304	1.23758	0.411863	0.48647	0.729144	0.660834	0.641729	0.508291	0.711824	1.0644
Nom1	88.9794	87.3408	82.3669	67.817	65.909	66.635	64.8594	63.815	68.43	72.6476	67.0342	68.3478	74.3244	72.4053	70.8403	69.938	71.8801	70.0698	72.1804	70.2919	75.1869	72.9152	71.6296	72.8649	74.1312	70.0747
Ergic1	110.049	112.757	108.159	113.665	119.326	109.229	102.261	110.896	105.589	137.856	127.168	126.945	129.165	127.628	132.197	121.785	128.503	121.18	121.448	117.284	116.582	117.171	111.414	114.966	112.316	109.689
Tcea3	10.29	8.88696	8.89364	13.1921	12.7173	11.4693	11.2915	11.4878	11.6064	7.78647	9.22673	8.14675	7.48041	7.73221	8.40812	9.40079	9.55564	10.9836	9.11247	9.28716	7.65601	7.82834	8.58929	7.85541	6.71148	8.12305
Ifrd1	67.5351	71.2655	60.8596	46.2148	46.2151	46.0248	49.3388	50.7112	54.196	69.0165	57.5668	64.1944	70.1929	71.1736	61.0926	51.5863	56.7366	49.4518	63.7873	57.7131	48.7311	47.9359	42.9958	49.027	51.2513	47.2817
Stk38l	38.0902	42.2846	43.8052	31.5398	32.3004	34.1155	33.5676	32.0869	31.833	36.0878	34.8267	35.3444	38.1698	36.1154	36.8632	35.5725	36.2854	35.0238	35.6734	32.9097	34.6663	34.0297	33.4131	36.4693	35.1571	35.2149
Brpf1	45.8677	45.8667	45.7024	39.5515	38.143	36.751	40.4894	41.0883	39.769	41.4396	42.8211	41.3813	42.5179	42.9652	41.7239	39.1032	39.2705	38.8129	43.4505	39.8062	43.755	42.5295	41.1235	43.3889	42.6778	40.5064
Akr1b3	78.7015	80.2116	86.824	65.6443	66.795	59.8903	60.4278	63.5754	56.582	71.155	73.0587	70.0714	74.2508	74.8867	70.3132	66.8169	69.2978	67.4101	66.0629	65.8213	67.3218	71.9934	67.1095	70.6309	64.2329	67.9776
Hoxc13	4.76591	4.35857	3.82865	1.36176	0.703509	1.08294	0.88368	1.60189	1.22949	0.943815	1.35392	1.18592	1.38336	0.652115	1.16645	0.755843	0.696766	1.13445	0.669277	1.06139	1.45829	2.03334	0.987275	1.20142	1.57618	1.3445
Hoxc8	25.6358	27.7475	24.9021	29.875	30.3741	30.5347	30.1133	29.0837	31.7039	31.3419	31.875	33.0156	30.9589	28.5705	29.1287	30.6419	31.1745	28.9413	31.947	26.9958	30.2308	29.7441	29.6775	29.3133	32.9782	31.0523
Hoxc6	89.5233	85.813	88.6572	96.983	98.5453	101.107	94.7501	87.0054	96.1954	88.3647	91.6154	86.9331	82.7968	86.9641	80.7277	84.0402	93.6154	95.0361	91.3821	91.2795	90.7379	88.4501	91.2242	85.8088	84.0969	85.7682
Gstt1	2.92453	1.98117	2.55243	4.38317	3.78812	3.4457	3.53472	4.39375	3.44258	3.0674	2.50726	2.32028	2.25437	2.46872	2.96471	2.73993	2.93637	3.71275	2.52266	2.65348	5.63061	4.98167	4.98574	5.36016	4.62686	6.27435
Gstt3	3.4016	3.52345	4.2346	2.01859	1.73211	2.15964	2.28255	1.86353	2.45307	1.19584	2.086	1.9253	1.3727	2.16351	1.72348	1.50581	1.65772	2.10719	1.31768	1.44673	3.72084	2.73704	4.43532	3.68563	3.86633	3.67048
Ddt	20.4717	21.4532	19.4623	22.3414	20.997	20.7727	21.6501	21.8314	19.1801	20.9999	18.9048	20.0575	19.4696	18.6318	19.3435	23.2894	20.256	19.8013	20.3872	20.3433	20.9716	21.2992	20.7328	21.1634	19.9311	21.1759
Ddx18	60.6037	62.2053	56.8702	48.9383	47.7288	45.1387	47.3761	48.4715	47.8493	57.6872	56.5159	58.4139	61.3803	58.3641	58.5735	59.1016	56.5869	52.1893	53.2887	51.5254	60.8831	61.2619	60.4179	56.0044	60.759	59.1574
Ubl3	39.8603	38.3215	40.161	35.6611	37.8812	34.1125	34.6108	37.8503	35.7536	37.0447	36.5559	35.2167	36.4798	35.3073	38.3469	38.7842	40.5119	34.807	38.5607	37.7236	40.0219	42.8017	38.9974	39.4619	37.8792	39.3267
Gramd3	16.8973	16.8544	16.2319	15.8305	16.1266	17.3762	15.4644	16.7969	16.1309	14.2752	15.9462	16.2935	16.959	16.2097	16.0872	18.1875	15.1298	13.7681	16.423	15.4786	14.0968	12.81	13.575	12.8921	12.6095	14.1173
Eef1e1	20.3093	22.0193	21.4963	13.9581	15.6937	14.2751	15.5626	16.0646	15.049	19.5842	17.3001	19.181	17.9325	18.6318	19.8296	18.6126	16.7721	15.0057	16.8349	19.6799	18.1071	19.825	18.8076	16.6812	17.338	16.5822
Akt1	249.181	246.684	247.028	222.137	215.274	206.545	205.357	208.017	199.522	232.296	228.462	230.275	232.251	235.227	231.102	230.957	229.186	206.058	225.495	209.89	194.56	198.149	190.544	198.002	194.531	187.446
Cldn15	1.51643	1.64154	2.39291	2.89374	2.75992	3.29803	3.58381	2.70032	3.24586	4.18818	4.16206	4.07338	3.27908	4.23874	3.59654	3.30681	2.68752	4.27998	3.24342	3.62642	1.70133	2.49084	2.12264	2.49525	2.03378	2.4089
Il16	3.65016	3.97277	3.39616	3.58164	3.20886	2.96417	3.91591	2.98588	3.6486	3.10983	3.76367	2.69338	3.24892	2.70667	2.9292	3.40129	3.24302	3.77333	4.0001	3.61007	3.06066	3.48813	2.08043	3.33329	2.24638	1.74982
Tcirg1	111.959	103.392	116.517	127.518	124.435	111.63	125.871	144.579	124.11	97.7311	100.581	98.5926	111.946	109.457	121.191	102.786	89.3911	107.736	110.008	105.301	120.438	110.365	127.649	135.42	122.35	136.525
Naglu	23.5046	25.0194	24.6469	34.3845	30.5756	30.0269	27.7377	27.7355	28.6717	24.5982	25.4738	26.0902	24.4907	23.1035	22.5513	22.3918	22.5951	24.0813	19.3576	20.8298	20.5781	20.5367	22.0656	21.3482	23.4394	19.9435
Coasy	17.4389	19.6419	17.9069	25.916	23.2158	22.3479	23.8103	24.8521	24.3439	22.1207	21.9135	19.5419	20.648	21.4732	21.3362	21.825	21.2016	22.6375	22.0347	20.6529	18.1071	17.995	18.7089	19.4999	15.4059	17.1984
Smo	78.0658	82.9987	85.7474	102.084	98.3248	94.9769	93.0635	93.2645	88.759	93.2262	91.2096	92.5301	96.8082	94.0223	90.7344	95.9333	86.6236	95.1681	91.5684	90.1542	88.5689	91.8661	85.863	87.3566	87.5934	82.3721
Tspan33	0.763319	0.509585	0.319065	0.256112	0.599664	0.298103	0.491374	0.183077	0.502832	0.589963	0.250895	0.465696	0.307507	0.613321	0.388839	0.519732	0.408877	0.675633	0.41253	0.398091	0.932062	0.660858	0.898895	0.74205	1.02153	1.02195
Crnkl1	50.9627	48.4538	51.607	43.4487	43.2386	45.4833	44.3803	42.9305	46.8682	46.5419	47.4373	47.643	46.0096	50.4457	48.6019	43.7444	46.1358	43.5733	44.8931	44.1361	52.1338	52.5109	49.265	48.5649	47.7431	48.5702
Rin2	127.293	132.415	126.749	116.432	116.768	117.949	119.513	113.352	118.529	86.7497	93.6671	88.2754	90.4313	86.0462	84.7548	96.1971	93.9745	101.026	98.901	94.6032	109.257	107.374	107.381	111.336	107.851	106.392
Chordc1	65.965	61.6897	68.4712	55.6583	60.9729	62.8804	63.4878	63.0457	65.2881	65.5702	73.6683	70.7567	66.4325	72.6869	72.6416	62.7936	67.5952	64.5225	64.2646	71.7262	62.4259	66.5118	69.9809	60.6777	65.3461	66.945
Rtcb	186.791	184.136	180.585	160.39	164.242	153.875	153.858	151.813	155.359	161.156	158.66	163.038	161.341	162.703	163.837	163.593	168.866	160.37	161.502	154.476	161.384	166.784	155.841	159.28	158.279	154.73
Pwp1	66.0728	67.8126	64.7281	51.9172	49.8409	52.0794	48.2096	52.3588	51.8354	57.3368	55.3604	62.3381	58.4087	57.1066	60.7523	59.9478	59.9218	54.3506	57.249	57.8015	64.4077	66.3376	58.7429	63.3053	61.1152	61.1749
Fbxo7	27.8372	26.9439	27.8774	23.3202	23.2699	24.2184	20.521	21.9687	20.8522	21.1179	23.1671	22.0169	22.5949	21.8924	23.2317	19.3212	21.6993	21.1936	21.8287	23.041	26.5327	24.9592	26.9526	27.3091	26.3883	27.2262
Capns1	133.175	138.342	134.083	154.049	150.172	135.416	135.399	138.678	132.982	134.671	135.693	133.545	137.619	135.5	135.259	137.894	134.277	129.07	133.701	120.733	116.622	120.475	116.005	120.788	116.078	113.218
Clpb	27.4075	27.624	27.0576	27.8785	28.6876	25.7522	25.3883	27.561	25.5338	27.1937	28.686	28.9789	29.06	31.129	27.4256	30.6609	29.5747	29.0432	28.2197	28.5727	28.1839	28.442	30.218	31.2223	26.0994	29.2876
2022-09-07	288.896	276.177	271.639	255.93	258.676	273.051	270.412	260.606	279.491	296.831	276.804	303.493	296.353	291.924	297.834	289.02	300.855	256.033	286.971	289.5	262.986	270.03	246.723	247.771	268.155	256.689
Zdhhc4	27.9997	27.6232	27.1196	29.1077	30.305	25.5967	27.1977	29.017	26.3111	25.483	26.6773	27.0183	27.6673	26.597	27.2657	28.8637	26.278	26.9174	28.1097	27.0212	31.1101	31.9234	32.3826	30.8671	29.3882	32.1
Rac1	431.261	424.82	414.053	383.591	394.777	393.942	384.155	382.988	396.585	418.582	416.005	423.27	404.096	414.885	409.714	453.033	461.757	421.397	440.848	420.487	380.451	390.146	373.042	375.812	386.063	374.052
Nup214	81.0395	80.6053	85.6417	77.3794	78.3059	74.5917	75.0317	78.5496	74.2669	77.9319	79.2034	80.9057	79.1181	83.8005	81.1556	82.8606	75.9524	74.7401	75.8121	76.0348	80.954	81.9572	83.9192	84.1784	80.1841	79.7908
Aif1l	22.3131	21.4532	22.6529	11.1069	10.282	11.2232	12.077	11.3047	10.7212	10.7359	11.7841	8.09519	10.0934	12.1107	9.86618	9.82595	9.65518	8.71465	8.49468	8.88914	11.7473	10.1158	10.6626	10.0734	10.3214	10.756
Ltbp1	868.155	855.568	827.925	578.179	586.1	585.882	574.854	565.931	568.438	930.786	848.344	886.835	883.947	885.32	910.65	875.192	921.954	782.576	828.413	809.903	941.827	912.225	855.651	891.101	886.448	858.134
Ugp2	88.2235	91.7565	86.6233	83.6632	88.588	97.2673	94.3573	90.3007	92.2119	99.0416	97.0311	95.8533	101.293	99.3543	101.189	100.149	101.23	92.5094	93.4929	95.5693	86.5655	85.9085	89.3978	86.4095	85.368	89.8017
Trmt1	33.0908	31.2688	31.7468	40.2626	39.0195	37.4626	41.045	43.9875	39.4429	36.9309	36.356	34.6515	41.1439	40.9908	43.5544	40.1581	34.4401	36.923	41.0323	38.4766	41.036	36.8037	37.9618	44.9618	42.3547	41.5136
Nacc1	119.239	120.586	123.512	137.163	125.495	125.841	120.901	126.224	122.593	135.894	133.924	129.381	131.848	140.446	136.742	137.785	140.385	133.04	128.574	130.17	132.347	134.491	133.964	136.485	131.13	132.351
Nfix	274.581	271.534	283.44	404.911	378.379	351.708	337.124	342.758	363.93	354.403	348.309	342.421	337.079	338.494	318.926	335.83	366.499	371.739	336.595	330.181	342.09	353.445	324.32	349.797	369.793	355.957
Slc1a5	28.2163	30.51	30.9882	36.9803	34.6343	31.9466	31.2724	35.1042	33.4422	35.3931	34.9512	35.062	36.1211	35.2142	35.2364	34.5326	33.0466	34.807	33.6698	31.8859	35.0394	31.3642	30.0132	32.2072	31.1169	31.3718
Uba1	500.051	521.234	511.324	539.93	541.81	505.45	505.653	501.627	495.611	542.988	539.694	535.527	548.887	544.015	533.627	566.425	548.77	523.601	526.633	528.23	510.805	520.534	511.211	497.721	485.019	494.384
Vwf	0.933272	0.566049	0.775692	0.815539	0.655004	0.791984	0.792312	0.879499	0.594213	0.953594	0.910699	0.466026	0.466193	0.750867	0.880598	0.760335	0.554626	0.884424	0.73674	0.859164	0.853853	0.917607	1.09052	1.20678	0.767697	1.47828
Siae	23.6704	22.6419	22.8124	39.4485	40.2229	39.9311	42.8363	36.6689	41.5234	31.0505	33.2216	30.7428	30.8596	30.5604	29.8073	30.6116	31.3047	34.8697	32.957	32.2168	28.689	27.2528	29.4812	29.416	29.4899	30.5583
Spa17	1.6789	1.69815	1.63515	2.76608	3.13873	3.8395	2.60195	2.92917	3.49176	3.00841	2.6577	2.26872	1.48583	1.35081	1.99268	2.73993	2.04053	2.8877	2.31673	2.5208	1.82286	1.525	2.81373	1.94075	2.23716	1.68063
Fam50a	56.4868	53.3784	57.5494	61.5772	56.4972	55.9189	56.8991	54.2811	56.6058	49.3733	58.2186	56.0992	54.2586	53.6597	48.2617	50.0746	50.0178	51.7207	52.5125	51.389	44.9233	43.6659	42.4528	44.7758	44.9466	44.7048
Emd	61.6986	58.2889	59.0161	63.2918	63.614	60.8237	59.606	64.1764	55.6134	69.2914	68.1211	65.6684	66.5404	65.2779	65.6115	66.9607	68.8069	59.6221	65.6953	62.293	57.7059	61.1755	55.3109	61.7244	56.6136	58.1698
Taco1	10.29	11.3776	9.77104	10.0004	9.03738	10.3863	9.32773	8.0552	8.75398	10.264	10.6308	10.1577	9.83725	10.2941	9.23436	10.8652	10.4515	8.35369	9.42137	10.039	10.6941	9.76001	11.403	10.4431	10.6774	8.85132
Gria3	7.96137	8.65453	7.08805	7.15026	6.89932	7.01162	6.97169	8.65156	6.97643	8.61365	7.3731	8.30339	7.24807	8.87524	8.07219	7.88639	9.40637	7.69681	8.13772	7.89705	12.1604	12.356	12.0474	13.2741	12.9407	13.8959
Sipa1l2	70.8388	68.3221	72.6648	54.3854	54.3326	48.1547	52.0389	54.1896	51.5403	67.0109	61.5784	63.3178	65.8891	67.5404	70.6185	67.3645	62.908	57.393	64.0447	61.826	67.7294	68.9301	65.9994	68.7119	64.9794	67.6174
Ap4e1	32.9593	31.7911	31.3144	29.7761	31.8285	28.9188	33.3192	30.5038	31.4265	30.2151	29.922	31.6326	29.405	31.6808	30.3278	31.7968	32.3168	29.7915	33.52	29.3476	30.4277	31.174	32.5092	28.3935	33.4386	32.7861
Blvra	29.137	29.944	30.7887	29.0651	28.7356	29.9284	32.647	30.3443	30.0488	32.2077	32.2935	32.3808	31.2538	30.6028	31.2024	31.2257	31.2051	28.6191	30.9927	29.9843	28.7607	29.89	29.174	28.6953	30.8627	30.6435
Pdzd4	20.6884	18.2268	20.9379	22.8095	22.837	20.0343	21.4047	21.1907	21.8358	20.41	22.6657	23.2543	21.1603	21.4732	21.5792	19.6519	18.3648	21.1421	17.4527	20.7413	20.9831	20.1809	21.7694	18.853	18.7616	22.1843
Idh3g	61.6319	62.4918	56.2333	66.6412	64.1816	70.0955	63.9686	65.4485	66.5893	69.1345	69.7521	72.1864	74.4454	70.7544	71.785	79.1745	74.753	72.6049	73.4146	72.7494	64.0026	69.6926	66.0487	70.2366	62.7422	65.1524
Ssr4	59.0864	57.5672	53.6809	68.6839	64.7769	66.0591	65.3432	66.6385	64.7204	65.0053	69.8022	61.0491	66.4014	69.3105	67.7024	71.0492	68.9798	65.9529	68.5752	63.1085	57.1973	54.6967	57.6569	56.143	58.0137	55.909
Bcap31	117.198	121.248	119.964	123.325	121.707	118.483	120.082	117.395	120.736	132.311	126.516	131.121	131.471	128.28	126.025	129.816	134.973	127.213	128.45	125.421	120.673	123.729	125.038	121.297	117.858	117.364
Fam98a	57.7866	56.7747	54.8773	47.9595	45.8904	47.0585	47.5223	47.3701	47.9994	55.3312	54.207	56.6148	58.8186	56.7805	58.9541	51.7752	57.8813	48.0079	53.9541	50.7256	50.4324	52.7651	50.9434	50.0436	51.3022	51.2032
Ltbp2	48.9323	48.5713	49.0719	1.14899	1.13644	1.08294	1.17824	1.32728	1.48033	2.89043	3.26582	2.42607	2.81796	2.09608	2.5287	1.56152	1.74191	1.85638	1.69894	1.99011	111.073	113.206	128.445	108.757	105.706	114.171
Kmt2a	266.728	261.967	271.116	222.946	234.485	252.176	241.588	234.196	235.128	237.605	240.497	238.679	235.684	229.777	237.955	221.981	232.62	239.524	241.197	248.365	266.988	258.945	276.98	267.5	260.426	273.607
Ift46	54.0917	51.5555	51.1266	59.1169	54.7835	57.2761	59.1463	60.5265	59.1373	57.294	54.0991	52.3016	54.2585	54.567	52.5031	57.4581	54.6411	55.9439	57.0067	56.2858	57.9932	54.411	54.8914	56.6991	59.3793	58.3127
Trappc6a	5.30749	4.6982	4.62629	6.59603	5.95277	5.07011	5.30208	6.49909	5.60648	5.19098	5.11482	5.20773	5.84087	5.68271	5.2976	5.81054	4.9769	5.51756	5.7146	4.82048	4.45588	4.16834	4.44274	4.34358	4.62686	3.64137
Supt6	239.649	229.533	248.862	216.648	217.276	218.212	211.248	206.964	206.997	226.752	219.034	219.55	205.455	221.3	214.334	220.423	212.713	215.494	205.571	209.713	233.204	225.599	225.592	222.724	220.513	226.045
Spag5	96.7315	100.486	91.3841	82.0991	84.0953	84.5824	88.7608	89.6649	88.6922	102.409	91.3824	100.548	105.41	103.972	102.531	101.127	100.916	94.2668	102.93	97.7931	101.685	99.1821	96.8462	104.308	101.598	96.9353
Unc119	16.789	16.472	15.4741	19.2349	19.103	17.1793	16.4954	17.2088	17.7047	16.5758	16.3474	15.3138	15.7806	16.9084	14.3376	15.9672	15.3288	17.5324	14.6726	15.3459	17.7425	20.6384	16.0926	19.2226	20.6429	17.5346
Rab34	89.5808	92.7007	89.6948	96.018	90.1503	80.4896	84.0638	87.0328	88.0408	85.0941	84.9742	89.0883	94.3479	88.6503	86.0071	85.4281	89.9077	91.4675	87.6289	87.5853	84.6408	86.6708	77.565	84.9406	78.7106	78.9592
Sdf2	39.2104	41.2083	40.9985	44.8105	44.1046	42.776	44.7731	42.1068	43.9666	41.9408	39.8153	40.5275	37.6582	37.9624	41.263	38.6897	37.8742	43.1092	34.7509	40.1117	41.2371	41.6326	41.8605	43.4358	40.6248	43.4163
Ccne1	22.6922	21.7363	20.2998	14.0857	12.4467	11.8138	13.9924	11.8997	14.9508	18.2867	16.1969	16.706	17.1127	16.1165	16.7676	14.4555	16.5233	13.9744	13.9009	13.6654	18.8362	20.13	18.9063	19.2226	18.0498	18.4881
Bbc3	5.63244	5.15104	5.42392	7.74502	6.87274	6.25149	5.98938	6.54485	5.8032	6.72468	5.66641	6.44522	5.78963	6.42799	6.99867	6.51914	7.66442	5.93009	7.15612	6.72214	4.33435	5.49001	5.77556	5.91466	4.77939	5.82618
Psmc3	180.346	185.607	179.947	203.371	202.61	188.578	193.968	191.54	190.325	192.302	189.298	191.5	194.081	187.995	189.11	211.022	195.642	192.599	194.142	189.237	165.718	174.155	159.84	166.766	166.974	159.94
Acp2	61.9556	63.574	62.9692	61.6687	62.2184	64.5931	65.3502	64.7194	66.2549	59.766	64.0579	56.7209	58.0115	59.2584	58.2458	60.5203	55.9987	62.5048	59.5792	59.7573	66.3065	64.7668	66.2577	65.0643	63.6279	66.8065
Slc39a13	40.5102	39.0574	40.4401	34.044	33.119	32.5865	32.2543	37.5757	32.1635	37.6346	35.553	37.5885	36.1211	37.1705	38.4927	35.0994	34.689	35.1164	38.7666	35.247	36.1736	37.4642	38.0595	39.9702	35.7437	36.0215
Celf2	91.0397	87.8508	92.2865	119.452	117.648	117.302	114.191	117.075	119.851	112.078	113.178	117.045	117.33	114.912	114.555	114.801	121.237	109.062	113.777	116.443	92.6553	92.8726	92.3102	87.6109	92.5371	90.3619
Nr1h3	1.94969	2.3774	2.1935	0.723436	0.974089	0.738365	1.03096	0.549219	0.688515	0.825838	1.75508	0.721864	1.22966	1.49055	0.923436	0.803083	0.895842	1.13445	1.08114	0.840267	2.10641	2.38917	2.07328	2.35662	1.77956	2.29686
Ddb2	13.0521	12.5663	11.9645	14.2559	15.0443	17.1793	16.6917	19.7261	16.2293	14.0982	14.2914	12.9936	12.2453	13.4149	16.5732	12.8493	13.1888	14.3869	16.1656	14.4172	16.6488	15.3009	15.6977	16.5426	15.9652	17.6466
Sf3a1	120.827	120.625	119.964	110.984	108.07	112.871	103.391	105.908	105.884	128.713	117.591	117.973	119.664	120.734	123.157	122.021	126.065	115.817	120.161	114.365	119.904	119.509	115.561	113.534	121.824	111.202
Stat6	166.861	159.003	167.623	140.602	139.295	133.644	134.221	138.357	131.654	150.126	143.766	145.662	145.612	146.4	144.979	152.869	146.57	145.313	147.704	148.241	131.489	138.369	132.344	136.453	133.975	127.784
Vrk3	21.0498	21.5158	22.6867	22.8643	20.6794	21.3433	23.7963	22.3302	21.2741	19.6797	21.2578	23.4681	21.3774	20.2238	19.435	19.7983	18.5291	23.0334	22.5472	20.0697	21.4721	22.0729	23.4657	22.6644	22.7225	23.1601
Smg9	16.0483	15.7648	16.5483	17.6228	14.9345	14.0269	12.9979	14.06	13.8865	14.6699	15.2543	15.5184	15.7727	14.8371	14.6438	16.0876	15.3484	14.5122	12.5768	15.3155	15.2145	15.3433	14.6527	14.5853	14.5123	14.7366
Paxip1	76.271	74.3378	75.0496	70.2331	67.5043	65.0437	67.352	67.0951	65.3862	68.7853	64.0368	60.9573	67.6979	66.1126	66.7015	66.4144	63.4213	63.9859	67.6445	63.283	65.1869	63.7458	64.5675	63.6136	64.611	63.8548
Rmnd5a	89.1983	88.813	89.8537	109.877	108.881	106.521	106.729	105.496	108.195	95.1484	99.5383	102.969	91.0458	99.1214	97.6412	91.3625	95.0587	96.9441	91.5366	93.4908	86.6466	89.3651	93.6431	85.8088	86.8934	84.7038
Mov10	101.113	105.172	115.817	103.494	100.764	98.7932	92.9336	97.8524	90.884	81.876	85.9991	80.591	82.7456	80.4896	83.741	86.3078	82.8156	95.9643	83.9686	81.6386	102.161	102.887	108.353	104.061	95.0285	113.891
Ppm1j	0.433264	0.509444	0.358936	0.25533	0.378812	0.590692	0.29456	0.274609	0.344258	0.648873	0.501453	0.30937	0.563592	0.372637	0.340213	0.377921	0.298614	0.360962	0.257414	0.265348	0.283556	0.457501	0.888548	0.693124	0.406757	0.504189
Rhoc	172.223	163.079	168.939	171.071	165.325	152.645	152.386	158.495	148.916	152.898	150.085	150.818	152.17	148.915	147.701	154.9	149.556	152.584	150.999	143.332	142.629	149.399	140.144	149.807	146.178	138.204
Tead3	25.8334	28.3591	28.5155	29.9162	26.5142	25.1045	28.6706	28.5136	28.3768	23.0055	24.9223	24.5949	24.4908	26.4106	24.3982	21.9194	22.645	23.3594	23.9395	22.9188	27.667	28.8735	28.2361	30.8209	30.2017	29.6913
Ppard	47.7557	45.7369	50.9849	53.662	50.3279	46.728	47.7325	49.9163	45.8518	48.0333	53.9369	51.1557	54.0718	53.194	51.2905	55.9046	49.8731	50.6979	50.5772	52.3262	46.8336	46.0271	44.3892	51.6326	47.6033	45.9545
Def6	0.108316	0.0566049	0.239291	0.595771	0.974089	0.78759	0.540026	0.961132	0.836054	0.353931	0.601743	0.360932	0.717299	0.838433	0.583223	0.708602	0.99538	0.618792	0.617795	0.663369	0.60762	0.406667	0.444274	0.600708	0.610135	0.448168
Metrn	14.2436	14.2078	13.0015	23.3627	20.6723	16.5886	15.9553	16.6139	14.5433	15.514	17.7514	17.995	17.7275	16.9084	15.5526	17.4316	16.0754	15.3151	17.6586	14.6826	13.6512	16.1526	14.2168	14.9253	13.423	12.9409
Lmf1	8.88192	9.73853	9.21974	9.03099	10.6071	11.5018	10.31	10.2537	9.83709	9.79522	10.7815	10.3639	10.5061	9.73514	11.2756	10.4498	8.9119	10.4167	10.1429	10.616	9.47887	10.1184	10.5286	9.84335	10.6269	9.92492
Ciao3	17.7097	15.6795	17.2289	20.2137	20.6182	20.5266	20.6683	18.3988	21.8358	17.8145	18.5036	19.5935	18.5985	20.2621	19.9754	19.9826	16.4735	20.5748	20.5932	22.4219	18.2286	20.13	18.3633	19.4537	18.1007	17.6466
Angptl4	19.1409	18.1136	17.867	11.3196	10.3362	11.8631	10.3587	10.8058	10.8195	13.5084	12.9375	14.4888	17.164	17.198	15.3096	15.1169	13.895	14.3353	11.2233	13.4	18.7552	19.0625	18.7089	20.0082	17.7448	22.1843
Dbf4	94.7964	89.283	85.073	74.0245	73.1603	78.4488	80.2147	77.6415	79.0369	104.62	88.0528	96.4377	94.91	94.9148	92.2547	96.9298	103.518	87.3474	92.5729	94.6522	76.8245	82.729	71.6821	74.2793	79.2535	74.0373
Daxx	71.0554	71.4353	76.0546	57.194	57.2007	51.7348	50.4679	56.7983	54.8845	44.4773	45.0304	46.354	48.5714	44.1575	43.6445	34.816	37.8742	45.1718	38.5092	37.2371	63.638	63.4909	67.7764	66.124	65.1827	70.3624
Cd320	17.9263	16.9815	18.3057	17.4901	15.7478	14.0782	16.2008	15.6527	14.8523	14.7471	16.0465	15.3138	19.572	16.0234	17.0593	15.8727	14.5325	15.4182	14.4152	14.3288	20.2135	22.1634	19.548	20.2392	18.965	18.8791
Ipo4	86.4703	83.7728	77.0605	83.6658	82.9822	77.296	74.041	78.057	74.0727	87.6568	81.5527	88.8924	87.4299	87.0986	89.3257	94.3393	94.362	91.6758	91.233	88.4947	89.7522	90.479	83.9842	91.0539	86.6673	79.7988
Tm9sf1	82.4745	85.9466	82.4431	86.4218	87.0316	77.0242	77.1904	82.8455	73.3774	79.7674	83.7612	83.1288	81.8031	80.111	84.4622	84.0241	84.3965	81.7575	83.5432	81.5313	80.5412	85.0088	80.86	83.9366	80.4172	78.2911
Irf9	109.818	106.854	119.934	97.0288	102.747	93.0332	97.6525	98.535	99.1187	68.3986	78.316	70.8279	72.5329	67.7619	68.237	53.6204	51.3212	76.1782	57.3427	59.0861	116.971	111.377	128.177	119.486	117.522	127.423
Gmpr2	22.259	20.2645	23.1713	21.9584	20.2394	22.6432	22.3865	22.2433	20.7538	24.5392	24.521	22.8418	24.2857	24.3611	23.7177	25.8404	25.0338	23.6172	25.1751	24.7658	20.8211	21.655	21.572	21.8565	22.575	23.5288
Mdp1	11.2098	11.0342	10.2064	14.0432	14.3408	13.8788	13.7461	13.2674	12.7867	10.9129	12.3697	12.7357	14.141	12.1563	13.0739	13.7933	13.7841	12.2704	10.6541	12.5568	13.3653	13.8261	14.7598	13.4466	14.5916	14.6215
Dhrs1	34.3362	36.2271	35.8936	39.406	41.2905	36.2291	37.6546	38.5368	36.0979	35.9829	38.1104	35.1135	37.2996	37.8226	36.743	38.5007	39.3175	39.9636	35.9865	36.6622	32.4874	35.9392	32.4814	35.2107	34.676	32.9964
Ncan	0.389671	0.424321	0.369585	0.49126	0.558127	0.301925	0.494062	0.471308	0.890555	0.177145	0.521078	0.741848	0.308207	0.642059	0.733626	0.340331	0.613088	0.377287	0.319804	0.588951	0.337612	0.254841	0.544806	0.374913	0.408898	0.793108
Tmem161a	24.7502	23.8873	25.8833	31.9163	33.0108	25.3998	26.854	29.9782	26.1636	25.365	25.6744	25.7293	28.1284	26.3175	27.9947	27.3521	26.7259	26.6081	25.484	27.1539	28.5986	27.6534	28.8284	28.6953	29.3882	27.5623
Armc6	13.1062	15.6795	15.7932	18.171	18.3995	18.9021	16.0535	17.4835	16.0326	15.6909	18.1024	16.9122	19.0084	18.166	19.0519	17.4316	17.1703	18.7185	14.8271	17.336	17.0133	18.7067	18.314	15.9881	17.9481	17.7026
Borcs8	10.9399	9.2832	9.01329	13.9581	14.3408	14.1766	13.6479	12.3116	11.8031	13.4494	14.6424	12.117	11.8867	10.9462	11.9561	14.1248	12.8902	13.1493	13.6944	12.3387	10.4916	12.0983	11.7979	10.7203	10.1181	10.1958
Slc25a42	11.3589	11.6143	12.3771	14.5807	15.3243	15.3804	14.4066	14.2149	15.3908	12.8827	15.7814	13.9851	14.0084	14.483	13.3222	13.5335	14.2124	16.1889	12.7997	14.3314	15.5837	15.3646	16.5369	14.5957	16.0073	17.8025
Snx9	190.961	195.626	194.424	176.135	171.277	162.49	171.287	163.621	168.391	187.996	176.812	174.382	183.321	176.444	177.883	174.316	183.299	163.464	172.313	161.243	151.783	152.449	149.572	153.874	153.907	145.599
Ranbp3	80.8769	87.6445	86.523	84.6932	88.3357	74.8342	81.7081	85.231	78.4571	86.8701	88.6612	87.8744	87.0782	83.6902	92.0256	86.6886	86.9046	84.7094	85.6956	86.2183	81.7235	83.3164	81.7866	86.7794	81.5697	85.7874
Ndufa11	22.8005	24.7363	21.9749	26.0862	24.9475	22.3971	21.4047	25.2641	18.885	25.1881	23.2674	24.3887	25.874	25.7585	25.5646	28.2969	26.3278	23.9264	25.3811	23.6602	22.4819	24.2984	22.3124	23.2888	22.1682	22.1843
Nr2f6	20.201	19.9249	19.223	25.0224	19.7524	15.9979	13.6479	16.6596	17.5571	19.4072	18.7543	18.5622	19.5208	18.0729	14.9208	14.8806	20.455	19.9045	16.7319	15.0806	16.4057	16.5717	14.3649	18.8992	19.9819	17.4786
Use1	20.1468	24.2269	21.1772	30.895	30.9003	27.6641	29.9469	31.6258	29.8521	24.9521	26.0755	25.2652	28.5383	24.3146	27.0226	25.179	24.8347	27.8456	28.0582	28.0384	24.3858	22.6209	23.8921	25.6918	25.6765	23.2487
Ocel1	4.54928	3.90574	4.46676	7.65991	6.38569	5.02088	4.12384	5.0345	5.36058	6.31176	6.01743	4.1765	5.0211	5.17034	4.61718	3.68473	4.72805	5.41443	4.63346	4.90893	4.98248	5.43917	5.77556	5.0367	5.03361	5.322
Dyrk1b	8.99024	9.62283	9.8508	15.49	14.449	11.2724	10.8496	11.5794	13.1802	9.91006	10.4804	9.38423	11.1694	10.0612	9.91478	11.5266	10.8994	12.6852	11.6351	10.835	11.1397	10.2175	10.9588	10.9052	10.1689	10.8121
Braf	82.7535	80.0959	83.1137	90.5572	93.242	93.9693	93.1791	92.4976	94.3758	86.3591	88.5064	86.5721	88.8939	83.7501	84.1784	82.7648	85.5031	85.6511	86.8001	87.1667	89.5226	87.2301	89.2497	85.3005	91.8253	91.1462
Ndufb2	21.616	21.9622	22.8724	26.6207	24.355	22.5864	21.9559	25.0421	24.143	23.8784	28.4722	25.1224	23.8766	23.3786	22.8008	23.7637	23.7655	26.2857	19.8389	24.2095	24.8045	26.5648	26.6279	23.9497	22.4496	25.4729
Hltf	58.8813	59.7376	57.3224	50.609	55.0481	57.5664	52.6881	53.1497	61.2347	56.6677	57.4034	54.3469	55.7358	60.5095	62.4198	54.9965	58.5341	56.4697	56.3453	61.297	58.8052	57.5968	58.8332	53.6481	56.3527	59.7273
Prpf6	115.465	119.38	118.13	121.154	119.759	121.584	122.439	116.343	115.326	115.381	114.782	115.137	113.026	117.055	109.5	121.832	116.609	116.642	113.159	114.276	118.607	121.136	112.944	118.432	115.265	111.314
Rgs19	9.53182	10.8681	8.33529	14.2559	13.9619	13.4875	13.9916	15.195	14.5572	14.4522	15.4447	15.0045	13.1676	14.5328	15.2124	13.8886	14.6321	13.7681	14.6726	14.0634	11.6663	13.42	12.6865	13.308	11.9993	12.3806
Rgs20	1.54482	1.46629	1.12889	1.77906	1.52404	1.99326	1.40204	1.68714	1.81732	1.88749	2.30703	1.25358	1.48012	2.05698	1.75575	1.27459	1.28271	1.46178	1.65806	1.87928	1.99883	1.8372	2.00307	1.80475	1.82318	1.78827
Abhd3	1.6789	1.92457	2.1935	1.61709	1.51525	2.11665	0.88368	1.78496	1.42621	1.59269	0.752179	1.13436	1.07595	1.25765	1.79827	1.27548	1.04515	1.90794	1.493	1.63631	2.26845	2.745	2.96183	2.7725	2.89814	2.68901
Snrpd1	107.937	105.398	92.6853	79.4503	79.7669	86.2903	85.5205	83.2524	87.5398	106.297	95.978	101.061	102.215	99.9598	100.266	102.18	104.614	95.2424	100.752	98.3997	94.8292	94.6518	85.6955	89.3668	93.6557	87.8409
Tchp	21.2045	22.0769	21.1405	21.4026	20.4635	19.9022	23.0254	22.023	21.0581	17.6206	18.1513	17.6691	18.1256	19.9094	20.7213	19.3549	19.9786	18.4697	21.8448	20.9771	21.5936	21.6882	23.5997	22.3661	22.6129	25.0794
Tiam1	57.895	58.0766	58.028	65.2795	65.1016	70.44	66.4232	64.5332	63.9827	57.2188	60.3247	57.8007	59.4334	57.8053	56.6212	56.452	58.0306	65.3857	57.6608	61.6048	74.8587	73.3018	77.4024	72.2697	75.1483	76.7488
Tsc2	93.439	87.9064	93.5558	91.6609	89.4298	96.9674	91.3125	98.5878	93.9396	92.9759	94.7285	90.9174	95.7939	95.2597	94.8944	92.6741	86.2341	95.428	90.8148	96.2081	95.9884	95.6864	98.9293	97.6802	101.758	99.4535
Slc9a3r2	19.1178	20.2079	23.4106	25.4054	22.8911	23.48	25.0376	23.7995	23.262	22.2976	27.1787	22.7387	22.7486	22.824	24.2523	21.2581	22.1472	27.0721	20.5932	21.7143	24.3048	24.4509	24.8793	23.8897	24.3546	24.089
Puf60	143.735	152.097	157.334	175.114	167.056	144.129	143.156	157.855	137.998	155.317	158.459	159.48	156.935	159.163	156.644	157.924	152.592	151.552	149.455	155.449	154.173	156.211	153.028	150.454	147.602	154.954
Golga2	113.786	113.04	107.696	143.151	140.594	137.336	137.019	138.266	128.654	131.544	130.127	122.768	130.497	125.718	127.623	142.807	135.869	129.585	135.503	129.047	110.425	105.886	104.256	105.262	107.689	107.56
Uck1	40.5644	44.6612	41.9556	37.0229	36.3119	35.7861	36.5745	34.2346	37.6224	38.5784	38.5617	37.4338	39.9359	39.779	34.2643	35.9025	37.7249	40.431	38.2003	38.9025	45.1664	42.4967	38.7012	43.2047	45.9635	41.7917
Ikzf4	0.597307	1.13651	1.02587	1.27763	0.875177	0.985844	0.987008	0.897467	1.03282	0.949279	0.704956	0.672268	0.737163	0.280236	0.632715	0.538306	0.449823	0.67256	1.13684	0.641817	1.06803	1.07201	1.35674	0.988353	1.12238	1.23704
Mien1	17.9263	20.774	20.4195	24.6819	25.9757	22.3479	19.7355	22.4264	19.8686	20.292	22.1141	20.9341	18.701	21.1006	19.4894	21.3053	21.0523	22.1734	20.0268	20.874	18.7552	17.1309	20.6834	18.8068	18.1515	17.7587
Axl	427.632	432.235	434.991	380.4	379.137	360.913	362.505	368.846	355.471	390.562	374.635	390.941	398.921	389.126	383.712	361.198	354.803	347.864	343.545	340.352	389.403	395.992	372.055	396.744	380.063	382.175
Tgfb1	48.9238	48.9075	57.8043	53.0855	51.4911	45.9544	43.9256	45.3348	45.8255	45.1326	46.825	41.441	42.6708	43.0201	44.323	41.6338	37.6266	44.9526	44.9132	40.8599	44.8796	46.106	41.489	46.3668	45.6999	41.9767
Ccdc97	32.1157	30.9063	33.1019	32.0865	32.7402	31.9466	30.536	34.9211	30.934	29.8482	31.4912	34.0307	29.8704	33.5373	34.1671	36.2332	33.6438	34.0851	32.0738	35.9546	32.852	33.7534	34.0116	33.732	32.4897	32.3801
Zfp40	6.39065	4.81141	6.50296	5.44705	5.84453	8.51581	9.03317	7.32291	7.67203	5.48592	7.02034	7.0124	7.22423	6.89378	7.30009	6.56638	6.61927	6.60045	7.46502	7.43098	6.6028	7.11668	6.21983	6.65399	6.30795	5.88221
Akap8l	34.1196	28.8119	31.028	27.1076	26.3545	30.6175	37.0654	38.0792	35.7536	25.8369	26.5268	28.1527	31.5099	33.4442	35.285	27.541	25.4817	29.0832	38.8696	33.7434	32.5279	32.8892	33.5674	37.0128	35.0828	38.2063
Pdcd2l	5.4158	5.32086	6.42097	6.7237	6.81862	7.03908	5.98938	5.44642	6.68843	5.54491	6.16787	5.9296	6.35322	6.14851	4.81159	6.04674	6.4202	6.18792	5.86905	6.27989	4.77994	5.08334	4.78828	4.15874	5.5929	5.09791
Gtf2f1	65.098	67.8692	69.4741	60.5984	59.3653	54.2452	60.4339	55.8372	56.6058	61.23	57.9178	61.0491	62.0976	63.7209	60.0233	58.5306	61.0665	61.8792	55.1897	55.325	64.0431	67.4051	65.1108	62.1039	62.9964	65.1524
Clpp	18.5221	20.774	19.6617	21.0222	23.8652	19.2959	20.1773	22.6095	18.0981	22.7695	19.6569	22.6872	22.3388	20.6348	21.3362	22.4863	20.3057	19.6466	18.3794	20.2106	18.1881	20.3842	17.8697	18.1599	18.1007	17.7587
Alkbh7	4.17017	4.35857	5.54357	7.83013	5.84453	5.95615	5.8421	5.44642	6.63925	6.07581	5.66641	5.56867	5.68716	5.72929	4.76298	5.71606	4.92713	6.80671	5.19977	5.88187	4.5774	4.88001	4.39337	5.12912	4.6777	5.09791
Dennd1c	0.641363	0.770928	0.661718	0.831307	0.973438	0.606361	1.34696	1.20324	1.09033	0.192922	0.454227	0.287373	0.777281	0.369113	0.55683	0.347078	0.33993	0.853445	0.781042	0.441089	0.585123	0.168006	0.267921	0.425141	0.513482	0.664494
Med6	26.9707	25.1326	27.7976	23.7457	21.2676	21.2649	22.3865	22.6553	20.262	21.2358	22.5152	25.4199	23.4659	23.709	22.3569	22.7698	22.8937	20.9358	22.0862	20.6529	24.3048	23.0784	24.3857	27.0318	26.4392	22.9686
Prkd1	31.195	30.2836	34.5775	29.0225	25.9216	29.3377	26.9522	26.5913	27.2455	27.4296	30.7892	29.1839	29.5117	28.4601	29.1125	27.541	27.1241	27.6909	23.5277	26.1367	28.6391	28.6192	28.6803	26.9856	27.6086	28.4026
Cse1l	169.32	162.97	161.293	128.179	131.399	134.639	131.734	132.892	134.577	154.558	161.89	157.429	156.506	162.622	158.489	149.115	155.097	151.726	144.847	150.694	150.906	159.735	147.176	146.541	151.685	156.714
Naa20	48.594	43.5243	45.1414	33.8352	31.3097	34.2311	34.9544	33.7604	31.5332	35.7172	35.7923	35.502	37.0362	35.556	37.1481	34.4658	34.6557	31.3521	35.0187	31.9194	39.1121	37.3006	37.1072	38.2981	39.7627	40.1777
Prkra	21.0133	18.7928	19.8611	25.3203	24.4605	27.3687	25.5776	25.7217	24.098	22.9465	24.1199	26.0387	21.8776	24.2214	23.7663	24.7066	22.2965	28.6707	23.6306	23.1737	23.8592	20.6384	23.1022	22.5034	22.0157	22.1283
Fkbp7	11.9689	11.2078	12.8419	21.8733	22.1335	23.3816	21.7483	20.1838	20.0653	15.6319	18.2027	15.8295	16.959	16.6755	17.0593	19.5102	18.6136	18.5122	18.1735	19.1492	14.1778	13.7759	12.7852	14.7404	13.0671	13.1649
Plekha3	46.1373	42.946	45.8497	35.4514	35.5042	34.4174	33.0473	34.8677	35.144	36.4757	37.7989	34.245	37.208	36.1496	36.0679	31.2502	31.7564	32.8555	34.7166	33.0615	38.8115	39.0473	39.1114	40.0044	40.5288	40.8527
Ykt6	94.6141	96.1717	98.4681	98.7277	98.4371	86.7825	82.7713	94.2367	86.4579	93.4967	93.6212	97.1939	96.3231	95.9074	92.7324	91.6931	92.1224	90.7046	88.4991	85.2208	89.4416	92.161	91.6685	87.3798	89.5881	89.6896
Baz1b	494.396	502.14	502.141	461.307	462.895	473.712	473.145	451.906	462.156	465.537	445.326	455.27	441.182	454.459	452.08	460.119	468.593	461.8	446.791	467.505	465.743	462.232	480.343	447.133	465.289	468.494
Pex6	17.9263	18.0003	19.4224	22.7244	20.5641	16.9332	20.6683	20.3211	19.8686	18.6993	18.3532	18.8716	19.2134	20.3087	15.747	20.1715	19.3601	21.1421	18.6883	20.6529	18.5527	18.4525	21.7201	21.3482	20.1853	21.288
Mrpl2	23.9935	24.9627	23.1153	24.767	25.8284	21.1178	21.6992	24.1198	22.3624	24.4212	22.9665	26.5543	26.1401	25.8531	25.4899	26.0766	25.8301	24.0813	25.9474	22.1123	23.6161	22.4254	20.3504	22.9997	21.4564	19.3272
Mea1	35.636	39.2272	38.805	47.917	45.7822	43.3174	42.4166	42.7475	44.1142	45.4801	40.1664	43.5697	41.9108	43.0861	43.1585	41.4296	39.6161	44.553	45.099	40.5097	37.6319	41.2767	39.4416	39.8315	37.8284	36.9739
Grin2d	2.11216	1.81136	2.6322	3.10652	2.86815	2.65811	2.60195	2.37995	2.50816	2.5365	2.60755	2.78433	2.20313	2.23582	2.5759	2.40925	1.99076	2.5783	2.83156	3.09572	2.79505	3.15167	2.8631	3.46562	3.15236	3.69739
Kdelr1	69.6473	73.0769	72.2259	89.7486	92.4302	84.1736	85.0787	83.1151	77.3596	81.758	81.3858	79.9722	75.0603	77.1358	78.6864	83.8513	83.5621	82.0931	80.1074	74.1204	64.3267	67.4559	72.0711	70.3752	66.5556	64.7043
Tmem143	6.02741	6.56853	7.53415	9.69556	8.89988	9.87632	8.04965	10.6541	9.27411	7.2284	8.74608	8.79578	8.43545	9.31239	8.06085	9.14225	8.72659	10.8454	9.0225	7.64385	8.17663	7.44477	7.87365	7.44713	7.69763	8.13867
Ggct	2.87059	2.71723	2.71227	1.40436	2.05661	1.67382	1.5222	1.51046	1.4755	2.4779	2.70816	3.14543	2.2032	2.09619	2.09	1.79519	1.69228	1.44423	1.75048	1.72483	3.36255	2.54174	3.4561	3.00404	3.61018	2.96975
Jag2	0.216632	0.509444	0.67799	0.936211	1.24467	1.08294	1.17824	0.640755	1.18031	0.707861	0.752179	1.23748	0.768535	0.931592	0.729028	0.897563	0.746535	0.928188	0.823726	0.928716	0.364572	1.0675	1.23409	1.47866	1.06774	1.62461
Btbd6	12.673	13.3587	14.2777	11.9154	12.2843	11.42	10.8005	11.6251	13.0326	11.7387	14.4418	13.4576	11.6817	12.1573	12.4907	10.9597	10.8994	14.026	11.9955	12.5156	11.5043	11.8442	13.1308	10.0272	13.8297	12.2686
Nudt14	15.2726	16.1324	16.5111	16.5114	15.7478	17.2777	14.0898	16.1562	15.0982	15.7499	17.1998	16.3966	15.3707	16.7221	16.5246	17.1954	15.4782	15.9855	15.1875	15.2575	17.621	16.4192	16.3888	17.5129	14.4907	14.9576
Epdr1	31.4168	30.6548	30.6744	42.7811	42.0796	39.6849	39.4674	39.4064	37.8476	30.674	32.8451	34.807	29.563	31.7749	32.3202	30.98	30.0007	33.2668	32.3313	28.7104	31.3127	32.4848	30.6559	29.2036	32.1543	29.2458
Flii	144.494	136.757	144.133	143.836	143.786	140.979	138.59	137.213	135.392	148.474	147.628	141.589	149.506	146.633	141.431	144.413	145.574	142.786	138.746	137.45	126.061	123.169	123.903	128.967	121.569	128.792
Top3a	22.4214	24.0005	22.613	24.384	23.9734	22.4463	25.4794	23.3418	24.0489	24.3032	25.1228	23.8731	23.2098	24.3611	23.9607	23.006	19.3104	22.5343	22.704	25.0753	21.9148	20.5875	21.572	24.1207	23.7444	24.4252
Atg4d	16.8432	17.1513	16.3117	15.1496	15.9642	14.3243	14.5807	15.3781	14.4588	15.101	14.492	16.7576	14.0386	15.7439	15.5526	14.4082	14.7814	13.8713	14.4667	14.2845	17.2564	18.605	17.2773	18.0212	17.4397	16.7503
Qtrt1	7.52797	7.92468	7.97636	7.9578	7.19743	6.10382	7.60946	6.72793	6.14746	7.31457	7.87281	7.73426	8.19771	6.56772	7.48469	8.40875	7.01743	8.40526	7.31057	9.02182	6.44077	7.06584	6.2692	8.40991	7.21993	7.17069
Plin4	46.955	49.2462	51.4874	25.8309	26.2463	26.1874	29.1123	27.4152	25.3275	29.3173	34.851	31.6073	35.4551	34.8415	31.7856	27.4465	22.1472	29.2379	25.1236	31.2226	50.635	48.1392	46.55	53.2781	47.7431	49.0184
Hdgfl2	86.6313	83.4837	82.4056	79.3739	78.8957	78.0816	79.0408	76.7103	77.0895	88.2562	83.4757	84.8217	87.5286	89.8539	88.2733	86.5797	80.0173	75.9685	81.7596	83.5112	83.6549	84.3746	88.0831	88.1411	85.3539	86.0617
Chaf1a	139.055	143.423	151.012	135.646	130.443	127.774	129.249	132.183	127.012	132.222	130.454	136.312	131.903	130.489	138.246	123.178	126.322	125.644	120.236	124.55	125.495	123.984	131.402	127.405	132.106	132.85
Adprh	33.9014	33.3191	35.0909	52.9008	52.1994	45.888	43.7283	49.7441	43.3653	41.4489	43.1417	42.4599	42.3768	42.8454	42.0305	44.7335	42.7754	48.6737	43.6119	40.0551	37.831	38.0196	38.9762	34.6354	39.0393	35.5249
Tmem39a	58.924	59.4917	62.6543	74.1735	68.9439	70.7354	72.7563	74.236	72.2449	71.494	72.6605	73.0114	70.9102	74.574	70.8615	75.9149	77.7889	75.802	78.3569	77.2161	57.6428	55.7134	59.5821	55.912	54.7596	59.2702
Timmdc1	21.5025	20.5965	23.1746	26.4408	24.2657	22.851	23.1828	23.1297	22.7111	22.9717	23.7164	24.9256	22.4178	26.9481	23.8811	22.8064	23.8862	23.8902	23.8969	23.8859	20.5812	21.8064	20.8999	20.0214	20.3479	21.5339
Pla1a	22.6922	22.3589	21.4963	4.97894	4.49163	4.72554	4.86024	5.49219	4.13109	6.48873	6.66932	6.70302	7.12176	7.82537	6.26964	5.81054	5.42482	3.97058	4.63346	5.48385	17.2969	16.9275	17.5735	17.6516	18.304	19.1592
Mcm2	190.474	189.675	200.606	233.066	229.236	212.748	211.446	225.335	210.441	222.239	226.699	224.28	217.548	226.195	222.208	216.077	210.921	222.149	208.558	210.417	191.077	205.419	204.07	195.785	187.516	190.752
Tpra1	15.2184	14.2644	16.2718	18.8093	18.1289	16.7855	14.5807	17.7581	16.3276	15.278	16.4978	15.417	16.4467	16.8152	14.8236	16.7703	14.7814	16.9652	14.5182	15.2575	14.7044	15.9617	15.0559	15.4336	15.5076	13.5571
Nab1	125.854	121.788	120.473	109.288	113.826	116.642	110.495	114.907	122.803	119.247	121.56	121.307	118.952	116.06	116.767	115.925	121.578	115.787	116.342	111.831	118.147	120.591	111.037	118.509	119.387	122.046
Adgre5	3.79106	3.4529	3.98818	7.91524	6.81862	7.97434	6.33304	7.36868	6.59008	8.19939	7.82266	6.85771	7.42917	6.98694	7.58189	7.74739	7.8635	7.99273	8.85506	7.96043	5.38756	5.89667	6.46665	5.5912	5.84713	5.322
Il17ra	87.3324	84.538	85.876	64.5003	60.4908	61.0808	62.7721	63.2387	65.3579	80.4662	69.6128	81.0339	77.5355	80.2347	78.6927	69.7516	74.6901	64.3796	80.1757	71.809	78.9096	77.5884	75.6746	79.3471	81.4693	77.9596
Lamb1	371.091	363.573	367.311	221.797	222.85	213.141	205.913	218.589	212.112	249.757	242.202	247.496	245.06	245.94	251.515	239.082	240.882	231.17	219.214	228.332	288.144	289.75	291.457	280.161	264.86	288.396
Kcnn1	0.0812371	0.0566049	0.199409	0.531938	0.541161	0.369183	0.566856	0.343262	0.639336	0.648873	0.376089	0.541398	0.486739	0.302767	0.437417	0.354301	0.323498	0.644581	0.386122	0.57492	0.20254	0.279584	0.197455	0.346562	0.279645	0.224084
Arrdc2	3.3578	3.65101	3.78877	4.97894	5.00573	5.07011	4.4184	4.48528	4.08191	4.51262	4.58829	4.46009	4.22694	4.61138	4.34987	4.84212	5.02667	5.64648	5.01958	4.44457	4.23308	4.04126	4.19592	4.08943	3.81334	4.20158
Map2k7	69.6289	67.1334	69.4342	66.4284	63.1534	65.8677	70.0183	70.149	64.0319	59.7601	65.4183	66.8546	65.9804	62.4572	66.3456	63.8827	63.3521	62.8074	68.1087	65.6293	75.4677	75.9451	75.0086	80.3677	77.8939	79.6058
Timm44	29.7328	28.5289	28.8744	36.2995	35.446	33.4233	35.1508	35.1958	37.9667	33.2695	31.3408	34.3401	35.7625	33.8168	35.042	36.186	34.042	33.4148	35.0598	36.1757	34.3508	31.8725	30.7536	34.61	35.0319	34.9011
Ap2a2	149.801	156.682	154.542	156.84	151.07	145.093	141.056	148.48	142.405	158.266	155.781	151.984	160.809	156.228	152.61	156.79	147.963	149.645	146.243	145.676	151.484	148.891	147.282	149.345	142.06	146.103
Pnkp	10.1817	10.8115	10.4091	10.2983	10.8773	8.90961	12.1751	11.0759	8.99988	10.087	11.8844	11.9623	11.8867	12.4833	11.7617	11.9518	11.0487	11.2414	11.7381	10.6139	10.0865	11.895	11.8473	11.321	11.135	11.3162
Med25	40.4807	38.8149	44.0195	49.4231	46.1934	44.3221	41.7637	40.2982	40.9167	42.9792	42.2653	38.9821	42.9125	41.6878	41.1907	44.8757	46.4354	41.7877	43.6862	42.1058	42.5648	43.6373	40.8839	45.4885	42.8655	40.7441
Clptm1	83.8367	93.2282	87.0221	79.9184	82.4187	75.9532	74.0818	70.7119	76.7695	83.4686	83.8429	79.8176	83.258	82.213	77.6658	76.3873	79.0331	76.1114	74.2383	74.9607	87.8618	91.6526	89.299	86.6405	82.4191	84.0875
Relb	25.0754	28.3592	28.8387	29.3645	27.3834	24.9567	24.4009	25.7675	24.1482	26.1909	31.0405	29.1326	29.9226	28.6932	27.3632	25.2736	27.174	27.1965	24.5585	24.2356	29.4215	28.5202	30.5069	31.2268	31.5337	30.2112
Tomm40	25.4613	24.1198	24.2555	22.2695	19.384	18.5138	16.8702	17.4897	20.3305	28.9105	23.5548	24.6291	28.2398	22.7003	25.2772	25.2324	27.283	26.8382	23.4901	22.1354	21.7998	22.2713	18.4803	22.1904	24.2648	21.9188
Apoe	1.6789	2.03778	2.23338	4.89383	5.24926	3.24881	4.02565	4.21068	4.27863	1.47471	2.00581	2.47496	2.04943	2.0495	2.08988	1.36996	1.94099	1.95951	1.59597	1.28251	2.22794	1.9825	2.27073	2.03316	1.93209	2.57697
Hbp1	96.7804	101.21	110.273	106.388	110.505	112.822	117.431	109.157	113.703	76.626	88.5064	77.291	82.0795	84.9146	81.9914	87.8195	83.2137	89.828	88.6535	89.3337	89.8872	87.4335	89.5952	94.1262	91.3169	96.9163
Prkar2b	182.35	179.551	174.802	117.75	120.733	117.302	119.248	116.068	124.179	148.12	142.764	146.848	145.97	148.775	149.742	140.634	152.592	133.556	141.938	138.423	154.092	147.569	140.785	145.648	146.331	145.991
Cdkn1b	158.521	161.38	155.18	231.542	229.506	224.906	223.816	210.259	217.325	187.996	193.41	191.81	189.162	186.225	189.402	201.385	206.641	195.899	199.084	190.033	151.621	155.55	151.892	146.573	162.143	148.4
Klf4	26.701	27.192	29.3814	13.7796	13.7157	13.1476	14.5109	15.8162	17.123	10.7869	11.4476	10.2982	13.4413	11.8682	12.6621	10.2994	10.9632	10.6004	11.9987	11.3704	17.6129	19.1286	14.861	18.5373	17.7286	19.4498
Ap1m1	60.2779	60.3974	58.3869	63.8326	66.1839	63.4502	65.1959	65.2655	66.0975	68.2496	66.8436	67.4943	66.6576	67.7267	66.6818	69.9627	68.3328	63.3746	69.3474	67.2656	65.1368	60.6951	63.0869	62.9357	63.149	65.0404
Rab8a	50.8569	55.869	52.7161	57.0193	55.041	51.6733	58.112	56.9822	54.8787	59.8126	53.4444	59.2435	57.0024	57.2799	57.1567	55.5417	56.6877	55.9092	55.1878	54.9633	54.1525	52.3899	54.7874	49.6662	51.9535	54.2886
Hmgn2	232.643	238.38	242.956	277.27	276.931	256.686	255.037	257.134	255.736	258.751	278.713	258.28	278.644	261.463	270.586	288.711	293.239	289.006	275.146	270.475	268.908	282.844	275.537	277.931	285.809	272.102
Fam32a	49.1657	50.9349	51.0507	62.3418	62.4852	58.3119	61.5222	61.8688	58.3277	58.7675	56.9564	58.7495	57.5668	59.4789	54.2452	58.8859	59.4776	58.6405	58.0786	58.6772	56.8774	54.0427	54.0635	53.5126	56.5157	56.6338
Stard3nl	30.6535	30.6798	31.9054	34.5973	36.0413	31.0113	31.1742	33.4108	34.6717	32.9745	34.3996	32.8964	33.3032	31.5344	35.042	32.8791	33.8927	33.2601	31.0442	32.5935	33.2976	31.8725	30.0132	33.3162	32.4388	31.5398
Stk11	120.718	119.266	119.406	109.196	94.3243	88.2593	87.6806	92.5433	92.5069	106.12	97.1815	102.505	99.0898	103.453	102.501	101.614	106.107	100.296	100.649	97.3383	102.566	103.802	105.638	110.114	112.875	104.479
Efna2	3.62859	3.4529	4.10782	6.12793	6.81862	4.57786	5.79301	5.62949	5.99992	4.18818	4.61336	4.38275	4.09885	4.84428	4.90879	4.62954	4.92713	4.74407	4.53049	4.37823	4.09131	4.62584	3.99846	4.71324	4.16926	4.36964
Atp5d	118.498	129.625	117.691	132.559	122.194	108.343	94.7992	108.654	103.818	116.62	118.744	117.045	127.372	115.564	118.297	120.746	128.852	129.018	120.624	118.478	112.734	113.358	108.896	114.966	107.333	106.888
Ppp5c	41.4851	40.7555	39.8419	49.1936	47.6221	45.2372	43.7912	46.7751	43.1306	42.8256	44.6794	45.9415	42.3207	44.0177	43.6931	44.5002	46.7828	46.3063	44.1208	44.0919	40.9536	43.4117	45.0197	40.9867	43.0654	41.4555
Cdk12	108.86	108.909	108.237	84.3891	83.6174	92.3053	85.625	85.5872	89.4369	99.9787	94.8767	100.343	94.6294	96.6585	94.2893	91.7826	100.785	88.1737	92.6151	92.3064	107.025	102.986	106.03	97.1658	103.626	103.925
Lipe	11.3911	11.362	11.9247	14.0432	13.2584	12.031	13.6014	13.6509	12.1474	10.205	12.4638	10.751	11.1694	12.6231	12.0298	12.6604	11.2245	15.4698	13.3177	14.2845	13.5297	13.5007	12.5384	12.7535	12.1519	12.6607
Pafah1b2	199.735	195.57	192.669	170.943	173.442	172.679	163.284	166.867	168.145	189.353	183.481	188.149	187.471	185.06	181.965	177.576	188.226	170.838	175.866	170.123	187.835	190.015	186.398	181.544	182.074	183.525
Tbc1d8	3.30364	3.73592	3.86853	3.19163	3.30108	3.79027	4.02565	3.70722	4.32781	2.59549	3.40988	3.76401	3.48403	4.00585	3.59654	2.55097	2.78706	2.78456	2.1108	2.91882	6.92686	5.99834	7.40456	7.06987	7.72838	7.00263
Cnot11	37.3149	39.397	35.774	34.0015	35.1213	31.3067	32.2543	32.1751	33.7373	35.3931	34.1991	34.8042	35.66	34.3758	33.6325	33.3516	37.1774	34.2914	35.5232	32.1955	38.2395	36.7526	36.1343	37.4287	36.303	35.6294
Slc2a3	0.165672	0.169815	0.371647	0.523057	0.708988	0.813273	0.646822	0.842948	0.64959	0.41964	0.681734	0.257809	1.02357	0.433654	0.552324	0.580509	0.668015	0.571909	1.07219	0.536141	0.418485	0.471284	0.776212	0.239848	0.588091	0.349273
Foxj2	31.9532	32.944	31.6247	30.8099	33.119	30.6175	34.4635	30.3443	30.393	29.9661	29.0309	30.8339	31.4031	29.9973	30.2304	26.1238	30.3591	28.7146	26.7196	29.8958	27.8666	28.768	26.8045	27.3553	26.7442	27.9545
Sri	100.311	102.965	95.9742	96.4029	96.5784	98.2596	98.0884	98.8749	93.4561	97.5305	102.415	95.3466	98.137	106.359	98.7195	102.275	106.147	105.978	100.019	103.848	93.2264	86.4764	94.0172	89.9552	92.8517	95.0456
Dgcr2	152.148	153.161	164.904	178.914	169.836	170.014	150.637	161.468	155.793	165.301	171.25	164.077	162.464	158.778	154.991	167.732	163.127	170.457	154.333	163.939	170.759	174.832	169.676	171.921	162.798	164.938
Irf3	18.2513	18.623	19.3826	21.1499	20.8347	20.182	21.7483	23.9368	22.2784	19.6432	22.8161	21.8106	22.185	23.5693	23.8635	21.0219	19.2108	22.8953	22.9614	23.5717	20.5781	20.1809	20.7328	23.7048	19.2701	22.9686
Bcl2l12	7.47381	6.22654	8.01624	8.12802	8.22564	7.2852	8.00221	9.9317	8.75398	7.25558	7.82266	7.0124	9.06871	9.87488	7.92211	7.36946	8.36119	7.52864	9.36988	7.60663	7.69652	8.54001	7.8982	7.67057	7.77922	8.23509
Zfp959	9.12321	8.95103	8.59733	7.08405	8.60303	8.83011	10.0716	8.58807	10.6568	9.75063	9.50529	9.36418	9.51332	8.55997	10.1009	7.54466	9.60723	10.0428	9.69534	9.25914	8.74439	8.09467	8.88873	10.0901	7.7079	10.028
Mpnd	29.6786	27.7364	28.1565	42.2146	40.8576	38.7396	38.5382	39.2234	40.0322	40.702	37.0072	38.5166	37.9144	38.7542	36.9374	37.6976	36.5304	41.5106	35.7806	37.1929	27.991	29.6867	29.4208	30.3588	33.7608	30.5875
Sh3gl1	64.9897	65.1522	65.6853	77.2374	71.325	66.2067	74.0818	72.9088	69.4909	70.9041	73.8138	70.4849	72.8571	71.1736	74.3123	66.3252	62.9578	68.1187	66.2585	72.4399	60.0733	63.2876	60.0263	67.1406	65.8437	64.3121
Yju2	13.3229	12.4531	13.839	14.3411	12.7173	13.4382	13.3043	14.6916	12.4425	15.7499	11.6838	13.2514	14.6022	13.8335	12.8795	13.2272	13.9851	12.8915	12.6133	15.0364	12.4359	13.8775	11.8967	13.4466	12.6603	12.7168
Ranbp2	578.254	562.122	549.094	387.804	404.572	438.689	439.78	419.969	440.753	464.004	450.774	459.005	467.784	470.454	454.477	456.861	498.438	463.136	454.598	457.505	491.935	491.88	492.636	481.487	479.374	485.653
Grk5	37.9648	40.2461	42.7533	37.874	38.3142	37.7059	34.5617	37.5299	37.77	44.5477	42.1722	46.818	41.7058	43.6917	45.1025	37.8394	40.2631	39.448	37.9944	41.1289	49.0146	48.8509	48.8208	48.7035	47.0821	48.3853
Dvl3	80.7818	80.5985	85.1566	89.7666	84.6443	89.1117	82.7202	84.9235	84.1674	74.0926	82.7062	79.2674	72.311	75.0337	76.5431	81.1256	74.6393	79.1573	79.1917	77.3152	81.5149	82.9779	78.0179	86.7232	80.6953	75.0018
Abcf3	60.657	60.7936	61.9763	65.1943	64.344	64.2378	64.0177	64.167	62.7041	64.0025	63.2833	63.2147	68.1434	63.1619	66.4874	68.3093	61.5642	64.9216	69.8623	68.5923	64.4482	66.5409	64.9133	66.1702	65.9963	65.1524
Eif2b5	66.9935	69.624	65.0073	68.5136	67.4286	65.6653	63.7722	64.762	71.9007	74.6204	74.7164	73.1661	77.3659	77.1824	75.3329	71.4744	75.3502	68.6343	68.3178	71.9092	69.5927	68.7776	70.3927	68.342	71.0299	67.7294
Cyth2	41.2684	39.1706	40.839	44.7254	37.5565	40.4132	39.5921	42.7933	45.0486	39.2863	35.202	38.8775	37.607	35.9129	32.3202	34.4853	38.8696	43.4901	38.0459	38.4312	38.5231	37.5151	36.4798	40.1088	38.3877	38.5425
Car11	1.89553	2.3208	2.67208	2.68097	2.27287	2.65811	2.16011	2.92917	2.99996	1.82864	2.6577	1.70154	2.20313	2.5153	2.77031	2.22029	1.89122	3.24866	3.08897	2.60925	3.44318	2.84667	3.10992	2.95733	2.74561	2.1288
Plag1	18.1457	19.9875	19.9454	11.4487	10.5035	11.7185	12.5695	11.1284	14.2748	13.2222	11.3881	10.8812	11.3246	11.0905	12.298	12.291	11.8964	12.1507	12.7746	12.1647	14.9134	15.0531	14.6651	16.3175	17.5969	16.9373
Mrpl4	16.3557	17.9437	19.1034	20.5966	20.5641	16.9824	16.3972	19.36	18.885	18.0505	19.3059	19.181	19.9819	21.7993	20.753	21.8722	21.55	21.0389	22.2406	20.0337	18.6337	19.0117	19.3012	18.6681	19.0667	17.7026
Keap1	67.156	69.5108	71.6676	78.5992	72.3532	64.3854	62.1521	63.8467	65.3598	70.9631	68.6489	74.1973	68.1434	68.8447	71.3962	72.3247	70.1245	67.9124	64.3021	66.4696	68.4585	74.7759	69.9978	71.3918	71.1824	72.3231
Glg1	387.498	379.422	383.777	455.336	459.661	455.621	437.75	435.194	431.092	439.405	448.796	424.662	435.796	429.93	429.786	452.041	447.62	460.065	420.82	431.265	465.063	459.377	458.834	446.831	442.601	440.14
Atp8b3	11.4273	10.8681	12.6824	9.40467	7.84683	8.41736	8.1004	9.74863	8.01629	7.1376	8.57484	7.16708	6.91682	8.47749	7.48469	7.32222	6.61927	9.59127	8.28874	8.27	14.1778	12.9625	17.228	13.7701	14.1348	14.6775
Btbd2	47.1175	48.6802	54.1994	56.2152	52.3302	48.043	45.755	50.7112	45.0486	45.775	43.2754	44.7556	43.4479	43.4588	42.2836	47.0984	43.1995	50.3284	44.1208	45.6398	50.5134	49.7151	52.8192	52.8161	50.387	49.7467
Csnk1g2	169.691	174.23	179.468	176.008	174.741	155.45	156.958	164.125	158.703	162.277	164.426	162.523	162.02	163.588	162.67	177.252	171.715	166.249	165.62	162.835	142.953	146.146	139.953	146.757	142.009	137.083
Abhd17a	33.0906	38.8875	35.2555	43.1934	39.4506	31.2082	27.6395	32.1293	30.4422	34.8622	33.848	33.3604	34.7378	31.0686	32.5633	33.635	36.4807	42.9029	31.1471	32.7704	32.933	36.7526	33.4686	38.3529	37.0149	32.7163
Mob3a	51.7209	51.567	48.8153	44.853	44.1046	41.25	44.724	45.9971	42.147	45.0672	46.6852	44.6525	47.8541	46.3467	49.8655	47.0984	47.6787	47.0282	50.0414	47.4972	41.9258	42.1409	39.9353	41.1254	39.5062	41.9037
Cacnb3	65.7479	70.5863	72.0265	70.0882	69.2685	64.4839	69.4179	73.5495	71.6056	61.9379	64.7877	60.1725	61.0217	62.3701	64.6891	56.5937	53.5016	59.5587	56.2708	53.7771	65.9065	63.4909	64.0742	65.7544	65.6403	65.3205
Ccdc65	0.704055	0.679258	0.67799	0.680881	0.595277	1.03371	0.540026	0.686523	0.442617	0.530896	0.651888	0.670302	0.409885	0.186318	0.145806	0.519642	0.696766	1.08289	0.72076	0.57492	0.972191	0.711668	1.18473	0.785541	1.16943	1.28848
Fkbp11	10.4093	9.36901	10.1707	13.6974	12.8619	11.3603	12.2111	13.3851	12.0207	11.5032	10.9651	10.265	14.1588	11.3535	11.4742	13.4198	13.0015	12.0729	14.6872	12.7986	13.4801	13.2217	12.6789	13.4965	11.5363	12.105
Ddx23	170.194	168.158	164.756	146.729	147.675	140.472	146.084	144.063	144.28	163.701	149.856	157.958	157.51	151.6	160.758	158.29	155.908	149.83	148.468	145.415	145.146	156.996	148.207	151.648	154.679	135.86
Pld3	58.1116	57.7936	61.1787	65.9178	65.0475	59.4138	59.0102	61.6955	55.7697	47.4857	54.3073	50.3242	50.6721	48.6291	45.9288	52.5311	45.2898	56.2585	45.4079	46.8781	57.5213	58.5092	60.9149	59.1928	54.3529	56.8613
Grik5	10.615	9.39641	10.0502	14.0006	15.2066	13.1429	14.8753	15.6527	14.3113	11.3848	11.5836	12.3233	11.1181	12.9957	11.3242	12.7076	10.1529	12.5821	12.2529	11.7195	14.3803	13.0642	13.8712	14.1397	14.5415	13.9492
Rabac1	19.9302	18.623	20.2201	25.1075	22.8911	20.4281	16.4954	22.1518	16.1801	17.4016	17.8016	18.1497	17.5738	17.6071	18.7603	18.2347	18.0661	19.5435	17.2468	16.2304	16.4057	18.605	17.2773	17.9288	15.8635	17.5906
Etv3	37.2607	31.8119	34.8966	32.5121	35.5542	32.6357	34.3162	36.6146	33.0487	29.3173	30.1874	30.0089	29.6142	28.9725	29.1611	28.722	27.8706	30.2177	30.2205	31.5764	34.2697	34.8209	38.2569	33.501	34.2692	35.7974
Prkcsh	153.863	156.626	159.687	188.306	196.874	182.701	185.769	184.995	181.325	191.005	190.753	182.477	179.632	187.11	184.639	199.731	191.461	193.527	184.927	181.232	177.911	186.254	191.087	179.612	167.533	177.306
Fcgrt	74.1759	75.6111	80.7858	99.3525	100.548	93.7724	93.3739	93.8041	85.9544	76.0687	82.3627	78.1553	81.0441	73.5137	73.4153	78.9982	77.5917	87.937	79.1234	76.51	78.2617	81.3718	82.3796	79.6523	78.0836	78.0116
Nosip	24.9705	27.2835	26.9202	28.3417	25.4244	23.4308	25.7748	23.6672	22.3691	26.4963	25.3236	26.4559	23.8246	24.9697	26.5437	25.5097	28.1836	24.2443	25.6823	24.0189	26.6948	28.67	25.0907	25.8802	27.7624	28.7224
Pih1d1	24.7538	24.3386	26.6044	25.1082	25.0582	20.038	22.1905	25.4064	22.5812	21.1808	23.1724	22.7424	22.4952	21.9422	24.5466	22.0659	20.5596	23.155	22.1932	21.7169	23.5778	26.0282	25.9113	26.5744	24.9202	24.2547
Rps11	235.256	235.36	228.119	232.053	233.89	219.235	228.919	227.239	216.341	256.836	250.425	248.988	263.143	258.001	253.896	253.859	253.861	237.203	245.213	235.491	223.561	223.105	210.431	221.011	221.221	204.028
Supt5	138.577	138.372	140.076	133.922	134.559	127.134	136.312	133.624	128.266	128.19	129.68	129.754	129.63	129.638	128.25	133.502	123.87	127.319	129.994	128.269	135.722	139.035	139.6	140.515	139.169	138.116
Paf1	36.0219	36.7675	37.6238	38.2507	34.2628	35.4959	33.569	32.8395	34.9518	35.9378	36.8758	38.5361	33.9119	37.6169	34.6475	33.3654	35.0901	34.8995	35.0281	34.6271	35.9284	35.3905	34.476	36.8446	38.3655	38.6217
Timm50	22.8005	20.5476	21.0576	22.5967	22.8911	17.327	18.7045	20.5499	16.9178	22.2386	22.4149	20.8309	21.1091	22.6377	19.8296	22.9587	19.4597	23.7719	20.3357	19.8568	21.6718	22.4684	21.4732	23.0117	22.8801	20.5037
Med29	7.90708	6.73598	7.0192	7.70247	6.65627	6.20227	6.6276	6.17871	6.09828	6.42974	5.81685	7.21864	6.96805	7.68564	6.65846	6.89706	7.81373	6.80671	6.17795	7.51818	6.40026	7.62501	7.40456	7.11607	6.86402	7.05865
Bicd1	19.3466	16.3954	18.6701	17.7489	19.3367	20.2162	21.0233	18.2413	21.1101	23.7317	21.1094	21.6679	20.6012	20.8874	22.2651	20.6227	21.0506	18.4603	20.4123	19.6922	20.1514	18.7457	18.4699	17.3538	16.6878	18.2047
Ncstn	139.94	146.379	148.339	153.881	147.144	148.965	147.932	149.472	145.774	146.348	149.591	140.255	143.726	144.777	141.052	141.644	149.937	141.867	137.399	142.472	152.798	156.513	150.759	157.073	157.479	149.03
Pex19	86.9778	85.813	84.9508	101.919	97.7336	96.4305	94.9517	98.1443	94.6839	92.8478	98.4128	91.3121	96.9042	92.9486	89.1179	95.6159	91.4288	96.8925	92.8086	93.3188	86.5736	87.3653	91.3723	85.855	87.3565	83.5273
Phyhip	4.11601	5.03783	4.30723	6.55348	6.11511	6.20227	5.94029	6.36178	5.26222	4.95503	4.71365	3.86713	4.81615	4.89086	3.74234	4.53506	5.17597	6.29105	4.83939	5.79342	4.01029	4.42251	4.78828	4.15874	4.11841	4.14555
Impdh1	27.7289	30.227	28.9542	29.4055	29.7638	27.6641	24.1048	28.1017	27.9832	34.9212	31.7921	32.7417	32.7908	32.8852	36.9374	29.0527	31.7028	28.877	28.47	32.1071	31.3937	33.0925	31.2473	30.6823	30.761	27.6184
Dusp3	50.8675	46.7567	49.5506	31.9839	32.3305	31.0107	33.0075	34.8607	32.7237	28.6138	29.8481	30.1943	28.5442	28.6724	29.2749	24.467	27.3613	27.8193	25.0032	29.3555	30.843	31.7586	31.1755	33.334	28.1822	29.8251
Ess2	46.2518	46.0241	44.1835	49.3057	47.1268	46.2753	47.1498	45.8266	45.1511	45.8912	46.5472	44.2868	46.6241	46.3507	44.0271	49.016	45.9401	46.7549	46.4478	44.3785	49.2302	42.9875	46.9303	51.2301	49.1934	46.0514
Slc25a1	113.353	109.87	104.769	125.154	120.895	122.569	115.271	113.322	121.867	142.87	136.195	135.246	132.752	133.87	135.453	127.926	138.059	140.878	129.479	126.748	99.1635	104.259	94.3835	108.497	108.858	96.8043
Dgcr6	8.17929	8.1794	8.19571	12.4266	11.0397	10.1402	9.99049	10.6869	8.92611	11.2078	11.5589	9.48736	10.5041	10.5736	10.8139	10.3696	11.0488	10.7021	10.478	9.99476	9.17506	9.07793	9.00948	9.10303	8.77109	8.18176
Ddr1	95.8056	91.2471	98.0693	102.345	96.8136	90.5236	85.3733	96.5709	89.9004	96.6231	99.7389	100.133	98.0138	99.2146	95.8429	88.906	87.3446	95.8096	83.5052	85.0439	110.708	114.477	116.153	114.735	109.214	112.154
Ier3	32.9281	35.2648	31.9453	20.9371	20.2394	17.5239	63.1831	63.7093	61.032	20.292	19.9578	17.4279	25.5154	25.0132	25.4674	18.8016	18.2154	14.7479	67.2881	61.8702	32.8925	33.855	32.6294	52.2616	46.3703	48.9624
Fosb	1.78722	2.66043	2.31314	3.23418	3.67989	2.95346	9.86775	11.0301	12.4916	1.76965	2.35683	2.32028	2.56178	2.32898	2.28429	2.88165	2.48845	2.37204	7.8254	10.3486	2.06591	2.99917	2.91246	3.3732	2.74561	3.58534
Klc4	15.0559	15.0003	15.7134	22.8095	21.3217	19.8374	19.7355	21.6026	21.4423	14.0982	18.0523	15.417	15.0633	16.3494	16.6218	16.3451	14.9307	18.8216	19.3061	17.2918	17.5805	17.4359	18.7089	16.6812	17.3888	16.3021
Ercc1	14.7851	12.9625	13.9187	13.8304	15.0443	13.2906	11.8315	11.4421	11.6556	12.5055	13.6897	13.406	13.6799	13.741	13.1711	13.8414	12.2432	12.6852	14.2093	12.8694	13.2866	12.505	11.4524	13.5852	12.9145	12.7168
Homer3	38.8855	37.3026	41.158	53.7045	48.2715	42.1853	43.5458	40.871	44.6551	32.7976	39.364	36.712	35.1989	35.8197	38.1039	35.1467	31.9517	37.54	33.9272	34.1856	38.5231	40.9717	35.2457	40.7557	34.1167	37.4781
Crtc1	43.7055	44.884	44.6649	67.2352	63.8569	61.3286	61.405	65.0824	56.4583	57.5137	56.8115	56.9757	59.9448	56.8281	55.406	61.9327	56.9768	63.8903	59.5636	59.3069	58.657	60.1359	61.7541	60.7177	59.4708	59.8317
Rnf215	12.9979	12.5097	12.8021	13.5325	14.1784	13.9797	12.4206	12.5405	12.5408	13.2134	12.0349	12.9936	11.4256	13.0423	13.9001	12.6131	11.5962	12.2211	12.9737	13.3116	14.0968	11.7425	15.6977	14.3708	14.1348	15.5178
Sec14l2	0.108316	0.226419	0.319054	0.382996	0.216464	0.590692	0.392746	0.228841	0	0.412919	0.601743	0.515617	0.409885	0.512376	0.291611	0.283441	0.49769	0.567226	0.36038	0.309572	0.364572	0.355834	0.641729	0.739332	0.305067	0.504189
Aven	15.4393	13.9952	13.6887	14.6162	12.9956	15.1252	12.7118	13.1192	14.5632	16.6752	14.7951	15.5221	14.8647	15.7488	16.0342	15.214	15.1666	14.704	13.0512	14.6013	15.6497	14.3899	14.2736	13.1921	14.747	13.7638
Cp	183.542	177.683	177.873	30.129	32.3073	32.4388	33.3834	32.2208	31.4258	34.1543	35.202	34.4948	36.9409	31.1152	35.285	31.8871	31.9517	31.9194	29.5512	30.7803	188.929	175.629	174.007	171.71	178.414	176.242
Crot	68.6424	70.5653	69.5297	71.6555	77.1534	79.5539	75.8151	72.3366	77.8568	69.8309	78.4702	72.1014	74.4729	69.6969	72.6177	73.9575	80.0287	76.2223	76.2196	79.8434	71.5245	72.1142	73.4876	65.8705	74.2566	73.5869
Rps6ka1	8.71945	10.0757	9.8508	13.3197	14.2325	13.4382	13.8443	13.3643	13.6228	13.5673	13.5392	13.3029	12.8602	13.8341	12.2963	14.172	12.492	14.5932	12.2529	14.5941	15.4853	14.9959	15.6977	14.9253	15.5584	14.8456
Snrnp200	298.038	307.093	298.087	300.331	302.622	316.894	303.393	293.085	292.401	317.902	314.606	317.24	314.682	315.039	313.456	331.634	325.713	332.879	317.786	313.598	325.001	321.523	322.165	314.991	303.807	311.174
Ciao1	36.3401	38.4913	38.2865	37.6612	40.2082	34.457	33.9726	36.9349	33.2946	35.9829	36.2049	35.6292	33.7643	34.4689	34.7017	38.0283	36.3811	35.9415	36.9647	36.618	37.875	38.9892	38.2569	35.3955	36.1505	36.0775
Taf6l	25.7792	28.359	27.678	32.1291	32.2532	30.0269	31.567	32.9073	34.8192	28.7864	30.6889	28.823	29.358	28.6465	27.4601	27.541	28.7665	31.249	30.5293	28.6575	26.4922	29.28	26.1628	29.2498	26.49	26.666
Insig2	64.2314	64.6994	63.8508	72.0457	74.4096	70.5877	68.4361	71.3526	71.6548	79.5164	79.5304	82.6535	83.5141	80.6759	81.9914	82.623	87.9916	70.9032	85.5646	79.162	71.051	74.2676	72.3179	68.6655	74.4365	72.7713
Kpna6	176.122	169.532	172.377	158.165	162.24	154.466	157.855	158.45	161.211	157.518	161.27	158.346	158.113	160.28	160.629	158.963	160.853	164.031	155.774	154.83	174.63	163.574	161.738	163.498	164.33	160.22
Man1a	49.013	49.4727	48.6159	75.4501	75.7625	69.7509	73.1981	69.4304	69.3433	47.8986	55.2099	50.6852	47.393	50.4923	50.1571	46.2954	46.0861	58.5274	45.2535	48.5586	56.1441	58.6109	60.3225	56.4665	54.6071	55.7969
Itpkc	8.88192	8.43413	8.13589	8.21313	7.19743	6.69451	7.51128	9.47402	9.14742	7.84546	8.67513	6.90927	8.24894	7.21984	7.29028	6.9443	7.71419	7.32237	9.21544	7.60663	8.70921	7.37084	8.29311	9.14924	8.79611	8.34713
Coq8b	7.75708	8.32715	8.35114	9.53821	10.1242	9.49727	9.04287	9.52741	6.8649	8.57368	8.13528	7.88717	8.46037	8.94191	6.51304	9.14129	8.21359	8.52636	8.26734	7.70098	7.48617	7.84273	7.38551	8.47609	8.05111	8.68589
Brd8	175.228	167.404	161.819	168.762	169.619	176.678	185.173	182.616	185.56	181.31	180.661	179.896	183.606	193.603	188.766	195.063	191.933	181.658	206.206	197.405	184.762	179.581	187.481	193.725	200.865	197.229
Kif20a	214.466	209.268	206.069	185.966	179.557	182.376	177.472	181.746	175.375	234.715	220.138	236.256	221.594	230.662	230.908	239.886	252.677	220.445	231.313	226.739	199.299	203.893	193.654	200.96	205.361	198.202
Farsa	31.6436	35.5239	35.1766	33.7724	33.0957	28.3689	30.8996	33.5135	32.3879	37.6196	34.2576	36.055	33.5445	35.6868	35.6371	37.1063	34.4844	32.585	34.8603	35.3563	38.2188	37.0156	34.3558	38.5586	36.5113	35.5847
Gcdh	19.3886	19.2457	20.1403	24.1713	25.8675	24.5629	23.172	25.2641	24.8849	23.6544	23.3677	24.8012	24.5931	24.3146	24.6898	24.8011	22.0477	23.3078	23.8366	24.1466	27.0593	25.2642	24.1389	24.5828	25.6765	26.8901
Mast2	109.508	111.398	111.789	94.8978	85.9363	89.7852	91.9027	94.374	95.3594	109.011	101.243	106.836	104.572	107.785	106.244	94.622	94.2624	90.3436	90.4554	90.6162	96.4495	91.2968	98.1845	98.9781	93.0456	90.0258
Dnase2a	34.9573	32.9	38.1442	43.9712	41.0165	38.5961	41.6838	37.3665	37.0897	30.0486	32.77	33.1474	31.0668	30.1921	30.611	29.2094	30.1612	33.0961	32.6557	30.1961	33.988	35.0294	34.2666	33.9687	32.7131	34.2099
Rad23a	36.3401	37.3026	39.3633	48.1723	45.7822	44.4004	41.4838	47.9193	45.1961	48.9014	45.6322	51.4586	45.5997	47.418	47.484	49.4132	47.5791	45.0687	47.9306	44.313	43.141	45.4959	44.6742	45.2841	45.4551	42.2398
Calr	1028.73	1031.34	1044.3	1069.71	1028.48	1045.77	1009.55	1037.02	1035.48	1230.79	1227.15	1283.73	1201.48	1266.83	1254.27	1357.59	1375.27	1287.55	1312.04	1292.15	1099.87	1144.16	1134.48	1109.74	1124.12	1124.01
Syce2	0.27079	0.679258	0.478582	0.25533	0.216464	0.492243	0.196373	0.457682	0.442617	0.648873	0.501453	0.206247	0.153707	0.279478	0.145806	0.330681	0.248845	0.206264	0.36038	0.353797	0.40508	0.203334	0.444274	0.369666	0.508446	0.504189
Nfat5	579.113	573.094	573.716	574.627	592.606	622.02	635.445	590.875	622.523	570.265	563.169	562.248	565.119	557.404	567.809	561.924	594.971	561.369	595.844	593.383	592.124	570.887	582.839	590.023	618.679	624.178
Nob1	19.2803	20.2645	19.1831	19.8732	19.9688	19.099	17.171	18.6734	17.6555	22.5336	22.6155	23.1512	22.6813	24.7338	20.9474	22.0612	20.7039	21.503	22.5495	20.676	21.0236	23.3325	22.2631	22.9655	21.2022	21.232
Nqo1	45.8719	46.6424	42.2747	55.4918	56.2266	54.7375	50.8116	52.8623	51.8354	56.5109	56.6641	57.0273	59.5359	58.1779	60.8982	66.5614	62.3605	56.671	63.2725	57.4477	62.7874	65.1684	57.8543	63.8136	65.2336	57.0854
Ppfia3	6.98639	6.84919	8.21565	9.48978	9.90324	8.81116	8.00221	9.38248	8.06547	7.78647	8.57484	7.42489	9.32489	8.66381	8.40812	8.50323	7.91327	7.83803	7.41354	8.84492	8.22312	8.54001	8.29311	10.2582	9.86385	9.46755
Gys1	54.2434	53.0198	54.0171	44.8	44.2386	42.6001	44.2357	44.5093	41.7228	49.973	49.999	47.5528	50.3391	48.9846	50.5809	52.5989	45.7364	47.7335	46.4046	46.1559	51.4833	53.6175	55.815	49.0804	56.5535	52.9789
Ruvbl2	34.9319	37.5856	36.8907	34.0866	34.526	32.4388	33.8253	34.1431	34.1307	40.584	38.9127	40.0119	43.4479	40.5708	43.7903	42.0437	40.7608	36.2509	39.127	39.7137	37.0648	39.3959	36.1343	34.5176	33.5066	34.1728
Lin7b	0.216632	0.283024	0.358936	0.595771	0.487044	0.590692	0.44184	0.549219	0.344258	0.471908	0.501453	0.773426	0.35865	0.465796	0.631824	0.283441	0.398152	0.825056	0.36038	0.707593	0.445588	0.406667	0.39491	0.323458	0.508446	0.896336
Bax	34.7381	31.6222	33.1478	40.105	36.1685	32.7358	32.322	35.0732	28.6224	30.7385	30.1362	32.2517	32.5813	27.6972	33.0504	33.0812	32.9849	29.9394	30.0611	27.9279	31.091	34.2547	31.5314	33.7979	32.5434	28.8265
Tfam	68.2085	72.7939	67.537	54.9339	57.824	59.6517	57.6311	60.0469	60.9723	65.8798	61.7683	64.6584	64.352	65.6736	64.381	66.7031	68.3217	62.1886	67.5922	64.6921	65.2513	62.5083	60.9604	62.7413	60.5978	64.8103
Zfp81	27.2858	27.2012	28.4857	26.3244	26.1381	26.474	29.6443	26.5467	29.8401	27.1769	26.5518	26.7506	25.7281	28.0519	25.7017	24.087	28.7748	25.8759	26.6367	28.5663	27.4999	28.3874	27.3038	26.9472	25.6159	25.6184
Efnb3	1.84137	1.69815	2.15362	1.61709	1.73171	1.87053	2.11101	2.24264	2.4098	2.18257	2.50726	2.11403	1.99819	1.35081	1.79827	1.36996	1.09492	2.32047	2.57414	1.50364	2.18743	2.08417	2.71501	2.63387	2.03378	3.69739
Mmd	138.578	136.464	137.298	103.149	104.063	98.1461	101.458	103.505	103.955	116.876	118.833	121.412	126.123	120.813	121.772	109.453	120.857	102.203	118.737	108.594	82.8138	81.9328	80.8937	77.9355	81.5994	76.6157
Hlf	0.974845	0.396234	0.638109	0.212775	0	0.0984487	0.245467	0.137305	0.245898	0.0589884	0.150436	0.103123	0.102471	0.186318	0.243009	0.236201	0.099538	0.25783	0.257414	0.265348	0.810159	0.559167	0.592365	0.739332	0.762669	0.616231
Fam162a	76.4712	81.511	72.9039	53.747	52.4926	48.043	49.6824	50.0704	47.4584	55.98	56.263	61.5131	62.0976	60.5535	57.1072	69.2068	71.3687	60.5385	65.7951	57.492	57.2783	60.4917	59.0884	62.335	60.7593	57.3095
Rpl8	625.525	646.258	607.2	662.71	657.185	609.939	600.264	636.132	579.041	701.903	675.457	710.211	730.416	701.675	706.039	792.501	754.249	675.257	706.808	680.263	667.085	681.269	648.837	663.458	627.27	615.335
Ssbp2	40.4754	39.5557	38.9097	35.1303	38.367	36.7313	40.9986	36.5666	38.8132	34.8753	37.0167	33.6627	33.3947	34.7197	34.5645	37.3409	35.5195	37.356	36.9453	34.6366	42.5549	41.7954	44.128	44.0063	43.7582	42.5847
Fancl	15.2184	12.17	14.4372	17.2774	18.67	17.2285	18.0663	18.9023	18.1473	19.9971	20.008	19.7481	19.0084	18.9113	20.8016	18.7071	19.6587	20.317	20.8506	18.2648	14.2588	15.4025	15.2534	14.9253	14.3382	14.5655
Gstm5	27.2415	23.491	24.966	26.8948	27.8698	27.0242	25.1849	27.7813	29.3111	24.9521	26.5268	26.0387	23.6709	25.9448	26.2936	27.1631	24.8845	29.5989	26.7196	23.7928	27.2619	28.3142	27.2982	27.8636	25.7274	26.4979
Gstm7	0.974845	1.24531	0.917281	1.78731	1.51525	1.42751	1.27643	1.60189	2.31144	0.884827	1.05305	0.670302	0.666064	0.745274	1.06924	1.181	1.29399	1.34072	0.926692	1.32674	1.05321	1.27084	0.691093	1.43246	0.610135	1.12042
Stat3	126.173	123.578	119.931	122.804	122.197	118.289	117.824	113.675	111.69	110.366	109.707	107.821	107.264	105.28	106.1	98.7379	100.133	106.647	99.4627	99.5153	113.817	113.074	110.529	109.381	107.537	104.208
Stat5a	24.5176	26.1167	26.5811	39.9388	36.1778	34.4403	35.1297	31.1495	32.2657	34.5127	33.5081	31.7524	35.6936	32.1953	33.2269	33.3833	29.9943	36.6564	29.7625	31.7587	31.0753	29.9127	32.8463	31.8771	31.3301	32.2758
Cavin1	503.941	520.029	521.454	606.027	577.959	505.731	495.793	503.679	496.567	653.769	625.061	639.984	649.925	620.627	626.187	597.021	623.356	561.038	576.711	553.073	426.387	456.128	415.988	428.998	427.552	417.132
Map3k11	23.5588	25.8118	24.0487	28.8949	26.3545	24.8583	24.6448	26.2252	25.3275	29.2583	30.037	28.1011	30.5365	29.9507	28.5779	26.549	27.8706	27.8456	31.3016	28.4364	28.1936	28.0092	28.3842	28.1408	25.9816	25.6576
Akt2	81.2912	79.077	86.9822	95.6407	93.2097	83.7798	83.8229	88.4242	84.9825	80.1063	86.775	84.6128	83.8216	86.1723	87.1918	83.8513	85.4533	85.1355	82.5506	83.6287	84.2566	85.0443	80.068	81.4652	80.3073	85.5323
Dnaja3	63.2027	61.4729	61.0191	61.0245	60.3915	60.7921	57.6355	58.9037	60.7373	61.7609	62.13	65.2771	65.7354	66.5162	65.127	66.3253	62.0121	61.4151	61.1105	61.0742	61.8558	60.5426	63.6299	59.7476	61.6236	58.598
Hmox2	62.9858	65.4352	63.1329	71.6627	68.6733	71.08	72.7072	70.1169	68.4581	66.539	70.7048	68.474	68.8095	70.6147	67.8968	70.1989	65.496	67.4483	67.1337	67.6636	63.719	65.6259	63.9754	64.0447	61.6745	64.8723
Cdip1	88.7268	87.0337	86.5345	103.252	100.782	101.213	105.067	102.276	103.306	97.938	99.9176	99.163	100.945	98.0199	98.7818	101.56	103.202	103.457	105.424	107.359	85.4968	80.3721	81.35	93.9762	90.0399	89.3456
Map3k20	93.3404	92.8104	91.9382	75.1703	75.5663	77.6099	74.3529	68.7219	70.6622	80.6083	84.0942	74.2353	82.2109	76.2084	79.9626	79.603	80.2891	76.0498	68.5935	71.0793	92.385	91.5024	92.4205	84.6776	86.9351	89.6203
Cwc15	61.3611	61.5861	58.6262	58.343	63.5322	60.4475	58.9611	60.3683	60.6385	67.5418	62.0297	62.3897	62.1489	63.8141	65.5153	66.089	64.6997	61.1057	65.5377	63.2412	61.0455	62.6776	60.5693	58.8693	60.861	63.0236
Col5a3	5.0367	4.86802	5.34416	8.76634	10.1738	9.1065	10.015	10.3894	9.83593	6.25277	7.22092	8.66237	7.94153	8.47749	9.28296	5.71606	5.32528	7.8896	7.2076	7.69508	6.92686	6.96418	7.55266	7.48574	7.0674	8.34713
Dnmt1	433.283	436.12	436.045	434.296	429.91	430.379	409.763	422.454	413.26	474.968	457.985	475.925	455.237	465.654	473.402	462.89	468.804	458.834	445.676	452.901	457.703	461.71	464.943	458.525	450.243	453.017
Ppan	21.8609	19.982	21.6736	17.2482	16.5404	14.2198	15	18.7731	16.6906	22.9714	18.6681	20.1826	24.0815	22.9953	23.8244	20.3634	21.5411	16.2735	21.7006	20.5862	19.8862	19.7228	20.5231	22.9319	21.2373	20.0831
Angptl2	108.316	114.455	108.638	68.003	71.2167	60.4967	64.6068	66.547	59.114	75.4462	77.7251	74.352	82.387	73.5958	72.9514	77.9935	72.9613	72.7081	73.1572	70.3613	81.2995	83.4176	73.1571	81.4652	75.0466	75.3482
Cacna1e	0.849656	0.353702	0.618587	0.641307	0.413968	0.483195	1.00442	0.445721	0.46742	0.340512	0.371657	0.387698	0.452923	0.254533	0.1015	0.201362	0.54966	0.247191	0.622402	0.85132	0.563091	0.58061	0.234695	0.578362	1.00221	0.582303
Cacna1b	0.935921	0.868485	0.800107	0.725372	0.54671	1.01145	0.787408	1.26186	0.86344	0.966651	1.28387	1.39247	1.0814	0.889318	1.02505	0.807077	0.746679	0.93296	1.4309	1.24147	1.43134	0.541744	1.19564	1.24794	1.59866	1.52211
Trmt10a	22.9474	24.2436	21.6203	14.2939	14.6526	14.5636	13.5768	15.8998	13.6547	18.1764	19.0131	19.674	20.2098	19.2506	20.2235	19.0079	18.8324	17.249	15.5469	17.6852	17.8141	17.8673	17.7625	16.2462	16.8177	18.1739
Etv1	34.0651	30.6022	31.0693	12.601	12.5487	13.2856	12.4581	13.7142	13.0653	20.2543	18.2132	19.3375	20.1528	19.6752	18.0117	18.885	21.0425	14.0281	18.1213	18.1694	16.3945	17.6798	16.8534	16.412	16.5106	15.5519
Kifc2	2.00385	1.47173	1.55539	1.61709	1.89406	1.6244	1.66917	2.74609	1.96719	2.00561	1.45421	1.0828	1.28089	1.02475	1.79827	1.55893	0.945611	2.16577	1.59597	1.45941	1.4988	1.77917	2.76437	3.23458	2.54223	3.24922
Psap	1777.14	1818.49	1891.27	1574.83	1567.42	1433.76	1422.53	1439.55	1391.64	1212.57	1328.6	1216.55	1240.42	1205.57	1227.15	1233.3	1209.83	1308.74	1163.93	1177.92	1578.43	1616.81	1621.8	1542.66	1541.81	1549.77
Ikbkg	116.843	110.087	109.777	80.3156	83.7421	81.4177	83.098	81.1368	79.5663	74.0025	79.6668	77.9034	76.2866	72.6993	75.7553	78.1215	77.2478	80.8092	78.5278	74.9697	124.761	125.105	130.43	126.975	127.768	130.633
Wars2	21.9606	20.7847	20.9306	23.106	22.645	24.8654	24.7307	23.6599	25.7722	22.796	25.9958	22.9455	23.7989	25.4162	25.1878	23.5203	26.1073	26.473	22.6107	26.0071	22.0262	21.8446	21.3404	22.4929	21.0455	24.8308
Atn1	162.691	158.532	172.648	169.975	152.899	143.538	160.82	165.338	159.584	163.377	152.546	152.52	155.447	155.542	164.323	151.877	142.536	145.946	157.15	140.731	147.83	148.026	152.801	156.341	155.788	143.466
Phb2	76.5253	79.1336	76.4135	86.6421	79.0636	75.5594	70.0071	73.1834	77.1629	90.6062	89.409	92.3986	96.8867	93.0667	82.526	80.3083	89.7832	83.7432	87.9328	82.6558	74.2916	75.8943	63.7286	76.983	74.3856	67.6734
Ptpn6	0.595739	0.849073	0.837518	2.5533	2.27287	2.60889	3.09288	2.79186	3.04914	2.30055	2.15625	2.16559	1.38336	2.5153	2.04128	2.17305	2.63776	2.62987	2.57414	2.25545	1.29626	1.22	1.23409	1.24762	1.27111	1.28848
Eno2	10.5608	9.90585	9.25258	12.7665	11.2242	11.4693	15.0693	16.2019	12.9777	7.49153	9.42731	8.55925	8.45389	7.96511	8.11651	7.27498	6.52407	9.69441	10.1421	9.95034	9.07379	10.1158	10.4609	10.9052	11.1343	11.0922
Emg1	46.794	45.2366	44.1987	47.5883	46.3235	47.8953	47.6375	47.0549	46.4748	49.7899	50.4051	50.7797	54.1652	53.7994	55.6437	51.5273	52.9044	47.4923	49.6971	50.1685	46.7604	46.4726	45.3211	48.3017	43.021	43.7553
Lpcat3	47.9299	53.2652	52.963	63.8751	60.177	59.7091	57.4392	62.7024	58.4254	68.0137	71.106	73.063	66.094	71.5463	67.6538	69.9154	65.695	65.9529	68.3693	64.2583	45.4499	46.9192	44.0818	47.1324	48.6583	40.4472
Atp6v1f	49.338	51.7369	50.0118	57.4493	56.443	50.6026	51.4007	53.1369	50.4092	45.6571	48.3902	49.8602	46.9738	44.1109	50.9834	48.8463	43.3488	48.0595	45.8712	45.5513	46.1386	46.1567	50.351	46.0234	44.9466	47.4498
Clcn5	92.0687	92.1527	89.6144	101.366	108.232	103.617	100.789	99.912	108.244	103.348	104.302	102.505	102.984	98.283	104.008	105.676	110.836	102.513	100.392	100.346	88.7935	84.4343	86.4359	79.9403	81.9615	83.8634
Clcn3	41.4428	45.2931	38.777	44.0157	47.7327	48.4017	51.6675	49.4877	52.4296	49.2667	47.3019	48.5778	49.9804	50.4503	49.4961	51.2009	54.0139	49.0683	56.0141	56.1486	51.2847	49.2009	50.423	51.3621	57.4343	58.7454
Hif3a	0.595739	0.339629	0.558345	0.595771	0.324696	0.639917	0.343653	0.411914	0.639336	0.412919	0.250726	0.360932	0.512357	0.465796	0.291611	0.283441	0.447921	0.206264	0.36038	0.619144	0.526604	0.660834	0.345546	0.554499	0.457601	0.616231
Utp20	174.931	180.626	170.694	114.601	120.733	121.555	124.795	118.233	113.412	144.758	136.849	136.587	147.303	143.754	146.522	141.957	147.018	125.46	132.105	136.919	169.004	160.735	155.155	156.094	151.008	159.492
Spic	0.657622	0.459983	0.323571	0.225375	0.218306	0.448675	0.297929	0.419759	0.601216	0.355864	0.154132	0.467886	0.259203	0.422981	0.439282	0.429444	0.401905	0.468138	0.530604	0.44737	0.450568	0.309029	0.550183	0.476058	0.51537	0.675217
9330159F19Rik	1.61609	0.689519	1.32402	3.32222	3.87113	3.97567	3.57495	2.93338	2.63505	1.53717	2.39391	1.64419	1.10392	1.29274	1.26554	2.13413	1.98686	2.49032	2.05353	2.79552	1.92751	1.44029	1.59688	1.72263	2.09089	1.17465
Cul3	152.726	141.625	137.473	130.984	135.885	152.103	145.316	141.149	148.326	158.915	149.684	151.901	152.836	151.337	149.013	151.121	159.111	148.458	152.338	152.752	146.396	134.963	135.306	132.664	140.585	134.618
Il11	0.665909	0.345179	0.489998	0.88332	0.331114	0.653679	0.791615	0.92759	0.719892	0.3932	0.659008	0.364279	0.159115	1.0375	0.64955	0.622559	0.557209	0.527554	0.572975	0.404723	1.06141	0.620577	0.948248	0.99042	1.19732	0.799788
Large1	34.9875	32.9452	32.7838	32.6398	31.2793	33.1342	33.5806	32.5884	34.2798	35.8707	34.7014	33.464	34.0758	31.3021	34.606	31.7538	31.505	34.0396	30.8902	29.1888	36.2146	35.7362	33.1237	30.6367	32.4421	32.4369
Ddx56	35.0403	33.9629	35.096	33.661	29.2227	30.5191	30.7815	31.992	31.475	40.584	37.96	37.5369	40.4762	37.1705	38.0553	37.4142	36.0825	35.168	37.2221	36.1315	32.4469	35.5834	33.7648	33.9631	31.9304	33.5566
Tmed4	50.4753	49.8689	51.6868	56.2578	54.0078	51.4887	50.0261	46.1344	50.0649	45.5981	47.5878	41.4041	43.8577	46.3001	44.8109	45.2561	41.4078	46.9766	43.3486	45.4187	47.3943	48.4442	49.1169	47.918	47.7431	47.1137
Bid	72.7343	74.8316	70.192	51.7895	48.5421	49.6181	48.1605	51.9011	46.7207	64.7103	61.9795	62.0288	64.1471	59.5753	61.0926	58.5306	56.7366	54.5053	52.1522	51.8312	63.6785	62.3218	59.0391	67.8337	67.064	65.4325
Ralb	76.2556	71.4964	75.1391	80.3051	78.799	77.3817	77.3798	81.2897	77.5578	78.4579	80.3902	76.7786	81.8783	87.5241	80.6866	78.801	81.0856	79.007	78.1545	76.6869	68.5404	69.2901	67.6785	68.761	66.5068	64.932
Ppp1cc	213.541	203.263	204.169	231.753	218.448	218.353	218.754	217.177	232.628	235.703	215.033	216.953	217.988	219.913	217.597	231.728	253.585	228.833	230.877	214.548	200.542	198.652	189.583	200.367	214.921	198.165
Dnajb11	144.331	148.305	149.198	129.24	132.368	124.242	125.973	121.469	124.312	140.157	131.917	141.949	136.832	143.186	133.995	143.639	146.122	135.767	140.754	137.804	139.104	147.671	141.921	139.826	140.484	145.094
Tbccd1	35.0403	30.9641	36.6922	32.2579	33.8766	35.0477	33.4829	34.0515	36.7389	30.497	32.0439	34.0839	31.8188	32.6523	31.205	32.7391	34.5411	32.6928	32.6401	32.7277	31.8402	30.8059	29.521	29.6205	30.9655	31.9891
Zfp324	12.348	11.5474	12.6425	12.0856	11.9596	11.1247	11.4387	13.6847	12.5408	11.0308	11.383	11.6014	12.0404	13.3218	12.5879	12.6604	13.0892	13.0978	11.6351	11.808	14.0563	12.9625	13.6738	13.5852	13.1179	12.6607
Gab2	22.259	19.9249	21.8552	14.6815	14.449	15.5057	16.0535	13.4101	14.508	12.2696	12.3859	12.117	12.6552	11.5517	11.8589	11.3376	10.0036	12.0149	10.8629	11.0561	18.8362	19.4692	21.6213	17.1895	17.8973	17.8147
Coro1c	164.439	172.814	171.686	126.354	126.6	123.802	116.173	117.709	115.507	141.764	133.901	135.37	139.354	138.204	142.034	134.705	136.628	121.433	127.919	121.253	144.656	146.658	141.557	141.965	132.073	135.563
Tax1bp1	191.314	185.077	176.932	152.956	157.948	164.76	162.258	155.566	159.4	167.291	156.181	163.561	165.565	162.796	166.213	165.562	165.778	157.018	162.851	156.152	167.711	166.159	160.542	162.459	162.771	163.493
Ndrg2	2.84093	4.10745	3.85094	3.2075	2.88909	2.11665	3.58381	2.98922	2.86553	2.47751	2.28612	2.18272	2.61302	1.77003	2.6245	2.78717	2.92706	3.11217	2.95241	2.46048	4.77994	3.53205	5.23256	4.96777	3.73573	4.14077
Mettl17	9.20068	7.44992	9.2476	9.15187	9.04861	9.83237	11.2194	11.4198	9.25519	8.42115	9.40372	9.12152	8.91888	10.2981	10.9987	8.21835	8.57028	9.15541	11.1053	9.75095	8.7064	8.56097	8.39933	11.1956	10.0243	10.5337
Arhgef40	210.914	207.006	217.302	245.273	232.284	218.959	218.563	231.67	222	225.02	234.678	221.291	233.194	226.245	236.381	237.476	224.437	238.381	240.216	239.073	181.292	182.427	185.697	201.535	184.333	199.524
Pnpla6	47.174	49.9269	48.0078	51.6629	50.9791	51.0967	56.4113	62.0372	57.7196	46.927	46.1634	46.4616	50.8567	51.2434	54.7273	51.4454	46.9365	49.762	56.5477	61.1593	60.7215	58.1547	62.2322	65.4802	62.6492	62.2463
Mcoln1	33.5135	32.3567	33.3771	42.0293	42.9338	39.1778	43.1818	45.5033	41.2854	27.8672	33.582	29.2216	28.7982	30.9092	30.0021	29.9261	29.4023	34.1956	33.4011	29.434	31.5704	29.6755	30.8664	33.316	30.1477	32.3937
Arhgef18	37.9819	35.8727	42.2115	49.3459	47.7923	49.6443	45.3272	50.4117	46.0528	51.0431	47.9314	45.3888	55.0566	50.2402	49.9295	46.7975	45.9592	47.3736	44.7107	44.8778	48.7567	48.2129	50.5149	50.9981	47.7655	50.4457
Pkn2	174.064	175.985	173.715	179.029	187.404	190.449	185.769	179.961	190.412	189.634	180.573	190.985	182.951	182.767	189.061	184.368	189.421	185.316	182.867	182.338	172.159	170.495	173.699	170.416	169.109	177.082
Cd33	11.8365	10.7358	12.1189	4.37031	4.01685	3.75699	3.74407	4.00943	5.04672	4.26436	4.16788	3.98503	3.92023	4.2986	3.96524	4.80099	5.53952	6.21922	4.29026	5.63004	9.5006	8.91384	9.6218	8.69701	9.24677	10.1748
Etfb	42.9473	44.8877	40.2898	45.236	48.1633	44.0574	44.4348	43.9832	41.5568	51.7408	50.4573	54.5641	51.225	51.4239	54.6285	53.6083	52.4887	50.156	53.4069	49.9063	44.6398	45.6795	41.4656	45.4098	47.0312	40.9687
Stxbp2	2.37523	3.20757	2.87498	0.929176	0.725761	0.839884	1.24077	0.752493	1.0347	0.53823	1.38024	1.1766	0.681689	1.13371	1.12668	0.712012	0.764548	0.890801	0.579894	1.08057	1.50632	1.49505	1.49409	2.18224	2.00787	2.54075
Sgce	22.8005	23.1514	21.257	29.2779	28.8439	29.5346	28.8743	27.049	27.3931	28.2586	29.5356	25.8324	26.2327	27.7634	25.273	25.9348	24.0882	25.8346	23.6306	25.5176	23.6161	24.1967	25.5211	22.6902	23.541	24.3691
Chn2	0.195128	0.226419	0.0797636	0.297885	0.27058	0.639917	0.29456	0.640755	0.295078	0.589884	0.200581	0.257809	0.596148	0.139739	0.0486019	0.330681	0.199076	0.154698	0.154449	0.309572	0.162032	0.203334	0.543001	0.184833	0.203378	0.448168
Wwox	8.24488	9.00723	8.18277	8.13463	8.01004	6.73686	7.16837	7.05756	7.67354	7.43338	7.02197	6.92507	7.74544	6.8484	7.72847	7.14286	7.12358	7.83872	6.23051	7.4804	10.0466	9.82716	8.8871	8.41954	9.07398	8.53744
Slbp	234.86	232.94	240.559	218.789	221.557	232.3	244.283	236.317	243.262	223.547	239.248	233.531	221.969	230.818	236.382	232.728	234.058	242.418	237.773	255.401	236.101	240.849	248.594	226.398	236.983	249.193
Aqp1	4.60343	6.22654	6.06203	9.23445	9.36208	8.46659	7.90402	8.60442	8.16382	13.2724	12.6366	13.6639	13.8849	13.8341	12.9281	10.7708	11.2976	11.1898	12.3559	10.3043	7.41296	7.62501	6.41729	8.59474	6.76233	7.11467
Arid3b	2.54543	3.00006	2.03397	2.9363	2.38111	3.54415	2.79832	3.24954	2.9016	2.77246	2.15625	2.52652	2.51055	2.79478	2.5759	2.55097	2.48845	2.78456	3.55232	3.13995	3.32165	2.33834	3.35674	3.327	3.7625	4.31362
Cnn2	381.11	384.97	382.466	290.736	279.888	256.016	273.892	287.058	267.193	317.358	290.642	300.76	313.306	302.208	304.491	289.299	271.191	260.924	278.986	263.49	318.96	313.286	292.48	319.946	308.728	294.558
Polr2e	56.9743	59.6049	62.096	56.3854	57.8501	48.1414	52.4317	53.915	46.1305	55.1542	54.4577	52.7476	58.3574	59.7616	55.6491	60.2312	59.3246	54.8662	59.6172	57.492	53.0654	53.8834	50.9928	56.4203	48.8108	49.0184
Myo9b	136.37	141.229	139.586	149.964	139.349	136.745	143.745	147.099	139.228	146.055	149.684	141.021	152.324	148.636	145.903	144.508	139.353	143.096	147.756	140.944	136.957	132.421	138.959	140.15	136.721	141.677
Hdac9	3.42805	3.77356	3.27167	1.55343	1.46776	1.62855	1.88185	1.67712	1.59485	1.41617	1.34335	1.41326	1.85018	1.5145	1.15211	1.15695	1.451	1.3984	1.16819	2.0265	1.0463	1.16496	0.924086	1.03609	1.23462	1.28852
Ly9	0.216632	0.226419	0.319054	0.425551	0.324696	0.196897	0.196373	0.549219	0.295078	0.235954	0.200581	0.103123	0.204943	0.279478	0.437417	0.188961	0.149307	0.25783	0.257414	0.176898	0.567112	0.305	0.345546	0.785541	0.55929	0.336126
Mtfp1	1.08316	1.30191	1.19645	1.48943	1.46113	1.6244	1.66917	1.96803	1.22949	2.00561	1.50436	1.54685	1.07595	1.63029	1.31225	1.74789	1.49307	2.16577	2.16228	1.19406	1.37727	1.32167	1.67837	1.52487	1.27111	1.00838
Rab23	74.359	67.5862	70.0324	53.747	56.3889	56.4603	54.6899	55.8372	57.196	63.2356	60.074	63.06	62.8149	64.047	60.0233	56.7827	62.1615	61.4151	54.8293	60.1897	66.3116	70.2009	65.407	67.2792	65.742	66.2728
Rab11a	83.0243	77.8883	84.4696	70.2584	68.2945	66.2067	63.9195	68.3319	68.3106	72.0249	70.6045	71.5161	74.9066	70.4284	70.0839	67.7896	76.694	67.8608	72.179	70.4498	69.3497	72.0309	70.4914	70.0055	68.1826	67.1132
Eif2b2	54.0497	56.3785	52.7237	49.4915	48.8127	45.5325	45.8041	48.1482	43.7699	52.4997	47.6881	49.6024	50.8258	52.4021	49.5739	50.4997	48.5248	45.7906	48.8058	47.453	40.1434	41.8359	38.7506	42.4654	40.5231	39.8309
Dlst	165.886	159.965	165.797	124.686	120.462	113.316	117.089	121.972	115.623	143.578	134.038	133.132	136.543	137.876	136.863	129.014	134.526	123.553	129.597	128.428	140.765	135.533	135.367	136.823	140.741	132.612
Pgf	1.51643	0.735863	1.51551	1.91498	3.24696	2.46122	2.70013	2.83763	3.09832	1.94662	2.35683	2.68121	2.56178	2.60846	3.06192	2.73993	1.79168	2.5783	2.62563	2.167	1.74184	1.62667	1.48091	1.94075	1.98294	1.79267
Ulk2	54.2664	56.7747	56.0339	56.7684	57.0383	60.2014	56.8991	54.3726	58.2779	54.8592	54.9592	53.2117	52.9777	52.5418	52.8302	49.7439	48.8731	52.2364	45.5109	51.6543	55.8605	52.7142	52.7699	50.136	55.4714	54.3404
Dgkq	24.0462	21.5665	22.4136	21.7031	22.4582	18.8037	25.5776	24.3029	22.3276	19.1712	20.3088	20.0575	20.0331	19.7032	21.239	22.5336	18.5141	21.1936	23.4247	22.1123	23.3326	22.9259	23.744	24.9987	24.5579	22.1283
Chmp2b	98.0802	97.0207	91.2894	94.8978	94.4866	92.3941	92.5409	94.4656	96.1954	94.2045	94.7745	87.1393	90.8408	93.6716	89.9135	85.1268	91.4256	88.3841	89.2713	89.0241	92.2367	92.9743	85.3499	86.1322	92.8422	87.7849
Plod3	122.506	130.87	133.719	134.729	135.619	122.039	113.799	126.461	119.852	122.403	123.006	125.047	124.861	129.446	130.104	133.827	129.302	134.654	123.149	123.122	133.825	135.32	139.977	129.979	128.713	135.735
Ap1s1	90.3898	90.0583	95.7163	93.4509	91.1314	81.8601	81.1021	86.5477	78.8842	92.6708	91.3145	95.6986	97.5015	92.7866	93.7044	105.535	105.51	94.933	102.708	93.4023	92.2367	96.0751	92.8039	92.0469	95.6895	87.5048
Srpk1	98.5515	97.4371	96.2439	82.9151	84.3321	87.9027	88.9914	88.2026	84.7859	93.26	89.1107	96.2931	93.999	97.5802	96.6704	86.4043	85.8065	86.1097	87.9124	87.3535	92.2429	87.8578	90.4964	93.7273	92.6116	98.2503
Pax3	7.71247	4.64794	5.43919	7.46323	7.91111	7.07506	6.98526	6.42115	8.91459	6.85359	7.03286	7.64668	7.12595	5.77737	7.10015	6.82112	7.02901	6.96762	6.59254	7.14197	7.59379	5.55266	5.88243	6.06482	5.86927	6.40322
Lbr	141.407	144.116	142.976	126.814	130.42	128.623	123.126	126.091	127.179	160.272	158.208	167.627	166.772	163.634	166.559	162.27	164.735	142.425	157.074	160.845	125.939	128.863	128.543	124.855	130.315	128.624
Crabp2	1.35395	1.07549	1.03693	1.19154	1.46113	1.23061	0.981866	2.24264	1.13113	0.530896	0.802324	0.257809	0.819771	0.512376	0.680426	0.566882	0.348383	0.876622	0.72076	0.928716	0.364572	0.305	0.493638	0.231041	0.610135	0.336126
Nes	82.591	82.7563	86.1048	52.7257	53.0878	50.5534	49.7315	49.2466	49.9665	63.9435	59.1213	64.0397	59.2797	60.3206	61.9188	53.0979	58.0306	52.1848	50.2988	55.5019	72.8738	70.5568	66.7892	67.6951	67.2165	64.3121
Prcc	35.9068	38.4913	39.0842	40.1294	35.5001	33.6202	36.329	34.6923	37.1798	38.1655	34.7005	38.5682	40.6299	39.3132	37.5206	36.6111	38.1728	38.2104	38.4062	35.7335	34.1887	35.8375	34.2584	35.5342	35.8963	36.5257
Rrnad1	16.3619	17.366	18.1814	14.6821	16.3214	17.2126	18.0172	17.0543	18.1164	14.6815	16.9376	16.2198	14.9541	16.2866	18.4329	16.669	15.4782	15.1881	16.2202	16.4007	16.5408	15.6498	18.1257	17.4229	17.6417	17.3727
Hdgf	274.96	283.704	262.861	248.011	249.583	241.741	251.21	242.572	247.964	286.271	262.912	276.371	283.692	278.08	267.651	283.299	293.289	257.933	279.192	268.178	279.951	277.398	254.322	267.315	263.477	255.344
Thop1	55.512	52.5859	58.3869	48.8958	47.2974	40.1671	45.6077	46.592	38.4093	48.0756	50.2957	49.4993	50.877	50.632	47.9701	51.4445	45.9368	48.9877	47.2098	47.453	52.0933	55.2051	52.523	53.2319	52.675	52.2116
Apba3	45.0595	46.5858	48.935	48.9809	48.7586	41.693	41.9257	47.0497	39.2454	38.1065	43.7267	40.0119	40.9885	43.3656	42.1378	47.0512	43.1497	43.3154	42.6793	41.2615	41.8447	45.6992	47.5867	47.5021	45.15	41.2315
Matk	0.379106	0.396234	0.279173	0.17022	0.487044	0.443019	0.245467	0.274609	0.491797	0.117977	0.551598	0.360932	0.307414	0.419216	0.437417	0.283441	0.547459	0.567226	0.411863	0.57492	0.283556	0.305	0.740456	0.27725	0.406757	0.112042
Pias4	46.8929	44.367	46.6471	45.6868	44.874	38.8474	38.5462	39.7714	40.0332	37.2422	38.0533	37.6521	37.419	37.4113	37.1966	36.1436	35.5079	40.1006	40.7298	40.2571	37.5581	37.2154	37.2935	42.1449	37.7888	38.963
Map2k1	89.6857	93.2737	94.2407	82.6294	81.5184	71.8183	70.5962	73.154	77.0154	72.5177	76.1205	72.4442	75.3384	73.1037	73.3888	67.6634	67.1383	71.7283	62.1398	65.762	82.6363	81.0284	83.5728	80.6796	80.9119	82.0708
Sgta	108.641	108.512	113.583	117.75	106.825	99.4332	97.352	98.9509	97.0807	89.8984	93.9722	93.3783	95.0422	92.9263	96.0859	106.763	96.95	98.3879	96.273	94.5079	98.6369	103.853	95.7657	103.229	97.5199	96.8603
Tmem242	24.2628	24.6231	24.8464	24.2989	28.3027	25.3998	26.2649	25.9506	24.0489	28.4914	31.7419	29.1839	31.4587	29.7178	29.3555	29.8085	29.9112	28.877	28.47	28.8344	27.0593	29.7884	27.9893	27.2167	25.8799	25.0974
Dtx2	27.1332	27.2269	29.3131	31.2354	27.1663	24.5137	27.9832	26.1336	25.4259	22.6516	25.4236	24.9559	21.0579	25.7251	27.2657	27.1159	25.631	25.2158	24.8662	24.1466	25.8846	27.6751	25.7794	27.4939	27.4561	25.8817
Hspb1	19.7135	18.34	16.5111	11.7026	11.3103	9.5003	9.32773	11.854	10.672	16.3988	13.9905	11.9623	12.5015	11.5517	9.42876	12.1407	13.5372	15.6761	11.0173	10.5255	11.2612	12.0475	10.2677	12.6149	15.8635	11.7644
Rasa4	71.3723	69.5439	71.6939	57.6622	52.7423	52.1946	54.9839	61.0346	54.9313	52.1639	52.9103	52.597	60.4591	60.2014	58.434	58.8784	55.2227	59.7197	61.4237	64.1294	61.5581	59.562	64.4856	72.2948	68.0851	69.6307
Hnrnpa2b1	914.242	868.941	881.148	881.528	884.473	877.03	955.307	958.707	990.478	1005.16	931.298	1018.14	996.534	1005.14	1028.46	991.902	1010.06	901.58	1059.78	1029.77	904.989	910.223	898.075	890.988	955.827	919.865
Ccdc130	7.04055	6.16993	7.6573	8.51101	8.87503	8.76193	9.37682	8.83326	8.80316	7.72749	7.72237	7.78582	7.42917	8.47749	8.35952	8.78667	6.81835	8.81778	8.1343	9.72941	8.1421	7.11668	8.49057	7.67057	7.47415	7.84294
Mri1	6.85772	6.62368	6.90929	8.35548	6.33158	8.41728	7.21694	9.52759	8.2086	8.7088	7.62089	8.60055	8.84921	8.89324	8.943	9.19239	10.01	9.13467	9.43185	8.18942	8.64775	6.97902	8.01527	10.4956	8.81931	9.22006
Prkacb	115.411	108.795	111.908	116.09	119.596	123.061	119.297	114.924	119.949	115.558	109.517	112.714	116.766	107.832	114.069	114.888	116.41	110.815	111.409	109.279	116.541	121.034	112.401	108.682	112.316	109.633
Sgsh	17.2928	16.5321	18.1153	21.1176	20.7306	20.6288	19.4972	20.6088	19.0665	20.0757	20.8103	20.9386	18.6108	19.6186	20.3246	20.5569	18.1838	19.4019	19.1098	18.8915	17.0582	19.7356	18.5675	19.1938	18.1737	17.8859
Chd5	1.24564	0.962283	0.797636	3.53207	3.62578	3.93795	4.3693	4.39375	3.09832	1.65168	2.20639	1.7531	2.20313	2.79478	2.6731	1.70065	1.89122	2.5783	1.85338	2.56503	1.86337	2.23667	2.22137	2.26421	2.64392	2.1288
Cstb	144.494	156.569	153.146	133.368	133.991	120.846	124.746	129.295	121.326	112.432	115.033	110.858	113.231	113.654	110.909	119.045	111.433	120.046	111.821	111.136	116.622	121.949	115.462	115.567	121.061	112.994
Sh2b2	7.90794	8.60394	8.37537	6.59626	8.60496	5.26744	6.23485	7.13984	6.63925	6.72468	6.71968	7.78613	7.58288	7.40616	7.87372	7.22774	5.87274	6.49772	6.48684	7.16464	9.11429	8.89585	8.07722	9.24165	8.28787	9.35663
Pex5	65.802	65.1522	64.768	60.5984	61.2053	58.9708	56.6046	57.3018	57.0976	59.1654	58.7201	57.9554	66.3502	60.5069	60.2177	63.6797	63.1568	56.8773	61.5735	58.4207	55.82	56.1709	58.1505	58.8693	51.353	56.077
Jkamp	23.6671	25.7552	27.1994	26.5529	27.7074	28.2056	27.3941	26.5456	28.4258	26.1319	25.7245	25.9355	24.2857	26.3163	23.8635	23.809	24.2375	26.1955	23.3732	24.4562	22.5629	23.18	22.5099	22.3648	22.575	22.2964
Cd44	379.702	373.139	360.093	267.118	272.528	279.594	270.062	266.188	281.996	368.973	343.445	357.838	367.36	363.041	356.932	351.608	364.608	328.939	336.132	325.67	362.182	356.291	347.077	341.71	343.964	340.384
Slc1a2	2.48734	3.26958	2.45894	12.5717	11.8059	11.3801	11.8304	11.1543	11.0752	6.79498	5.72985	4.55163	4.52677	5.42282	4.8892	8.00772	8.07367	6.30257	7.01947	7.63737	6.26913	6.41856	4.66121	6.24755	5.16308	4.3356
Eif2ak4	52.6958	52.3595	51.9261	44.8105	47.4057	49.0275	47.2769	50.3908	48.9829	49.6093	51.0479	52.6961	52.5166	52.8679	52.3928	50.358	52.6556	48.4205	50.5047	51.0794	49.1767	48.2917	49.3144	49.9511	53.4885	49.0184
Wdr1	343.635	343.026	331.061	245.118	254.079	232.733	245.118	247.241	243.539	289.988	269.281	267.349	288.007	272.338	278.394	277.395	283.524	249.224	259.063	250.975	277.491	277.25	261.528	270.39	261.392	261.944
Slc2a9	1.029	0.792468	0.558345	1.19154	0.811741	1.37828	0.981866	1.69342	1.27867	0.825838	1.45421	0.928111	1.17842	0.745274	1.11784	0.803083	1.74191	1.39228	1.23559	0.663369	1.78235	1.525	1.33282	1.52487	1.52534	2.01676
Ccn4	233.367	225.74	224.056	170.731	166.299	163.523	173.398	175.43	176.653	197.021	183.782	192.171	202.483	196.333	188.867	183.906	181.906	157.998	173.909	171.591	179.977	185.339	174.205	183.493	175.515	176.858
Ndrg1	207.155	208.598	215.572	294.913	295.491	294.443	301.628	295.148	294.891	254.616	276.006	257.543	256.343	268.445	261.388	261.305	250.91	284.421	254.913	265.72	229.16	228.344	232.095	223.997	219.329	223.535
4930550C14Rik	0.27079	1.07549	0.837518	0.723436	1.29879	1.23061	1.17824	1.09844	1.27867	0.648873	1.05305	1.03123	0.973478	0.605535	0.534621	1.03928	0.796304	1.03132	1.28707	1.41519	0.891175	1.27084	0.937911	1.47866	1.27111	1.40053
Man2b1	55.3637	54.8662	59.0028	68.7061	65.6906	61.4775	62.9601	64.301	59.4799	53.3343	57.3909	55.9073	52.5252	54.8884	59.0524	52.594	48.6115	60.9109	54.8872	56.6306	66.0337	69.7956	67.6009	63.7139	64.8326	68.2559
Klf5	12.8355	11.5474	12.8818	9.31956	10.9856	11.2232	9.37682	11.6251	9.88511	10.7359	10.1795	9.48736	9.83725	11.3188	10.8868	8.92839	10.5013	10.0554	8.95802	8.71224	11.5448	10.9292	11.6498	10.8127	11.1858	11.0922
Wdr83	9.09855	10.2455	9.8508	10.8941	11.7432	11.6169	11.6351	12.7236	11.7048	12.2696	13.1381	10.9826	10.9644	11.971	13.3169	11.5266	12.2432	12.6337	11.7381	12.9578	12.2739	10.675	10.8107	12.199	12.3044	11.4283
Prdx2	28.108	29.3213	26.4815	51.364	48.6503	48.486	47.2278	49.1551	47.8026	47.0138	47.638	46.4056	48.7251	48.0606	45.2969	54.2789	47.181	50.3284	49.2691	45.1091	44.8828	51.3417	47.2905	47.1786	44.8449	44.3686
Polr2a	697.664	703.825	732.908	695.265	674.448	685.154	647.197	649.359	662.007	684.679	694.913	689.69	636.296	673.355	680.669	668.826	669.691	696.399	653.472	677.167	706.338	705.923	710.295	686.932	693.876	705.809
Senp3	60.1673	59.6049	61.8168	60.3856	59.0406	57.1002	59.1574	65.3112	62.3588	60.994	66.1416	62.1319	63.3273	64.2333	66.3902	57.1105	58.4785	57.032	59.5657	62.3124	58.0884	60.5426	57.7556	61.7805	59.7424	56.9173
Plekha8	25.9109	26.7741	27.1053	25.565	28.5493	29.6635	29.1564	29.234	28.7396	30.3758	32.3921	30.6592	25.3791	28.496	30.0443	27.7582	27.6716	29.35	28.7354	29.9816	27.8352	26.7012	28.4023	25.544	27.3806	28.131
Spc25	38.2897	40.8121	38.8449	33.4483	33.9849	37.6074	34.6599	35.5619	34.8684	44.7722	41.6206	47.5915	42.5768	45.1356	42.9641	39.9652	41.6069	40.7887	40.8774	42.8978	41.3586	43.4117	39.1948	41.3564	46.3703	41.4555
Dnah2	0.27079	0.226419	0.239291	0.638326	0.324696	0.443019	0.687306	0.320377	0.639336	0.176965	0.200581	0.721864	0.35865	0.232898	0.145806	0.377921	0.447921	0.51566	0.463346	0.398021	0.688636	0.355834	0.691093	0.693124	0.966047	0.224084
Ufd1	97.7122	94.9681	94.2478	95.8675	90.8712	97.2435	96.7819	93.9369	100.871	97.5046	90.2406	95.7304	96.7097	96.5808	100.821	99.2094	100.575	92.7252	107.812	98.3152	97.7033	93.4805	98.2776	104.369	100.515	100.317
Zfp287	7.43423	7.23377	7.07748	5.71437	6.84096	8.08061	7.43015	6.0592	7.34454	5.46922	4.83122	5.78547	5.92394	5.58648	5.62827	5.9357	6.46254	7.04885	5.88735	6.98416	8.69346	8.67251	8.01437	8.57121	7.2282	8.60204
Letm1	56.9375	51.3858	52.7213	44.4552	43.4837	42.3342	40.6912	44.5219	43.0467	49.2173	45.2096	45.0272	47.4692	48.6792	46.5236	46.9959	47.2009	45.8371	44.6353	42.2238	52.0266	55.2996	50.3133	53.4263	48.0837	55.1833
Ubqln1	132.904	133.191	130.733	119.197	117.594	116.93	113.896	112.773	114.244	125.173	124.661	125.089	122.402	125.905	123.692	126.982	132.336	120.407	118.771	119.229	119.499	117.679	116.005	110.576	117.349	113.779
Txn2	65.1106	65.0647	64.0597	63.3781	61.1788	61.3926	65.2619	62.1755	61.5902	65.5978	63.1517	66.6765	68.6099	68.6399	70.492	69.7763	69.9317	68.897	67.097	68.0797	67.5437	65.0165	67.3565	67.4825	63.5701	67.7412
Casp14	0.433264	0.339629	0.279173	0.127665	0.108232	0.295346	0.14728	0.137305	0.245898	0.353931	0.401162	0.257809	0.307414	0.652115	0.486019	0.236201	0.199076	0.206264	0.257414	0.176898	0.648128	0.711668	0.345546	0.924165	0.762669	0.504189
Slc1a3	15.4263	14.5162	14.887	65.1944	66.6789	67.9475	69.6238	65.051	68.3763	50.3258	51.3013	48.5777	47.1027	47.5235	47.9698	48.5825	48.6328	57.9546	48.4096	49.3139	28.0012	31.205	29.2284	30.7094	31.8305	28.8016
Crbn	30.8243	30.909	29.1147	30.6452	36.4214	33.5831	36.9203	35.0615	34.2866	30.2116	33.1996	34.5055	34.1264	33.8175	34.0218	32.6902	34.3425	31.3691	31.3044	34.8503	31.3558	30.806	31.8076	31.663	31.9883	32.5502
Il5ra	0.277791	0.514758	0.453185	0.421907	0.720532	0.147395	0.665779	0.369988	0.32241	0.245459	0.156038	0.228808	0.479257	0.419187	0.313345	0.203244	0.405631	0.385555	0.237743	0.550113	0.22096	0.280958	0.397069	0.411082	0.467013	0.60575
Msh6	171.41	165.116	166.028	164.092	168.517	159.487	161.321	162.477	170.506	182.392	184.083	179.641	181.733	188.368	184.298	166.238	170.608	168.518	168.195	170.795	165.799	163.277	167.738	161.683	162.703	162.069
Fbxo11	76.2004	75.7939	72.8242	82.1313	85.0704	89.4899	92.9336	86.2273	92.802	82.2299	88.3058	89.6143	83.3604	91.1563	85.2477	86.5912	86.2994	82.5572	84.8953	84.469	78.3019	76.2501	71.5775	73.9332	75.1991	76.5807
Tbl2	61.9194	62.528	65.4148	60.7163	61.6502	61.7502	57.9773	61.0456	58.2044	60.1341	62.5871	62.2401	60.5129	60.7315	61.7603	61.8953	61.5076	64.3794	60.889	63.6578	59.1621	63.6026	67.6163	62.8276	63.1865	64.6062
Bud23	26.435	25.3627	23.7564	23.9452	23.7837	22.4505	23.0407	21.3154	21.3432	25.9156	26.8102	24.5105	27.2061	27.4303	25.3289	28.8856	25.6079	25.9089	24.8574	26.6221	23.1054	26.1377	25.3858	25.6411	24.8313	23.7434
Nid1	663.49	668.332	672.005	655.388	653.068	634.353	615.627	608.209	611.2	679.428	679.967	666.588	658.581	663.664	662.541	654.746	646.599	620.03	619.494	608.617	601.175	610.152	581.306	586.29	580.696	558.301
Mcm5	150.4	158.305	157.893	189.455	185.892	189.32	178.897	185.59	186.445	207.226	202.99	213.054	200.894	212.181	214.773	211.873	200.815	211.421	199.236	199.277	175.803	178.324	183.585	171.982	173.534	186.887
Hmox1	47.7132	46.8688	49.9719	59.0239	61.0429	57.3464	61.023	64.4416	61.7205	60.8761	56.6641	52.4383	56.6667	53.846	56.2324	55.2237	53.1035	52.4942	61.0072	56.9613	67.6078	68.2693	68.5663	70.0055	72.7077	69.354
Mprip	331.676	334.909	336.343	349.066	345.116	337.107	335.636	348.442	339.286	369.438	354.692	363.123	370.632	365.21	366.407	347.144	343.881	337.622	335.515	341.145	345.023	349.452	345.715	348.496	341.185	341.554
Cic	132.741	132.795	140.224	144.049	136.589	125.079	126.317	133.735	124.72	124.938	126.065	123.336	122.863	129.305	130.204	122.069	120.939	126.079	127.317	127.676	113.139	109.698	115.462	117.692	108.146	107.728
Pafah1b3	20.2551	17.7173	18.226	28.2566	26.4627	23.6769	25.234	25.4014	22.3276	22.7105	22.8662	24.6465	26.2839	23.709	25.9534	27.1159	25.5813	26.7628	24.197	22.5988	20.3755	18.3509	19.3012	18.9916	19.7277	17.7587
Prkaca	123.589	123.512	130.015	150.049	150.659	149.101	137.658	139.044	142.08	154.432	156.403	155.407	150.479	144.35	149.256	160.38	160.306	151.656	150.484	147.843	140.441	144.163	147.844	146.295	148.212	138.54
Asf1b	21.7715	23.0948	23.2511	20.1285	19.9147	19.6897	17.3299	19.6803	16.7703	27.6066	24.8219	26.709	28.487	29.3452	28.8695	25.0845	28.3185	24.236	24.2484	24.014	25.1149	24.0442	23.744	24.398	22.3716	25.0414
Ddx39	51.989	52.7647	47.6761	46.9799	48.4557	44.2326	45.4532	47.9217	44.4898	62.6052	52.2514	55.4745	62.0174	62.4942	62.8372	65.327	66.7455	51.1529	62.3681	58.0577	49.4736	55.4896	47.6545	52.0916	48.829	45.5418
Dnajb1	40.7383	40.0965	40.3569	43.5744	39.8323	38.9937	61.7748	67.9868	65.403	40.0008	42.6148	41.4969	41.6284	42.8398	44.5268	40.0342	39.2569	42.8074	63.1171	66.023	43.2922	43.5566	45.205	45.0685	43.8003	45.1632
Msh4	0.645997	0.844435	0.226617	0.792	0.774981	0.806644	0.455992	0.681368	1.00736	0.745742	0.958922	0.862672	0.386913	0.780281	0.293577	0.619257	0.418879	0.645956	1.01742	0.896961	0.424903	0.516871	0.947377	0.578145	0.525102	0.496886
Usp40	59.8075	61.1658	58.1531	58.5969	60.7757	63.4148	61.2363	60.5149	62.4144	61.4139	60.8541	61.4132	56.5565	61.0501	60.8202	65.779	61.6453	65.7723	62.6527	64.9254	70.6297	67.5277	74.2077	68.4329	73.107	76.2175
Kbtbd4	15.1372	16.5852	14.6167	14.4687	15.396	15.5303	15.5626	15.4468	15.5408	15.3665	15.6453	14.7209	16.0368	15.3247	15.4797	15.9908	15.6275	17.1199	14.0291	15.3902	15.9804	16.47	15.1547	16.2422	16.6516	16.9183
Celf1	91.7979	89.6621	95.2377	80.195	80.0647	79.7434	80.4394	80.0944	80.7038	86.5655	83.6924	85.7987	83.053	80.8855	83.4494	81.3476	86.4736	79.5148	81.5231	81.4396	82.8186	83.0364	80.4876	82.759	83.3851	85.0399
Ndufs3	22.9901	23.9722	23.8493	24.6394	25.164	23.5539	24.4485	22.7697	23.2374	21.8257	25.0476	23.0997	24.5931	23.6392	24.8508	24.5176	23.5158	22.9727	24.6088	24.0361	25.2365	22.1888	22.7567	24.0745	24.38	22.6756
Por	107.883	106.021	108.877	92.7275	95.0819	89.293	85.9624	88.5157	85.4743	94.5585	96.329	92.4502	94.4786	87.8491	95.4541	96.8896	91.8735	91.9422	90.7643	87.2551	94.3431	95.0585	92.5077	97.176	94.4692	92.2106
Igf1r	27.7676	24.6268	28.4584	35.586	35.1836	34.2474	34.175	34.5896	34.0318	35.1111	32.652	32.6919	34.0119	33.6786	31.0759	29.7566	30.9721	29.798	32.1845	31.1067	30.5387	29.6268	29.7176	34.274	32.3999	30.2624
Insr	24.2751	24.6582	22.1988	65.6477	67.6041	69.0006	89.5116	87.1949	84.8508	76.5977	69.522	66.4648	69.1182	65.287	69.5973	81.4416	78.5047	74.3066	96.077	99.4193	73.8744	68.6345	69.5753	74.9987	72.8905	77.0499
Trim28	149.097	145.686	149.789	172.263	161.915	157.715	150.716	164.869	154.572	166.111	169.29	164.585	168.53	170.947	168.406	169.687	162.645	175.067	156.817	159.478	146.459	148.586	153.472	150.362	148.924	145.285
Ube2m	38.7772	40.7555	36.4918	38.8102	39.6671	34.3094	34.6108	37.3926	35.5569	41.7048	35.9541	38.8775	39.8614	41.8751	39.4161	38.2645	41.3083	40.4793	40.5685	38.1658	33.014	33.855	30.7536	33.3162	31.3711	31.3718
Adcy9	17.9263	17.7173	18.5052	17.1071	16.776	16.244	16.4463	16.2477	14.9014	12.8005	14.843	14.4888	13.2188	14.2999	12.6851	13.1328	14.9805	14.0775	13.0767	16.0535	19.2818	16.5717	17.6229	17.0509	16.2194	14.2854
Mef2c	11.8065	10.6417	10.4889	14.3836	15.9101	14.472	15.5135	11.7624	14.8523	11.0898	11.4833	9.84829	10.0422	10.853	11.3242	9.73147	9.3068	11.757	10.451	10.437	13.0031	12.9625	13.575	12.0604	11.7959	13.1649
Ctr9	76.8622	70.4229	70.801	69.8559	66.5873	72.6843	72.3323	68.9828	72.521	70.9564	71.2237	74.6391	68.2074	75.293	69.4973	66.2658	69.9433	71.0806	68.8239	71.3043	75.8878	74.2914	72.4186	74.6623	75.0881	80.4654
Eif4g2	775.164	750.821	716.463	719.446	733.317	738.117	735.586	739.911	748.628	842.886	805.657	808.639	826.029	849.997	816.165	841.615	864.727	776.018	817.796	815.015	734.149	726.526	696.368	707.116	703.744	708.885
Mrvi1	1.029	0.792468	0.67799	0.808546	0.324696	0.639917	0.932773	0.640755	0.688515	0.412919	0.802324	0.515617	0.409885	0.512376	0.631824	0.377921	0.696766	0.360962	0.514829	0.442246	0.891175	0.508334	0.78982	0.508291	0.508446	1.00838
Pcyt1a	169.955	167.692	169.277	159.492	163.296	163.592	158.004	156.622	160.169	164.607	163.232	165.672	174.884	167.194	167.063	167.677	168.181	162.295	156.225	164.07	150.491	158.448	151.453	150.652	153.807	151.148
Zfp592	37.0983	33.4535	36.2924	33.1504	35.1213	33.7187	34.1689	33.7769	34.5241	34.8032	33.9483	32.3808	32.176	35.68	34.5559	34.0602	33.6438	33.3632	33.6183	34.9374	35.2824	36.1425	36.3317	34.1479	33.6591	32.5482
Psmd4	103.767	103.474	98.189	96.6	94.9196	95.446	94.7992	94.969	89.4086	94.6764	88.0551	92.1924	96.6817	95.1621	99.1478	101.094	94.8597	93.0251	98.2808	95.3924	102.121	98.4135	96.9504	104.662	100.926	96.02
Tmod4	1.24564	0.509444	0.598227	0.978766	0.703509	1.08294	1.4728	0.869596	0.836054	0.648873	0.852469	0.876549	0.666064	0.745274	1.11784	0.661362	0.398152	0.825056	0.669277	1.28251	0.729144	0.915001	0.937911	0.831749	0.915202	0.840315
Snx6	106.746	107.502	109.276	99.5774	98.7618	96.1844	94.6028	97.349	100.026	97.3309	95.978	99.7204	97.8089	94.3854	97.6399	99.0626	96.95	97.9298	95.5952	93.7119	90.4131	86.7024	86.9684	85.8088	90.7043	89.0037
Mthfd2	45.926	44.2084	45.1861	89.6209	86.0445	79.1035	75.9473	88.6073	82.4743	83.5276	87.6038	88.583	85.8198	88.082	88.8442	78.4659	80.9244	68.3249	79.2836	79.2947	56.1846	53.5276	51.4864	50.8753	54.0478	49.4665
Tomm40l	19.2803	17.8871	17.5879	18.5114	16.4513	17.0808	17.0845	17.8496	16.9178	17.8145	15.0937	17.6857	17.9837	17.4674	20.3156	18.5181	17.7675	18.4091	19.2031	17.1591	17.0133	18.7575	19.3506	18.853	18.66	20.5037
Apoa2	0.216632	0.226419	0.279173	0.510661	0.108232	0.393795	0.343653	0.594987	0.688515	0.471908	0.601743	0.30937	0.409885	0.279478	0.291611	0.519642	0.447921	0.360962	0.514829	0.309572	0.40508	0.254167	0.444274	0.646916	0.406757	0.448168
Pan2	80.0068	80.8911	80.4099	69.9231	70.3613	75.3655	74.4345	85.4998	78.012	66.4975	69.9593	67.92	68.6071	73.3188	76.3113	78.3266	71.0245	74.9392	89.9509	80.7082	86.3285	76.2026	84.6169	90.8507	81.2569	92.3307
Cs	334.104	329.73	326.95	278.744	280.546	277.048	269.784	280.247	270.593	313.586	303.085	306.752	307.985	305.097	307.648	325.723	326.737	310.262	316.002	308.865	290.937	298.264	276.002	287.171	288.75	278.619
Ampd3	14.5144	15.0569	14.7164	16.5539	18.183	18.0653	16.3481	14.8289	16.967	11.5027	12.9876	12.3748	14.3972	11.5517	13.6571	13.5107	13.8358	14.1806	14.5182	13.4443	16.0817	15.6059	15.1547	14.648	15.6093	16.4702
Bcas2	58.8821	62.3892	65.613	67.3002	67.4311	64.5646	63.3364	64.391	61.1314	56.5014	57.0241	57.3366	58.1318	57.0374	57.4028	59.7317	59.7208	60.4128	58.1918	57.2017	51.6806	57.7502	54.8428	52.3171	57.8077	52.3214
Ctcf	104.85	101.945	100.063	100.6	103.253	105.143	105.207	93.2756	107.261	110.19	107.461	110.033	110.003	110.114	107.993	105.818	110.189	103.338	111.306	107.908	110.141	109.546	106.033	107.157	109.723	109.353
Pard6a	3.08701	2.43401	3.62924	4.51084	5.7363	4.23329	4.07474	4.62259	5.11469	3.83425	5.66641	3.86713	4.55997	5.07718	4.90879	4.72402	5.17597	4.17685	4.53049	4.64358	5.18502	5.33751	4.39337	3.9277	4.52517	4.59372
Tfap4	19.9928	20.8962	22.8523	28.9374	25.651	24.9645	25.0376	23.7537	21.0064	22.6516	22.9744	22.584	25.1055	25.5256	25.6132	23.1553	22.7942	24.7001	23.1158	21.4557	19.2472	19.6217	21.0862	20.9786	20.0836	19.5677
Ranbp1	136.803	135.512	127.901	126.975	118.108	118.212	112.372	116.895	119.408	151.815	135.027	143.161	143.902	143.721	135.969	136.636	154.051	132.911	142.53	135.305	125.798	127.821	114.203	126.079	130.721	123.348
Rfx5	32.7115	33.7365	32.6233	26.1714	29.2227	29.6823	29.3087	31.2597	32.2619	29.4352	28.1816	28.2558	30.1266	27.5751	30.5706	25.9821	28.0697	30.2692	30.066	28.5249	38.037	35.7359	37.9114	38.9536	38.6927	41.6796
Psmb4	130.033	137.889	139.307	143.24	141.73	130.198	123.862	130.348	126.047	135.084	139.003	137.309	148.02	135.453	138.029	148.901	148.56	146.602	142.196	143.995	130.274	134.048	121.385	135.483	131.23	126.047
Mmp8	0.162474	0.679258	0.558345	0	0.0541161	0	0.0490933	0.0457682	0	0	0	0	0.0512357	0	0	0.0944803	0	0.051566	0	0	0.769652	0.711668	0.937911	0.877957	0.762669	1.0644
Slc30a4	131.225	128.295	125.987	74.982	79.2323	81.4663	81.9858	77.3712	82.7202	96.4756	88.2055	91.1354	94.9141	93.6017	93.51	91.6931	95.8613	82.2706	91.2792	88.26	93.4114	91.9322	86.4606	88.974	89.5942	91.5103
Sqor	21.7031	20.2079	20.6272	13.2376	11.9638	12.7983	13.5007	11.8551	12.9014	13.8033	12.5867	13.2514	14.9192	13.5172	12.6851	12.6607	12.7409	12.9431	12.6689	11.8523	22.7664	23.3325	23.744	24.4454	22.5251	23.921
Bloc1s6	40.6896	38.669	40.1328	36.4627	35.1602	34.6921	33.5296	31.443	34.2294	34.1839	35.5038	33.9798	35.6927	33.5957	36.2128	34.3752	32.4564	32.6738	34.6276	33.0711	37.6362	35.2271	36.4481	35.7972	34.0299	37.6695
Metap1	49.7712	44.7745	46.9808	41.1082	42.5352	48.3875	42.3184	45.5394	47.8026	49.0784	49.1424	49.0868	50.1597	50.7718	51.761	49.9801	53.8998	46.3578	48.2395	46.8338	44.6803	46.1567	48.7714	48.7959	46.4719	47.2817
Gpr108	31.7366	31.9251	31.7459	35.4484	35.9872	32.4388	30.3397	34.4635	34.9176	31.8538	32.1431	30.7308	34.4304	32.7455	32.6119	30.6116	26.5269	32.796	32.3313	31.2668	32.8925	32.7367	34.3078	32.3458	31.7779	32.4922
Gata6	2.59959	1.92457	2.47267	2.34053	3.0305	2.70734	2.35648	2.79186	2.06555	1.88763	1.75508	1.54685	1.79325	2.18924	1.84687	2.36201	2.33914	2.4236	1.95635	2.78615	2.06591	2.8975	2.71501	1.84833	2.54223	2.46492
Rsl1d1	190.69	183.57	165.948	142.219	147.737	155.155	162.695	157.717	153.391	182.215	162.972	177.785	180.196	179.564	175.696	180.599	183.249	155.781	176.174	174.466	170.66	162.87	153.817	171.433	165.906	155.738
Apc	227.111	225.401	230.837	221.553	222.307	243.194	240.804	230.742	240.302	233.629	233.709	227.435	224.528	233.14	232.796	222.497	226.523	225.143	223.201	235.769	228.03	220.417	220.089	221.821	228.656	225.049
Reep5	280.268	270.345	283.839	273.289	277.128	260.987	254.402	253.922	260.996	250.052	264.466	251.879	257.101	257.306	249.716	273.804	263.427	260.666	258.341	249.073	255.119	271.857	262.665	262.047	257.629	257.248
Ergic3	81.7787	86.7753	86.2643	91.4083	89.2374	88.5054	85.8642	90.2549	84.4907	84.5304	82.9403	78.0645	80.4912	79.3251	85.9767	83.4734	78.9336	84.1041	79.7985	77.8353	84.2566	89.416	86.4853	85.2081	82.3682	78.3734
Uqcc1	30.9259	33.1183	31.189	28.2992	23.8653	27.6651	28.8726	27.4162	26.264	28.9045	26.8791	28.568	30.0258	27.9517	29.3108	29.9513	27.2236	29.2895	29.4559	29.0117	30.7877	34.0163	30.757	32.9516	33.9662	34.0172
Ncoa2	70.7357	67.4754	71.6728	78.6869	80.8504	78.2208	74.8809	76.024	78.4933	81.2955	79.8136	74.5652	75.3835	79.05	77.1862	75.3957	78.6907	82.2016	72.6459	75.5422	78.1919	75.7971	77.4582	75.5541	72.7712	76.6418
Nr2c2	121.427	118.933	118.299	114.316	119.66	118.743	116.908	115.617	114.695	122.016	120.452	117.68	118.541	119.759	115.106	116.332	119.863	118.563	105.562	104.675	116.153	111.732	117.414	111.664	112.583	112.879
Nr2c1	26.3208	32.8511	29.7125	33.4244	29.9262	30.9359	32.8165	31.0308	32.9504	28.0785	27.9558	30.5761	27.4848	28.385	26.8203	27.9715	28.5176	30.1145	28.2404	26.6559	30.6982	32.368	29.6468	31.0982	33.9304	32.9225
Smpd4	93.9886	97.192	91.4955	84.3582	82.3688	85.3087	86.3785	86.0993	83.2631	87.1753	85.0072	87.7248	86.6917	86.9413	91.7683	88.9566	88.6554	84.6767	94.8827	81.8796	99.9002	96.7987	98.5414	99.5873	99.3729	103.039
Pex1	29.5117	27.5704	28.0233	29.1872	26.8472	27.9282	30.2662	32.3891	28.3795	24.0031	25.6857	25.7491	23.8265	24.8645	25.0432	26.9689	25.687	27.3861	25.0354	27.6553	27.4651	26.1042	27.2339	28.8079	28.5332	30.2562
Otx1	3.79129	3.79264	4.46782	4.80889	5.36072	6.20248	5.15503	5.44684	5.36084	4.85009	5.11452	5.82653	4.56006	5.45008	5.29765	4.62973	3.99271	4.95049	6.1263	4.7322	3.88989	3.4138	5.28207	4.7585	4.3729	4.59399
Kctd20	86.028	84.4023	83.5224	79.1009	82.0168	81.463	78.7663	76.7283	75.9742	89.0226	87.7633	81.9801	83.9329	82.9735	83.5206	78.1994	82.2823	76.4236	78.2906	77.2202	87.531	80.5113	81.0838	80.3806	79.8439	80.2437
Ctns	26.1042	25.7552	27.7577	38.2144	37.0695	34.9985	38.5382	34.9669	37.9175	24.8341	28.2819	25.7293	28.1796	25.2461	26.1964	24.6594	24.3359	30.6818	26.7191	28.8392	23.2921	23.1292	25.2742	23.52	23.9986	22.4644
P2rx5	19.0095	20.0381	20.2998	21.6605	20.4018	21.2649	20.6192	20.733	21.6391	23.5954	22.2143	22.9965	23.1073	23.1035	24.8842	21.825	21.5997	21.5546	21.7773	20.6971	17.4589	17.7409	17.919	17.4667	18.66	17.3105
Shpk	2.43711	2.49061	2.39291	3.57462	3.95047	3.6426	3.19106	3.06647	3.44258	1.5337	3.05886	1.90778	2.04943	2.79478	3.06192	2.88165	3.13545	2.733	2.62563	2.21123	3.76724	3.15167	3.85037	3.78908	3.40659	2.96911
Ephb3	48.0858	48.3906	52.2988	72.9491	67.5442	67.2283	66.4142	65.0196	61.8894	57.7666	61.9236	54.5197	54.5075	58.8373	52.5052	59.4361	59.494	61.1787	55.5789	58.9053	58.4763	60.5787	60.2913	60.2598	59.0376	64.426
Tuft1	12.0154	10.8602	10.9276	10.1211	10.6609	11.8021	10.7333	12.5196	11.6411	9.32017	9.62789	8.8457	10.0422	10.0518	9.56062	8.73578	9.55142	9.89452	9.47285	9.41642	11.3342	10.8897	12.7619	13.2379	11.7295	12.5487
Rcn1	112.974	108.908	103.972	155.496	162.078	157.715	161.37	151.401	158.998	158.738	148.229	149.22	151.145	147.145	153.096	156.318	161.699	152.068	151.875	148.86	104.794	101.108	96.8517	100.734	101.842	103.863
Trap1	105.067	103.813	111.47	121.793	118.839	115.185	119.788	112.269	111.294	125.291	123.157	129.007	124.503	128.047	125.539	122.494	122.282	123.449	120.83	123.74	116.582	114.375	110.279	114.134	114.553	114.059
Naa60	42.839	45.8453	46.5552	53.004	52.2839	54.373	52.1053	51.6969	46.0221	46.8368	51.2894	48.7789	44.4213	48.419	47.484	48.9532	46.9819	49.9922	45.479	48.3551	49.5306	50.4705	48.6398	49.1165	43.8092	49.1864
1700037C18Rik	4.3386	3.39859	4.54972	6.72517	5.03279	5.0339	5.30874	6.2761	4.54461	4.72038	6.67574	6.60015	4.82278	4.94273	6.25936	5.10863	5.28056	4.6962	6.19201	6.26115	5.00654	5.1369	4.57242	4.58455	5.24427	5.34453
Ankrd13d	2.59959	3.11327	3.66912	5.10661	3.73401	4.33174	4.32021	5.58372	4.27863	2.83145	3.76089	4.53743	3.79144	4.09901	3.54794	3.92093	3.38429	4.58937	5.30274	4.28978	4.21283	3.45667	4.83765	4.43599	4.47432	5.322
Tpr	453.52	444.405	429.088	422.189	444.563	475.999	451.708	438.459	461.453	495.739	468.056	473.646	472.803	482.378	470.175	485.109	496.545	474.304	471.068	485.851	455.998	447.893	445.064	439.071	452.212	438.981
Odr4	47.7132	46.0764	47.4593	52.8534	53.4667	57.494	59.1083	56.2949	57.2943	50.907	49.9948	51.5102	52.0042	52.961	53.8509	52.4366	56.0896	50.9988	52.77	53.7329	54.8073	55.6626	50.5485	54.0175	55.6748	54.3964
Prg4	6.66144	5.71709	6.18168	4.12784	3.40931	4.08562	4.71296	3.20377	3.1475	1.65168	2.55741	2.26872	1.74201	1.67687	1.74967	1.55893	1.94099	1.34072	3.03749	2.25545	2.47099	2.44	3.70228	1.98696	1.77956	2.4089
Dhx34	11.5898	13.0757	13.9586	16.9369	17.5336	14.8165	16.7408	16.98	13.8687	11.6797	14.1911	14.5404	14.1923	14.0205	14.6292	14.0776	12.6911	14.9541	13.9004	14.8595	12.4765	12.6067	12.9827	15.0177	11.2875	12.9969
Kptn	9.26103	8.60394	10.808	10.5962	10.0656	9.84487	9.42591	10.3436	10.2294	10.146	9.92876	11.6014	11.0157	10.527	11.47	11.999	9.40634	9.64284	10.8114	9.41984	10.208	11.285	9.62593	10.6279	11.135	11.2602
Napa	58.3282	61.3597	62.096	67.1519	63.3158	61.432	60.7284	65.5858	61.6713	62.5277	66.2419	63.0084	63.9421	63.1619	61.9188	68.3565	59.0758	62.7558	61.3161	58.9956	57.4808	52.9684	57.9037	58.5459	54.963	55.3488
Sra1	45.7636	40.8687	40.9586	46.5978	52.1679	49.1259	47.8169	48.4228	48.737	47.5447	49.4934	48.0555	49.135	47.8373	50.2543	53.2397	50.8141	52.391	48.9602	53.4675	42.9385	41.0734	43.5882	43.6206	42.9637	43.3042
Atp5g1	38.8558	42.9571	37.6152	45.4411	45.1631	39.0467	40.6313	42.2186	38.479	51.2968	49.9033	45.0542	52.5177	47.4575	50.1008	49.7261	49.6739	46.499	45.3779	44.7887	43.8527	40.8326	41.4759	43.416	41.5597	40.03
Snf8	34.7931	34.6761	34.6901	36.7038	34.5402	33.0518	32.9001	34.2592	33.645	38.9234	33.81	36.6442	36.4251	34.3656	37.3521	35.8994	36.2969	34.6732	34.1576	32.7688	37.203	36.6883	36.333	35.0746	37.6857	35.3124
Tbcb	30.1119	29.7176	32.4239	30.9801	30.7379	27.0734	26.2158	26.8659	27.3931	27.0757	30.2877	28.9261	28.1284	28.367	32.7577	28.4386	28.9655	27.2784	28.3156	28.9229	30.0569	29.4834	27.4956	28.6029	28.0662	26.778
Inpp5k	28.4871	28.0194	28.2363	26.682	27.491	27.9594	31.4688	29.612	30.3439	23.7723	26.4767	24.0793	27.9747	26.923	27.7517	24.7538	21.4007	24.8548	26.977	26.4021	28.4771	26.7384	24.5338	29.4347	28.8289	31.3718
Crkl	179.805	178.588	181.861	182.646	177.392	178.044	172.514	173.919	179.702	168.884	184.936	179.022	171.588	179.285	174.87	175.072	182.403	179.501	170.099	176.412	183.38	191.54	193.703	182.523	175.414	184.365
Clint1	124.293	117.851	118.21	113.026	110.721	110.312	108.153	115.519	115.277	129.185	116.387	126.636	129.37	121.666	123.206	123.958	134.824	117.21	122.89	121.264	109.979	115.392	107.564	112.656	111.095	111.93
Prss16	8.12371	9.16999	9.69128	7.70247	6.54804	6.98986	6.48032	7.18561	6.5409	7.43254	9.42731	7.21864	9.22242	7.91853	7.8249	7.98359	7.71419	8.25056	7.05315	8.04887	9.35734	9.04835	8.83611	8.54853	9.60963	10.2518
Cdkal1	16.7488	16.0775	14.6368	16.1286	16.8305	17.132	20.816	16.3737	15.2053	16.8418	17.8121	18.46	17.034	17.7522	17.3106	14.7865	19.4389	17.3789	15.1928	15.9497	16.2498	18.1989	19.3516	16.8678	18.1123	18.3757
Htra1	108.424	118.078	114.979	98.8128	93.5125	95.889	86.5515	91.1245	92.2611	89.1315	82.4388	83.9425	85.3586	85.1475	86.1225	81.3003	82.6165	85.187	77.4303	80.4003	81.259	80.0626	82.9805	79.6168	81.9615	79.4378
Zbtb17	19.2261	18.057	19.4623	21.4903	20.1312	17.4254	21.2083	20.1838	20.5079	17.4606	16.7485	18.0982	17.5226	17.9797	18.3715	20.7857	18.9122	19.4404	19.0487	19.105	17.945	18.7575	19.1531	19.3613	18.3549	18.3189
Fblim1	56.4292	53.9031	55.2901	45.0167	40.8629	43.5193	43.8241	43.1304	42.1128	34.2727	37.9605	35.1877	37.2064	36.4147	35.7062	36.3926	31.9167	35.5687	36.642	32.2416	43.6262	46.5291	44.9236	49.5285	46.9083	46.3162
Hspb7	13.6905	12.3935	12.705	2.76561	2.87108	3.05538	2.19318	2.55169	3.28836	3.15356	3.31403	2.68459	3.43785	3.09589	2.39345	3.85391	3.81131	4.67617	4.00534	3.49517	5.68299	5.50822	5.41681	6.17217	5.68167	5.37737
Epor	0.812371	0.622654	0.67799	0.765991	1.19055	1.13216	1.17824	1.09844	0.836054	0.943815	0.752179	0.824988	0.768535	0.931592	0.729028	1.08652	0.49769	0.825056	0.823726	0.751818	0.688636	0.508334	0.78982	0.646916	0.864358	0.728273
Ccdc159	3.52027	4.18876	3.0709	3.57462	4.59986	4.13485	4.71296	5.40065	4.72125	3.0674	3.51017	4.12494	3.0229	3.63321	4.37417	4.67678	3.13545	4.58937	4.37605	3.80331	4.45588	4.57501	4.4921	4.94428	4.83023	4.70576
Mob1b	146.511	142.485	143.147	138.779	144.606	141.512	138.302	137.023	151.066	143.219	137.125	136.747	135.881	142.005	138.533	142.325	149.002	129.784	141.164	142.176	131.979	135.798	131.711	126.267	134.878	132.737
Atp6v1b2	71.0556	70.3119	67.2824	75.6211	76.4666	76.2518	72.3157	77.8104	75.8845	65.1822	67.7472	66.5669	65.0705	63.2551	65.2246	68.4572	66.1448	71.1611	69.0416	66.2053	62.9966	63.6971	59.7314	64.1371	61.476	63.2477
Eps15l1	38.1273	38.3857	37.928	48.8176	50.4492	50.6002	50.5753	50.3189	54.0555	47.5524	49.047	44.9168	46.7035	47.9347	51.0949	47.9985	47.3309	51.631	51.0216	46.5687	47.5528	45.2956	47.7936	46.1633	46.828	46.4048
Tep1	60.2779	58.6426	63.093	79.4503	80.6329	81.3186	78.4511	79.2248	75.0482	70.3142	71.6074	69.4021	73.2158	76.9495	76.3535	69.9627	66.79	72.6565	68.6782	78.8524	71.9422	68.7776	68.7637	70.56	66.9623	71.4268
Ttc5	25.5292	26.4196	24.4995	28.9651	30.1934	26.8095	29.1913	30.3602	30.108	28.7398	26.4919	26.2197	24.3796	27.998	26.0771	29.0485	25.641	29.84	27.1023	27.8272	26.2062	24.3035	26.7657	24.0455	28.1523	28.523
Osgep	38.3747	37.3648	39.8511	54.0874	53.2679	52.7142	47.6784	49.8592	51.9302	47.775	45.4383	46.0764	50.0575	47.0572	48.6484	42.7589	44.6889	53.2126	45.9672	48.7311	40.3395	38.6562	39.8267	41.0993	39.0719	39.371
Aamp	118.877	125.663	124.152	135.07	130.744	126.26	126.857	134.467	130.228	132.252	125.463	133.854	134.596	128.513	135.988	138.366	139.751	133.195	133.238	135.867	126.668	127.389	122.817	130.769	125.179	125.543
Tmbim1	111.91	110.764	117.471	106.257	101.003	104.417	106.747	108.812	101.909	95.0621	100.706	97.4797	100.547	101.187	98.3004	93.3588	96.874	98.4097	94.8432	96.5287	98.6858	98.0499	97.631	100.356	99.3175	97.1654
Arpc2	260.338	260.156	251.295	232.138	238.002	228.253	227.744	226.781	234.882	248.872	233.376	241.721	253.77	245.521	247.432	244.846	253.424	231.428	249.023	241.51	231.625	228.75	218.336	230.394	232.411	222.179
Kmt2b	51.2877	50.5481	51.966	50.8533	46.161	49.0275	50.7793	52.2215	49.2288	48.0166	46.3342	46.1993	47.2905	46.3001	47.2896	47.2874	45.5884	46.5641	51.3799	50.1065	56.5086	52.1042	52.523	56.0968	54.5054	54.9566
Tmem147	11.9148	10.8115	10.0901	12.2133	12.2302	11.3216	11.5369	11.4878	10.9671	12.5055	13.1381	13.2514	13.0139	13.182	13.8515	13.0855	13.0395	12.0149	12.7163	12.604	11.7473	13.115	11.7979	13.0769	10.2198	11.7084
Rps9	300.974	303.789	290.679	341.454	332.623	309.429	319.623	319.949	309.475	348.25	342.813	343.535	345.997	340.967	340.421	360.913	342.733	331.165	333.356	312.534	300.417	304.239	277.799	304.15	286.716	279.933
Tfpt	10.3442	11.4342	8.29541	10.2558	11.3103	9.20495	10.2114	10.1605	9.09824	8.02243	9.37716	9.64204	10.1959	8.89671	8.89414	9.35355	8.26165	10.2616	8.34023	8.4469	9.68141	9.20085	9.57657	9.84236	8.99949	9.91572
Susd2	0.433264	1.07549	0.837518	1.02132	1.08232	1.57518	1.03096	0.915364	1.18031	0.530896	0.300872	0.670302	0.768535	0.419216	0.972038	0.614122	0.646997	0.979754	0.257414	1.19406	0.850667	0.813334	1.28346	0.831749	1.01689	1.23246
Ggt5	0.433264	0.11321	0.518463	0.34044	0.432928	0.541468	0.687306	0.549219	0.344258	0.530896	0.451307	0.412494	0.512357	0.279478	0.583223	0.519642	0.547459	0.309396	0.36038	0.309572	0.486096	0.254167	0.691093	0.600708	0.457601	0.672252
Crip2	44.3013	44.9443	49.0546	33.2781	32.9567	27.8118	30.2415	31.6258	29.5078	29.6712	32.0428	32.3292	28.5895	27.9478	27.7517	24.8956	24.984	28.5676	24.7633	25.6945	23.8997	24.6034	23.3984	24.1207	22.8292	22.9126
Crip1	15.3809	15.1135	14.2294	12.6814	12.8255	9.89409	12.4697	12.1286	11.7539	9.49714	11.032	11.1889	11.1694	10.2009	11.3242	8.83391	8.95842	10.1585	8.1343	8.13732	7.65601	8.79418	7.65138	9.84236	9.50794	9.0754
Cbfa2t3	0.27079	0.226419	0.239291	1.27665	1.40702	0.935263	1.4728	1.32728	1.32785	0.353931	0.451307	0.464056	0.409885	0.372637	0.437417	0.992043	0.398152	0.618792	0.823726	0.48647	0.40508	0.101667	0.197455	0.27725	0.305067	0.112042
Fbln1	124.509	127.531	142.577	101.196	99.6818	91.3604	90.479	89.2938	85.1792	58.3986	62.1801	59.0382	57.4352	56.2216	56.0866	60.3257	56.8859	79.1022	61.1617	61.428	116.582	119.357	133.578	112.009	107.994	120.165
Pgrmc1	211	207.004	201.722	201.285	209.429	199.802	197.257	199.641	198.637	200.62	192.608	204.494	204.789	191.675	205.829	200.015	206.89	195.951	205.211	190.918	215.057	217.821	203.823	205.581	205.717	201.003
Gcat	26.5487	32.7718	29.4581	39.9083	37.1319	36.7181	36.273	41.8818	35.4307	43.616	46.8173	49.4726	48.0824	46.7876	44.9637	45.6378	40.5941	50.8916	43.238	42.7023	32.1171	29.6841	27.1112	29.8171	29.4989	27.037
Elovl1	61.1444	62.0389	66.3234	61.3218	58.283	65.7637	56.5064	64.3959	61.3762	69.9013	66.1917	68.8349	68.5021	70.5681	72.5626	68.7344	66.9393	65.0247	66.7218	66.5138	59.2227	56.6792	52.7205	54.8954	51.9632	54.1163
Med8	23.992	24.0005	24.8862	22.1286	20.2394	20.1328	20.6683	22.9299	20.8522	23.0055	21.7129	23.8215	23.9271	23.8488	23.5233	21.447	23.4412	19.4919	25.7929	22.9968	22.6845	22.875	23.4478	22.8269	24.4054	22.0163
Hyi	4.92838	4.41518	3.78877	7.1918	6.061	4.57786	5.59664	6.22448	5.85238	5.66289	5.16496	5.56867	5.84087	5.21692	5.34621	6.28294	4.37967	4.69251	5.92053	5.2185	4.01029	5.84584	4.68956	5.36016	5.5929	4.48168
Cdc20	86.9778	86.7753	84.35	80.5142	75.6001	72.6059	66.9627	71.9472	65.8516	107.064	101.394	104.103	107.851	106.714	109.306	112.054	116.708	100.554	109.144	102.203	81.5011	83.7226	77.2049	79.9865	81.7581	77.0289
Adamts4	32.6835	36.1892	36.5964	50.8068	46.9144	46.0007	46.255	44.9043	44.8909	29.924	36.7485	32.703	31.2678	31.2973	30.2461	29.5	29.169	35.4745	32.4348	34.0298	36.3959	34.3235	37.2917	32.2737	34.227	35.771
Pfdn2	58.9781	51.001	57.1905	56.811	58.4453	52.0794	56.0155	51.3519	51.5895	55.7441	48.7913	51.9742	54.0338	49.0017	53.8995	53.1452	54.4473	49.7612	53.7564	49.7969	55.901	59.7801	53.461	53.463	55.0138	53.1079
Rnf114	68.6724	66.5107	72.6247	58.4706	56.0101	52.6208	51.7443	52.7707	51.1469	41.7048	42.5733	43.5181	43.1404	40.7572	40.534	37.8866	36.9286	41.7169	36.2954	38.9176	65.2583	63.8468	66.1968	62.0577	60.5559	66.2168
C330007P06Rik	133.567	126.729	142.879	127.9	129.029	128.933	132.317	130.003	134.882	124.47	130.108	128.016	121.887	123.412	127.476	122.208	126.903	127.103	128.833	123.816	130.448	131.518	130.524	125.049	132.158	131.042
Neurl1a	0.92591	1.01948	0.960125	1.49223	1.30132	1.2848	1.03237	1.10163	0.934838	1.4194	0.704749	1.49831	0.820546	1.02641	1.07055	0.857352	1.19776	1.238	0.724856	1.19711	2.67884	2.59539	2.12633	2.635	2.30037	3.20049
Srm	30.0036	32.7742	27.7178	21.4903	19.9688	18.2622	18.8027	20.5042	19.7702	31.3229	25.9752	31.8136	31.9711	31.907	30.6192	30.1865	30.3591	22.4828	27.6463	27.6839	29.5303	29.7375	27.3969	29.8968	29.1848	29.467
Epha2	38.0693	37.9903	39.355	27.7822	26.6754	24.4578	29.1468	32.5516	29.1739	39.4355	31.4411	34.219	39.1182	36.4973	37.4257	35.8698	34.9827	26.79	36.6125	36.2083	34.7004	37.0693	34.3452	33.8288	28.544	34.0435
Rbm14	40.2896	44.2495	48.9967	47.5819	43.9081	43.1163	39.8979	44.9782	40.7374	50.8503	51.8053	54.3893	50.2324	50.6598	45.0595	52.3739	51.0514	50.9715	53.8038	51.9625	49.6329	52.3845	51.0929	48.7854	47.1973	46.8884
Actn3	0.324977	0.452839	0.797636	1.02132	1.13644	1.03371	1.08005	0.915364	0.983593	0.648873	1.05305	1.0828	0.717299	0.698694	0.534621	1.181	0.796304	0.928188	1.13262	1.10561	1.37727	1.525	1.13537	0.924165	1.16943	1.17644
A530013C23Rik	1.26228	1.02624	1.48293	1.16051	0.890204	1.34973	1.12931	1.04197	0.825392	1.10554	0.710755	0.888474	0.958851	0.667284	0.77763	0.857183	0.710564	0.800468	0.861133	0.874278	1.69758	1.37127	1.45268	1.54614	1.93212	2.09794
Zdhhc24	9.83172	10.9518	11.6914	9.79164	8.33657	9.82571	8.2913	8.19483	7.24662	9.32176	10.7784	9.59339	7.53495	9.38088	8.1181	7.74892	8.36224	8.79339	7.87876	7.51987	12.1611	12.1016	12.5946	11.0763	11.3414	12.047
Bbs1	24.6918	26.6772	27.2981	27.0977	27.6804	27.4368	25.0684	27.7515	27.1508	25.257	28.5606	26.9334	24.389	26.3178	25.0981	25.2326	26.288	30.8526	27.4413	27.1751	33.4788	31.5047	34.9488	33.4237	31.7358	35.8277
Ndor1	21.9222	24.8529	23.8097	19.225	17.3719	17.1242	20.1419	20.6291	15.7773	17.403	17.1995	17.2137	18.6437	21.2438	19.5719	17.7609	18.7474	19.8811	19.4791	18.799	21.8101	21.6684	21.3441	22.1917	21.9875	22.3371
Nsmf	59.953	59.7181	61.2983	61.8325	58.3912	54.5406	62.4958	62.5194	56.5074	56.6879	54.7085	52.8508	60.663	56.175	55.6978	54.2789	51.71	56.4132	55.756	57.8015	64.0431	61.5084	66.0981	69.6821	68.5385	64.3121
Pdk1	36.1234	35.2082	32.5435	25.4054	29.0603	26.7303	27.6886	25.4476	26.3111	28.8453	25.9752	26.9161	29.1019	26.1779	24.5925	32.3123	37.0779	28.3923	28.213	28.1268	27.0598	25.8242	26.8051	27.725	27.5578	25.3775
Ptbp1	316.987	333.176	315.026	318.567	300.831	282.449	304.722	319.279	307.619	346.498	319.726	330.562	343.484	336.724	338.804	361.718	350.125	306.817	358.577	332.525	294.777	300.12	281.62	300.308	286.713	282.514
Mvd	56.1619	62.1521	63.2924	74.8543	77.1695	68.9141	67.7979	77.0737	71.2613	87.1849	89.9606	92.7595	91.7631	97.9569	93.4614	92.7324	88.4395	89.3123	89.0139	92.6947	61.3696	61.4068	47.3398	61.457	60.7084	51.7634
Stimate	25.1809	22.3589	22.9326	26.0411	27.5981	24.3658	24.7912	25.2142	24.9346	22.2374	24.4693	21.1409	22.6462	23.5682	21.968	21.4947	20.5993	22.6902	21.6227	22.8197	20.092	21.2992	22.3117	23.2771	21.5562	22.3514
Sfmbt1	42.2433	45.1141	43.5509	32.5121	37.0695	34.4078	34.6599	36.1569	35.6061	35.4521	34.0486	36.5573	34.4304	34.3292	34.7503	33.1154	34.1415	31.0943	36.8617	33.1684	37.9965	39.2434	40.1327	41.264	40.4723	42.632
Rundc3a	0.649897	0.396234	0.4387	0.553216	1.13644	0.196897	0.196373	0.457682	0.442617	0.412919	0.200581	0.360932	0.256178	0.232898	0.145806	0.188961	0.149307	0.618792	0.36038	0.309572	0.364572	0.355834	0.740456	0.462083	0.355912	0.392147
Slc4a3	13.5395	16.189	15.9926	17.0646	18.183	17.8192	19.3428	19.3142	18.3932	15.101	16.1969	14.6951	15.1658	17.5139	16.8162	14.9751	13.6865	17.8418	20.0268	18.309	19.3628	18.1475	20.4366	21.9489	22.1174	20.3916
Cdt1	58.7615	55.5294	56.7917	69.7903	61.2053	59.7584	58.5683	62.3821	59.4582	65.1232	65.6903	60.946	64.5057	62.9756	61.1898	61.4594	62.0121	68.6859	60.4924	60.7204	60.843	63.1859	58.0518	66.771	61.9795	64.2001
Runx1t1	24.4317	25.3311	24.852	39.7055	40.2691	42.7342	41.9839	39.6908	40.5379	27.9071	28.5425	27.5902	27.466	25.9038	25.7639	29.4413	28.6737	31.3053	29.7659	30.3892	29.4937	29.2315	29.4249	27.9615	27.0578	29.6963
Aprt	40.5644	43.699	40.0014	44.0019	42.4811	35.097	36.7218	39.7268	33.3438	45.5391	42.6736	44.7556	47.9566	48.3496	44.1791	49.1298	46.3847	43.728	44.0179	40.6424	44.3562	44.6826	44.4767	45.7924	41.9468	41.3995
Gtf2h1	41.9183	39.5668	40.2806	39.7464	40.6953	40.0194	37.6546	39.4064	42.6879	39.2273	36.8066	38.2588	38.7854	39.1269	37.7151	35.9498	36.6797	36.7666	40.1566	37.6793	35.3635	34.16	34.604	37.3363	37.9301	36.3016
Hfe	1.68394	2.7056	1.92277	2.59257	2.1442	1.53021	2.28575	2.20924	2.22323	1.5994	1.45456	2.01483	1.43654	1.50735	1.55955	1.56648	1.3003	2.05699	1.66427	1.10993	2.91133	2.35072	2.97861	3.08735	2.38784	2.60357
Abhd1	13.8103	15.2267	13.161	11.9154	12.5549	12.6507	10.506	12.0828	12.5408	13.8033	13.6395	14.231	13.8849	14.1602	14.8722	14.55	13.2883	13.0462	13.3855	12.9578	12.1524	12.4034	13.032	12.7073	12.0502	12.7168
Slc5a6	15.435	16.4154	14.0384	15.7879	15.1525	15.5057	12.8624	17.3004	15.6391	12.5645	12.7369	14.6435	12.8089	11.9687	13.1225	13.8886	11.5962	14.7479	14.5182	12.0291	16.3652	14.4367	15.1053	16.7736	16.016	15.7979
Nphs1	1.00993	0.849073	0.559056	0.444143	0.919973	0.640193	0.909666	1.51035	0.787097	1.15358	1.20379	0.625024	1.40331	1.08643	0.99882	1.63165	1.02645	1.66942	1.42445	0.898394	1.5821	0.711668	1.23423	1.49464	0.843257	0.640337
Qrich1	132.657	136.046	135.558	127.71	129.554	131.383	129.02	130.076	132.366	130.187	130.477	131.176	133.9	136.152	134.287	134.461	137.912	130.568	128.962	133.86	133.312	128.354	124.61	127.939	128.789	123.964
P4htm	0.324948	0.339629	0.358936	0.978766	0.974089	0.78759	0.58912	0.77806	0.688515	0.76685	0.902615	0.618741	0.973478	0.512376	0.923436	0.803083	0.398152	0.721924	0.515002	0.972941	0.526604	0.559167	0.839184	0.601689	0.711824	0.953283
Usp19	206.424	209.387	204.466	187.389	191.081	183.396	188.252	206.662	188.674	186.232	178.608	179.652	185.476	194.241	194.918	197.713	186.993	186.309	192.33	193.667	197.181	194.615	200.106	210.229	205.737	209.334
Pola1	165.711	175.205	168.371	182.311	192.825	194.059	187.748	185.832	194.221	191.97	195.571	197.6	198.313	200.718	192.211	191.525	197.807	191.02	182.833	188.744	166.022	181.652	168.691	165.063	169.09	175.342
Cdc42	388.313	383.894	378.279	338.27	347.263	357.467	356.172	344.68	362.552	404.837	386.57	406.615	399.126	396.718	400.236	397.573	407.409	364.055	386.431	367.108	349.746	364.78	353.494	349.612	363.793	355.957
Pknox1	24.6419	23.4344	24.9261	25.6181	27.4686	28.3532	26.1176	28.239	26.6062	27.0757	29.7863	28.2246	25.8228	28.2272	29.1611	29.0527	28.4679	28.5676	27.5475	28.1711	24.1022	23.5867	25.5255	25.4608	24.3639	23.8649
Gmnn	34.7695	40.6989	34.4579	32.5546	33.4437	32.685	33.138	32.7243	32.5078	34.4492	37.4585	36.9698	36.4798	37.6363	37.1804	34.2964	34.6392	34.6523	32.6916	33.6549	34.6343	35.075	33.1724	32.4844	36.8623	35.1252
Acot13	20.7967	20.0381	19.4224	26.299	26.7874	23.1847	22.7302	23.7995	22.3276	19.0533	19.4062	19.4903	18.6498	18.3989	17.5939	19.7464	17.9666	22.3796	17.1438	18.9723	18.1071	18.605	17.0799	16.2653	17.0838	16.134
Zfp184	4.33264	4.52839	3.70901	5.19172	5.03279	5.61158	4.95842	5.67526	5.11469	4.0702	4.66351	4.22806	4.09885	4.42506	4.13116	4.25161	4.18059	4.95034	4.78791	4.51091	4.41537	3.5075	3.35674	4.25116	3.71165	3.92147
Cyp27b1	0.108316	0.509444	0.358936	0.212775	0.432928	0.492243	0.343653	0.457682	0.344258	0.353931	0.501453	0.360932	0.153707	0.419216	0.291611	0.283441	0.348383	0.360962	0.36038	0.353797	0.40508	0.305	0.543001	0.323458	0.254223	0.392147
Cdk4	426.278	429.785	415.439	472.516	480.449	452.328	448.599	457.786	445.588	402.43	419.666	407.044	426.547	411.912	421.194	446.836	430.671	445.785	421.619	415.875	352.682	361.155	351.218	356.514	350.41	343.05
B4galnt1	39.8603	38.8309	38.3264	26.7246	23.9734	23.037	21.2083	23.1129	21.9341	19.1123	22.0639	21.8106	22.2363	23.3364	18.7603	23.5728	22.6449	22.5859	23.1158	20.2106	32.6494	32.8384	29.0259	32.0223	29.9983	29.7472
Mettl1	17.1293	18.8615	15.971	13.0111	12.4373	13.0145	12.1946	15.5255	13.321	17.8407	18.6854	17.9869	19.3171	17.9826	18.899	19.4048	18.5709	17.1763	18.4696	17.8711	14.1758	15.9414	12.5512	14.5924	14.0563	14.0335
Tspan31	136.912	149.55	144.849	131.172	127.063	123.28	124.744	127.462	120.834	121.586	128.178	123.866	124.416	126.65	122.471	130.83	127.757	135.82	130.129	129.662	127.201	132.147	137.566	127.716	131.545	132.17
Kif5b	355.935	350.411	347.575	284.802	296.819	304.241	303.613	293.205	310.983	310.361	297.281	315.03	315.033	315.89	313.494	289.084	305.725	278.126	290.925	302.571	305.193	313.683	297.533	283.421	291.909	300.032
Saal1	18.2486	20.8858	21.9342	19.405	17.8592	19.3456	20.7665	17.8035	17.0661	16.9282	20.1584	18.3566	17.11	18.5379	18.1282	18.3292	18.0661	18.8189	16.1141	19.283	21.1001	20.6834	22.5592	21.2096	19.1647	20.9502
Tph2	1.13732	0.905678	0.957163	1.14899	0.432928	0.836814	0.88368	0.77806	0.983593	0.530896	0.852469	0.464056	0.512357	0.838433	0.77763	0.850323	0.796304	0.928188	0.823726	0.796043	0.729144	0.762501	0.78982	0.831749	0.55929	0.840315
Cnp	17.6555	18.2834	17.548	28.0012	23.8111	24.4153	24.203	23.1129	23.6062	17.7555	23.3677	19.4388	20.3918	21.2869	19.3435	19.5574	18.6136	20.8842	17.6586	20.2991	25.1555	21.2484	24.8793	23.6124	22.6258	24.9293
Ttc25	1.30619	1.59145	1.78387	1.36461	1.49802	1.46181	1.62268	2.19833	1.96825	1.51805	1.79075	1.47563	1.33318	1.25674	1.5449	1.9834	1.66073	2.21739	1.61977	1.84346	2.09962	1.97923	2.58593	2.14695	2.43376	1.7963
Sulf2	41.2684	39.5668	43.6307	55.1088	52.8173	55.5251	58.5192	52.0385	53.4583	27.1937	29.7361	27.8949	27.2574	29.7178	27.6059	46.0119	41.7064	49.7096	46.489	44.313	48.8121	49.7659	50.7459	51.5684	50.2853	48.7383
Sod2	141.52	141.968	138.706	95.2026	96.1146	94.4838	89.7388	91.7315	95.395	125.112	117.022	116.227	126.256	120.859	121.216	105.904	110.824	107.679	102.371	104.552	167.654	171.044	163.85	169.951	166.492	165.6
Tmco6	10.0734	10.9247	11.4062	12.6389	12.8255	12.8476	12.6661	13.1812	12.59	13.0364	15.545	12.6326	13.6799	15.1384	14.289	14.6444	13.2883	15.1088	13.643	15.7882	11.3827	12.505	10.9588	12.4762	11.6943	10.9801
Stambp	27.8954	28.0764	27.3632	29.2373	32.0964	32.7627	32.3038	31.9929	33.2574	34.155	32.6446	32.5093	30.1246	32.0934	30.3487	33.6087	30.7581	32.5197	33.2092	31.5771	29.811	28.2129	29.5323	27.0938	29.9088	29.511
Ezh1	40.135	39.7964	43.2737	47.1531	50.3862	51.6881	46.2993	49.251	48.8846	39.1701	41.2229	37.9494	39.6608	42.0614	44.2763	42.7051	37.5313	46.6672	42.3213	42.4114	40.0645	41.8359	44.2827	42.3751	43.2687	44.5927
Hap1	3.52027	3.28308	4.58641	2.76608	3.57166	2.75656	3.14197	3.47838	2.4098	1.35673	1.85537	1.95935	2.40808	1.77003	1.40945	1.65341	1.39353	2.47517	1.59597	1.45941	6.0762	4.82917	6.21983	5.49878	5.33868	6.61048
P3h4	41.9725	44.7178	44.4283	56.3429	56.1725	44.548	44.6258	46.8209	47.9502	54.8003	54.6583	53.1086	55.6932	51.8431	53.3649	50.7832	54.5468	50.7925	48.3424	47.5857	45.612	41.0734	40.5276	43.2971	44.0314	40.055
Ctnnb1	679.088	676.089	691.072	699.094	672.663	638.637	623.681	618.557	645.04	623.567	636.644	615.492	636.603	622.49	605.142	637.553	636.695	650.144	603.791	597.032	613.048	635.113	610.728	620.485	623.507	608.444
Eif1b	12.5647	13.472	12.8419	15.873	16.776	14.5212	14.5316	15.4697	14.0654	13.6853	14.2413	15.3654	14.6534	16.3029	14.775	14.3138	14.2837	17.3262	14.9815	15.2133	13.2866	14.335	15.5989	15.0639	14.4399	15.0696
Chrd	3.84522	4.58499	4.70605	4.34062	4.27517	3.8395	4.61477	4.85143	3.88519	2.59549	3.00872	2.62965	3.33032	3.12083	3.69374	2.50373	2.68752	3.19709	3.44935	2.8746	3.40267	4.01584	4.04783	4.02012	3.96588	3.58534
Psmd2	619.007	644.374	609.78	566.323	580.281	553.572	537.366	547.067	539.388	598.084	562.625	575.94	609.848	599.522	580.594	647.942	651.322	596.928	606	597.864	620.133	628.301	590.858	591.227	598.492	584.574
Syngr3	1.08316	1.35852	1.3161	0.978766	1.46113	0.984487	1.03096	1.05267	1.08195	0.648873	0.95276	0.824988	0.717299	0.838433	1.26365	0.803083	1.4433	0.928188	0.978175	0.619144	1.94438	1.83	1.53028	1.52487	2.28801	1.79267
Vars	105.067	104.832	105.567	118.048	111.317	102.485	98.7266	108.379	104.359	133.255	118.543	124.625	130.805	121.06	125.15	124.336	119.047	110.403	117.021	115.868	102.85	110.817	100.406	113.857	99.5028	99.0451
Vwa7	0.559184	0.226472	0.598558	0.458982	0.27063	0.443107	0.441908	0.457754	0.393531	0.294967	0.651934	0.412595	0.35865	0.698771	0.388868	0.331001	0.632784	0.154735	0.487031	0.729548	0.324195	0.203361	0.394957	0.646995	0.254247	0.247045
Msh5	1.46227	1.52833	1.39586	1.74476	2.16464	2.2151	1.62432	2.33418	1.86883	2.12358	1.95567	1.85622	1.99819	1.77003	2.86751	1.74789	2.28937	2.32047	2.62563	2.74192	2.59251	1.9825	2.27073	2.40813	2.94899	3.08872
Abhd16a	28.2163	29.6043	32.5834	37.2357	36.2578	32.7834	34.8562	36.3857	34.5241	33.2105	33.9985	31.9683	35.9162	34.5155	35.771	33.9657	32.0015	35.1164	36.4499	35.5123	32.0823	33.7534	34.1104	36.7356	34.3201	34.2849
Neu1	25.7251	26.8307	29.0738	37.5336	37.9895	34.7524	37.0164	35.15	33.7373	24.8931	30.037	25.4715	26.8987	25.5256	24.9328	27.2576	26.0292	30.9912	27.8522	26.2694	24.1022	25.8742	24.4844	25.0911	24.4562	21.6241
Ddah2	50.5836	48.9066	50.7296	91.621	92.5384	80.1865	85.226	85.7239	78.3432	64.2974	71.106	68.474	68.4509	70.6147	66.3902	67.081	62.4103	71.0579	65.0744	68.8577	49.3387	50.3759	48.4258	49.3504	44.4382	48.3461
Clic1	228.512	233.145	222.254	200.969	209.966	202.057	205.81	213.911	203.89	227.12	225.726	232.772	235.998	231.705	236.814	227.739	233.895	216.207	224.301	211.474	189.469	192.159	186.223	188.889	190.693	183.252
Lsm2	34.8791	32.9381	30.451	33.4186	27.4607	28.4926	26.2717	27.8087	32.0549	36.3468	31.3426	31.9352	33.6584	30.8385	26.2735	28.7453	33.7069	31.5284	27.3773	24.6921	27.138	27.7721	25.991	32.0047	35.4983	31.5816
Pole	186.299	183.82	185.829	165.547	166.58	174.741	171.654	167.699	170.588	176.617	178.524	179.034	174.515	181.716	176.709	179.205	176.864	175.423	175.441	178.525	183.009	176.602	187.101	179.761	179.869	190.682
Stx1a	5.30749	5.03783	4.98522	4.34062	4.97868	3.88872	5.00752	5.99564	4.32781	4.0702	4.51307	5.10461	4.3038	5.96219	6.02663	4.25161	4.67828	4.79564	5.4057	5.97032	5.42807	4.67667	5.7262	5.49878	5.44037	5.54608
Zfp775	4.44096	3.84913	4.387	5.14916	5.24926	5.4639	5.74392	5.26334	4.91797	4.48312	4.96438	4.64056	4.96093	3.86611	4.90879	5.38538	5.02667	4.95034	4.32456	4.46668	4.29385	5.13417	3.55419	4.25116	3.7625	3.69739
Scube2	0.433264	0.339629	0.119645	0.297885	0.487044	0.246122	0.196373	0.50345	0.442617	0.235954	0.300872	0.103123	0.256178	0.279478	0.340213	0.236201	0.547459	0.567226	0.463346	0.48647	0.40508	0.508334	0.296183	0.231041	0.203378	0.392147
Mrpl49	51.9376	51.7935	51.3677	56.9812	58.9865	52.0301	55.3772	54.8761	54.6386	57.9856	58.0682	55.3257	60.3044	56.3613	59.6345	58.2471	55.791	57.2383	57.6608	54.3962	61.3291	60.2884	62.2971	61.3184	64.0642	60.3346
Dennd2c	16.1187	18.1117	16.0285	15.045	16.7976	16.0368	17.147	17.0746	17.0099	16.5285	14.2986	14.2607	16.0209	15.6301	17.4417	13.5479	14.2869	15.2123	15.4575	15.542	19.0554	19.2303	17.703	19.7385	19.1862	18.46
Mark3	107.661	109.662	105.979	80.9132	84.6092	85.1623	87.4576	89.9045	88.3296	90.3129	87.999	87.2136	90.5822	87.8378	87.1551	88.7055	86.1225	85.5376	86.971	82.0544	89.5753	87.6025	84.2498	93.0022	87.5148	87.1648
Gatad1	96.1305	100.077	98.1491	86.7272	90.2115	87.767	88.2207	87.1427	94.8676	87.0669	90.5122	86.469	92.0193	88.5944	92.8296	86.2605	96.303	92.6641	88.808	91.6776	86.3225	84.7393	84.5108	87.7495	84.8088	82.9111
M6pr	126.242	121.7	118.524	95.2808	93.0255	89.5391	100.592	92.9037	96.4835	105.471	105.506	109.304	107.031	106.993	104.64	97.173	94.0136	94.4689	100.083	94.1541	108.237	106.801	108.205	100.595	103.825	105.656
Lrrc8a	54.8467	50.6681	53.8477	46.7203	42.7511	44.8106	44.2168	47.337	45.7258	44.5702	42.8535	42.8386	45.0041	40.5519	42.1902	41.2219	38.0588	38.5656	38.2356	36.6896	41.4763	45.382	46.5629	44.9023	47.0615	44.2148
Ppp2r1a	161.77	171.173	164.153	178.944	175.282	173.614	169.077	169.846	166.326	197.198	184.083	192.377	185.524	191.302	187.02	190.378	184.046	178.934	180.036	171.591	160.452	166.988	155.446	162.283	157.669	155.626
Fance	10.1277	11.7178	10.3827	11.4139	11.6806	10.4153	10.4587	10.4941	9.18032	10.3274	10.9755	10.8417	10.1959	11.3349	10.6547	11.1071	7.86592	10.1196	10.0508	10.0624	9.98442	11.9968	9.72483	10.2341	10.4231	9.97393
Tinf2	36.0836	33.4042	32.2733	31.2892	30.2169	32.7009	35.227	35.4261	35.1301	33.7414	34.171	31.4011	35.1459	34.6679	38.2206	33.8712	33.4743	32.7783	36.9778	38.7017	33.3163	31.4865	33.3315	35.0156	33.4194	37.2878
Tssk4	0.487422	0.566049	0.398818	0.680881	0.649393	1.03371	0.44184	0.411914	0.688515	0.648873	0.501453	0.721864	0.409885	0.558955	0.437417	0.614122	0.646997	0.567226	0.566312	0.663369	0.486096	0.355834	0.592365	0.231041	0.152534	0.336126
Hapln4	0.324948	0.339629	0.4387	0.468106	0.324696	0.34457	0.540026	0.640755	0.344258	0.412919	0.601743	0.360932	0.768535	0.372637	0.534621	0.330681	0.298614	0.51566	0.257414	0.530695	0.486096	0.711668	0.543001	0.600708	0.508446	0.896336
Dus3l	25.2918	27.793	28.5554	30.512	30.9544	28.9931	31.8616	32.4954	32.3602	30.2021	28.5327	30.2152	30.9463	32.8852	33.8269	32.0288	30.0107	29.6504	32.1253	33.2569	28.8822	26.4334	26.6564	31.6065	30.0491	29.6351
Gtpbp3	11.1586	12.2883	12.0524	16.859	13.3216	11.9206	12.0328	13.9649	14.4118	13.0434	14.6431	11.9682	15.2218	16.2689	15.412	11.1058	14.4891	13.8259	13.4408	13.3669	14.5133	15.3024	13.2808	15.2041	13.1355	14.7408
Tgfbr1	44.0847	48.1141	46.3028	37.5761	41.1823	40.6101	41.1893	39.2234	39.688	38.7554	38.7623	36.4026	37.8632	37.8692	40.1451	36.7528	40.2631	35.8899	38.8181	36.4411	45.531	45.0384	43.3728	42.7889	45.15	42.744
Homer1	25.1897	24.1156	26.404	25.9183	26.3563	26.1898	27.6418	25.4038	27.9898	27.8451	25.0764	28.2584	26.0296	26.2734	25.8582	25.1353	27.226	24.7532	28.7311	27.4664	25.8874	28.2669	27.2997	26.5279	28.3246	26.6122
Rad51c	26.442	24.5221	26.2597	32.5479	32.0021	31.0641	32.1829	31.5841	32.8103	26.6884	29.6595	29.1132	25.8865	32.33	29.5623	26.2931	27.4013	32.1425	28.7612	32.028	28.5282	29.4494	32.0194	29.5238	31.2841	31.6034
Cav1	201.143	201.513	198.332	354.526	371.831	373.76	379	352.736	374.503	300.605	305.936	296.841	306.953	314.645	300.36	339.609	347.786	338.892	335.514	319.036	201.406	208.315	193.802	198.88	201.802	192.208
Arpp19	136.912	138.172	133.245	143.028	138.537	139.896	139.425	135.108	137.359	141.572	140.657	142.878	140.591	134.103	136.717	137.752	137.661	129.482	128.913	125.907	134.324	139.894	135.701	131.878	134.179	129.072
Bcl2l1	30.9784	32.5478	32.9424	27.7033	26.7333	24.7598	25.7249	26.1794	25.3767	30.1431	28.0813	29.1839	29.2556	28.5067	29.8902	28.9582	27.1241	26.6596	24.6088	27.5961	28.5176	26.2809	26.1134	26.3849	24.7613	27.3943
Khsrp	164.207	163.644	176.277	185.966	182.858	170.956	168.488	170.715	167.85	180.976	179.269	178.146	186.037	177.933	183.812	180.079	170.096	167.692	161.708	169.734	162.396	169.224	166.108	164.409	157.211	163.301
Ccdc124	24.5336	26.8307	24.7267	29.1928	27.7074	25.3013	25.3321	26.4083	24.3931	29.2583	24.1199	28.4621	30.0241	27.0162	27.4115	31.5092	30.0107	22.3281	28.4186	26.6674	24.4668	26.7892	25.1262	23.6124	25.0664	23.6409
Cct4	189.499	183.06	176.317	174.944	172.089	178.241	173.447	175.155	178.08	207.049	197.522	199.699	210.579	201.503	204.419	202.66	202.659	183.472	199.908	192.642	169.89	177.815	165.369	172.911	171.956	165.542
0610009B22Rik	14.1894	14.3993	13.5997	13.9581	14.936	14.1274	13.2061	14.5085	14.2129	13.0954	14.9597	12.6842	14.2996	13.7848	12.7855	14.1248	13.5372	13.8713	13.54	15.0806	13.8132	13.2167	13.8219	11.3744	13.423	12.0445
Cpt1c	26.6752	26.7188	27.5719	29.3036	26.9149	28.8525	26.5342	28.3189	26.2056	20.1003	26.4905	22.0594	24.6819	24.0554	25.8527	26.7707	22.5828	27.6482	25.7215	24.7372	36.81	35.7828	36.713	36.9692	36.643	37.4493
Twist2	26.7541	28.0194	28.1565	10.7239	8.87503	8.36814	8.39496	8.37558	9.93429	15.337	11.6337	15.2623	14.4997	14.2999	15.4554	11.4321	14.2339	12.5821	11.5322	12.604	20.6591	20.2317	18.4127	20.193	20.5921	18.0948
Zfp655	69.8097	66.9636	68.7961	53.1938	54.3866	59.7091	60.7284	58.9037	56.7042	53.9154	51.8001	56.3054	49.135	49.4675	47.9215	52.4366	56.3385	53.2161	49.8354	52.3177	59.2227	59.6276	57.805	56.5589	53.5393	54.6205
Rhoa	533.295	532.161	514.569	473.565	480.089	460.855	462.413	461.795	462.787	493.511	480.189	488.608	495.381	486.82	487.397	488.376	484.226	449.451	485.354	460.609	442.849	452.02	445.082	432.357	436.804	434.182
Zmiz1	207.75	208.419	215.152	231.317	229.019	226.924	223.424	221.518	212.358	211.12	213.519	200.163	206.531	212.729	214.286	233.225	226.499	230.294	235.174	221.113	168.785	163.836	167.738	172.542	163.567	166.831
Ankrd26	36.6108	34.0195	35.6942	31.8737	32.8484	35.5892	36.1327	34.555	35.4094	36.1599	35.9541	37.4338	36.531	37.6363	37.5206	33.9184	35.5848	36.6634	35.8321	36.4853	34.6748	32.5842	33.2712	35.3955	32.8964	34.8451
Aldh16a1	37.6398	39.5084	39.3815	39.6167	44.3692	40.8096	39.816	41.4111	37.4737	38.993	37.0573	39.3118	40.5787	38.5674	37.5237	39.1359	37.2006	39.5006	36.9647	37.5697	37.1457	37.5332	36.9236	40.1088	36.6081	36.1913
Hnrnpa0	208.508	201.853	208.542	246.692	216.464	187.299	173.054	177.077	205.473	219.319	210.159	205.68	212.167	195.075	180.07	180.221	218.386	197.395	200.165	189.723	176.291	180.357	152.682	172.727	202.972	175.402
Prrg2	6.49897	7.41524	7.49778	6.85136	9.0915	8.07279	7.56037	8.00944	7.37695	6.66569	7.92295	7.06396	7.73659	7.40616	6.12384	7.03878	5.67366	8.0443	7.77392	6.81059	7.37245	8.38751	7.94757	8.9644	8.03344	9.24347
Hnrnph1	401.149	389.555	385.976	365.633	362.523	361.799	395.447	428.571	427.322	433.447	398.203	444.462	439.397	455.688	479.506	441.601	451.206	385.353	507.415	487.178	397.1	397.365	399.837	423.36	444.576	439.261
Ift43	16.0849	17.8871	16.9498	18.2987	16.6677	16.7855	17.6736	16.7969	16.2785	18.6993	18.303	17.4794	16.8053	15.6042	19.4894	19.3212	16.4238	16.6042	16.9894	17.0707	18.7957	17.6392	16.8824	17.744	16.4736	16.7503
Id3	13.0521	13.3587	14.0783	19.1923	18.6159	16.3425	27.1977	31.3512	26.016	16.2808	14.5923	16.1904	18.0862	18.2592	17.7397	17.9513	17.8173	14.9541	27.183	27.6846	19.4438	20.3842	18.5608	23.9821	22.0665	23.3608
Arid1a	108.479	109.417	109.839	109.154	107.694	109.678	105.506	113.139	107.178	108.53	108.268	104.167	109.798	114.213	109.629	104.444	104.125	109.674	106.57	106.979	110.849	107.015	111.465	112.119	107.154	103.971
Crlf1	7.69044	7.81147	9.01329	10.1707	9.47031	8.66349	7.85493	10.6182	7.52449	14.6881	14.5421	13.0451	13.3213	14.0205	14.8722	13.0855	11.8948	12.7368	10.9659	10.2159	14.2588	13.3184	14.661	15.1101	15.2025	14.2854
Ctsd	272.124	274.592	279.998	306.877	320.885	299.423	292.727	290.313	278.666	232.466	268.128	256.4	249.662	252.316	252.027	238.036	230.477	257.848	224.183	228.109	252.496	257.306	255.103	247.47	250.26	249.129
Rplp1	340.868	369.773	330.536	455.166	442.551	391.725	371.291	414.247	350.993	402.182	408.632	409.804	447.786	419.121	418.411	469.374	427.313	426.604	403.625	395.807	394.628	413.375	391.454	410.375	382.298	381.11
Hmgcll1	1.24564	1.24531	1.23634	1.53198	1.0282	0.886038	1.03096	1.46458	1.08195	1.06179	1.1032	0.773426	1.02471	1.25765	1.26365	1.60617	1.39353	1.39228	0.978175	1.28251	1.09372	0.762501	1.53028	1.06279	0.915202	0.952357
Abhd8	29.5855	31.4289	34.3669	55.7282	54.2334	41.4549	39.3448	41.2156	39.5982	42.4171	42.8958	42.8619	43.9767	41.8922	39.0498	42.7654	42.7886	46.4454	41.348	40.7258	39.1486	40.8806	40.2207	43.5532	38.0693	38.3396
Ift22	22.4756	23.0382	24.6868	27.4055	27.8157	25.7443	26.8049	28.5594	25.721	24.1263	27.4295	27.3793	24.9518	25.0132	24.1065	27.73	28.0199	28.1035	27.8522	25.8272	24.3048	25.5184	25.4717	25.3221	24.3037	25.7697
Fzd3	14.149	14.9505	15.6192	8.62192	9.4722	9.50045	8.22914	8.22394	9.10121	8.35186	8.48017	8.66828	7.7414	8.45129	6.80624	5.48932	6.17676	7.6856	6.25564	8.05808	12.2768	14.1856	15.6563	13.8449	11.9599	13.6264
Mid1ip1	66.0187	64.8692	68.5967	91.5785	86.748	83.386	82.2804	90.7584	82.7694	78.8675	81.8371	83.6847	83.6166	83.8433	77.9574	86.7802	80.7253	78.535	88.4991	87.432	56.1035	56.3234	52.8192	59.4238	56.2849	55.3488
Ap2s1	37.694	40.9253	40.3205	42.9806	42.427	37.9027	35.3963	41.4202	38.1142	36.5138	42.2223	40.0635	38.2218	39.1734	39.0759	40.2486	43.7967	41.8716	38.6122	40.1559	39.3332	35.9392	39.8859	37.3825	36.2013	36.2456
Fgfrl1	21.1758	21.5665	22.8124	29.5758	29.7097	29.19	27.1977	28.2848	28.475	26.6038	26.8779	26.709	26.3351	25.6188	25.273	25.5097	26.0292	28.9285	26.8741	25.3849	25.196	24.5017	25.8172	23.4276	26.8968	26.2178
4930432K21Rik	2.59959	1.86796	2.47267	4.08529	3.40931	3.6426	3.33834	4.16491	3.98355	2.83145	4.16206	3.29995	2.71549	3.16741	3.25633	3.68473	2.98614	3.66119	3.44935	3.40529	2.99759	3.45667	3.89974	3.83529	5.23699	3.64137
Fhl2	36.9899	34.812	33.2614	27.9161	29.9262	22.151	25.9213	26.7286	23.0653	31.8538	30.5385	32.4323	34.994	33.9565	35.6252	27.8717	29.1149	25.4736	28.7789	27.6846	32.6899	34.3634	31.9384	35.3031	31.9812	33.2205
Emc10	23.8837	24.1703	28.0369	34.044	27.9239	26.6796	23.172	25.9048	26.1144	27.1347	28.4825	28.1011	28.2309	27.9943	24.1065	23.809	25.7803	25.9893	25.0207	23.8813	26.5327	28.4159	23.4478	27.078	25.4731	24.033
Fbxw9	6.55956	8.1511	6.74002	9.83753	9.15399	9.95028	8.70396	11.0385	8.7048	7.96344	9.58578	9.54785	8.92385	8.9046	9.82698	9.92043	10.3022	9.45665	10.554	10.5077	8.38515	9.00544	8.24375	10.9976	9.21199	10.0278
Spib	0.549616	0.327311	0.319054	1.31921	0.919973	1.182	0.96989	1.14421	1.36892	0.825838	1.56143	1.23143	0.717299	0.956822	1.16645	0.944803	0.976233	1.16277	0.704185	1.2269	0.588653	0.265673	0.78982	0.535349	0.317708	0.560248
Fnbp4	91.3105	83.2658	82.7148	67.0242	68.3486	73.2458	73.5418	71.5357	74.5564	63.6485	63.1329	63.3178	65.0181	65.4909	67.1192	55.3655	61.0168	63.0136	63.2725	61.5164	81.8261	73.3526	79.4263	84.8846	84.7071	88.7933
Cers4	53.493	56.9718	52.9996	75.9584	81.0735	80.8411	76.1213	84.4772	76.7201	79.2506	85.0973	84.8199	82.9554	83.7281	84.596	74.3515	73.9334	81.235	84.0894	86.0697	58.4375	53.9886	53.9453	57.8638	55.4663	55.2549
Scrn3	33.6863	34.1327	35.2719	40.5305	37.6069	39.1826	40.3729	39.1487	39.5231	32.7589	36.0043	38.2072	35.7625	35.789	38.0794	36.8473	38.0625	39.9121	35.3872	39.4212	35.6273	37.1592	37.5165	35.3121	37.8307	37.254
Phax	49.7712	44.6612	49.0147	48.1723	45.8904	50.3565	53.2662	51.1231	53.5567	46.8368	47.1365	48.8805	52.2604	48.8154	49.6225	48.7518	49.5699	50.8956	51.277	48.8682	47.3133	45.4959	46.55	43.713	44.8958	45.1529
Tle1	32.9823	30.1704	30.1506	42.4699	40.5329	41.4469	40.252	40.0014	44.7535	37.2739	36.9069	34.6495	38.4268	37.1239	34.1671	34.6743	38.6115	39.087	37.7884	38.2985	30.9076	30.195	27.7918	31.4678	29.8458	30.9761
1700109H08Rik	7.91694	5.96034	6.91465	4.8591	6.14153	5.87508	5.70065	5.31125	5.03038	5.52624	4.77089	5.31556	5.28337	5.02139	5.98329	5.57617	4.73829	5.18695	6.00003	5.46261	6.21296	5.46489	6.45757	6.43399	6.09255	6.20864
Relt	4.92838	6.16993	6.18168	3.14907	2.65169	2.80579	3.24016	4.30221	2.75406	4.0702	3.71075	3.40307	2.51055	3.07425	3.93675	2.83441	2.63776	3.76432	4.17011	3.31684	5.34705	6.40501	6.31856	6.1457	6.40642	5.71414
Snrpb2	49.338	48.6802	44.7474	52.8108	55.2525	52.3255	57.7337	55.2422	54.0976	55.1542	55.4607	56.9757	54.361	54.5447	56.1352	53.1924	61.1163	52.1848	59.1538	51.8312	48.3665	48.8001	50.4004	47.0862	49.1667	49.5786
Ubc	1524.3	1559.4	1617.49	1532.38	1556.68	1486.02	1903.03	1973.93	1888.74	1405.32	1427.95	1375.99	1507.15	1508.97	1517.18	1487.41	1448.85	1511.8	1890.17	1967.93	1570.92	1567.65	1600.03	1753.59	1680.96	1748.08
Prpf31	37.1524	38.8309	38.127	35.5335	30.792	32.5373	33.0889	32.0377	31.8192	35.511	33.2965	39.7541	41.8083	38.7077	38.7357	35.0994	36.7295	33.7242	36.0895	36.4853	36.3357	36.3967	34.9495	35.721	36.9132	34.2849
Sertad1	12.1856	11.321	13.2009	8.93656	9.14561	7.97434	13.6479	14.7831	13.5736	8.90725	9.02615	10.3639	8.86377	8.98986	8.69974	9.30631	9.25703	9.23031	13.643	12.9136	10.9372	11.6917	9.87275	14.1397	10.8807	12.0445
Carhsp1	218.257	232.872	231.514	198.66	205.154	185.133	183.167	177.993	178.473	178.676	186.54	178.455	184.058	178.89	180.653	181.024	178.494	181.254	167.319	172.166	208.008	212.154	211.206	200.498	200.246	201.115
Elk3	168.215	174.456	168.7	120.473	123.114	120.747	125.777	123.071	119.113	136.617	128.372	126.997	133.52	129.165	135.794	137.705	139.851	129.637	139.467	132.187	137.363	140.351	130.074	134.605	138.501	131.817
Herpud2	35.6902	34.0195	36.2525	39.5336	35.7707	37.2628	35.9363	34.8754	35.9012	35.3341	34.6504	34.9073	34.123	36.1924	35.042	32.6429	33.8927	30.4755	33.7213	31.0899	33.1355	33.0925	30.5068	32.5306	33.3032	31.932
Rdh13	13.0609	11.0691	10.0838	9.91751	11.1487	10.6421	11.5154	11.8681	10.1233	10.5676	11.0064	11.2684	9.55328	10.9907	11.4552	11.9674	10.5346	10.1896	10.7838	11.0005	11.9897	11.2604	11.0935	11.2437	11.8598	10.1719
Nutf2	50.8959	46.616	46.5247	62.8546	57.2228	42.352	38.3866	53.0199	44.3865	55.9558	46.5947	49.0379	60.6013	58.5405	55.5781	61.1781	54.9328	54.0586	57.7575	52.4767	55.9594	51.0166	52.2829	49.9193	50.0333	48.2605
Arpc5	186.466	184.532	174.523	148.943	146.438	151.02	151.306	146.321	142.326	146.055	143.716	140.712	145.304	140.344	142.015	142.854	139.702	133.35	141.115	137.936	145.707	145.943	131.258	134.235	139.721	132.098
Rnf151	0.433264	0.339629	0.279173	0.25533	0.27058	0.246122	0.490933	0.0457682	0.393437	0.235954	0.451307	0.360932	0.563592	0.0931592	0.388815	0.661362	0.447921	0.51566	0.102966	0.265348	0.769652	0.406667	0.493638	0.231041	0.305067	0.616231
Pou2f2	0.953221	1.06892	0.733717	0.295092	0.598162	0.232706	0.528756	0.727688	0.686639	0.210893	0.343087	0.406072	0.454897	0.600112	0.349532	0.854806	0.355356	0.360795	0.864545	0.768338	1.39357	1.43769	1.29755	1.50992	1.41101	1.18795
Mgst1	10.9941	12.17	12.483	3.36185	3.13873	2.55967	3.38744	3.15801	2.50816	3.30335	3.35973	3.45464	4.50874	3.86611	3.74234	1.88961	2.63776	2.2689	2.4197	2.167	11.6663	11.8442	10.4651	11.9217	12.5586	9.97174
Nfib	210.839	204.97	198.213	187.548	185.459	195.672	185.478	181.803	191.064	232.418	207.904	217.908	210.528	200.153	210.792	216.218	222.32	207.765	192.135	214.845	231.062	233.534	237.688	218.797	221.581	221.903
Ubqln4	58.0033	57.4539	60.7799	45.9595	44.9704	41.8899	41.8766	42.6102	40.3273	52.3817	49.0421	55.0679	55.7444	52.1692	51.4694	54.6569	52.3072	44.5015	49.7325	46.7454	50.878	49.5117	49.808	49.7663	51.1496	48.9624
Rps18	271.321	288.729	271.217	277.998	283.604	280.257	271.22	279.309	271.09	313.766	307.65	306.52	316.35	305.239	310.724	310.311	309.009	298.171	296.531	283.322	284.336	289.109	265.834	289.48	284.444	270.507
Rpl10	769.689	785.55	736.42	858.835	897.945	864.574	870.604	870.672	853.468	933.791	926.729	917.324	954.783	914.484	924.471	942.761	940.188	921.585	898.673	880.602	759.677	764.483	734.176	756.386	754.583	736.083
Rps15a	203.622	201.838	197.014	217.34	211.458	203.147	201.712	208.897	198.969	214.938	220.14	215.446	225.719	220.974	224.597	237.051	230.88	214.05	216.35	207.427	186.006	196.789	197.783	196.654	197.061	183.412
Ncaph2	203.851	204.513	199.09	208.69	200.825	196.257	192.495	208.017	189.932	197.375	206.097	203.566	204.533	206.255	214.383	220.47	211.319	211.627	208.042	210.111	210.682	212.128	210.438	217.549	209.022	207.334
Hipk1	170.074	164.947	169.869	155.838	155.963	150.348	147.677	145.679	148.673	162.993	148.842	150.1	153.093	153.714	149.125	153.206	159.379	150.268	148.959	152.595	163.126	167.75	163.339	161.042	156.252	160.053
Gprc5b	29.6245	27.4534	28.6351	27.7885	25.9757	25.892	26.2649	25.3098	24.7866	23.8313	23.6686	22.8418	20.9042	22.9172	21.725	20.7857	21.6993	24.8032	21.5198	22.5103	26.6137	26.1792	30.803	28.6491	27.2018	27.2822
Man1a2	198.76	192.23	199.648	206.094	212.189	220.23	212.672	201.106	210.932	200.62	208.103	210.475	196.95	202.062	198.733	202.66	210.772	202.964	191.722	204.185	203.066	200.995	202.737	195.553	198.192	198.819
Acyp1	11.0482	11.1512	9.89068	11.7878	11.6891	10.3371	11.4387	11.0301	9.98347	10.6769	10.7311	10.5702	10.5545	10.7133	10.1578	9.82595	11.6957	12.6852	9.88471	10.437	10.8561	9.96335	10.1196	9.19545	8.74527	9.69163
Hdac5	97.322	98.3793	97.0723	101.664	95.3525	82.0078	78.3529	86.685	77.8514	77.9827	73.0115	72.4958	79.5178	77.6016	76.4508	79.7414	79.5308	84.6714	79.9014	74.7838	68.6205	76.3518	70.6395	71.5304	66.9115	71.7069
Rala	47.3341	50.8312	46.8212	50.8107	47.9468	48.0922	49.977	49.75	50.5567	50.848	49.1925	52.2836	49.8011	49.0017	48.9907	49.0825	51.5607	46.9251	45.202	49.62	43.6676	45.8517	41.2187	40.8019	45.15	42.4639
Vdac3	90.4066	97.1342	94.9218	102.417	100.794	106.667	102.021	109.208	107.661	114.95	113.488	111.787	113.952	115.15	115.561	113.001	118.407	107.151	106.844	109.862	107.595	107.716	104.607	99.823	103.644	102
Vps72	42.0828	41.89	44.654	45.79	47.8386	42.8252	46.295	46.409	42.0994	38.6374	41.5239	43.4665	39.9126	37.9636	40.0479	39.7302	40.4622	41.2032	39.2827	39.7171	44.281	44.1249	39.5897	40.5709	41.1345	42.3519
Gabpa	199.464	199.815	200.446	192.86	197.469	207.185	202.854	200.556	202.374	200.738	200.029	198.513	201.971	206.161	193.581	196.472	204.202	189.35	203.666	199.453	196.707	196.471	193.703	182.199	193.464	189.967
Dynll1	124.946	119.826	130.116	116.979	111.501	110.174	104.715	116.493	106.189	122.923	137.161	129.105	120.152	136.683	133.245	130.305	125.1	124.564	124.341	127.544	123.555	123.834	131.107	128.286	124.823	125.912
Pdcl	43.4889	44.9443	45.545	51.3214	49.2456	45.8771	47.6696	46.9124	48.5403	44.8312	44.9803	46.4571	48.8788	45.2754	47.1924	49.0825	49.0722	44.0374	46.8494	45.1091	40.3459	42.9542	39.9353	39.4619	44.6924	43.2482
Tmem184b	117.306	111.229	121.919	133.921	131.34	114.299	111.884	118.769	110.064	112.786	118.644	113.178	110.157	112.723	113.777	110.684	109.741	115.972	109.504	105.564	114.678	118.035	114.919	114.042	109.062	121.51
Nf2	82.9168	86.0975	81.0819	86.5588	79.2817	78.9084	79.2388	73.8277	79.7718	75.6832	74.2658	76.5696	79.5187	75.4613	74.5557	73.4606	77.7906	71.1622	71.2535	71.999	85.4722	85.0956	80.6124	82.3902	83.236	79.3848
Zmat5	6.98639	7.41524	6.97931	9.06423	10.1197	7.33443	7.80584	8.28405	7.96711	6.84266	7.27106	8.30144	8.60759	8.19801	6.60986	8.26703	8.01281	8.09586	7.97985	9.28716	6.52178	6.71001	7.25647	7.34711	6.50811	8.7953
Ewsr1	296.675	305.913	290.265	301.224	298.098	292.481	304.796	295.551	295.441	307.305	273.975	289.158	308.859	280.673	295.084	320.926	311.194	287.055	327.952	297.864	301.958	295.464	292.521	309.957	313.513	305.446
Ap1b1	81.5079	83.5488	86.1048	93.1105	89.9409	85.9949	85.6678	86.7765	85.9169	89.6034	93.0195	91.0065	89.8161	87.3833	90.2051	92.5907	92.8689	90.9624	85.4101	87.4762	89.5226	94.1943	96.9998	91.7696	85.1647	84.9278
Gnat2	0.974845	1.1887	1.3161	2.38308	2.81403	3.19958	2.50376	2.51725	2.36062	2.24156	2.40697	2.37184	2.35684	2.70162	2.77031	3.40129	2.48845	3.09396	3.70677	3.27262	1.29626	1.6775	1.57964	1.52487	1.62703	1.73665
Bcl2l13	69.5013	70.4409	71.8945	74.3599	76.8804	71.7335	70.8104	72.5891	71.4584	70.2562	71.1213	72.4053	70.3505	68.8999	71.4137	70.9083	65.4818	74.1021	67.2529	73.1994	73.8065	71.7135	74.2799	69.823	72.1504	71.4055
Dqx1	0.847699	0.571368	1.04022	1.27833	1.25461	1.71234	1.47439	1.1728	1.66035	1.241	1.35846	1.03246	2.04398	1.54058	1.85408	1.72927	1.33144	1.62176	2.30654	1.97818	1.27255	0.617744	1.26193	1.54283	1.43169	1.43962
Lnpk	41.2143	43.303	43.5908	40.5124	40.6953	40.7578	42.3675	40.3218	46.6724	44.8312	40.4672	44.8071	44.3189	42.5272	45.0539	36.9423	43.946	38.1588	41.9585	43.3843	42.3308	43.1576	39.6885	39.8777	41.1333	43.0241
Pttg1ip	258.009	268.364	264.217	239.798	233.348	220.771	222.982	227.651	215.013	210.53	211.262	208.567	217.598	207.326	206.461	220.045	218.187	210.596	213.448	202.151	230.774	226.31	219.669	231.411	231.139	221.843
Ube2g2	76.5175	78.2001	77.2231	57.9843	54.0644	48.4662	51.1101	54.1688	46.2162	54.3795	53.9927	52.5244	57.8805	53.5367	55.2776	54.6159	54.759	50.7546	54.6382	50.7742	60.0687	62.7105	59.9293	63.7195	61.3063	55.5401
Met	53.7789	56.152	52.9231	71.6202	67.4286	74.3288	71.5289	72.7257	74.7531	78.2777	74.0645	71.6708	74.0355	73.9218	75.3329	68.9234	73.8572	68.789	65.5377	66.956	52.2553	48.0376	47.5373	48.7035	47.2346	48.9063
Elk1	61.882	62.1103	65.5129	63.7393	58.7589	63.0419	63.9051	65.3884	64.6613	57.0368	56.159	56.142	55.1688	56.525	57.2938	54.7986	54.0266	55.9452	57.3003	58.4663	54.6704	55.8236	52.0985	53.6895	55.7085	52.9198
Nav1	111.171	105.45	112.099	103.454	101.149	102.097	106.466	107.368	104.544	94.6582	96.129	97.3407	97.3815	96.5972	92.1944	96.5991	94.3002	95.9915	96.9815	97.8612	85.9836	84.3232	85.7381	89.3516	86.0527	87.3173
Tnpo1	344.568	334.376	334.972	293.673	305.659	299.236	293.128	278.136	290.368	326.209	316.274	327.043	318.821	307.134	313.82	305.871	321.647	282.933	296.222	292.274	302.314	301.552	299.073	288.479	295.55	283.505
Rnmt	51.9376	56.2652	52.6838	47.0659	49.0291	47.403	49.5842	48.4228	48.3436	49.7862	45.582	50.3242	47.4955	49.747	51.3722	48.0905	48.9229	45.4812	51.1225	47.453	49.8653	51.8501	52.6711	50.7367	48.8108	49.5226
Srp14	62.4442	67.1334	66.4032	68.5988	62.9911	60.0537	60.0902	62.7024	56.655	62.6457	62.1801	59.5538	61.1754	62.6962	62.502	63.9159	66.342	64.045	62.0884	59.7032	63.314	64.1518	62.4945	62.1501	60.7084	59.7744
Cdk9	68.9459	72.2283	68.9969	63.1276	59.5308	57.48	60.5938	60.6466	57.25	67.1372	64.591	64.5693	65.6356	60.2173	67.7685	67.1283	62.763	63.2044	66.2815	63.7734	62.0778	62.5776	59.6686	64.7139	59.1366	58.9949
Tor2a	19.4893	16.3003	18.4918	19.1486	18.0012	18.6878	17.9134	17.6884	17.0045	16.1311	16.2944	17.5045	17.4001	15.3871	14.727	16.3236	15.5713	17.1348	15.2461	15.9652	14.8242	15.791	16.8555	15.6218	14.3757	15.8191
Fpgs	16.0849	15.4531	15.6735	17.2348	15.8019	13.832	14.4334	17.1631	14.9014	15.7499	15.2442	14.6435	17.1127	17.0481	16.8162	17.2427	15.9261	14.6963	16.1656	14.771	16.1627	16.5209	16.0926	16.4964	15.7618	15.2937
Mrtfb	98.3451	98.0048	98.7601	111.54	110.815	116.107	109.239	109.014	105.952	106.065	106.59	103.392	103.285	100.621	97.7309	104.458	102.354	106.194	103.567	100.453	101.058	101.333	99.5382	102.959	95.7053	102.835
Cbx5	769.582	759.463	752.599	733.351	759.194	776.559	743.754	749.085	782.744	874.206	864.905	880.771	860.808	880.259	869.82	842.148	923.608	859.395	876.385	878.205	768.11	779.022	763.209	729.072	767.93	775.495
Apobec3	75.8189	73.3731	80.7501	75.4134	75.512	79.8119	80.0315	78.4127	82.1616	69.1602	69.8206	67.2173	72.2564	67.7832	71.5452	70.5401	70.4695	74.8636	72.0771	69.682	71.8355	69.1236	70.8261	72.0351	79.4664	83.9122
Sardh	35.311	36.7366	38.0073	57.9174	57.1466	56.3127	51.7934	58.1256	53.5075	40.584	43.1249	42.4353	41.1935	41.5956	42.6724	47.8543	42.1543	52.6489	43.1427	44.6668	44.2347	46.4109	44.7729	49.027	44.489	44.3686
Vav2	29.2453	29.3661	30.0219	33.3632	33.9849	32.0943	30.9779	31.7631	32.6553	34.5082	31.6417	33.5151	32.5859	32.4194	31.98	35.5246	32.6982	33.2085	32.7431	32.2839	31.3127	30.0425	31.5434	30.6361	30.6593	29.7472
Ppp2cb	44.3013	41.6046	38.0472	42.5976	41.507	41.8407	39.6183	42.1983	42.4421	45.775	45.3815	45.4259	43.038	45.9275	44.2763	43.5554	44.8418	41.3044	41.7526	42.2787	42.0473	43.9709	39.8859	42.2344	41.1841	44.1446
Dmap1	21.934	22.7552	22.8921	26.5544	24.8393	25.6459	27.0504	25.1725	25.1308	23.5364	24.7718	24.0278	26.5913	26.4106	27.0226	27.9662	24.5859	26.7628	24.9692	25.0311	25.0339	26.7892	23.0035	25.9228	23.1851	25.1534
Mcu	63.4732	61.1333	62.6543	66.9179	64.1306	60.0045	63.453	61.1934	63.5456	65.1232	63.0326	58.8889	58.1119	62.1372	62.0259	62.547	62.4312	57.3971	62.6032	60.5974	60.9347	61.2034	61.7542	59.1963	58.2679	60.2228
Oit3	0.595739	0.622654	0.598227	0.212775	0.432928	0.147673	0.245467	0.366146	0.295078	0.353931	0.300872	0.257809	0.307414	0.326057	0.243009	0.377921	0.199076	0.206264	0.308897	0.309572	0.526604	0.660834	0.444274	0.554499	0.508446	0.504189
Bcr	97.7553	105.398	108.598	101.111	101.305	97.0212	97.352	100.278	96.2938	98.3337	101.895	101.319	96.2206	104.059	97.7384	106.432	99.09	106.226	100.803	106.979	95.8419	97.0918	94.3835	96.9912	91.3677	95.0676
Fxyd5	16.0909	16.1332	16.472	10.8413	9.74384	8.221	8.64646	10.3899	7.9675	11.3901	10.56	10.9333	11.6057	11.9715	9.97251	9.83102	10.0781	9.90095	11.2242	9.64599	15.6774	14.0815	13.9516	14.9725	13.9834	13.8383
Kcnd1	16.5662	16.9171	15.3972	22.9382	20.5126	20.9411	18.8558	21.1493	21.2545	17.936	21.7863	18.5656	18.4412	18.7409	19.4121	22.7761	19.2151	23.3109	20.0243	20.8788	17.3804	17.7933	18.4565	16.1764	17.4461	15.9696
Tfcp2	37.1541	37.0369	38.2031	40.5191	41.9445	39.8851	44.208	42.8187	42.558	31.3795	37.3597	34.8176	36.589	38.3047	38.8198	36.1299	36.2749	41.3121	38.9037	39.4781	41.771	41.3087	43.1429	38.932	42.5958	43.7682
Pou6f1	24.7251	24.8566	25.3058	28.0355	29.507	26.8315	28.1024	30.3306	26.6854	21.8227	21.7931	19.6563	22.4097	19.5468	18.3751	21.5235	21.0422	24.1392	21.4666	18.3549	28.3335	26.7892	27.4956	25.4064	28.5641	27.0413
Ubp1	78.6375	74.775	71.2688	73.2373	67.7533	74.9687	77.862	84.717	84.8349	74.7973	79.3799	75.7442	75.6751	81.4677	85.5879	69.7265	68.1337	72.2955	83.2993	78.2333	75.9119	71.5226	78.8339	82.9438	90.605	85.264
Nuak2	11.1566	10.6417	9.32791	9.83022	9.24858	9.54952	10.506	10.3894	9.78484	12.3286	10.2798	13.1482	11.0157	11.0859	11.1784	12.0462	10.3022	9.38501	11.5836	13.4443	11.5043	11.1833	10.8107	12.6611	11.3357	11.5403
Ick	39.752	33.0572	37.8478	40.8513	42.3729	45.6802	43.9385	43.0679	45.0941	36.77	36.8568	40.115	37.0434	36.7513	38.2983	35.8553	38.8198	41.8716	38.9673	36.3526	34.4723	35.324	39.4416	37.2901	35.8454	37.1419
Sdhb	63.8523	62.2654	61.5376	74.6841	74.4637	68.9141	67.9451	70.7577	65.409	67.3058	69.05	69.0412	69.3219	70.7078	69.8895	71.4271	71.0701	63.0652	67.2366	66.558	63.7596	64.5076	65.1108	62.566	61.6236	59.7744
Snap47	44.0305	43.1895	42.9926	51.1086	50.382	47.5999	46.8841	48.7889	46.4256	44.3003	46.7855	47.3337	48.6739	45.8343	47.727	52.3421	48.5745	50.8956	48.3939	47.8068	49.4197	47.2242	48.4752	50.367	50.2853	49.4665
Kdsr	53.3408	50.9642	52.3407	49.9727	48.4926	47.6984	44.8843	46.7378	44.9416	41.4099	43.1709	40.7544	44.8477	42.9547	42.8183	42.4011	45.7861	43.8055	43.2927	44.6362	47.0706	47.2046	47.2411	46.3007	46.5395	43.4727
Vps4b	101.763	98.2094	97.7503	97.3234	95.0277	102.682	98.383	94.7858	98.3589	105.058	92.668	95.131	102.676	96.8856	91.6145	96.0392	100.683	94.9376	99.4649	95.6136	101.837	104.768	101.245	99.5321	101.541	104.087
Rps25	371.439	349.393	331.825	364.508	357.695	327.361	337.32	338.889	335.23	371.004	369.253	347.001	383.119	369.444	374.787	400.206	418.366	360.094	384.23	341.443	327.508	333.177	306.951	318.494	344.396	307.224
Taz	21.7916	21.3412	21.537	22.3244	20.8898	23.2081	22.5572	25.9269	23.2633	19.3493	21.8141	21.1919	23.7346	21.661	25.3012	20.9274	21.55	22.9036	23.3355	25.103	22.1323	20.9655	23.0142	25.4334	24.537	23.713
Aldh3a2	55.4037	53.435	52.6041	51.1937	51.5185	48.6829	51.057	50.9858	49.3272	49.3733	51.9505	50.3242	49.2887	50.632	47.9701	46.9095	45.9865	48.472	47.6217	49.4873	48.8931	49.4101	48.3271	48.5187	51.9632	48.6823
Zmynd10	0.758213	1.1887	1.03693	0.851101	0.865857	0.886038	0.981866	1.14421	0.590156	0.884827	1.1032	0.670302	0.461121	0.419216	0.729028	0.614122	0.99538	0.825056	0.926692	0.972941	0.729144	0.813334	0.691093	0.415874	0.966047	0.896336
Tmem115	24.9127	27.7364	28.4357	22.9372	23.4323	21.9541	22.5829	19.9092	20.4096	25.483	24.6715	24.8528	23.2098	24.6406	25.516	25.9348	23.3914	21.6577	21.9317	21.2278	24.9529	27.45	26.4096	25.5994	24.9647	27.0581
Hyal2	18.6845	20.3778	19.901	23.15	22.6205	18.4591	17.7718	18.6734	18.1965	17.1066	18.8546	18.4075	18.2399	17.7003	19.3435	20.3133	15.9758	19.956	19.1516	17.6014	18.1071	19.7234	19.3012	19.3151	16.9312	18.1508
Ifrd2	17.7638	19.8117	18.7843	17.4901	14.5031	13.7828	14.5807	15.4239	13.6228	19.0533	17.6511	18.2529	19.6745	20.169	18.2257	16.912	17.6182	16.7589	15.033	16.4073	18.5527	16.8767	18.5608	19.2688	17.4905	17.7587
Hyal1	3.821	5.12924	5.63589	6.68816	4.29285	5.60623	5.13177	4.79128	4.70055	3.48578	3.99254	3.48601	3.44028	4.25406	4.22275	3.0378	3.64913	4.83829	4.36856	3.6884	5.62853	5.56834	6.04082	4.88771	5.10773	4.10412
Tusc2	12.1314	10.9813	11.7252	10.6813	9.41619	12.1092	10.015	10.3894	13.2293	11.7387	11.8844	11.292	12.6552	11.6915	11.0326	11.1014	12.8404	13.9228	12.047	13.3558	11.2612	11.4883	11.8967	12.2914	12.2027	12.1005
Nprl2	10.9399	9.62283	10.3294	12.6389	11.3644	12.1092	12.6661	12.7693	11.6556	10.4999	11.4331	10.2608	11.9891	13.182	10.8868	12.4714	11.4966	12.4274	10.9144	10.3043	12.1119	13.42	12.6371	11.09	12.7111	11.8204
Slc38a3	0.108316	0.0566049	0.199409	0.212775	0.27058	0.443019	0.245467	0.366146	0.196719	0.294942	0.150436	0.154685	0.204943	0.186318	0.194408	0.283441	0.199076	0	0.205932	0.442246	0.688636	0.457501	0.543001	0.462083	0.55929	0.392147
Rassf1	46.367	49.0182	45.4464	35.1776	36.8049	32.6994	41.9746	43.6711	41.8217	39.6717	38.0964	39.6567	39.3549	38.5047	40.9959	39.39	37.1513	32.7717	47.1583	43.1224	46.6937	43.0781	46.514	51.1842	48.2893	47.954
Epn3	8.66529	8.5437	7.77695	13.9581	13.0961	11.5185	12.3715	13.1812	13.081	9.91006	10.5772	9.95141	12.2966	11.2723	9.56916	11.9986	10.4515	12.3243	11.1718	11.3201	11.5033	11.3867	12.093	12.4284	12.6095	12.6578
Slc3a2	67.4302	71.0986	68.3939	125.15	120.223	111.078	118.626	119.456	113.191	113.493	107.989	108.037	113.988	114.183	116.307	106.41	107.694	99.7399	113.264	109.545	91.2243	95.3085	88.9022	97.7795	95.8621	90.0915
Nxf1	101.005	95.0962	94.7591	97.6213	95.7313	100.565	106.925	104.992	104.753	105.884	113.93	110.084	110.003	115.517	112.708	105.157	104.266	100.141	109.813	108.571	108.318	103.954	112.154	116.676	109.824	120.053
Stx5a	76.7542	76.0779	71.2311	91.514	91.1122	89.6736	91.7551	93.9602	94.3656	85.5573	86.2269	91.0622	90.8807	89.932	91.8249	100.793	93.7243	87.6747	99.0691	99.2556	83.6636	78.2043	80.8955	81.9681	85.5328	88.0734
Spire2	3.46612	3.73592	3.54948	2.00009	1.89406	2.85501	2.45467	1.46458	2.21308	3.30335	2.75799	2.93902	2.97167	2.56188	3.64514	1.88961	2.38891	2.68143	2.26525	2.74192	3.76724	3.66	3.85037	4.11254	3.86419	3.80943
Raver1	135.465	134.337	137.423	127.74	127.701	122.282	120.429	127.365	118.758	132.177	123.772	126.565	128.831	129.237	136.524	136.768	133.183	125.18	129.652	123.677	133.523	136.79	131.472	136.164	127.488	133.424
2610507B11Rik	280.864	276.458	279.412	244.181	246.12	242.774	236.041	239.047	236.948	254.122	255.992	247.857	255.256	259.169	250.98	244.232	241.628	248.032	224.259	238.105	289.47	291.53	284.631	284.92	274.713	289.18
AI597479	25.346	24.8495	25.2053	28.8523	27.2745	28.4024	29.7015	29.1543	29.1144	27.6066	27.8808	28.5652	28.9482	30.4165	29.0639	29.3361	31.6033	29.8051	29.8601	29.6305	29.2873	29.3309	28.8778	26.9394	27.8628	29.8592
Tmem86a	7.0947	6.33975	6.70014	10.6813	10.9856	9.5003	8.93498	9.10787	8.55726	5.78087	6.8699	5.5171	6.76311	6.14851	6.02663	7.13326	7.96304	6.90984	6.53833	6.41257	4.61791	5.94751	4.98574	6.42295	5.64375	5.09791
Optc	0.216632	0.169815	0.239291	0.638326	0.757625	0.689141	0.540026	0.366343	0.393437	0.530896	0.601743	0.464056	0.512357	0.326057	0.729028	0.708602	0.49769	0.618792	0.669277	0.530695	0.364572	0.407038	0.197455	0.739332	0.305067	0.504189
Ifi35	50.4211	54.1709	60.2614	42.0444	42.3188	36.2783	41.8766	42.9763	39.7863	29.7302	34.7005	32.2776	36.1211	33.7702	34.0213	26.6434	23.6403	31.1459	25.1751	28.0384	58.9796	54.3917	57.6569	60.8101	53.8953	60.8948
Rdm1	11.5357	11.4342	11.5657	10.9366	10.3362	11.1247	10.8987	11.259	11.508	10.6179	12.787	12.117	11.6817	10.0146	11.227	9.07011	9.55564	11.293	10.0392	9.64096	12.5575	11.4375	14.1674	13.2156	12.0502	12.4927
Nedd8	58.9781	58.2464	63.0531	64.0879	56.0101	46.8124	51.6462	51.0316	44.8027	58.5165	56.1125	57.0273	54.6685	54.0789	57.6904	60.0895	60.3698	57.3414	57.3519	53.8655	54.1592	57.4926	54.695	51.4298	59.4373	52.8278
Gosr1	72.4635	74.0392	72.4253	71.1946	67.7533	72.9997	72.7072	71.8561	72.4416	72.5558	70.3037	71.5677	66.7088	70.6147	71.3962	69.2068	69.2784	70.1298	71.1493	72.4399	74.8992	74.9284	76.5138	72.6856	77.0295	75.6844
Mrpl52	14.8935	13.5286	14.7164	14.6815	13.3125	12.0107	11.8315	14.0966	11.6556	11.7977	14.9934	13.1482	15.5244	14.2534	15.3096	15.2586	13.6865	13.5103	14.0033	12.7367	12.7195	12.4034	12.1928	13.2618	11.4909	11.7644
Kansl3	84.3241	81.228	83.8315	70.3782	68.9439	68.1757	66.8947	69.7442	69.2267	69.8386	69.1901	66.8745	69.8855	68.6784	71.1916	70.663	68.93	69.8	68.9267	67.7436	82.3818	83.4176	84.7082	82.3431	81.0971	84.1386
Eya4	43.3938	44.2689	41.6025	102.362	106.122	111.517	107.436	112.849	112.064	95.0894	84.2378	93.4814	94.8379	94.9097	92.1492	102.421	109.89	106.436	106.568	107.377	72.3113	73.0994	69.751	68.0922	73.1787	67.8975
Ebf3	28.1148	25.0228	26.5265	24.7043	24.2464	25.2072	24.8177	26.5961	25.3843	30.0896	28.9919	30.7884	31.0132	29.6765	29.3608	27.311	26.7314	24.0069	27.9102	28.4407	25.1764	22.7486	23.6983	24.4491	23.1613	23.7008
Faf1	58.4907	57.2275	56.8316	68.769	69.1062	66.4529	65.9509	65.7689	70.1302	74.4434	73.3625	72.3411	70.2953	71.2668	70.7643	73.6474	77.0921	69.3563	70.7375	69.9191	61.8152	61.4068	59.0884	57.9914	63.7591	56.8613
Tsacc	0.758213	0.339629	0.558345	0.468106	0.432928	0.443019	0.540026	0.320377	1.03277	0.176965	0.501453	0.721864	0.512357	0.512376	0.583222	0.566882	0.49769	0.618792	0.463346	0.442246	0.445588	0.610001	0.740456	0.739332	0.966047	0.392147
Mettl16	44.206	42.5864	44.4914	37.5553	38.968	40.3443	40.2776	41.876	43.0349	44.2862	47.9438	49.2999	48.6935	49.1131	50.6416	41.7817	47.1348	45.1989	46.9061	44.1226	43.0555	43.3883	46.0061	40.9064	42.1089	46.0697
Apol7a	6.54926	6.00012	6.17824	6.38326	6.81389	8.21589	6.3194	6.94299	7.32466	5.48074	5.46583	4.89836	5.93256	4.65796	6.26036	4.53505	4.92713	7.41952	5.19977	6.35755	5.26116	6.19688	5.72029	6.04675	4.86657	6.60477
Pigyl	5.52412	4.92462	5.98227	7.06414	7.4139	6.89141	6.43122	7.0483	6.98351	7.31457	5.56612	7.21864	5.43098	5.40323	6.90147	6.80258	6.56951	6.39418	6.69278	5.83765	5.71162	5.79501	7.15775	6.93124	7.11824	6.38639
Rbm25	299.477	291.118	278.467	217.464	223.123	249.211	263.076	248.262	264.454	266.708	246.455	264.057	260.024	254.723	274.396	253.282	261.565	235.327	272.718	265.442	246.359	242.568	246.366	251.722	266.129	259.648
Psen2	6.28233	6.79258	7.45911	9.74511	8.60445	7.87783	7.95312	9.06211	8.75857	10.3972	8.43113	7.52801	9.22606	8.24459	8.99135	9.40079	8.76295	9.23031	8.70061	8.66802	8.58931	9.04835	8.34706	9.05682	8.95227	8.45917
Acaa1b	0.280428	0.231293	0.103578	0.279464	0.0722014	0.0643158	0.454857	0.183399	0.195041	0.243188	0.202577	0.209183	0.0696607	0.314286	0.198563	0.258741	0.0546504	0.204704	0.421468	0.356349	0.712836	1.08976	0.6604	1.25059	0.664196	0.581204
Plcd1	22.4756	22.1325	22.8124	28.0863	28.8439	28.8455	26.1667	29.2459	28.1308	27.4296	28.4825	30.2152	29.2556	27.9478	28.1405	29.2417	28.8162	29.341	30.5808	29.7189	24.3048	26.0775	26.1134	25.6456	27.6086	24.9293
Fads1	384.739	386.951	396.824	558.45	542.567	551.953	530.895	530.682	530.698	558.856	579.93	548.565	550.63	558.862	545.994	545.671	540.043	558.408	540.055	526.538	375.509	372.202	355.024	372.531	377.877	352.036
Lmbr1	16.8973	18.6796	16.0724	8.93656	8.82092	9.6972	10.6532	9.24518	9.68839	9.32017	10.1293	9.89985	8.55636	10.5736	9.47737	9.49527	9.25703	9.43658	9.16395	8.93337	11.6258	11.0817	11.8967	12.199	14.3382	11.4283
Tnfrsf22	22.8092	20.6452	21.3777	16.0225	16.3432	16.6673	14.7644	16.16	14.8858	16.5966	19.1679	18.4824	16.8109	19.0911	18.3901	16.6169	17.9394	16.7449	19.4428	17.6117	18.601	17.4699	15.3754	18.3652	17.4239	16.5353
Cars	57.8408	55.6992	52.5642	80.2588	74.7343	77.3315	78.4511	79.0417	78.3432	75.5052	76.4214	78.5285	78.5955	81.6075	83.4008	77.5211	75.7982	67.964	80.1074	77.6584	59.1416	59.1701	53.7571	58.0376	59.5898	54.9566
Wnt2	0.433264	0.226419	0.199409	0.595771	0.919973	0.738365	0.834586	0.732291	1.22949	0.884827	0.902615	1.0828	1.02471	0.791853	1.11784	1.181	0.895842	1.28915	1.39004	0.928716	0.688636	0.406667	0.39491	0.693124	0.457601	0.616231
Kdelr3	59.1947	57.2275	56.3131	71.7053	70.2968	66.2067	69.3688	69.4304	69.5892	70.9041	71.7077	67.3396	71.0639	69.6831	68.7231	75.6315	71.3687	71.6767	74.3928	68.7692	54.8883	54.8492	52.7205	54.803	54.0478	51.5953
Apip	17.818	16.472	16.5908	18.937	18.1289	18.656	18.8518	19.1769	18.885	18.1094	17.3503	17.4279	16.9078	18.3989	18.0799	18.5654	18.0661	19.4919	18.122	18.9723	16.7703	17.1309	16.9811	17.0509	16.1177	16.134
Pdhx	27.331	27.1774	28.2303	27.8403	27.3869	28.3384	29.4513	27.1554	28.1381	30.7429	28.8987	29.5399	30.5243	28.6192	31.2023	27.9417	30.0375	26.1236	28.0792	30.426	30.4279	31.4372	28.3962	28.1334	30.6752	28.7082
Vac14	44.0847	38.0447	41.1967	46.5978	46.0528	44.0627	45.5586	47.2395	45.8846	47.5447	46.1838	46.1993	47.0856	44.3904	44.3735	40.7683	43.6301	41.9747	44.1208	42.4114	44.5301	43.0429	40.3302	45.0069	43.5643	41.3435
Akt1s1	45.0053	49.6991	45.5849	59.2366	51.7891	47.9937	47.4241	49.75	52.1796	49.9632	47.3371	48.2102	50.9795	43.7383	42.9155	48.7991	49.8685	48.4205	47.1583	45.7724	42.2498	43.3101	42.749	48.9808	45.0483	42.5199
Tbrg1	120.339	121.757	112.227	128.133	136.21	126.851	131.619	126.87	125.556	134.966	131.23	128.698	135.518	129.538	133.412	130.099	127.01	125.099	131.178	123.696	117.149	120.78	114.82	114.134	113.638	114.619
Adssl1	12.6188	13.4154	11.8848	6.04282	5.62807	5.6608	5.74392	5.21758	6.09828	6.48873	7.07048	5.15617	6.86558	6.38141	5.68642	5.90502	5.82297	6.13635	6.12646	5.83765	11.6663	12.0475	10.2183	11.8293	11.2366	10.588
Cfap161	0.649897	1.07549	0.797636	0.765991	0.541161	0.639916	0.785493	0.732291	0.737695	0.353931	0.651888	0.515617	0.614828	0.698694	0.534621	0.661362	0.447921	0.309396	0.669277	0.398021	0.526604	0.711668	0.493638	0.785541	0.55929	0.392147
Brf1	43.164	45.1772	41.3574	42.8955	40.3706	39.724	40.6496	38.766	39.2454	38.8734	40.0159	36.6675	35.3528	38.009	36.5486	35.4776	35.5848	35.6837	38.4577	38.1661	38.0778	38.5825	36.6279	39.3697	38.6419	40.952
Vipr2	1.95041	2.03822	2.23404	1.44702	1.46143	1.08322	1.32601	1.10223	1.17605	0.585101	1.05366	0.773643	0.563994	0.985211	0.895534	0.756171	0.687067	0.825207	0.669559	1.13303	0.729312	0.711747	1.23439	0.855864	1.04303	1.04546
Odc1	89.0576	90.6188	85.8745	55.8461	54.8719	52.9808	56.1515	57.0648	56.4435	92.1001	79.0342	83.1644	94.0625	88.5904	86.04	83.3465	86.555	69.1997	76.3005	76.2123	96.9146	99.223	90.7007	98.3472	94.8384	92.2275
Thg1l	11.319	10.4719	9.05317	9.36211	8.11741	8.26969	9.27863	8.9248	7.96711	10.028	9.97891	11.0342	9.78601	10.7133	10.8868	10.818	10.3022	8.97248	9.21544	8.97759	10.9771	9.81085	9.82339	9.74995	11.7959	10.3639
Adam19	6.73615	7.80976	7.63868	33.3835	32.3289	31.9007	33.1432	34.074	31.5789	24.5409	23.0009	23.1767	25.2801	23.6256	24.0409	29.8353	30.2531	31.4947	32.1696	29.3758	10.5462	9.08801	10.6502	11.1366	11.564	9.41894
Pabpc4	81.7943	80.4205	79.9951	88.0474	80.6685	80.8315	76.125	80.3387	80.345	101.66	87.0839	90.1167	91.5526	93.5467	88.3225	91.5672	94.6161	87.4746	86.7348	89.0146	91.648	88.8673	90.4012	90.8576	90.1561	92.4138
Zfp296	0.379106	0.849073	0.478581	0.680881	0.324696	0.492244	0.490933	0.640755	0.393437	0.353931	0.702034	0.412494	0.512357	0.326057	0.631824	0.283441	0.547459	0.825056	0.514829	0.530695	0.567112	0.559167	0.641729	0.646916	0.508446	0.280105
Sugp1	33.253	36.0573	38.446	45.4486	43.4011	43.0713	39.9129	41.8321	43.4748	44.0644	40.6177	39.8572	42.4744	42.7601	41.5546	43.5082	42.5023	41.5106	44.5327	45.0206	44.5993	47.9867	44.7727	45.5613	46.1157	46.8896
Dhdh	2.5275	3.06401	2.71719	1.9148	2.04979	2.15544	2.62618	1.91784	1.80373	2.04096	1.66209	1.54872	2.67103	2.52723	2.56314	2.37011	2.2207	2.08039	2.24212	2.35599	1.7692	1.8684	1.89538	2.28117	2.17088	2.64302
Zfp790	12.1856	11.8304	12.6027	10.5111	12.0138	11.5677	12.7152	12.3574	12.3933	14.3932	12.1351	15.1592	12.1428	12.4368	12.8309	11.1487	12.0939	11.7055	12.5618	13.002	12.3549	12.81	12.8839	12.1528	12.3552	13.7812
Sptbn4	0.487422	0.339629	0.279172	0.297885	0.162348	0.246122	0.58912	0.549219	0.639336	0.353931	0.551598	0.412494	0.307414	0.372637	0.583222	0.519642	0.298614	0.51566	0.36038	0.442246	0.283556	0.508334	0.543001	0.369666	0.457601	0.392147
Pgam1	500.144	496.991	471.913	405.294	411.823	385.623	358.774	390.815	375.29	538.093	494.031	522.372	538.743	530.164	536.273	581.148	598.759	484.411	547.212	509.943	511.089	522.161	472.411	501.4	483.933	462.846
Evi5	125.105	126.342	120.402	114.216	111.912	124.733	125.139	112.864	116.604	113.788	116.236	113.487	115.536	114.027	117.811	122.918	122.63	117.209	117.276	115.867	115.529	115.442	114.573	111.269	113.281	113.049
Evi5l	21.7715	22.3023	24.0088	30.6822	29.4391	29.0916	29.0632	29.0628	28.6226	25.1291	26.2761	27.0184	26.8987	27.4354	25.1758	29.0999	28.5176	29.1348	27.3889	29.144	27.0998	29.2292	30.26	28.9726	29.9475	28.6267
Snapc2	12.673	11.4342	12.4811	14.5113	12.5524	14.0782	13.5952	14.1842	12.5408	14.509	13.2384	13.5092	13.2188	13.7876	14.4348	12.2795	13.6367	16.9652	14.6697	14.8595	12.9182	13.5197	13.8676	12.3376	11.3892	12.1566
Git1	66.1811	66.1711	66.5627	66.8966	66.1298	60.4967	63.2322	67.3708	61.7205	52.4407	55.5108	49.8602	56.4617	54.5447	55.4547	56.6882	53.8998	54.7631	55.0867	54.4405	53.349	52.8667	54.3001	56.6513	50.2344	52.6597
Gltp	73.1134	72.1712	77.3707	82.4291	75.6001	79.6942	68.4852	74.831	76.2775	85.2973	81.9373	83.1691	76.6998	78.4401	71.5419	78.7021	81.9695	76.6786	76.2976	78.3217	75.4258	71.7768	73.552	69.7745	70.9282	72.7153
Bnip2	128.03	134.55	132.408	129.452	128.309	134.333	133.436	129.249	134.9	134.022	124.811	131.018	134.34	126.51	130.399	124.053	129.25	121.799	125.567	123.077	125.372	125.711	121.682	126.564	127.823	120.725
Ccnt1	180.577	178.47	179.341	128.238	133.504	129.208	136.319	133.894	143.095	141.291	134.699	143.585	142.186	139.872	141.829	135.713	139.85	134.681	146.238	143.227	165.371	165.982	161.978	166.835	167.498	168.721
Scarf2	153.159	158.097	158.211	206.945	159.48	136.056	133.927	157.26	150.293	145.819	143.365	140.867	151.299	142.394	133.023	127.926	144.579	148.716	149.815	139.263	150.163	154.889	139.897	175.268	169.567	161.116
Brms1l	82.5216	81.7296	81.6543	61.8429	60.3799	61.2743	62.617	63.3191	62.5523	60.9423	62.5291	63.1562	61.5026	64.3485	64.5946	55.5082	60.9398	56.5421	60.9799	60.9126	68.739	66.1434	66.302	66.6323	67.6444	67.6024
Med15	118.444	123.229	128.867	119.963	115.105	100.418	107.809	108.654	104.319	106.71	108.715	104.634	102.734	108.391	112.902	107.195	102.724	107.876	105.908	101.526	118.862	117.433	122.095	118.119	119.739	118.484
Dhdds	42.2433	48.567	47.579	45.5339	48.0009	44.8926	42.0239	44.7155	46.9174	47.4267	46.5849	47.643	44.8824	46.9057	47.7884	47.2402	45.3894	48.6267	44.0179	48.9328	48.3353	46.0551	48.0803	47.1324	50.0842	46.8896
Crybg2	1.94165	2.09777	2.43052	1.899	2.65632	1.7034	1.8581	1.76478	1.89581	1.31107	1.96692	2.01939	2.41032	2.00183	2.09249	2.02914	1.87309	1.64589	1.94019	2.05057	2.18807	1.91838	1.97427	2.4811	2.06918	2.28264
Ubxn11	1.40811	1.30191	1.91433	1.87242	1.78583	1.91975	2.9456	1.92226	2.01637	1.65168	1.40407	1.44373	1.33213	1.49055	1.36085	2.12581	1.74191	1.75324	1.75042	2.07856	1.5393	1.32167	2.07328	1.52487	2.08463	1.96073
Tjap1	41.8642	42.2272	39.483	38.257	35.7707	32.2912	33.0889	37.713	35.2618	38.1065	36.7565	34.6495	37.5045	37.3569	38.2497	35.9498	34.0917	32.435	34.4421	31.8417	35.2419	34.8717	33.9129	36.5045	35.0828	33.3885
Nanog	0.546225	0.954652	0.668208	0.872997	1.36016	1.03996	0.738536	0.828748	0.609706	0.964516	1.10945	0.60431	0.937996	0.376992	0.692832	1.0654	0.663987	0.849633	0.601112	0.991424	0.844132	1.08808	0.965152	0.750959	1.00399	0.74425
Rpl15	280.404	285.908	273.503	297.946	303.932	286.664	281.615	289.611	285.067	326.629	318.135	318.925	320.24	315.176	321.349	334.433	340.973	328.819	324.251	313.991	272.986	286.089	270.655	280.908	281.722	268.99
Tmem167	103.55	105.002	101.978	96.3447	98.1124	99.6301	98.8248	97.9897	100.326	118.567	112.676	112.25	114.358	113.514	112.951	122.919	124.87	106.329	119.543	116.311	95.8419	96.5791	91.4217	92.1393	102.604	93.6671
Steap4	36.2859	34.5856	36.093	11.1494	10.282	11.1739	10.1132	9.15364	11.0654	5.48592	5.21511	5.15617	5.78963	4.98402	5.34621	5.95226	5.47459	7.99273	6.0235	6.10299	38.4016	43.0051	51.5358	35.6728	41.7434	46.0493
Mplkip	16.327	15.8973	14.5974	13.387	11.877	14.5235	13.4915	12.2419	15.1362	15.2494	13.7801	15.5114	13.2968	13.3143	12.3461	12.7937	15.5543	15.1703	13.9816	11.3182	11.8338	11.4089	11.5452	12.5207	12.6199	11.4284
Kif11	78.3896	73.8801	72.056	68.2593	71.5116	77.8292	72.1059	72.7937	76.8287	101.569	95.524	97.6633	95.1934	95.2772	92.8922	94.1067	98.2865	89.0015	95.1692	92.8939	85.8387	83.6373	84.423	84.0235	85.5112	84.9288
Rpa3	27.3498	27.2836	24.5733	26.7671	27.2661	28.8455	29.0141	28.9255	28.0324	30.3201	30.1373	31.2919	28.1284	31.7139	30.4248	33.0681	30.7572	30.9422	27.9552	28.5247	26.3302	25.2642	25.3727	24.3056	23.9478	26.1612
Mlkl	4.76591	6.00012	4.86558	4.55339	3.3552	4.38097	4.12384	3.52415	4.47535	2.77246	3.2093	2.68121	2.8692	3.35373	2.38149	3.40129	3.13545	3.19709	3.65529	2.83037	6.1167	5.74418	5.77556	5.40637	6.86402	7.22671
Tnpo3	129.766	131.104	129.779	129.251	128.76	130.153	133.144	131.591	127.273	142.989	141.016	139.717	143.574	141.282	141.542	137.566	138.772	133.362	141.84	139.54	131.576	130.552	133.631	127.808	129.102	132.763
Ttll5	42.1351	43.8122	47.3398	36.1294	37.6648	35.3435	36.4277	34.2804	36.4913	35.5112	39.9659	38.9292	31.9198	38.7077	39.7563	33.4933	34.0422	38.8808	32.3827	36.9719	38.13	36.4477	34.9498	35.858	35.2355	37.819
Zfp715	20.4176	20.2079	20.7784	13.5325	14.7196	15.5549	18.2136	16.202	18.6391	17.5786	16.3473	16.9123	18.3424	17.7003	16.3302	17.0065	16.0256	15.7792	17.5557	16.4958	20.254	20.4859	19.3506	17.8826	20.1853	20.1115
Cdh23	1.73306	1.64154	2.15362	1.65965	2.21876	2.16587	1.96373	2.28841	1.96719	1.35673	1.70494	2.26872	2.04943	1.49055	1.70107	1.84237	1.99076	2.11421	2.26525	2.07856	1.13422	2.03334	1.57964	2.54146	2.13547	2.35288
Rps5	184.083	188.891	185.052	205.669	191.571	178.734	174.478	188.748	168.44	198.496	203.64	199.802	211.808	201.55	202.621	213.242	200.967	194.765	193.576	184.947	187.917	198.555	188.718	196.709	184.21	176.186
Podnl1	9.85676	10.6417	11.0074	13.7878	14.6113	13.1921	12.617	13.1812	14.3113	11.9157	13.3386	12.117	12.399	13.8341	15.8928	14.7389	12.9897	14.9541	14.5697	13.4443	14.0158	14.5383	15.5496	14.3708	13.423	15.1817
Adgrl1	53.7248	52.4161	56.1536	70.8116	69.8638	64.287	65.5887	68.7896	60.9828	59.2244	64.7877	62.3897	63.0199	63.7209	61.3842	60.0895	57.2841	61.3635	58.6905	58.5534	70.4839	68.2693	70.5902	71.9463	69.9113	68.4017
Amotl1	122.978	118.298	127.356	163.661	159.278	153.153	152.961	146.114	145.991	133.888	137.399	133.318	133.779	134.258	133.363	129.658	131.243	142.023	128.196	134.521	114.051	112.162	112.159	113.729	112.531	112.568
Etv5	31.8449	32.1516	31.5864	16.1709	16.1807	16.1948	15.0716	17.9869	15.1473	28.9043	25.7245	25.7293	28.2821	28.693	28.1891	24.3759	28.6669	21.0389	25.8959	26.0925	28.1935	24.1967	28.3842	29.3422	21.1005	27.1702
Gfod2	11.5044	11.2565	12.7094	13.5941	11.5552	10.3235	11.8159	11.6234	11.5752	12.115	12.9635	11.8668	14.1621	13.4495	12.6558	12.8292	12.2961	13.0313	12.2567	12.8203	13.293	13.6053	15.084	13.7031	15.1776	14.6547
Enkd1	17.4811	15.5672	17.0243	19.542	18.112	18.979	18.7446	20.4958	19.7719	17.1666	18.6899	20.1017	18.7421	19.4439	18.1193	20.4392	17.3019	18.4377	17.8688	19.0693	19.5675	20.5665	19.1942	20.6526	22.1675	23.264
Atp6v0d1	85.9488	87.3979	85.9851	121.665	124.521	114.151	106.582	111.491	109.671	90.1343	94.6742	91.2127	92.2242	86.9641	94.3362	105.204	98.6421	101.276	97.1482	100.257	82.1502	85.451	83.4248	83.7294	79.6735	78.8776
Ptprs	272.307	275.949	273.43	326.823	308.407	308.932	306.391	316.991	317.996	279.31	285.226	267.244	284.563	283.297	276.302	260.907	258.898	292.534	278.419	276.713	274.482	260.216	277.572	290.465	284.933	282.402
Slc41a1	54.3205	55.0765	54.319	54.3428	50.5985	51.341	47.5714	50.94	49.0813	46.8958	47.0363	41.8681	46.3683	46.3933	44.3249	48.185	44.1451	47.5438	44.7386	43.119	57.9264	59.0684	62.0009	59.1928	55.1155	54.7885
4931406B18Rik	1.00301	0.285066	0.738108	0.173055	0.382327	0.0492244	0.298361	0.415424	0.397884	0.119594	0.306162	0.262184	0.208875	0.422859	0.349785	0.239859	0.199973	0.364667	0.67911	0.453454	0.243048	0.765047	0.593874	0.373836	0.568045	0.6828
Iglon5	21.0742	20.9665	21.3788	15.4707	16.7072	15.0243	14.9259	14.449	13.8666	12.3089	13.8057	12.3214	10.3794	11.8409	11.0395	11.796	9.64861	12.4692	9.7192	9.62756	12.805	11.9642	12.6836	11.4392	13.1016	13.0101
Igf2bp1	71.7212	74.209	67.9985	60.307	60.6653	58.884	60.3357	58.3625	61.0811	67.1878	64.1358	64.0421	65.5873	64.4791	69.2577	58.7291	64.1566	62.6011	62.6547	63.02	68.742	68.7346	71.4893	68.8549	72.4027	65.9367
Zfp651	23.7754	23.1514	25.0059	30.6822	28.2486	25.8428	28.1305	26.3625	25.6226	20.9409	19.7572	21.3981	21.5702	20.0292	20.753	20.3605	19.5592	21.6061	22.7039	22.5988	20.2945	20.435	19.548	19.962	20.1853	18.2068
Nelfb	50.4211	52.8123	51.7666	58.0451	57.3089	55.5251	49.0933	56.7068	49.2288	50.966	57.8175	53.3664	54.4635	57.2463	56.038	57.9637	57.1846	57.3414	51.1225	52.3619	52.8224	56.8826	51.1902	51.2912	48.8108	50.1388
Tmem175	18.1971	17.2079	16.1521	20.1711	19.9688	20.3297	21.1592	21.328	20.7046	15.6319	16.0966	17.531	18.1887	16.2097	17.1079	15.0696	16.2745	17.3777	17.6072	17.8225	17.4994	19.2659	20.5353	18.8992	19.9311	17.4785
Tango2	13.9159	14.6479	14.2428	18.7461	19.1473	18.705	18.8251	18.9579	17.1245	16.498	18.3773	17.2399	18.0425	16.5664	18.2714	17.5976	19.5714	18.705	16.2114	18.0804	17.4063	17.6292	18.8799	18.1599	16.7264	18.776
Ndufs2	130.034	132.738	130.972	170.476	156.45	148.608	146.249	153.507	146.014	144.935	147.979	147.312	148.942	145.375	143.035	157.073	151.994	147.633	152.801	145.897	135.661	143.503	143.895	137.146	138.704	133.554
Atraid	26.5374	25.8684	24.1684	35.7463	33.6061	31.7989	30.2906	30.7562	26.7537	24.8931	26.3263	26.2449	28.9994	25.1064	26.0506	28.0134	28.3185	31.9194	28.7275	26.9328	26.8568	28.4667	27.1501	26.616	27.0493	25.6576
Cad	166.374	172.079	173.765	160.262	157.045	151.759	140.554	153.003	138.392	187.878	173.051	181.188	183.475	187.669	178.417	185.607	186.335	170.374	169.327	174.024	171.835	178.832	165.912	177.07	162.398	158.539
Sh3bp5l	25.2066	22.6295	26.8761	29.1083	27.8795	23.9524	25.8274	27.9	25.1262	26.2081	27.4587	28.3316	29.6446	29.4577	28.092	27.7839	26.5099	27.9062	24.4461	27.1628	24.2914	26.6748	25.4317	25.3467	23.8641	22.7545
Atad1	92.6644	88.6432	87.2614	90.3966	94.4325	92.7879	90.8841	92.4178	94.8185	93.6147	96.0367	93.8543	95.6145	94.3239	91.1201	83.4261	89.5843	86.4262	86.0279	86.9018	97.4217	95.8718	90.8395	89.7027	88.7746	94.6755
Pten	187.646	182.148	174.934	225.805	236.249	248.418	240.062	228.125	245.152	236.255	231.384	234.909	239.819	237.087	231.088	230.655	233.927	238.673	227.784	239.762	217.806	217.26	223.437	210.943	213.468	218.068
Pea15a	184.571	184.758	184.134	165.071	174.741	175.239	178.258	177.947	174.244	179.797	183.933	185.777	179.581	186.272	187.506	177.812	176.829	180.997	179.418	172.653	178.64	178.832	172.822	175.268	175.821	165.878
Timm23	53.7469	45.9994	46.8856	38.5597	41.9862	41.3169	36.7596	43.4576	40.127	50.7963	50.5926	47.0314	51.4084	49.217	53.874	50.0343	48.7923	44.6053	49.306	43.6974	44.428	44.1666	39.902	40.9454	40.9346	38.7032
Trnt1	37.7499	39.2366	37.2994	33.162	36.3483	35.325	35.7918	36.5976	34.6631	39.5881	38.6782	43.1279	42.5726	42.7067	42.5287	38.6671	40.1634	35.4585	35.9195	37.1545	36.301	35.6057	36.6111	34.446	36.4577	34.5684
Ehmt2	161.52	169.939	166.682	197.296	184.22	174.823	169.377	176.046	168.35	163.18	174.29	161.015	169.546	164.242	166.875	171.474	163.491	176.183	166.93	158.659	149.12	156.593	153.074	164.23	155.652	156.368
Elof1	35.3652	38.8309	36.5716	34.2143	36.0954	35.4907	35.6908	36.7976	35.0651	39.5223	36.7565	36.5573	36.9922	42.0614	39.6105	38.0283	37.277	41.82	38.9211	36.2199	35.7685	36.5492	37.3684	38.0294	34.6252	35.6854
Med16	52.4168	55.0923	54.5838	59.5279	60.074	54.8678	50.505	53.961	51.9709	50.3885	51.0951	48.3849	53.8133	50.144	51.8048	55.8593	53.1118	56.7842	52.8905	50.6121	51.2713	51.7397	49.9575	53.0307	47.6801	50.2891
St3gal1	56.5081	56.8036	60.7211	61.926	64.3624	60.8528	62.7745	59.9692	61.051	43.7593	52.9838	47.4258	45.9982	48.0127	43.7493	45.5294	47.059	57.5562	48.437	48.8515	51.3709	46.1311	56.511	46.0288	48.2504	53.2085
Tmem259	83.4444	84.5677	89.8936	78.8971	67.3745	62.761	56.0646	66.6205	62.3598	67.2468	67.5457	63.7819	73.3695	71.4065	66.4398	70.2934	70.8213	67.5515	69.8623	62.7105	71.7801	73.9626	65.95	77.6761	70.7756	75.5724
Rnf170	22.0966	20.8508	24.7276	27.9161	27.7074	32.6358	29.9493	30.8479	33.4913	27.1938	27.9309	26.0388	25.5154	28.0409	28.4321	27.541	31.0685	28.9285	29.5512	28.2191	25.5188	23.5164	24.1883	25.8766	28.2698	27.6191
Clip3	69.9722	68.8315	75.895	87.706	88.2092	86.8317	80.513	87.5546	81.3923	71.494	81.135	73.9911	71.7812	74.8068	72.7084	78.6076	74.8525	81.0617	75.6283	79.4274	80.4083	78.3343	78.1922	73.9794	70.3689	76.7488
Thap8	0.27079	0.679258	0.200827	0.213304	0.378812	0.493365	0.392746	0.320377	0.196719	0.589884	0.351017	0.412494	0.0512357	0.326057	0.194408	0.188961	0.199076	0.521364	0.308897	0.0884492	0.486096	0.510191	0.39491	0.27725	0.355912	0.392147
Dedd	40.8352	40.1895	37.8478	39.4911	40.587	41.2008	40.9438	41.1914	40.0814	39.8172	41.5159	38.3619	39.2465	39.8721	36.4514	43.3192	41.5571	40.9434	40.7744	41.6596	42.4929	41.3276	39.0467	40.9405	41.1841	39.3267
Nit1	15.8693	14.7743	15.9529	18.0859	18.1296	19.3944	18.1645	17.4847	18.8852	17.107	18.7545	19.181	18.8038	18.8185	18.8578	20.1723	19.46	21.7613	20.1813	21.9354	15.4337	16.8768	18.413	16.7739	18.6107	17.9827
Prdm15	23.0221	23.0953	24.4475	22.1286	24.732	24.0712	26.8549	25.823	25.0326	23.8329	24.2204	25.2248	23.7271	22.5445	24.8356	25.7931	24.3873	24.6136	25.227	28.7018	24.8328	23.3325	25.1755	23.5676	23.9481	24.9293
Rnf168	119.236	116.925	120.905	104.206	108.782	109.389	106.522	104.437	112.393	107.151	109.527	109.171	100.693	108.414	108.2	102.361	110.319	115.295	103.115	110.939	114.945	119.442	116.26	112.551	111.728	116.439
Tctex1d2	36.5025	36.1139	36.4918	31.2354	31.9135	33.5218	33.5307	32.77	32.7045	31.7358	32.8451	33.1542	38.5292	33.6771	33.0007	33.1626	35.5848	35.3227	34.3391	33.08	38.6851	38.3792	37.2696	32.8541	37.0657	32.3801
Chp1	143.031	146.485	146.626	145.146	143.895	133.447	136.966	137.991	135.043	130.833	133.431	136.429	134.794	130.932	136.17	135.296	134.522	131.891	127.052	128.063	137.62	148.23	142.862	136.587	129.887	136.679
Klhl3	0.537718	0.530741	0.268945	0.803447	1.03398	0.691981	0.541048	0.853379	0.462246	0.413246	0.521462	0.566276	0.574249	0.720198	0.398625	0.656058	0.467703	1.27456	0.655862	0.487731	0.618004	0.661909	0.538748	0.780182	0.823377	0.940948
Tvp23b	28.2163	27.5666	30.7489	33.1504	33.5519	34.5555	32.4016	32.9531	34.0815	30.9689	33.2463	31.5558	33.4057	32.5592	34.7989	34.9577	33.8927	31.4553	34.4935	34.5836	30.3405	28.5175	30.7536	27.8636	28.473	30.3634
Dnajc7	101.066	103.53	96.8754	103.35	99.1947	102.785	103.276	103.188	104.064	103.17	94.3591	104.133	106.243	102.945	100.445	106.054	111.582	96.2782	103.584	99.4247	95.8014	98.007	90.0098	100.386	97.2657	92.6718
Cacybp	97.701	94.983	91.09	81.1099	83.8799	85.1089	84.9314	85.0827	84.0972	100.693	95.3763	97.761	100.268	103.36	98.7104	101.519	103.47	87.6106	98.5897	95.8787	98.1508	95.5668	88.0156	92.5552	93.5032	92.3786
Cluap1	22.5474	21.8767	21.7795	29.533	28.1476	28.0317	27.5396	27.5072	27.798	26.1509	29.3786	23.3123	25.3491	26.5191	27.3652	25.8175	30.5881	29.2674	23.9374	25.5589	22.7971	24.579	25.0532	22.8972	24.1417	23.4912
Zswim7	3.19532	3.67932	3.19054	3.31929	3.73401	3.05191	2.60195	3.20377	2.9016	3.42133	2.30668	3.19683	3.48403	2.98109	3.15912	2.83441	3.43406	3.50649	3.50084	3.44952	2.91657	2.79584	3.01119	2.12558	2.49138	2.46492
Pigl	7.56083	6.46191	7.84063	7.88113	6.6531	8.75368	6.91982	8.06302	7.64751	10.437	8.32924	8.04175	8.13592	9.16649	7.87975	7.88207	8.01918	7.7261	7.64289	8.11881	9.34852	8.87079	8.11238	7.84103	7.95767	8.70944
Ndufa2	38.8855	42.7933	42.8729	54.9386	47.1892	39.9702	35.789	43.7544	36.3438	40.997	42.7238	43.9821	46.2658	42.993	47.2896	49.9329	46.0363	48.5752	42.4219	42.1903	42.7359	47.6309	46.1058	48.6111	42.9637	39.8309
Pam16	10.633	14.712	12.6344	15.9461	12.6048	11.2197	13.4712	10.8982	11.0913	11.4305	12.0045	12.1219	13.4074	10.987	9.28389	11.8806	14.1175	14.0159	12.0022	11.5475	12.5847	13.2291	12.4926	11.9893	12.4085	11.6864
Glis2	66.3978	67.4164	71.2688	98.9405	98.4371	92.0003	88.2207	96.3879	88.7201	78.3367	83.2913	75.3833	83.3604	85.9394	77.9574	83.3789	74.9521	82.7118	81.3944	75.8009	62.9494	60.4409	60.1744	63.4902	61.7762	58.4859
Cox6c	116.359	113.796	102.393	126.054	131.322	133.115	126.519	127.754	113.431	122.969	128.131	122.855	130.133	123.343	127.325	133.572	131.627	127.814	122.349	132.163	120.718	127.355	117.352	117.427	117.724	116.297
Bicc1	122.975	120.229	123.155	155.663	163.484	162.381	160.921	155.127	160.9	131.77	136.538	132.617	129.37	130.935	128.446	144.177	147.117	151.134	145.585	142.403	129.707	126.778	129.377	124.471	125.098	131.189
Ube2z	143.356	143.663	147.602	138.261	135.29	123.602	120.819	125.817	128.851	142.103	135.844	135.401	145.817	139.04	137.932	137.327	141.394	129.843	134.319	127.323	135.985	132.116	134.812	135.159	133.569	133.834
Tmem87b	40.7268	38.1426	36.4886	47.4901	47.5082	51.5307	47.7654	47.187	47.2078	40.2301	42.3727	40.8884	41.6546	44.6691	41.6022	41.7077	43.2458	44.0295	47.2098	44.9464	38.5048	35.685	38.2468	37.706	42.5061	40.6713
Anapc1	258.965	261.751	261.451	264.041	260.929	264.259	257.604	265.784	263.945	282.842	274.734	276.123	271.89	274.905	279.231	281.237	289.514	274.844	273.348	273.819	266.593	264.504	261.435	260.893	259.737	264.859
Mertk	4.0077	4.13216	3.46972	13.9155	12.9878	15.1611	14.4334	13.227	15.2949	6.96064	7.4215	7.47645	7.27547	7.82537	7.97071	9.58975	8.5105	8.97248	10.9658	8.49112	6.03569	5.23584	6.61474	4.94428	5.79628	4.36964
Tsg101	39.3187	40.4159	42.1555	43.8574	44.6999	45.4341	41.9257	43.0221	43.0322	39.6402	41.7208	42.0744	41.8083	42.267	44.4708	37.6977	40.2631	41.1497	38.8696	40.4213	39.0092	37.8712	38.6518	38.1218	40.4219	42.689
Hps5	32.8818	32.3381	34.0532	33.927	35.3418	35.7871	33.909	34.8001	36.3845	31.4865	33.5225	33.5638	33.1096	31.1635	35.8942	34.5015	32.2432	36.3732	34.9569	33.8391	35.3795	35.6574	35.8428	36.5195	34.5111	40.1912
Map3k4	58.7073	55.1331	64.3293	76.8544	77.1154	76.4454	72.8545	73.8699	74.2121	73.9715	76.0202	72.238	74.9578	78.114	73.6318	78.7966	74.2055	77.2459	63.6328	70.5824	63.8406	62.9826	61.606	64.2757	65.437	64.9844
Piezo1	193.128	199.079	203.876	221.159	215.003	196.701	197.699	207.971	191.702	217.726	212.716	207.536	222.926	224.188	222.548	216.596	205.446	200.54	208.403	207.06	221.538	224.938	214.634	225.358	211.869	214.336
Rnf166	15.5975	15.9626	13.4003	21.9584	20.6182	19.2467	19.1955	20.8245	19.9178	19.5842	20.4091	18.6138	18.3936	17.9332	18.8575	19.1323	19.7085	18.3575	16.2686	15.8324	18.1071	17.8425	18.1659	15.8956	19.6769	17.5906
Ankrd28	177.249	163.259	161.299	149.284	145.685	154.961	159.6	147.729	155.517	149.747	139.514	143.639	153.915	146.223	146.433	165.444	168.631	149.654	168.896	156.282	153.831	156.398	147.228	159.379	156.805	155.689
Ankrd52	221.236	224.042	223.817	183.412	176.527	173.614	183.413	186.977	174.835	206.814	187.494	195.625	200.434	198.15	202.741	202.689	214.405	179.089	211.646	198.922	193.508	191.489	197.112	203.365	200.331	198.596
Srp19	43.2811	44.9682	45.0202	48.2679	50.4252	46.9245	48.1943	49.6676	54.3129	51.2559	50.3986	50.9598	50.1549	53.3065	55.4995	54.5374	53.2867	51.342	52.3307	53.7378	48.9011	45.7402	48.2045	48.0153	48.4992	47.4607
Klra17	0.866529	1.07549	0.997045	0.851101	0.541161	1.08294	0.883679	1.1442	1.52457	1.41572	1.20349	1.49529	0.973478	1.21107	1.45806	1.27548	1.09492	0.928188	1.54449	1.23829	0.931683	1.01667	0.78982	1.20141	1.22027	1.62461
Wdfy2	47.2173	44.6086	47.7719	52.7705	52.45	53.4211	49.9071	52.909	50.9783	53.9651	51.576	51.3817	56.1159	56.1761	56.8154	55.628	60.1057	54.3741	58.7746	61.1458	53.2258	54.6636	51.9552	51.2385	54.0093	51.8836
Rbsn	60.2238	58.6468	55.8047	54.0485	59.3426	54.1472	60.287	58.2681	56.8913	58.9895	58.1701	60.0727	59.1283	63.4918	58.1786	60.5647	57.1714	53.8358	57.9697	55.3695	60.5606	56.3767	58.6442	56.0968	56.1384	58.5401
Mrps25	21.1758	21.2268	21.8153	20.5967	20.7264	19.3944	20.6192	20.1838	18.5407	24.2443	24.2202	24.1824	21.0579	26.038	21.6764	21.1636	23.2919	22.5343	23.8366	22.1123	24.4263	23.9425	23.201	19.962	20.1853	22.2964
Dguok	10.615	9.00017	11.127	12.2559	12.3926	12.2076	10.9478	10.5267	12.59	10.4999	10.7311	10.4155	12.2966	11.412	13.2197	11.6683	12.5418	12.2211	10.6055	11.3215	9.27633	9.76001	10.4651	10.4893	8.79611	10.0278
Camta1	8.12371	7.6901	8.57459	9.06423	9.03738	7.8759	8.88589	8.40775	8.7048	8.61231	7.45518	8.97174	8.60759	8.15143	9.52597	9.40079	8.31142	8.04429	9.51713	7.47396	9.05993	8.03168	8.29311	8.17886	7.57584	8.40315
Csf1	334.534	330.856	322.564	236.819	230.534	228.647	218.563	249.299	243.636	369.976	309.547	340.462	353.27	332.951	338.707	284.622	282.29	258.964	291.651	273.573	317.663	305.356	307.882	329.003	311.474	313.886
Strip1	47.9299	48.7934	51.1285	42.6827	41.4618	41.6438	39.3728	42.8848	42.3929	45.1262	46.3342	40.5791	47.8541	42.3409	42.1864	41.8548	45.24	42.7998	42.9882	41.6153	44.5588	49.7151	43.5882	46.1159	43.7772	45.6011
Slc25a11	47.984	50.8878	50.6499	63.2794	59.6359	59.463	59.2065	57.3018	60.1959	59.6373	60.1743	57.2851	59.9457	62.7427	61.4814	61.2232	58.2795	62.2917	61.1617	59.6147	52.0932	53.8834	49.9068	56.1431	51.048	56.9734
Cmc2	10.2583	11.6004	10.5067	14.444	14.4909	11.1654	11.6515	10.5588	11.7815	10.6817	12.1578	12.2169	12.7502	11.5849	12.2314	14.2419	11.1286	14.058	13.2371	13.4009	11.8045	12.7313	14.7785	11.9512	11.6294	13.9492
Chfr	34.4987	33.9063	36.9704	37.3633	35.8789	37.6566	37.5073	40.5964	37.8683	36.2779	36.2049	34.701	34.6353	34.4689	34.9447	35.4774	34.7885	35.9415	34.8024	35.0701	37.9155	35.685	39.8366	34.9335	37.3708	36.7498
Hoxa2	2.98519	3.5499	3.78877	4.66954	3.9557	4.2482	4.15878	3.22354	3.70572	4.24717	3.97191	4.14363	3.87314	4.02562	5.23395	4.25922	5.04545	4.82758	3.74609	4.33401	3.62562	4.12094	3.90038	4.29737	4.23617	3.97749
Tex261	78.0557	77.3971	76.1937	72.8741	71.2665	66.5241	61.8118	68.2837	67.4693	69.9427	73.7124	72.4677	71.2562	71.616	70.7785	70.8069	68.6434	71.0018	65.294	65.6924	75.4838	76.2699	75.9232	78.8628	70.1717	69.6116
Fam120b	51.2335	51.3389	55.1949	58.8962	56.6033	59.2661	61.7899	61.0537	61.4746	53.1486	60.8262	56.9757	50.7219	57.5258	55.7463	52.1787	51.1127	57.0817	58.1242	60.1897	57.4808	54.9509	57.8931	54.0637	55.6748	59.1022
Tbp	33.632	34.1257	35.1457	30.6023	30.8779	31.1995	33.4784	30.714	30.6249	30.2411	31.8358	31.2428	32.9343	29.6438	32.2876	34.5144	33.353	31.7055	34.527	32.5654	33.6082	33.9547	32.5288	35.8047	33.1872	36.2354
Psmb1	142.544	147.116	140.264	170.518	163.106	160.077	154.84	160.875	154.276	154.137	155.601	160.202	160.931	152.967	160.775	170.206	168.07	157.534	161.45	160.403	148.704	145.485	141.723	147.959	141.755	141.173
Pdcd2	10.8858	13.3021	13.5598	14.341	14.3407	12.503	13.4516	14.6916	12.8359	12.5055	12.2354	12.7873	13.9873	13.3218	12.3935	12.4242	13.5869	11.3445	13.1796	12.604	10.8561	10.5733	11.1068	11.2748	11.1858	9.18745
Dll1	0.162474	0.509444	0.598227	1.27665	1.02821	0.886038	1.62008	0.594987	0.836054	0.589884	0.351017	0.360932	0.512357	0.279478	0.388815	0.283441	0.248845	0.567226	0.308897	0.57492	0.324064	0.813334	0.592365	0.369666	0.457601	0.672252
Nol3	0.599339	0.227776	0.765586	2.34548	2.57441	2.71241	1.98448	2.48602	2.54485	2.19604	2.65231	2.07679	2.04106	1.64401	1.86579	2.70937	1.95913	2.38058	3.08271	1.87969	2.03794	1.55987	1.43698	2.26704	2.02437	1.7531
Fhod1	34.5836	36.0779	34.8769	42.4332	39.8978	37.6796	36.7479	42.4494	37.7564	41.6727	40.1174	40.6549	44.0841	43.3899	48.1423	42.9772	44.5584	41.1493	46.323	43.8988	38.1568	37.5283	40.6013	40.879	37.5792	40.8711
Plekhg4	5.57828	6.50956	7.6573	10.8515	10.0115	11.4693	11.6351	13.2728	11.6064	8.55332	9.87862	8.55925	9.42736	9.73514	10.2064	11.6683	10.4515	14.0259	12.047	13.2232	16.1222	13.9284	15.3521	17.4205	16.3211	13.9492
Slc9a5	11.2107	10.6983	12.0443	14.5113	13.1502	14.7673	19.3919	20.9161	16.4752	14.1572	14.7427	13.9732	17.4714	16.9084	19.781	15.6365	12.2929	15.3667	21.0565	17.6456	14.9879	12.3525	17.7709	17.5129	16.8804	16.6943
Elmo3	1.46227	1.1887	1.67504	2.29797	2.48934	2.41199	3.14197	2.74609	3.29504	2.5365	2.45712	2.99058	3.12538	2.5153	2.6731	2.73993	1.99076	3.35179	2.93452	2.78615	2.91657	3.25334	3.10992	3.3732	3.10152	3.58534
Stc1	1.29979	1.07549	1.03693	0.851101	0.649393	0.689141	0.883679	0.686523	0.540976	0.589884	0.601743	0.515617	0.256178	0.605535	0.680426	0.377921	0.49769	0.103132	0.463346	0.663369	0.972191	1.27083	1.18473	1.43246	0.762669	1.12042
4931428F04Rik	11.6886	9.76234	9.2251	14.6278	16.0086	14.8437	16.1184	15.2456	15.6033	12.6518	15.2513	14.0993	12.1208	14.4921	15.4204	13.7848	14.5777	14.1359	15.4025	14.6391	11.6677	11.3504	11.7721	12.9654	12.745	11.4569
Tppp3	7.58681	6.11774	9.26931	13.337	14.1264	12.5478	13.1579	12.4139	11.3481	7.67104	8.82923	8.92015	7.78852	9.04019	8.25716	9.57495	9.36035	12.9804	10.0145	11.5139	10.4558	10.4839	11.9485	10.5581	10.2852	9.4275
Msh3	41.3036	40.4104	40.9958	43.1494	41.8361	44.6468	46.3503	43.2557	43.3304	41.5933	41.2118	42.7777	40.8971	41.6658	44.437	39.1163	41.5267	39.8385	39.2369	42.3299	43.999	43.0336	44.2258	42.9349	45.2734	43.2367
Tmem208	13.1062	14.2644	13.1211	18.0859	17.3171	16.9332	16.3972	17.3004	15.5899	15.337	14.6424	15.9326	17.2152	15.6973	16.719	16.1561	15.8265	16.7589	16.0627	14.9479	15.5551	15.9617	15.1547	16.6812	15.2534	16.022
E2f4	32.0616	34.3592	33.1019	30.4694	30.4673	27.9102	25.0376	27.6898	30.8357	32.2667	31.6417	33.8761	35.6088	34.1894	36.257	34.7688	39.0686	30.6302	35.3687	35.645	31.6772	33.7534	32.975	34.4252	31.9304	31.7079
Surf4	252.431	258.458	266.889	298.609	294.987	267.436	250.867	270.536	262.619	285.327	288.837	281.63	295.937	287.117	288.792	317.407	305.333	295.834	295.872	286.266	237.255	253.15	240.007	242.547	230.631	229.63
Surf2	14.1352	14.6041	15.6735	14.341	15.0984	14.915	16.7408	16.9342	15.3932	14.6291	14.0908	15.3654	15.1658	14.1136	16.0872	14.7862	14.8311	14.6963	15.9597	14.7268	15.393	13.3184	14.2168	15.4336	15.3551	15.5738
Dnajb9	33.0906	30.227	33.9394	24.2564	25.5969	25.1044	28.8669	26.0879	31.2291	24.9521	25.0726	27.2762	24.9005	24.8684	27.5087	25.3207	22.3463	22.6375	29.1908	29.2325	24.9529	27.145	28.9765	26.8932	28.0154	26.3859
Naf1	23.7734	22.4155	21.3709	29.4055	27.5992	28.9439	26.6086	26.0879	27.8815	31.7358	28.984	28.9777	29.3068	29.7644	25.3178	28.2001	28.7167	26.862	28.8266	27.8581	22.3158	25.3121	22.4605	25.3683	24.202	21.4
Yes1	80.5602	80.0951	80.2544	72.361	79.9303	82.3618	78.6754	73.865	83.5576	74.7883	71.8489	77.4677	70.0403	68.287	70.6411	69.5685	75.7431	70.204	73.6606	75.0426	72.6017	75.2602	72.6945	67.9529	75.8048	70.4016
Ppp1cb	329.003	317.157	321.552	322.935	326.049	323.207	322.657	320.497	329.986	303.555	306.258	315.661	307.209	309.568	308.719	330.161	331.131	309.963	311.71	315.189	306.198	313.947	308.786	289.711	309.288	301.281
Gorasp2	106.312	100.87	95.7163	100.6	99.8982	100.073	97.6957	94.6029	96.7856	109.365	104.503	106.062	109.234	109.043	103.619	108.18	113.971	100.605	105.077	99.0189	87.9428	87.4334	81.7464	90.7068	86.7408	85.7682
Tsen15	24.9277	25.0107	25.2248	26.8034	25.6419	23.984	26.363	28.059	25.08	26.8651	27.3635	29.7126	26.2944	28.6064	27.4618	28.5986	26.8268	27.5285	26.5871	28.934	26.2142	27.6384	26.3771	25.8789	26.3704	27.9671
Efr3a	169.716	177.688	165.584	179.762	179.884	178.175	173.323	172.564	177.919	186.177	186.095	177.825	189.826	187.318	186.833	176.306	186.013	171.716	167.86	173.709	171.262	174.06	169.221	168.189	164.418	166.228
Trappc2l	13.3248	14.2698	15.2289	18.4937	18.6352	19.4553	19.1617	18.6318	17.6254	16.3921	15.6496	16.7171	17.2489	17.8496	17.946	17.2027	17.99	18.6218	17.8345	18.0718	16.5662	15.6614	17.1271	17.0399	15.9682	15.4014
Acsf3	11.1566	10.2455	11.5657	15.1496	14.2325	13.6351	13.0588	14.1424	15.1473	13.1544	15.3464	15.5201	14.3972	13.6478	13.4627	15.4948	13.5869	14.9563	14.1086	14.1978	14.7079	16.0125	14.9594	14.2322	15.0014	14.2293
Ddx19a	57.8066	54.7315	54.4887	64.9943	63.203	62.1817	63.9138	62.1745	62.1029	70	65.4942	64.0325	62.9348	63.3097	68.7316	67.1717	65.292	63.1194	65.9446	65.5344	65.6807	64.1922	60.748	62.4153	58.6466	59.9647
Galns	18.7387	19.3023	19.1433	23.6181	19.2653	22.2986	21.061	22.1518	19.3768	20.233	20.9106	17.7888	19.8794	19.4154	19.1977	19.9826	18.2652	20.2139	18.4824	19.1935	20.8136	20.8417	21.5226	22.5958	20.6333	21.1759
Gata2	3.79106	4.52839	3.82865	10.5962	9.03738	8.12202	9.62229	10.2063	9.54086	11.8567	9.5276	8.66237	10.1447	9.68856	10.498	10.7235	10.4017	10.6226	12.5103	12.2502	8.30414	9.50585	8.29311	8.17886	8.79611	9.46755
C8g	0.487422	0.679258	0.598227	1.27665	0.974089	0.836814	0.7364	1.09844	0.934414	0.648873	0.95276	0.567179	0.768535	0.931592	0.534621	0.614122	0.696766	0.721924	0.823726	1.19406	0.891175	1.27083	1.72773	1.20141	0.966047	1.23246
Rabl6	85.8939	85.5908	88.4235	91.4635	90.2166	89.175	95.9722	94.9317	100.084	86.6608	84.5314	82.7575	87.5068	91.7669	87.5338	83.1023	87.3454	93.1328	94.6593	93.3604	91.5568	88.9595	92.2128	96.3511	99.1515	98.3851
Edf1	66.3436	66.0013	66.4431	68.8966	63.3699	59.9553	56.0155	60.5056	54.8353	66.126	64.4367	68.938	66.1965	65.5375	60.3635	63.1129	61.1661	62.0855	58.0212	59.3936	61.3291	64.1009	64.5503	67.233	62.7931	66.5529
Npdc1	20.3093	22.2639	23.4219	30.3418	27.7074	26.0201	23.4204	23.4333	25.7244	22.303	24.5063	24.3126	23.8758	24.594	22.455	20.4078	22.6449	24.3907	22.362	20.4087	23.1089	23.416	21.7924	25.3221	21.5074	22.0018
Fbxw5	32.7115	32.3214	32.1048	32.5972	31.2791	30.8637	31.3215	32.9073	31.3766	31.4408	30.8895	31.9167	31.3562	33.0618	32.9035	34.4791	30.4586	33.6647	31.9709	31.8417	35.7685	35.5326	35.0396	36.7356	34.9811	37.1979
Slc25a13	22.0423	22.0193	21.3766	17.5756	18.4001	18.4099	18.3685	18.3988	20.5081	23.8313	20.8301	23.0997	23.4659	21.6233	22.2111	22.77	23.5905	21.1421	20.0357	19.5473	22.1242	21.6159	21.9175	20.0082	21.609	20.6172
Ube2i	167.537	164.855	169.529	182.34	174.037	162.68	177.423	175.098	171.925	179.204	174.416	178.718	181.932	184.075	182.16	179.654	175.009	168.964	171.517	169.339	166.51	167.292	152.918	158.938	161.256	158.864
Tsr3	13.5937	13.8682	13.5199	15.2347	15.6937	13.0937	11.1442	13.5474	11.7048	13.3314	13.9404	13.6123	16.2417	15.6042	14.7264	12.9438	14.5823	13.3556	13.8489	13.2674	13.2461	13.115	11.946	13.1232	14.6432	13.389
Unkl	35.0905	36.3475	36.1507	34.834	35.2133	33.3182	35.9869	36.7798	34.1834	32.1119	35.0884	35.5679	34.123	33.11	35.7998	31.7201	30.6493	34.7756	35.5922	31.551	33.3689	34.9036	35.1638	36.5025	35.2633	36.2346
Lrrk1	103.516	107.104	109.496	126.741	122.255	118.151	112.587	116.953	113.835	119.461	116.2	124.538	120.372	117.535	114.855	119.059	120.026	113.671	108.189	110.93	108.212	108.849	103.823	110.959	98.7037	104.888
Aldh1a3	0.67787	0.611952	0.45085	0.349111	0.397019	0.255407	0.305348	0.141492	0.256054	0.255428	0.314453	0.161238	0.531146	0.431332	0.569239	0.296991	0.369047	0.655374	0.484647	0.283114	0.332308	0.308929	0.151355	0.347493	0.257392	0.46761
Actn1	447.075	444.348	439.976	321.631	321.913	307.286	307.184	314.336	309.684	393.606	369.199	377.277	380.506	378.133	373.797	354.962	344.551	331.879	339.381	335.178	364.612	366.458	354.093	371.495	358.302	341.672
Sirt2	55.1349	57.1453	54.6247	58.3734	60.8588	56.7704	59.8066	55.3409	54.8845	47.9576	52.5066	52.887	51.6931	48.4785	50.3549	53.413	47.7818	54.2167	50.2508	45.9733	51.9815	52.0543	52.3835	51.6417	50.3877	50.554
Hnrnpl	264.18	261.684	254.286	286.183	268.632	267.387	261.029	260.33	268.964	286.979	275.498	270.128	280.413	264.246	265.075	290.713	292.691	277.219	278.934	261.19	240.131	241.764	238.032	248.601	249.138	240.386
Nolc1	96.1305	88.9262	91.6085	70.3435	71.1626	70.2431	71.6271	76.1701	69.6418	93.6736	87.9699	95.0798	96.2526	102.014	94.6299	93.8662	90.0321	79.2665	84.7408	88.2922	103.383	101.009	98.6782	102.305	97.6724	92.8828
Casd1	27.8372	26.8307	28.675	28.5119	27.2745	30.6175	30.5851	29.3832	29.2127	26.6628	28.4324	28.1011	24.3882	27.4354	28.7237	26.6907	27.5222	29.2895	26.6681	28.7018	24.1833	24.1967	25.7185	24.5366	24.1512	27.1142
Cnksr3	23.9379	24.5665	24.4874	29.1502	30.6838	26.5812	28.7196	26.8202	27.2455	20.41	21.3619	19.5935	22.2875	19.9361	20.753	21.3526	23.3417	22.689	23.2188	21.7143	24.5883	23.3834	22.3618	21.9027	20.4904	23.8089
Mtmr1	50.5836	50.3147	43.6307	42.2997	44.5916	48.5352	47.375	44.5782	48.9276	47.7216	47.287	45.3743	46.3171	48.0701	45.8316	46.4371	48.475	48.833	48.188	46.7454	52.7009	50.1217	47.7348	49.5353	48.6583	49.2425
Hmgb3	26.5885	24.2815	20.9154	28.6264	29.0062	27.649	28.0323	26.2243	28.8182	37.6912	30.1861	34.1698	37.2975	32.6893	32.9995	34.9573	34.6838	25.7792	35.9735	29.9821	21.6296	21.9546	19.148	21.3842	20.3882	18.7052
Map2	45.8177	43.2461	46.6218	148.219	152.066	161.259	164.512	148.884	161.703	98.0388	113.88	107.352	98.475	99.9598	99.8282	103.503	100.782	126.337	111.718	119.937	72.5498	73.4543	83.2273	76.7057	78.8091	85.6001
Abca1	2.27464	2.15098	2.87149	0.297885	0.378812	0.639916	0.490933	0.320377	0.147539	0.235954	0.150436	0.30937	0.666064	0.186318	0.0972038	0.377921	0.348383	0.360962	0.566312	0.48647	2.30896	1.77917	2.46819	1.89454	1.98294	1.90471
Nipsnap3b	26.2666	25.925	26.322	22.4265	21.917	20.8711	18.7046	21.0991	22.2292	20.469	20.2085	21.6559	20.648	22.1253	21.5792	19.1795	18.6136	19.2341	18.8427	19.4146	21.1046	19.5709	22.3618	23.8897	22.0157	22.3524
Lage3	16.085	17.1514	16.7942	20.937	21.2437	17.9803	18.1211	20.09	18.389	24.0124	21.061	20.9341	22.0919	20.4485	22.5038	22.9843	23.0494	20.5265	20.3297	21.0067	20.808	20.8418	19.4472	18.2085	20.496	19.3834
Ubl4a	33.6525	35.9534	33.6275	38.3194	38.6198	38.7388	37.6456	43.4818	39.3537	45.7726	44.4198	44.5524	43.4288	43.066	44.871	45.6413	41.4123	39.5895	42.8242	40.5536	35.5991	33.795	32.6814	35.9075	34.5914	34.6905
Gdi1	164.066	163.346	168.59	173.932	173.876	179.215	177.476	187.494	179.763	163.973	170.719	173.791	168.47	175.049	177.616	167.861	163.011	176.316	183.516	181.806	177.463	177.734	184.735	183.803	185.339	194.029
Sash1	245.14	246.337	239.094	161.374	168.889	167.274	168.256	166.507	170.473	180.463	169.66	174.69	178.367	174.929	175.249	174.988	181.781	170.776	179.453	177.995	225.468	222.16	213.736	220.942	222.244	222.784
Gadd45b	29.2995	29.8308	29.4328	29.3204	27.9239	24.563	20.4228	23.2503	20.5571	27.3706	25.6744	26.0387	23.4659	23.1501	26.1964	22.5808	20.3057	25.1642	20.6446	18.7512	34.9989	38.9892	33.7648	33.501	32.4388	29.299
Zdhhc12	12.0231	11.604	12.2038	12.6388	10.8773	10.1402	11.586	11.0301	10.131	12.1516	11.2827	10.0545	9.68354	10.5736	10.7896	11.4794	10.6008	11.6023	11.3777	11.4542	11.5448	11.8442	10.0208	11.5983	10.5757	12.6047
Endog	0.108316	0.11321	0.239291	0.510661	0.216464	0.443019	0.343653	0.320377	0.442617	0.294942	0.401162	0.515617	0.307414	0.419216	0.291611	0.377921	0.447921	0.51566	0.36038	0.353797	0.364572	0.355834	0.592365	0.323458	0.406757	0.448168
Golga7	50.9627	46.079	48.6558	53.1513	53.3043	48.0299	51.5278	48.1024	49.1305	57.2953	53.6053	53.7789	53.4126	50.203	55.5519	54.0079	51.7597	49.6581	50.1132	52.5388	52.7639	55.2559	50.4772	52.2615	50.5395	49.0248
Pcolce2	25.8334	25.9816	23.969	7.87268	6.81862	6.00537	6.52941	6.86523	6.34418	12.2106	11.6838	12.5295	12.399	12.9025	12.8309	9.87319	10.8496	11.0351	9.67878	8.53534	27.4239	29.4325	27.5943	25.507	27.0493	27.0581
Clpx	46.4134	44.265	42.1152	42.3848	41.7229	42.5298	42.613	40.3218	46.0814	44.8312	43.1751	42.7447	45.651	44.0177	44.6165	41.902	44.8419	42.7482	44.3268	45.684	44.5588	43.6659	43.6869	42.8813	46.4211	46.4414
Trabd	38.7293	39.2625	41.7461	40.9164	38.4434	34.7297	37.4055	38.1462	37.5233	43.3329	38.2449	39.1727	43.5123	39.5846	42.4378	42.4586	41.23	38.4573	40.2512	40.0586	36.8428	40.9723	38.9043	41.0931	37.1328	39.0825
Dennd6b	5.36165	5.94351	5.38404	5.19172	4.59986	5.41468	6.13666	7.00254	6.09828	4.30616	4.91423	3.97025	5.73839	5.44981	6.26964	4.91298	4.13082	5.1566	7.87688	6.58946	7.33194	6.60834	7.70075	7.85541	8.4402	9.0754
C4a	0.943181	0.471094	0.581939	0.847613	0.511879	0.610775	0.876173	0.977536	1.39628	0.825838	0.902615	0.721864	0.563592	0.869374	1.30815	0.661362	0.696766	0.968479	1.18411	1.41146	0.943925	0.885127	0.43568	1.26546	1.37565	0.970412
Ager	2.05801	2.26419	1.59527	1.65965	2.00229	1.8213	2.99469	2.65456	2.55734	2.00561	2.1061	1.70154	1.69078	2.2824	2.13848	2.07857	2.14007	1.85638	1.75042	2.25545	2.51149	2.44	2.76437	3.3732	3.10152	3.02513
Atf6b	27.8914	32.1516	33.3013	32.4269	32.632	30.3222	28.1305	30.9393	28.4259	33.9773	37.0072	32.1745	33.1495	34.5621	36.3056	35.6191	31.5535	31.1459	30.8897	31.2668	30.6645	34.8717	31.4447	30.3126	34.2184	32.2681
Egfl8	0.866529	0.905678	0.677991	0.851101	0.974089	0.886038	1.12915	1.28149	1.37703	0.76685	0.551598	0.928111	0.768535	1.07133	0.923436	0.992043	1.14469	1.03132	0.72076	1.23829	0.931683	1.22	0.740456	1.04939	1.11858	1.12042
Notch4	2.16632	1.64154	1.35598	0.936211	1.13644	0.689141	0.785493	1.0069	0.442617	0.353931	0.401162	0.618741	0.35865	0.465796	0.534621	0.803083	0.398152	0.309396	0.566312	0.619144	1.13422	1.525	1.13537	1.94075	1.57618	1.0644
Ppt2	14.9476	15.7928	16.9099	17.7029	16.3972	16.5886	13.9916	17.6665	16.3276	15.101	15.8459	17.9435	15.6269	14.952	16.8163	16.2034	15.6275	17.8418	15.7023	18.9723	15.1095	15.3517	15.3521	15.1136	15.5076	16.6943
Rnf5	23.7212	23.1514	24.966	27.3629	23.6487	23.9723	24.6939	22.6553	23.8521	24.7752	23.6184	22.2231	24.0295	21.1471	22.7943	23.4311	21.6495	24.6485	21.108	20.9625	23.1301	22.0617	23.7933	23.3814	23.9986	22.6325
Cacfd1	37.1524	38.0385	39.6824	51.8746	49.6785	42.2345	41.9257	45.0817	42.8355	41.8228	37.7982	38.7229	37.5558	34.5148	36.5	38.0283	39.4668	40.5824	34.9569	39.7579	36.9838	40.5142	40.4783	35.719	41.2349	39.6069
Hivep2	93.4587	86.1211	87.3045	63.9627	63.6343	64.0295	68.4066	65.4714	65.0993	55.6476	51.552	56.9234	55.7553	52.073	55.9152	55.7132	56.2211	55.8323	57.764	56.4489	70.5532	70.5403	71.4381	69.6321	70.9365	70.7698
Arnt	132.618	128.96	131.437	153.107	152.578	161.591	151.351	153.862	155.475	130.492	138.754	131.459	130.522	128.028	130.232	142.069	140.817	141.428	137.871	142.259	137.889	132.446	139.264	135.44	138.033	139.517
Mocs2	37.6041	35.1832	30.2244	29.5212	30.2162	30.2538	30.8615	29.2634	30.149	33.5235	29.1302	32.0162	31.7561	32.7255	35.5095	34.8665	32.8895	29.1423	32.0918	31.0091	35.586	37.2477	32.3919	35.118	35.0009	32.3731
Nat9	5.09086	6.16993	5.06499	8.08546	8.65857	7.97434	7.11853	6.95677	6.98351	5.95783	7.02034	7.88894	7.48041	5.91561	7.92211	7.74739	7.01743	8.55996	7.56798	7.96043	5.87366	5.84584	6.2692	6.42295	6.45726	6.55446
Lpl	24.8571	25.6107	25.0248	30.7138	32.1531	32.4801	30.7509	30.4295	31.1068	33.4014	36.3309	36.1762	34.6744	30.8831	33.5709	28.3579	29.7833	29.3079	28.0629	27.8324	47.9281	47.0365	47.615	47.3415	46.0255	49.3546
Atp6v0e	48.478	51.6898	50.751	59.2055	56.1251	52.917	55.1488	59.9172	54.8899	50.8902	56.5937	56.0932	53.4231	53.6106	54.3312	52.3196	53.3278	54.8512	50.0573	53.2374	49.8129	51.3878	49.7353	50.8606	48.6757	47.0615
Zfp318	59.3349	62.1701	62.2385	56.4748	55.2616	55.687	56.43	54.756	57.4361	58.0212	58.7273	56.0705	53.3329	57.8883	54.0602	52.1215	52.7968	52.7965	50.6178	54.2199	55.6244	54.1216	53.0232	53.0729	53.6991	51.7871
Ttbk1	0.277817	0.480912	0.409844	0.264555	0.110871	0.414613	0.206407	0.516933	0.255986	0.302948	0.364853	0.378028	0.475011	0.430259	0.300214	0.0959758	0.313788	0.331646	0.563299	0.316777	0.416785	0.216313	0.470261	0.575884	0.419876	0.528162
Srf	30.9243	29.8874	26.8006	23.6181	20.997	20.182	27.1977	30.4359	26.3111	20.41	19.9578	20.5216	21.314	20.2621	16.719	18.0457	18.5141	18.9247	24.8148	25.5176	21.4287	20.9942	22.0162	24.5828	21.3039	21.9042
Gata3	1.27697	1.37935	1.22413	2.42828	2.43522	1.69643	2.35648	2.10251	2.03651	3.00841	3.00872	3.38725	2.25437	3.01192	2.27931	2.48611	2.46623	2.7095	2.05931	2.46028	2.10642	1.62667	1.70017	1.52487	1.53994	1.58857
Lama5	6.49897	7.58505	8.9734	3.31929	3.46343	3.00269	3.38744	3.52415	2.95078	3.42133	4.01162	3.55776	2.97167	3.02767	2.81891	1.65341	1.24422	2.62987	1.75042	1.99011	4.21283	4.72751	3.99846	4.29737	4.27094	4.76178
Steap1	19.4427	18.2834	17.5879	13.0644	13.4749	11.2724	13.0097	13.3186	12.4916	17.9915	15.194	16.9123	16.3954	18.1195	16.9621	16.5341	18.4643	13.3556	17.916	16.4516	20.6186	21.2484	16.3394	19.8234	19.1684	18.711
Steap2	237.497	231.469	226.657	175.625	179.508	187.8	185.626	187.887	195.208	199.742	197.385	199.658	189.522	194.851	202.772	194.874	194.058	190.49	188.382	191.236	248.24	249.698	245.492	237.981	250.837	240.452
Hspa8	2136.93	2118.82	2225.63	2340.88	2294.31	2298.28	2264.23	2285.66	2257.54	2222.13	2383.34	2312	2230.68	2369.91	2293.54	2212.66	2209.7	2230.03	2162.74	2243.16	2038.5	2077.49	2033.12	2014.13	1960.1	2017.67
Serac1	10.9733	10.7773	10.834	10.3524	11.2113	10.6971	11.8573	12.8355	11.236	9.92671	11.6175	8.984	9.13602	8.35263	10.908	9.37117	8.62828	9.34587	10.2706	10.0975	9.89785	9.92545	10.5273	10.7416	11.2563	11.9003
Pdzd11	42.135	41.3782	39.1639	36.5548	35.2296	35.7861	34.9053	37.3469	36.3929	42.4127	41.3698	39.29	41.3984	42.3874	42.1864	43.1775	41.5073	39.1386	38.5607	39.7137	39.9814	38.8367	38.5037	39.9239	37.9809	39.7189
Psma2	127.098	124.399	118.057	116.349	122.132	114.654	113.887	111.523	108.55	125.523	117.325	123.328	123.18	120.243	126.305	136.073	132.336	118.896	130.246	120.465	123.269	122.813	119.822	115.147	120.39	110.822
Mrpl32	18.3089	18.6796	18.6946	20.8728	18.3995	21.068	18.2136	19.4057	19.4417	21.153	20.5019	22.12	19.0255	20.169	20.3156	19.8409	21.551	19.6423	19.5819	20.4485	19.0754	19.4227	21.2758	18.8894	20.7446	19.7845
Setdb1	79.0564	78.4599	78.9953	82.956	78.9964	82.1847	77.87	80.0526	79.7028	81.6359	88.274	84.3955	89.9462	86.0969	81.2698	83.6387	81.9314	83.7796	86.5306	85.2635	75.6109	76.6666	80.2893	82.6562	77.4921	79.6385
Anxa9	3.73691	3.73592	3.35007	3.23418	3.19285	4.18407	3.82928	3.98183	3.73766	3.65728	3.51017	3.40307	3.7402	3.72637	3.79095	3.59025	3.03591	4.33154	4.01567	3.80331	3.20013	4.72751	5.0351	3.9277	3.81334	4.64974
Arnt2	10.6691	9.3398	9.89068	10.5111	11.3102	9.45107	11.1442	11.8997	10.3769	11.3848	10.0792	9.38424	10.862	9.68856	10.1092	11.0542	9.50587	12.5821	10.3995	10.1274	13.6512	11.6409	12.0448	10.8589	13.3721	11.9885
Prune1	35.0944	33.4531	35.2154	37.4485	38.3142	34.3583	38.0961	36.3392	36.7862	34.9802	35.3023	35.9385	36.6335	34.5618	34.7017	33.4933	33.2955	35.4774	36.0895	33.3011	35.0394	37.1084	39.0463	36.9204	37.1669	38.8786
Cers2	121.693	124.304	118.728	95.2382	99.1947	96.6766	98.6285	97.5778	97.5725	108.126	104.302	105.341	108.005	112.35	109.257	107.519	106.058	93.747	107.393	105.078	106.171	101.718	102.825	102.629	99.5537	100.278
Capza2	192.151	180.193	184.826	185.684	189.708	188.452	191.058	180.358	186.417	196.905	190.726	193.393	201.656	200.942	194.608	187.434	191.261	179.166	190.363	185.023	175.341	178.1	171.553	165.136	174.7	176.508
Plekho1	21.0675	22.0759	19.7814	16.2135	15.9101	13.5367	17.9191	15.0577	16.426	12.7415	12.6867	10.467	13.5775	12.2039	11.3728	12.8493	12.4422	12.6337	13.2826	11.4542	14.9879	15.4534	14.4142	15.757	14.2365	13.8372
Vps45	21.7174	21.1136	21.0576	20.2137	20.6723	20.8219	20.9138	22.3349	20.9505	21.1769	21.3619	21.6559	21.1091	21.38	20.8988	22.2029	23.3417	22.8437	21.211	22.9526	23.1301	23.0275	24.5338	22.2262	23.6427	25.0974
Prpf3	46.7972	45.635	45.6673	37.036	35.8834	40.0705	40.9954	41.3308	40.3	41.7105	39.013	43.1123	42.3211	44.6796	44.5617	41.2928	39.9902	40.0356	42.5254	44.6243	42.908	42.6243	42.7529	40.6633	42.2045	43.0897
Anp32e	170.165	177.513	171.571	161.028	156.666	162.391	155.135	149.387	155.113	170.3	156.854	180.208	168.924	172.298	171.662	174.458	186.683	165.836	174.733	174.289	167.865	164.548	161.666	158.356	171.651	165.262
Aph1a	85.0281	84.3979	81.7178	93.919	90.6444	84.3213	77.862	84.717	77.6055	78.6906	77.6249	73.0114	83.1555	72.7574	76.8882	83.7096	80.8248	77.8131	80.4163	73.7666	81.5831	77.8259	76.6619	78.3692	76.877	71.8189
Tab2	209.537	214.136	201.961	194.902	187.458	197.931	198.042	198.359	208.227	197.139	186.841	189.489	185.422	191.349	185.27	187.732	198.628	191.774	187.758	189.016	194.155	189.1	189.162	190.609	186.65	190.135
Ppil4	84.6509	80.1882	76.908	53.3046	52.1764	57.6197	55.8232	58.5192	58.4055	64.2291	57.7634	61.0821	58.5097	60.6535	62.514	56.7113	63.4781	56.8267	59.2776	59.1185	64.6552	67.3153	63.7382	65.2982	67.525	66.3985
Cnih1	65.3688	64.6994	61.059	67.5349	66.1839	66.2067	65.3432	63.7551	65.6057	71.258	67.3952	70.2271	72.1911	73.5492	72.7084	70.5296	72.0157	69.7172	69.9137	67.7078	61.6126	64.6601	63.778	64.8302	58.8272	61.0629
Eps8	201.469	192.547	180.49	129.793	129.459	128.463	132.16	126.55	133.532	175.702	153.051	164.507	172.628	167.548	169.738	185.23	191.779	144.128	181.667	160.525	104.329	100.868	89.9095	102.213	94.6629	94.7881
Med22	39.8062	44.8877	42.2348	46.1297	44.6999	42.7267	42.3184	42.6102	41.8027	44.7722	45.231	41.765	37.9656	39.3598	41.6518	41.3351	39.8152	43.1607	40.7744	38.1216	44.1132	45.8517	45.5134	44.7758	44.0314	43.9765
Surf1	23.0611	23.0933	23.2112	22.6393	24.1672	22.6929	23.663	24.6233	22.1653	22.8242	25.3629	24.2856	23.6107	23.6181	21.5971	23.4311	21.3011	23.5141	25.1681	23.1295	23.2516	25.01	22.9541	24.3056	23.897	22.1843
Med28	49.2838	49.6425	54.6381	58.2153	58.6618	51.9809	50.9588	56.9357	50.7534	48.7244	51.098	49.8086	52.4653	52.8678	49.7683	50.7359	49.769	52.0301	49.2176	48.5144	47.0298	47.9359	47.1917	43.0661	45.811	48.7943
Qdpr	51.6126	48.1141	50.61	66.1731	62.8828	58.9708	54.3954	61.4667	62.0156	63.8845	59.8233	58.6773	65.5304	59.2027	62.259	64.7663	65.8941	64.1997	62.2943	61.7375	47.3943	50.2234	51.437	48.9346	49.6243	50.0268
Gnrh1	0.433264	0.566049	0.4387	0.382995	0.216464	0.492244	0.687306	0.549219	0.639336	0.530896	0.351017	0.515617	0.819771	0.605535	0.437417	0.425161	0.49769	0.721924	0.617795	0.353797	0.60762	0.559167	0.345546	0.554499	0.355912	1.28848
Tnr	0.218892	0.287039	0.32589	0.389294	0.434811	0.396742	0.500891	0.602428	0.447016	0.122885	0.151873	0.261461	0.261493	0.286338	0.303764	0.435422	0.262768	0.261916	0.259088	0.506926	0.290221	0.212311	0.101607	0.61506	0.415903	0.624646
Sqstm1	491.593	489.406	497.605	689.094	657.077	626.921	598.889	601.852	630.237	571.952	582.537	572.129	591.311	581.919	534.086	549.781	572.194	581.768	573.519	565.19	507.079	508.639	470.832	504.178	502.192	482.285
Nfe2l2	132.633	132.059	127.821	109.026	104.498	108.737	113.504	107.189	112.966	113.966	115.133	112.095	115.434	114.912	111.833	116.211	113.822	105.71	123.198	110.606	134.73	129.473	126.075	135.205	130.213	132.154
Rxra	57.5159	59.2653	60.381	72.301	73.3814	65.6653	69.467	69.11	65.0647	64.5923	65.59	63.2662	64.4545	67.8199	64.5919	69.6792	62.5098	66.5717	61.9339	67.0445	62.5443	64.9651	62.0009	66.4013	60.4542	59.9425
Adamtsl4	19.5511	20.4408	21.4963	20.3885	20.0771	17.9177	17.6743	17.8038	19.7702	19.7021	19.7172	17.531	19.4192	18.4448	18.5139	16.8647	18.0262	19.0279	17.5042	18.2668	23.7377	23.9934	21.0783	24.0961	20.4956	20.418
Prpsap1	38.0731	38.2083	39.2437	40.5975	38.3142	38.4442	36.7218	39.2234	37.77	39.8762	38.4113	41.8166	42.0132	40.7572	40.8742	41.0045	38.8198	39.3964	37.6855	37.8563	36.5382	39.0909	37.7139	41.5874	42.9637	38.1503
Ncapg	103.442	105.002	103.055	79.2375	83.2305	86.7333	87.3861	82.3828	90.1463	103.584	104.252	108.486	103.701	107.273	107.556	106.527	110.935	107.103	107.496	108.041	100.055	97.4476	100.998	98.0077	99.9604	99.9975
Lcorl	43.6124	38.8755	36.3317	38.0921	43.2508	43.0447	49.9427	41.9579	45.1695	35.806	38.0669	39.1261	36.0974	37.6249	34.861	36.3847	39.5139	37.2109	39.8195	38.7034	36.2742	38.9066	33.2032	36.3084	38.7889	37.2617
Lta4h	86.1655	85.8696	90.093	87.8336	91.6185	83.5337	90.8717	87.2342	92.6545	76.626	81.5362	75.2801	78.8005	77.4619	77.9088	84.2764	82.2184	86.6309	81.6518	80.4887	72.3067	75.0809	72.0217	73.0091	71.4875	72.8273
Dstn	307.618	302.61	292.573	231.287	227.179	230.862	236.777	223.944	237.98	262.616	257.145	253.013	263.146	260.427	263.422	236.154	238.244	222.043	234.453	226.695	296.437	301.34	286.112	282.887	290.577	288.004
H2afy	73.6008	73.4165	74.0206	67.4923	64.9934	61.4812	59.2556	60.5056	63.3926	68.6036	65.8407	64.7615	68.5533	67.8665	66.8276	63.9159	63.1568	64.0965	65.3833	62.1798	67.0407	62.2709	59.977	66.2164	68.386	66.1048
Gtf2ird2	23.8043	25.2458	24.4953	25.0912	25.71	23.3857	24.8471	24.4042	24.2995	21.8356	23.6176	21.7105	22.043	24.3198	21.6073	22.6907	22.1502	23.8259	24.4677	25.2667	23.2985	23.1756	22.5202	23.5766	24.2529	25.4002
Bola1	5.19917	5.66049	6.74002	8.97912	8.4421	6.30072	4.51658	7.00254	5.45894	6.25277	5.7667	7.21864	7.07052	6.6143	5.00599	6.37742	6.4202	7.11611	7.05316	5.88187	5.0635	5.89668	5.97302	6.60778	5.38952	5.93823
Castor2	76.5001	79.1869	83.846	80.5303	79.9582	79.4873	72.9716	72.6177	72.2795	63.7439	68.9453	65.8038	58.6173	65.2894	61.6156	66.4322	66.7061	75.0627	68.5798	69.4439	95.1101	95.465	97.9808	89.1201	92.8123	99.9192
Ncf1	0.565699	0.377323	0.325747	0.404531	0.151852	0.539873	0.230777	0.311213	0.0648571	0.355045	0.839845	0.260248	0.34437	0.18561	0.356824	0.332714	0.27135	0.354746	0.2092	0.544615	0.387972	0.124968	0.340388	0.198302	0.23521	0.149854
Adss	111.417	111.703	110.003	119.25	116.383	114.171	116.572	116.206	121.604	122.224	115.193	115.596	123.698	122.272	122.3	115.228	127.845	113.3	121.654	122.276	110.517	114.94	112.185	110.615	115.428	107.81
1700016C15Rik	0.758213	0.452839	0.717872	1.31921	1.19055	1.08294	1.08005	1.28151	0.491797	0.825838	0.501453	1.13436	1.17842	0.838433	0.972037	0.992043	0.746535	1.13445	0.823726	0.619144	0.729144	0.762501	0.987275	1.01658	1.11858	0.616231
Actr8	27.9203	28.2847	27.3217	30.5381	30.9548	30.1299	33.0019	31.0121	29.3517	30.2539	29.7864	30.2889	31.6621	30.7426	32.4642	30.4607	31.8765	30.1047	33.8809	32.3424	24.5914	24.8258	26.1635	26.7141	24.0306	26.4325
Lrrc27	1.48935	1.83966	1.57533	1.40432	1.867	1.55057	1.42371	1.64766	1.59834	1.91712	1.88045	1.72732	1.76763	1.3741	1.72537	1.70065	1.4433	1.72746	1.8019	1.56997	1.17473	1.75375	1.43155	1.43246	1.75414	1.51257
Fnta	52.3167	51.1142	45.7045	64.3858	58.4995	59.1677	56.5555	58.0799	63.6385	70.7861	64.9882	65.8443	67.7848	63.4414	61.0926	64.2939	73.9567	73.8425	65.2288	64.789	61.7341	62.4742	60.4212	62.8432	69.2503	67.7294
Mtrex	122.939	115.417	114.062	92.7326	94.4534	102.387	103.538	100.278	99.8347	115.676	109.768	116.736	117.586	113.887	112.416	107.66	113.623	107.154	112.542	107.775	117.473	113.765	113.833	113.349	108.553	117.476
Lbp	12.8683	13.0945	13.3741	8.46749	8.88431	7.6322	7.5146	8.21933	8.54955	3.30453	3.86351	4.34017	3.08665	3.42496	4.13258	3.78129	4.00428	5.15794	3.62789	4.48261	16.5024	14.0874	17.237	15.6788	14.4143	15.7513
Stard13	45.8515	47.2651	46.8611	50.2907	53.2502	50.1975	55.5245	52.6543	50.7196	56.8625	51.8306	53.3148	55.5395	51.9156	53.071	56.5465	55.0965	49.2119	54.024	50.4137	40.3459	41.5439	40.4635	40.1434	38.9978	41.0617
Utp25	21.1216	19.7551	18.5849	19.0647	19.59	18.656	18.9991	19.8219	18.4424	21.8257	21.7187	21.295	21.314	22.0728	21.3362	19.6519	22.844	21.6061	20.902	20.6529	20.092	20.74	20.5353	20.3778	21.609	21.2947
Hsd11b1	1.51642	1.01889	1.47563	0	0.054116	0.147673	0.0981866	0	0.0491797	0.0589884	0.100291	0.154685	0	0.0465796	0.194408	0.0472402	0.049769	0.103132	0.154449	0.132674	1.09371	0.965835	1.18473	0.877957	0.762669	0.616231
H2-M3	10.29	11.038	9.8514	9.23445	8.82092	7.13753	7.94989	7.48206	7.05851	6.84266	7.22309	6.90927	6.55817	7.21984	7.6791	6.99154	5.57413	7.16767	6.12646	6.36834	10.4112	9.65835	10.0702	10.8589	10.0164	11.15
Lonrf3	9.04439	7.69826	8.17577	3.61718	4.65398	4.13485	4.4184	4.07337	5.0655	4.01121	3.86118	5.00149	4.15009	3.49347	3.35353	4.06265	5.32528	4.07371	3.75825	4.06866	5.02299	6.15084	6.36792	5.72983	6.40642	5.09791
Atp5e	35.2027	33.7365	34.0192	37.1506	35.9331	33.3249	32.6471	35.3788	33.0979	36.2779	36.4556	34.8042	39.9638	36.891	35.6252	41.902	37.8244	38.7776	34.9569	35.7777	34.2698	37.2609	36.8747	36.5969	35.3878	34.1728
Nelfcd	44.3554	44.7178	43.4712	42.7253	41.0741	36.4752	36.4272	40.7337	40.524	35.806	40.2666	37.4854	41.7058	37.1705	39.8535	40.0596	35.0374	38.5714	37.1706	37.1487	37.8344	39.2434	39.6885	40.8943	40.0655	38.8786
Ctsz	82.2119	84.1714	88.0191	82.3866	78.1977	73.3935	76.291	74.1445	71.9007	71.199	69.9526	71.7224	68.5533	67.3541	63.8629	67.6479	67.5863	71.0064	63.9932	63.993	87.8213	84.8918	85.3006	78.9699	84.1478	79.0456
Prelid3b	54.8621	52.3595	49.8921	42.9377	40.5329	41.0034	41.4348	44.2579	44.9992	48.7834	43.6264	47.3337	47.5467	47.5112	46.998	43.6969	46.0363	43.2634	45.4594	44.6665	46.5437	44.9876	44.2299	46.5779	43.2687	43.6401
Sertad4	148.826	156.06	152.548	204.009	201.528	194.141	208.008	207.971	212.259	169.769	176.16	167.369	186.447	185.666	179.487	191.086	190.416	189.093	197.849	197.463	142.953	143.452	138.811	156.184	164.126	156.355
Ube2a	43.868	41.3216	41.7562	41.704	40.4247	38.395	41.4838	38.3538	38.9503	42.5307	45.0806	40.94	43.4479	41.9682	40.3882	41.9965	43.3488	42.8513	42.3189	39.8464	41.7232	44.7842	45.5628	45.6076	46.116	42.8561
Slc25a5	243.11	240.854	234.259	197.071	193.896	190.143	184.488	190.66	189.041	266.156	230.895	244.962	258.37	252.693	256.403	269.35	263.974	217.437	255.914	243.761	246.364	255.429	229.093	246.653	240.087	221.331
Ppdpf	7.85292	8.20771	8.73411	10.5111	10.9856	11.6169	10.3393	9.7944	9.49168	7.1376	10.8163	9.89985	9.73478	10.1078	9.81758	10.2326	9.90403	10.0554	9.78175	10.1948	7.45347	8.69251	8.29311	8.59474	7.21993	7.56283
Col20a1	3.03285	3.73592	3.15066	6.08537	6.11511	7.8759	6.52941	8.74173	8.01628	5.66289	5.41569	5.2593	5.1748	4.42506	5.83223	7.08602	5.07644	7.16767	6.74426	7.9162	6.23823	4.27001	6.76283	6.79262	6.15219	8.17907
Pls3	318.287	319.534	305.893	236.266	244.172	246.663	256.12	246.416	254.406	272.291	262.561	266.368	276.16	269.416	272.511	262.419	256.211	250.92	254.325	245.446	280.437	267.333	248.398	252.805	256.308	253.215
Mpped2	5.25333	5.15104	5.2644	4.6385	4.59986	4.67631	2.99469	4.53105	4.37699	4.48312	4.96438	4.48587	4.76492	3.91269	4.08256	5.00746	4.57875	3.86745	3.70677	4.8647	4.17232	4.98167	5.0351	4.52841	5.28784	5.54608
Nkap	53.8468	55.478	53.0548	44.6373	48.982	52.8749	46.9916	43.6364	50.8636	47.6079	48.2068	51.463	44.9928	49.2912	49.0001	48.618	50.5788	49.4046	48.8711	47.2455	53.3582	53.839	54.3584	49.6342	52.2895	55.642
Ndufa1	20.0926	21.6231	20.4195	18.554	19.59	18.213	19.3919	18.9023	18.5407	19.8791	19.8074	21.6559	21.314	21.38	22.5027	20.9746	21.4504	21.5546	20.7991	18.707	23.7377	22.5192	22.9541	22.411	23.1851	21.6241
E2f3	31.6283	32.2082	33.3412	25.7458	28.3027	26.2858	27.5413	27.049	27.098	30.3201	26.4265	31.2464	30.7926	30.1836	27.7517	28.911	31.9019	25.4736	29.8601	29.2767	27.2619	28.9242	29.174	32.6692	29.2865	30.3634
Cr1l	48.2148	50.0938	48.4535	48.6759	48.6207	48.314	45.7341	48.1514	49.8886	51.1103	51.0948	52.7485	52.0512	50.8548	53.6936	54.8458	52.7541	50.4389	53.8547	51.1391	47.7244	46.3266	51.41	46.8999	47.8204	48.1655
Ppfibp1	304.368	305.1	304.019	354.228	365.716	362.094	364.076	359.097	363.487	359.652	338.731	337.832	351.63	343.757	338.366	349.105	348.582	323.525	346.068	329.385	286.229	288.276	268.292	277.804	279.543	281.113
Cd46	3.19532	3.56611	3.9483	3.7874	4.16694	4.62709	3.682	4.53105	3.44258	4.95503	3.15915	3.81557	3.63773	3.26057	4.51997	3.87369	3.98152	3.71275	3.9127	4.33401	3.72673	4.82917	4.34401	4.52841	3.81334	5.15393
Cd34	2.91255	3.37362	3.99006	12.4788	12.1205	12.0974	13.0367	12.0216	11.9766	10.8734	9.6469	11.6628	11.1265	10.2792	9.16012	13.261	14.8884	14.4552	14.3996	15.5569	4.65354	4.87971	5.16825	5.25723	4.33267	4.36803
Plgrkt	37.1524	31.6987	36.8907	40.5975	39.18	41.8899	42.1711	41.7864	39.6388	40.1121	36.255	36.9182	40.0151	37.7295	38.2011	35.7136	36.5304	37.5916	37.9944	36.4853	39.8193	40.9717	37.3684	42.5578	41.4383	42.8
Cd274	18.4814	20.5293	19.2747	14.2442	13.7333	11.8506	10.6223	12.2668	13.0383	8.99317	7.95946	7.50511	8.40207	6.82511	7.37011	6.17324	6.83643	8.84033	8.73497	7.74209	17.8575	16.2737	17.5335	18.155	19.0838	17.3881
Gtf3a	30.1119	27.3968	28.2762	30.4269	30.4132	25.3998	27.4432	29.1544	30.4914	34.5082	29.7863	29.2871	31.6124	29.1588	26.488	29.0999	32.2005	32.796	26.977	28.9229	27.91	29.9409	26.5083	28.4643	29.2865	28.3466
Mtif3	13.6478	16.3588	14.836	15.7454	15.6395	12.7491	15.268	13.7305	13.5747	12.5645	13.9404	13.6639	14.8583	13.6944	14.1432	14.7862	13.139	14.2322	15.1875	13.975	14.1373	14.6908	14.3155	13.5852	14.389	14.1173
Lnx2	15.3809	15.6796	15.7932	14.8943	16.4513	14.0289	15.5626	14.2339	14.6064	14.6291	14.7928	14.4888	14.346	14.2534	12.8309	14.1721	14.1842	13.5103	13.5915	15.7439	14.2588	15.6059	16.3888	14.1397	15.8635	15.4058
Dyrk3	3.14117	4.98123	4.26735	3.31929	2.92227	2.90424	2.40557	3.15801	2.85242	3.0674	3.2093	2.78433	2.45931	2.98109	3.69374	3.16509	3.33452	2.62987	3.86122	3.18417	3.5647	3.45667	3.99846	3.97391	3.96588	4.42566
Mapkapk2	113.948	115.134	107.402	84.4718	87.181	82.3523	86.6988	82.1997	76.4252	98.9236	90.9635	89.4596	93.9662	89.5726	91.7117	88.6225	90.5795	85.7027	88.3446	83.098	101.594	104.666	93.0013	99.7637	103.469	89.2975
Lamp2	616.211	613.654	637.274	674.67	698.424	687.164	675.233	655.862	664.52	538.27	587.504	548.055	551.246	544.379	536.715	531.311	530.242	561.66	509.633	527.784	576.806	569.897	580.176	548.873	559.903	563.663
Atxn10	116.277	118.927	111.789	155.879	155.151	150.479	143.303	155.566	152.162	145.347	145.12	143.806	149.813	144.257	140.022	155.704	152.194	154.079	147.859	144.57	131.935	139.385	128.889	135.575	135.043	129.745
Foxred2	15.8141	14.6607	14.9158	14.4262	15.5854	16.2933	15.3171	15.0577	15.8359	15.278	14.6424	13.1482	15.0121	14.8123	14.5806	17.9513	15.8265	15.9339	17.0923	15.7439	17.4184	16.7242	16.3888	17.0509	18.66	17.8707
Eif3d	150.403	155.67	148.959	139.116	140.22	136.307	134.713	135.8	131.56	151.19	146.978	151.183	151.87	152.691	146.146	154.717	152.791	143.304	151.058	142.767	150.609	155.677	144.69	151.567	144.147	150.817
H3f3b	512.837	500.941	478.739	516.709	530.649	517.244	597.938	596.269	606.262	601.016	562.329	582.053	637.622	620.616	624.143	626.275	626.39	569.843	700.154	675.324	537.779	560.17	523.571	577.391	574.479	548.697
Nup50	122.885	118.299	121.759	102.047	96.6483	98.744	96.812	96.5709	102.49	122.283	113.278	117.148	109.491	109.695	107.507	109.172	117.103	106.278	103.326	108.302	115.772	109.038	106.922	111.824	109.977	109.294
Phf21b	0.649897	0.452839	0.398818	0.382995	0.27058	0.34457	0.343653	0.50345	0.442617	0.530896	0.250726	0.567179	0.461121	0.652115	0.534621	0.519642	0.398152	0.51566	0.823726	0.619144	0.40508	0.610001	0.987275	0.462083	0.864358	0.616231
Ift27	24.3711	22.1891	22.9719	30.0013	28.5192	29.6823	30.1433	29.1544	25.721	23.9493	27.8306	25.3684	27.1037	25.2927	28.0433	28.9582	26.2282	28.4644	26.8741	24.412	26.8973	26.0775	26.6071	27.4015	25.7274	25.0974
Pacsin2	137.342	133.541	139.72	138.796	143.494	133.192	128.03	133.027	127.193	141.854	134.666	138.98	137.512	142.161	145.844	138.953	137.558	135.237	135.664	136.229	123.781	130.547	125.508	125.116	118.133	117.456
Cmah	3.46492	3.0782	2.85772	2.2286	2.64084	2.94775	2.57339	2.94053	1.96677	2.27758	2.5855	2.31247	2.31067	2.53149	2.15951	3.04244	2.04849	1.68704	3.11434	2.4887	3.029	2.74751	3.44477	2.8488	2.98926	3.76165
Ttll12	62.4442	60.0578	62.1757	65.0241	64.3981	59.1677	61.1703	62.0617	55.9665	66.48	70.4541	69.7115	69.6805	74.015	70.7157	71.0492	69.577	68.1187	67.1852	67.2656	63.3545	64.3042	64.6172	62.9819	60.2	57.4215
Tox4	74.0035	78.6409	83.1913	74.0012	77.8308	75.9905	75.3029	73.7903	78.0755	76.3195	76.7301	78.0634	76.0409	74.7321	77.189	80.8314	78.6482	81.8554	75.9075	75.5984	79.4578	74.6761	80.183	76.5598	79.8332	82.2624
Mrps18c	33.5882	32.4368	30.4955	29.494	29.3314	29.6322	31.0276	30.9434	30.9346	30.7962	27.3792	31.4526	30.4835	28.8778	33.8766	31.5559	32.5967	30.4223	30.7925	30.3793	31.759	34.1107	29.7195	30.465	31.0371	31.276
Sulf1	28.7579	29.6044	29.7518	29.4906	30.5215	28.747	29.9469	26.9575	31.1307	29.8482	31.6417	32.0198	30.8951	31.3015	29.7444	24.2342	25.7306	23.6172	22.3951	21.4489	33.257	31.2117	31.0498	31.4216	31.9304	30.6995
Srsf6	236.887	233.891	223.617	225.159	225.556	230.025	237.955	239.917	245.849	265.212	247.316	255.127	264.53	258.889	255.208	252.735	261.835	242.206	261.996	253.318	235.351	232.614	221.051	240.283	249.952	233.72
Plcg1	78.9624	82.6431	83.5125	122.771	123.601	122.421	126.022	120.325	122.31	102.994	104.603	99.4626	107.287	99.2146	102.307	103.881	100.832	112.775	102.708	105.343	82.7173	80.1643	79.9693	80.8645	82.4699	80.5022
Kctd2	15.0559	15.6796	14.3973	17.4476	16.8301	18.5084	18.8518	16.5681	18.0981	17.0477	16.5479	15.9326	16.3954	16.955	16.0386	17.2899	16.8219	17.5324	15.3934	17.2476	14.5018	15.5042	13.9699	14.1859	15.8635	15.0696
Kctd5	62.8775	64.3597	60.5406	59.4069	61.1511	55.1805	61.023	60.4598	61.7205	64.0025	60.425	61.3585	61.0729	60.6001	66.8276	59.4754	57.5329	55.3303	60.235	60.2339	56.4681	56.6792	51.0915	56.8824	57.912	55.5728
Etaa1	28.0472	28.5288	26.9972	26.682	27.7074	28.791	27.4432	28.1841	29.7045	29.0813	26.9729	30.8806	27.9234	31.1104	30.8622	26.8797	28.4181	27.1237	28.1988	29.0068	26.4033	26.0775	27.1007	23.7477	25.2697	25.7697
Slpi	5.95739	6.33974	5.58345	0.34044	0.108232	0.196897	0.0490933	0.411914	0.295078	0.294942	0.351017	0.154685	0.717299	0.558955	0.631824	0.519642	0.398152	0.206264	0.411863	0.398021	4.61791	4.01584	4.19592	4.20495	3.60996	3.86545
Sdc4	199.456	199.126	197.686	130.976	125.474	115.971	119.132	132.081	126.582	157.906	144.86	145.816	150.576	145.651	155.022	139.02	140.142	120.486	134.772	132.349	170.168	186.706	168.561	173.742	176.215	173.483
Il13ra1	54.1581	55.8124	54.4785	35.7463	38.5306	39.6748	36.8691	38.0791	39.147	33.7414	33.497	32.9995	34.8403	34.3292	31.5912	35.3356	36.1323	38.3651	31.9194	35.2028	53.8756	50.4267	51.8813	49.5353	53.4376	54.5084
Nbr1	197.607	199.822	199.456	205.583	210.418	208.176	215.769	209.539	210.596	188.183	190.101	187.014	193.159	193.964	191.325	202.093	198.894	202.551	203.001	202.599	201.487	205.322	206.735	198.102	196.26	215.52
Cyth1	20.2551	21.057	19.1034	20.6392	20.0771	20.3789	21.4047	18.6277	18.4916	16.5757	17.8016	17.0154	17.7275	17.0016	15.8928	17.3844	17.6182	16.8105	19.8724	18.9281	15.231	16.8259	15.3028	16.3115	17.9481	16.2461
Rnd3	76.0921	77.0958	73.6819	85.1527	83.2846	82.3153	106.033	112.994	111.912	91.4321	84.1805	93.8939	97.7064	102.448	105.799	89.4256	94.2499	82.1962	117.321	117.637	82.629	85.7559	82.3388	98.8367	99.2995	100.595
Brca1	92.3936	91.8697	92.0472	72.8543	72.0285	80.1372	77.4201	77.2567	77.7531	84.8844	90.0609	89.1502	85.1537	89.1068	89.4274	84.7488	87.6929	84.9808	79.541	84.9997	89.8872	93.8385	92.9026	90.7068	89.4356	96.02
Cntnap1	10.3442	10.5285	11.1669	6.59603	7.30567	6.44839	8.14949	7.13984	6.73761	6.6067	6.71946	6.5999	7.83906	8.47749	7.8249	6.22421	5.87274	7.5802	6.84722	7.16438	11.1397	10.8783	14.7104	12.6149	12.4569	13.0529
Nt5c3b	38.723	36.3969	37.6085	43.5764	41.7235	44.9418	42.2234	42.5187	41.0059	45.1852	43.8604	43.2603	44.7339	45.1356	49.3795	45.634	43.1497	43.367	47.5757	41.7038	36.8302	38.1251	38.0075	39.788	40.2063	39.1587
Coa3	17.6014	20.774	19.8611	25.4905	23.5946	22.1017	22.8775	21.1907	20.0653	22.0027	25.5741	24.3887	23.1073	23.3364	24.3009	23.9035	23.9886	25.5767	23.1673	21.8469	23.4946	24.5525	24.1389	23.1503	24.6088	21.4
Med24	53.5623	54.2275	55.675	55.7897	55.036	53.5069	54.739	57.1645	55.9173	57.5727	56.8146	55.1195	57.3839	59.9479	62.502	57.1133	56.8362	57.4961	57.8668	57.0055	57.8859	56.8826	58.8416	58.2224	54.7088	55.6289
Psmd3	126.839	123.96	124.075	134.16	123.831	112.908	111.847	116.417	116.454	135.525	129.133	126.936	130.03	130.707	119.246	134.27	135.62	135.911	135.794	125.315	125.253	125.357	110.722	131.353	118.777	119.395
Exosc10	97.7011	100.474	97.0324	82.727	82.5811	83.0907	83.3604	86.5477	78.9825	90.7832	87.5536	88.9955	89.8161	91.1563	91.4201	83.0954	82.9151	83.3822	87.6753	84.9554	97.7052	98.1085	99.6161	100.642	98.5368	98.0928
Glod4	29.8544	45.0774	28.8113	33.7705	29.3309	38.2661	35.1168	27.0214	48.809	37.7157	38.915	37.3106	49.6018	36.6992	39.6953	37.7089	41.8179	38.4825	41.5579	34.5512	44.0232	41.9266	34.4465	46.7671	32.5293	32.0032
Vps53	42.6907	43.4942	45.0035	42.9886	45.5472	48.295	46.1051	43.945	45.7471	47.0913	44.886	43.8154	43.1016	44.3464	43.4986	45.927	45.8713	46.1614	44.0103	45.1808	42.189	46.4054	47.24	46.2154	41.759	46.6957
Taok1	276.423	270.062	269.8	251.756	262.409	282.597	275.119	255.936	272.357	287.215	274.545	274.051	274.008	270.534	265.707	268.938	287.466	261.44	276.257	290.113	269.824	264.486	263.603	258.72	270.697	269.405
Dnttip1	28.7579	29.3213	27.5982	28.214	27.0039	27.6149	28.0814	27.7355	27.2455	28.4324	26.6773	28.0496	27.2574	28.4601	26.8768	28.5331	29.3637	28.2582	27.8008	24.6331	25.1149	23.9425	22.7073	25.3221	27.5069	24.5932
Acot8	7.14886	6.39635	7.93648	6.29815	6.71039	5.80847	5.59664	6.63639	5.85238	6.48873	6.71946	7.57957	7.3267	6.66088	6.17244	7.08602	5.87274	8.19899	6.28091	7.29706	7.37245	6.96418	6.96029	7.02366	7.16908	7.61886
Mpp2	26.4833	24.3401	27.8375	26.5969	25.7592	24.8091	24.9885	27.6898	23.1144	24.5982	25.0225	24.9043	22.9536	25.153	25.9534	25.8876	23.491	23.1016	24.9692	26.2252	27.4239	29.1275	28.5816	27.7712	27.9137	29.1309
Nlk	29.2995	27.1137	29.9512	23.0223	22.4582	23.4308	23.5157	22.6095	25.6226	30.2021	26.7274	27.6371	24.5419	26.038	25.1758	23.5728	23.5407	24.0813	23.1673	24.7658	28.4771	28.2125	30.803	25.2297	27.5578	29.0749
Traf4	21.8257	24.6797	25.5642	31.1077	28.8439	31.5036	32.4507	32.4954	28.1308	27.6656	28.3822	28.823	28.4358	26.7367	29.3069	28.1079	24.6356	27.2784	27.3374	26.1367	23.4946	24.4509	22.9541	26.847	22.8801	23.6409
Aldoc	11.644	12.4531	11.6056	35.4058	33.4437	34.0632	33.0398	31.7174	33.393	23.7133	29.9869	27.7918	27.4111	26.5504	25.1272	29.2889	27.2734	30.3724	26.4107	26.5347	16.8918	17.4359	18.2152	18.3909	20.3887	18.4309
Rpl19	544.492	550.492	518.938	536.679	527.231	517.698	511.377	520.291	506.882	580.328	551.039	562.845	563.766	556.309	553.659	587.901	590.725	543.142	567.317	536.6	520.72	532.752	487.439	527.471	513.242	494.336
Nek8	20.2551	18.1136	20.2201	21.3201	21.6464	21.3141	24.95	23.5471	23.9013	20.9999	22.3146	19.1294	23.0048	24.1282	24.3981	21.7777	20.1564	20.4717	22.8069	20.5644	17.9045	18.6559	17.1292	18.8068	18.3041	19.9435
Cacnb4	0.541581	0.509444	0.717872	0.595771	0.919973	0.935263	1.57099	0.686523	1.42621	0.589884	0.501453	0.773426	0.153707	0.698694	0.583222	0.755842	0.746535	0.77349	0.308897	0.530695	0.891175	0.762501	1.086	0.785541	0.55929	0.672252
Plxdc1	0.324948	0.283024	0.398818	3.70229	3.84224	2.65812	2.70013	2.70032	2.70488	0.825838	1.30378	1.18592	1.12719	0.745274	0.826232	1.27548	1.4433	1.80481	1.08114	1.19406	0.972191	0.813334	0.592365	0.554499	0.457601	0.504189
Arl5b	38.898	39.461	41.6307	62.337	68.7973	66.8651	71.0883	68.1435	69.451	44.4579	48.4634	46.8531	44.7663	46.7767	43.4854	43.5985	44.0659	48.0438	52.3035	50.9432	36.7233	38.2599	37.5812	35.6414	38.8149	38.7552
Zfp207	228.398	222.122	226.691	220.111	226.963	237.132	225.9	215.262	229.869	233.594	233.179	239.659	236.72	229.734	223.33	243.287	248.948	225.55	239.347	226.518	222.442	219.2	215.282	206.692	226.881	213.496
Psmd11	118.419	116.666	121.41	112.581	105.764	108.586	105.225	108.833	111.234	123.782	115.948	117.785	123.507	122.682	118.565	127.611	131.857	111.788	118.741	116.686	117.147	115.825	112.525	117.621	111.466	111.447
C1qtnf1	42.4613	52.6956	49.8531	79.0249	75.6572	73.3449	74.1832	67.9205	74.5087	55.0362	58.0181	55.3268	54.4613	54.7313	54.775	64.6711	58.3295	69.1012	63.0669	62.4484	47.5554	49.3084	47.5399	48.843	49.1165	49.8036
Pipox	0.541581	0.396234	0.518463	0.510661	0.649393	0.541468	0.981866	0.274609	0.737695	0.530896	0.651888	0.206247	0.563592	0.558955	0.388815	0.14172	0.298614	0.825056	0.463346	0.442246	0.81016	0.254167	0.888548	0.693124	0.66098	0.616231
Timp2	716.457	717.41	729.877	778.417	779.001	724.09	716.026	694.716	700.22	674.592	706.547	655.246	674.928	655.282	665.797	651.206	649.236	679.073	621.244	611.361	672.513	681.32	663.646	645.853	667.894	641.16
Zc3h18	94.56	99.5114	100.821	104.217	103.524	99.3302	103.636	104.535	102.294	106.71	103.801	115.859	108.107	107.925	111.25	111.247	109.591	100.296	106.672	106.404	104.349	102.073	105.737	104.569	99.4479	102.967
Top2b	212.3	194.891	192.35	188.647	201.69	206.792	205.308	197.444	210.981	222.032	211.112	216.714	214.882	215.524	214.286	218.202	225.254	206.47	215.147	217.718	187.39	184.881	180.721	170.278	178.668	180.668
Rarb	0.162474	0.226419	0.159527	0.382995	0.649393	0.246122	0.29456	0.549219	0.295078	0.353931	0.250726	0.103124	0.563592	0.186318	0.291611	0.330681	0.248845	0.360962	0.566312	0.265348	0.324064	0.1525	0.345546	0.184833	0.355912	0.224084
Igfbp4	1.9441	2.55036	2.24593	13.6604	13.8399	11.1491	11.0533	10.5447	12.3515	6.29808	6.66367	6.27845	7.63272	6.05283	8.32013	8.35342	7.97077	9.01228	7.80601	8.22067	2.19985	2.59709	3.67259	3.34289	3.78582	3.68337
Cdc6	50.3669	50.4349	51.5273	40.0443	40.4788	44.105	40.6002	41.6033	41.1634	46.011	48.9919	47.2821	43.2429	51.5636	51.7124	45.8702	44.8419	47.9564	46.3861	50.018	47.6374	48.3426	51.1409	43.7592	48.8108	51.0912
Suz12	201.793	196.079	196.617	166.433	174.578	175.337	170.157	168.518	180.883	185.342	187.292	192.635	189.008	192.234	192.901	177.67	193.85	173.52	177.976	178.756	183.461	179.188	180.869	176.839	184.515	185.374
Atad5	65.5854	64.1333	68.3973	52.0448	58.3371	62.318	61.9067	56.2034	61.4746	60.5221	60.9265	61.6678	60.6118	62.4633	62.988	58.2944	61.3651	62.2401	59.9776	66.4695	68.2559	68.4218	72.6634	65.6157	65.4878	70.6425
Crlf3	38.8982	43.6949	46.1582	40.6378	41.079	41.7123	42.3468	44.3108	42.9487	40.4746	46.2801	44.0941	44.9816	42.0396	45.5847	42.9974	45.924	40.2187	43.0531	45.6025	40.3268	40.6705	42.4246	42.6508	43.0821	42.8571
Tnfaip1	117.902	119.606	111.868	108.005	106.338	108.49	106.532	110.439	108.195	121.162	115.986	121.428	126.45	122.97	121.456	118.856	118.749	110.351	107.136	113.126	108.075	106.547	102.134	107.249	103.621	106.44
Abr	124.741	120.512	129.496	94.4404	95.5262	86.2411	86.6497	82.9391	91.425	93.5701	95.0864	91.0065	88.7914	95.3019	91.5659	92.7324	92.4708	92.6125	87.4272	91.74	102.688	96.6954	95.5769	98.0077	98.2826	96.076
Cd40	0.679573	0.643145	0.414202	0.576762	0.476803	0.568323	0.31069	0.270032	0.313654	0.631344	0.30172	0.60146	0.462737	0.677122	0.264606	0.900319	0.647516	0.684698	0.828909	0.449286	0.905883	0.637201	1.17868	0.514421	0.637696	0.578657
Slc35c2	14.6768	13.4154	15.3147	24.2139	20.2395	20.2805	19.7824	20.5043	17.8523	16.5758	18.6541	17.1185	17.6251	17.3718	19.5866	19.8502	16.1252	19.2785	19.4686	18.3936	13.8942	14.5892	13.3776	14.648	14.9993	12.2686
Zfp334	38.8826	35.6247	37.5442	33.4908	33.0227	37.038	33.8253	33.1513	32.6259	35.4472	33.2075	36.6504	33.9304	31.5431	31.6249	35.9651	35.3857	36.4319	33.1759	32.6597	39.8301	41.5576	42.8591	37.5558	37.3722	40.2462
Elmo2	77.0213	81.3419	83.648	85.3147	84.4992	85.6803	83.4602	88.9737	85.7725	81.2885	84.3461	85.233	80.6486	85.1483	81.1361	78.9885	71.2913	82.6939	79.6425	78.3675	78.0393	75.6441	79.8332	79.7449	81.0474	85.6246
Wsb1	125.863	119.776	121.998	130.984	129.879	130.445	151.797	148.243	162.834	134.081	119.797	132.359	133.981	131.774	139.633	135.721	135.023	129.689	162.531	153.106	129.787	125.203	138.762	134.605	141.856	144.926
Ttpal	45.1137	45.1707	46.0236	40.8103	44.2128	42.2837	40.5511	42.7017	43.1797	41.6458	47.1883	46.7665	46.6245	46.5796	43.8389	42.091	43.3986	43.429	44.5327	44.4015	47.1918	47.3259	47.1424	47.2249	45.9635	49.6906
Rhot1	72.9513	68.3795	68.0952	61.7057	61.5848	67.6837	62.5339	62.9316	70.1794	68.3676	68.3494	70.2275	68.0412	70.8478	65.0782	63.4527	68.9359	66.2191	62.0885	66.072	68.2566	72.0375	70.2515	73.1019	72.051	77.7019
Rhbdl3	1.78921	0.906142	1.39684	0.851256	0.962847	1.07541	1.32658	1.00763	1.41667	1.4024	1.20506	1.23855	1.1677	0.699159	0.875393	1.04014	0.996559	1.44494	0.876116	1.41133	1.8562	1.83079	2.02612	1.52599	1.57804	1.79438
Ada	9.53182	9.45301	7.33825	11.6601	12.122	13.1921	10.4078	11.5794	12.59	12.1516	10.8815	10.0545	10.6058	10.9462	9.76898	9.92043	11.3473	11.3961	11.7381	10.835	10.4106	11.4375	10.1196	11.2286	11.6434	11.2042
Serinc3	236.477	238.022	242.061	259.808	270.783	252.658	245.79	238.742	246.068	201.858	216.477	202.35	209.543	208.061	209.014	200.369	202.923	211.172	205.538	206.993	213.599	222.473	207.854	209.919	214.109	212.782
Tha1	1.19148	1.81136	0.997045	1.87242	1.83995	2.46122	2.30739	2.51725	1.32785	2.12358	2.30668	2.06247	2.20313	2.32898	2.28429	2.03133	2.04053	1.80481	2.72859	2.12278	1.78235	1.72834	2.02391	2.54146	1.88125	1.51257
Pgs1	49.8254	50.4915	46.6617	36.2569	34.3096	32.7834	32.7452	37.5757	32.0651	41.9998	40.4171	40.8369	42.9355	40.7572	41.1658	37.0835	38.3221	36.1478	37.1706	35.9988	42.2498	44.6826	42.2554	46.2083	42.862	41.5116
Birc5	71.6993	70.3799	67.7842	53.9073	50.6751	54.5557	49.8235	52.1178	49.2001	69.4702	68.6493	72.6181	69.7906	69.3235	72.791	72.0711	74.0465	65.3791	70.392	67.6233	62.0385	62.48	63.6686	67.5745	62.9526	59.4785
Afmid	5.92069	4.40954	4.88773	5.938	6.73764	6.98986	7.26707	8.23848	7.49359	9.03022	7.77252	6.96393	7.78076	7.22184	6.84896	6.72639	6.28613	7.27081	7.76549	6.93257	6.65855	7.32371	6.70258	7.47317	5.79926	7.0039
Pigt	43.9761	44.6615	45.3314	50.5889	48.6508	50.3047	49.0844	49.8398	44.8873	50.0152	45.874	49.1902	45.5433	45.9281	49.1315	49.597	43.9856	51.7214	46.3801	44.2693	48.6413	51.8955	47.9329	46.8963	44.5827	44.8175
Etv4	7.79876	8.32092	6.42097	2.34053	2.38111	2.26432	1.71827	2.37995	2.60652	5.48592	4.26235	4.38275	4.61121	4.42506	5.54061	3.63749	3.73267	2.62987	4.78791	3.89176	4.90146	3.8125	4.39337	4.15874	3.86419	3.64136
Dbndd2	2.7079	3.14484	3.40884	5.49331	4.97868	4.00928	5.39264	4.32929	4.13109	4.73181	5.867	6.08428	5.69668	5.49639	6.56125	5.00746	4.88424	3.6919	4.42936	4.60249	4.36412	4.78661	5.23256	5.33692	4.93192	4.13485
Slc12a5	1.37527	1.58642	2.15572	1.67183	1.84654	2.06799	1.52799	1.28193	1.67582	1.23906	1.25412	1.28934	0.718754	1.30463	1.06954	0.803835	1.24662	1.14638	0.876497	1.06398	2.23012	1.63202	2.52422	2.95858	2.59417	3.64301
Ghdc	13.5158	14.2713	14.0385	16.6056	15.9289	16.0175	15.4183	15.4791	13.6112	14.2862	14.2912	14.8456	14.1727	13.4934	15.2868	16.1921	14.5729	15.6465	15.154	16.1416	15.8461	14.3357	14.5818	14.5805	15.4183	15.9893
Pltp	39.2646	39.6234	42.5539	68.386	65.6428	60.5952	58.8138	61.8329	55.4255	41.8228	46.6852	42.9509	43.3454	42.108	42.6724	45.7757	40.7608	50.2768	39.6933	41.2615	41.8852	42.0901	44.4768	38.8612	40.8282	43.2482
Slc12a7	58.7073	58.2464	61.4578	82.0461	83.7716	76.8392	80.6112	78.4009	75.0974	69.7243	77.324	69.9177	72.8059	72.5245	74.1179	67.5534	65.1476	75.0801	67.2366	68.1059	72.9549	72.4884	71.1332	73.7022	66.7081	74.1718
Ctsa	354.033	351.281	371.843	398.721	390.12	365.944	368.038	370.03	360.01	281.375	298.556	282.789	285.434	282.237	286.072	284.473	262.83	314.193	268.528	269.291	290.511	292.942	299.842	293.48	278.491	290.291
Zswim1	12.2397	11.6606	12.8419	9.57489	9.90324	8.81116	7.90402	10.8013	8.9507	11.2078	11.032	10.1061	10.6058	11.3654	12.1019	10.8652	10.1031	8.86935	9.98768	10.6139	12.3549	13.2675	12.4397	10.9976	11.6434	11.6524
Slc12a4	83.8908	86.6621	86.4637	96.8127	95.6772	86.5856	85.5696	94.191	88.9168	94.0866	93.3203	89.769	97.4502	95.6745	95.5999	93.0159	84.8561	88.7451	84.9982	92.6505	91.224	88.8059	95.2227	94.4959	90.8084	93.219
Myo1c	391.748	393.678	384.294	332.047	333.336	328.873	324.207	326.755	317.007	378.742	370.02	374.199	378.854	379.007	377.926	363.515	358.728	334.44	342.911	340.253	358.189	355.54	328.902	348.94	338.134	330.389
Crk	190.258	182.89	186.726	142.007	147.575	136.992	137.46	137.076	141.023	150.126	151.689	153.015	151.555	150.59	148.574	140.852	142.289	134.021	137.356	139.823	156.068	156.923	148.832	144.77	151.059	148.904
Cox7c	77.7609	77.2535	74.64	83.892	86.8106	82.4584	86.5419	85.3183	82.2442	88.2739	83.3541	85.7727	91.6361	87.0901	93.4239	95.4714	96.975	83.4612	83.0841	83.0352	72.8865	79.7464	79.2825	79.3613	80.8751	75.342
Pitpna	183.108	179.324	175.001	136.091	137.725	136.253	133.73	135.062	135.933	155.081	150.987	154.221	150.889	152.409	155.72	152.869	153.388	148.046	144.512	142.315	166.69	160.583	157.372	161.914	168.499	154.45
Mlx	32.549	32.4912	32.384	30.4694	30.9003	30.1745	31.567	31.8089	31.9176	30.1431	27.981	32.9995	32.4834	31.4412	33.1465	32.265	31.5535	28.7738	34.751	30.6034	30.381	30.2967	30.7536	30.7285	30.9643	29.9712
Retreg3	56.1077	57.6804	56.4726	63.7049	58.77	56.608	56.1627	58.4002	59.1631	52.9716	56.1627	55.9445	49.2375	54.731	51.518	49.5549	48.5247	54.1443	51.0195	53.6002	53.0249	53.4259	57.7556	55.7272	52.9292	54.9006
Dhx58	45.2761	43.8122	56.7119	24.7245	22.837	22.594	26.2649	23.6622	23.6554	11.0898	12.5363	11.2405	13.8336	11.5517	11.1784	7.93635	8.11234	15.8308	8.64912	9.86208	52.5793	46.4617	58.1999	52.816	43.6755	62.4634
Rab5a	71.9761	70.3033	66.2437	65.6625	66.8331	66.256	68.8452	65.7232	75.3924	70.9631	68.1976	65.9475	69.4243	67.587	68.9661	62.3098	75.0516	69.15	69.0386	65.1428	55.982	63.6434	57.7062	60.0245	61.1152	61.287
Nkiras2	17.7097	19.8683	19.0635	26.0437	26.3545	26.2858	24.0066	25.4471	23.0161	20.7049	24.9723	20.8309	24.2857	22.5445	21.6278	23.2422	22.9435	22.1734	22.7039	20.9182	20.173	21.045	20.8315	21.1634	20.9988	20.4477
Ppp2r5c	119.853	118.48	116.408	104.548	100.592	105.869	102.558	101.88	98.9999	114.969	111.877	117.631	113.641	117.046	115.965	119.895	112.824	109.829	110.226	106.98	104.186	112.04	99.9154	101.287	106.242	105.615
Ift52	29.5703	28.1326	29.2732	32.8525	37.4483	33.5218	33.138	36.4315	33.393	31.2639	33.2463	31.3495	34.123	31.6275	30.3276	32.8319	34.7885	31.5584	34.4935	31.5321	31.7988	30.2967	30.5562	31.8375	32.388	32.9404
Mybl2	27.6206	28.2466	27.7545	19.8514	23.324	19.8382	21.6502	21.098	21.4942	29.7892	26.5047	28.4004	28.2309	29.5337	30.138	23.8501	23.9408	24.7261	26.2055	24.6095	25.9449	23.4924	24.2661	25.4608	25.2239	27.563
B4galt5	58.1658	53.8312	58.9453	54.8109	56.7676	52.2763	53.4135	54.8303	51.8845	48.0756	50.8473	46.5602	49.8011	43.9712	45.4914	45.4923	41.9552	49.3487	40.7728	47.055	47.1918	49.4609	48.0803	46.9938	47.5905	49.2425
Gdap1l1	0.054158	0.226419	0.0398818	0.510661	1.13644	0.78759	0.490933	0.686523	0.885234	0.471907	0.401162	0.154685	0.256178	0.326057	0.243009	0.566882	0.447921	0.25783	0.463346	0.309572	0.081016	0.355834	0.296183	0.184833	0.203378	0.112042
Ptgis	26.4291	27.1137	26.2422	41.0231	40.8576	36.1307	33.8744	37.4842	32.9012	34.1543	36.7565	30.5245	35.3526	32.7455	34.4101	36.8001	32.6982	35.4258	30.9927	31.7533	30.2189	34.0076	28.3842	31.3754	30.8118	27.3943
Ddx27	61.4119	59.942	59.5953	53.9292	49.3079	50.4234	51.8439	51.6949	50.397	61.893	55.1283	59.0935	62.5164	62.1879	61.1244	59.6407	56.8612	54.6815	57.1527	54.6977	54.6786	54.9576	52.8463	50.511	50.8717	52.6232
Cyth3	145.739	144.739	146.765	131.708	132.638	131.97	130.713	134.192	131.457	135.024	129.475	131.018	138.541	130.004	132.489	140.492	138.059	125.389	134.525	130.286	102.809	98.1593	90.6812	98.3774	102.706	101.398
Rac3	1.40811	1.1321	1.27622	0.936211	0.811741	1.08294	1.27643	1.23574	1.57375	1.06179	1.0029	1.0828	1.58831	1.49055	1.06924	1.27548	1.24422	0.979754	1.39004	1.63631	1.5393	1.16917	1.23409	1.47866	2.23716	1.3445
Rrp7a	94.0725	97.134	90.6446	76.8946	77.5483	74.8702	74.6218	76.8373	69.9335	93.4377	88.2055	90.6971	92.2866	85.7531	88.2124	92.5435	88.4395	84.9146	85.9673	85.7073	78.545	87.0824	77.5011	84.9308	79.5209	78.5414
Cyb5r3	485.689	500.556	498.243	469.978	471.296	480.873	451.805	459.741	449.305	458.635	465.849	460.188	453.897	458.157	451.851	461.442	444.935	461.155	437.707	442.99	492.33	498.676	475.274	475.899	474.075	467.658
Ints2	46.9774	46.2328	46.671	45.4877	45.4878	49.4051	47.2797	47.9238	48.9792	54.2144	51.7187	52.6275	49.6669	52.6623	52.2963	50.5999	54.3115	46.9579	53.9663	50.6509	48.8546	49.1536	47.5398	48.2023	48.4475	53.0034
Med13l	156.083	151.361	155.619	130.814	139.349	132.217	136.872	136.893	142.818	131.707	128.171	122.975	135.467	130.935	131.371	127.879	131.191	125.168	133.445	135.946	137.907	140.859	133.233	137.608	130.823	140.501
Hist1h2bc	14.1909	14.7246	14.4564	8.58558	6.88578	6.75284	7.69216	7.62	7.29161	4.24481	5.49642	5.94877	5.30097	7.02759	6.13722	5.31936	3.36236	4.57443	3.90555	4.88722	19.4213	19.8979	22.1461	19.6564	18.2511	20.2673
Baiap2l2	0.649897	0.396234	0.4387	0.595771	0.487044	0.590692	0.540026	0.50345	0.688515	0.353931	0.351017	0.721864	0.35865	0.419216	0.729028	0.330681	0.597228	0.928188	0.617795	0.619144	0.81016	1.11834	0.839184	0.877957	0.864358	0.896336
Mafk	52.8041	51.9067	52.4047	36.0441	34.3096	31.9958	40.9438	42.9306	40.1306	32.8566	33.1962	32.9995	32.9958	30.137	31.5426	31.1313	29.3139	25.783	35.0598	36.3968	42.1688	43.9709	41.0213	44.9144	43.9806	47.7299
Med1	122.327	118.592	115.784	108.865	109.283	107.612	114.942	110.365	114.79	121.58	110.466	113.512	117.737	119.497	119.913	114.245	113.185	115.087	109.911	110.86	126.006	122.963	125.673	124.983	118.347	121.259
Erbb3	7.7446	7.30203	8.65435	4.89383	4.76221	5.31623	4.56568	4.71413	6.39336	3.59829	4.96438	4.43431	3.89391	4.23874	4.90879	3.59025	4.52898	4.74407	4.53049	4.55513	7.81804	8.48918	7.45393	8.04024	7.77922	8.90734
Stard3	30.5993	26.3213	31.2673	25.0224	25.3804	25.1536	22.2884	25.5844	24.3439	21.9437	22.1642	20.8825	25.208	23.2432	23.5719	23.9508	22.2965	23.05	23.8881	24.2793	24.3453	23.5359	24.3857	28.3257	25.3714	26.1618
Vmp1	158.791	149.55	147.124	105.451	101.846	101.058	113.946	110.439	113.851	110.19	104.102	107.352	119.072	111.791	114.069	109.503	106.705	96.0674	113.468	104.724	146.963	147.061	144.389	149.622	150.703	151.033
Uchl5	33.4768	30.916	32.6739	30.9202	33.3559	32.1098	32.9908	33.7276	32.8894	35.2535	34.8497	35.7643	36.6149	32.9629	35.8172	35.8016	38.2966	31.1544	35.4604	33.1595	31.4137	29.0708	31.6142	30.6656	34.9083	28.1138
Glrx2	31.052	31.8516	30.4812	29.3619	32.6383	33.5769	29.3207	27.7995	29.7278	29.0427	29.781	30.6998	29.2687	28.6658	28.6415	29.1638	31.9836	29.5609	29.7151	30.763	34.6908	29.689	31.4332	34.4009	33.2468	32.2619
Ro60	152.09	152.585	159.027	148.598	161.22	162.982	158.516	152.164	161.987	153.567	151.24	154.048	144.632	154.753	148.115	148.904	156.249	153.902	153.489	156.106	146.726	154.957	145.031	140.619	141.292	145.452
Stk4	54.8621	53.4916	51.607	51.9172	51.5726	51.4394	52.4316	49.2008	52.7698	51.5559	51.7499	53.2117	54.5148	56.9669	50.8862	52.4366	51.3616	49.6581	47.4157	53.9982	52.4983	53.6292	53.609	54.3409	53.336	51.9875
Pmp22	197.839	187.475	194.743	167.582	174.362	171.596	175.459	174.468	171.883	175.904	186.691	186.396	177.685	183.337	179.389	172.615	184.195	182.286	183.897	175.749	225.427	233.02	238.23	240.884	241.003	244.756
Gdf9	0.054158	0.11321	0.279172	0.468106	0.703509	0.492244	0.490933	0.457682	0.393437	0.471907	0.501453	0.464056	0.307414	0.326057	0.486019	0.566882	0.298614	0.25783	0.463346	0.442246	0.40508	0.508334	0.493638	0.27725	0.610135	0.112042
Zcchc10	12.1856	11.1512	10.9276	9.70255	8.22564	10.7801	9.03317	10.0232	9.24578	9.26118	9.17658	9.90894	9.89783	10.2009	11.1298	8.83391	8.31142	8.76622	8.90654	9.19871	9.35734	10.2749	10.9161	10.0734	11.1927	10.0838
Psmb6	85.2989	84.7375	83.6321	92.5572	88.588	83.4845	87.9261	90.8041	84.3923	91.4319	84.8458	90.0783	91.5581	86.871	93.1212	96.4172	89.6837	88.7451	94.6255	83.9383	84.0541	86.0101	83.3754	87.195	81.453	78.7655
Spag7	49.2891	45.9596	48.0833	48.3219	49.0416	48.5466	49.4602	49.7104	50.4365	47.419	50.0989	53.8859	53.883	50.0222	53.2817	53.6896	50.79	51.8425	50.8744	48.1046	42.6981	47.3886	43.5365	49.5573	45.9728	43.8345
Pfn1	255.734	247.929	251.973	277.204	249.529	222.789	231.868	254.792	243.587	297.774	285.377	285.6	293.837	282.971	281.065	279.189	291.447	263.244	287.48	267.161	217.609	213.856	203.477	224.48	218.733	203.692
Tomm34	37.5857	37.4724	36.9704	33.6611	31.7661	33.6202	36.0345	35.1957	32.2127	28.9633	30.7892	29.8027	30.9463	30.6028	29.0153	29.9975	29.513	32.7444	36.9132	32.4609	34.5938	35.5834	36.6773	36.5969	39.0486	37.0299
Ywhab	271.548	268.817	264.855	245.841	245.254	246.466	237.808	235.889	249.636	271.288	271.938	267.038	269.602	268.997	269.157	270.497	268.056	254.323	261.688	252.213	261.641	265.3	252.594	256.548	262.46	251.534
Ksr1	37.4774	36.4831	36.2817	41.7728	39.4415	36.7961	37.7515	39.9915	36.2311	43.6414	41.8893	47.3524	40.1581	40.8037	44.0081	45.8229	40.7501	43.9387	43.5151	39.581	37.7033	40.2294	40.2669	40.8569	40.1721	39.8309
Anxa6	120.448	130.814	135.917	199.456	200.229	189.514	188.125	189.801	188.702	186.934	182.83	183.199	179.94	182.452	181.722	178.568	169.065	181.615	169.636	171.812	150.285	149.298	149.572	148.005	152.381	143.582
Il12rb2	0.218028	0.284629	0.120498	0.724692	0.760321	0.543347	0.543651	0.509863	0.64459	0.177625	0.308696	0.414242	0.256178	0.466937	0.14636	0.338848	0.298614	0.773983	0.309739	0.356509	0.730156	0.508772	0.598881	0.741079	0.565756	0.616942
Zkscan6	9.53182	8.83036	9.8508	9.87277	11.0938	11.7646	11.2915	11.259	10.6228	10.087	11.2827	9.89985	11.8867	10.6202	9.62317	11.1959	10.7999	10.0038	10.0906	10.4812	10.4916	10.1667	9.42848	8.87199	9.71131	11.8765
Kpna2	26.1266	26.1534	19.2243	16.1504	15.1261	13.7616	17.2599	19.7272	18.3555	24.0792	24.5881	25.2947	26.2892	20.5305	24.8587	20.4287	26.1012	24.576	22.1224	27.5461	20.4159	23.5458	18.9981	20.2413	22.9464	25.3067
Smurf2	84.3241	81.1714	80.282	77.1523	76.4119	80.3834	71.038	71.8103	77.2121	72.9687	77.0231	78.8894	73.0108	79.558	79.6585	73.5529	77.0921	72.7596	74.7017	74.2089	83.649	81.8926	84.5108	77.8609	80.9446	83.2472
Cep95	20.0926	19.4155	20.7385	21.4477	21.7005	22.1017	22.1411	23.6622	24.2948	20.8819	19.5065	19.8513	21.314	22.2185	20.6558	21.1636	19.3104	21.7609	23.3732	23.1295	21.0236	17.2325	20.7328	21.1172	21.6598	21.288
Vezf1	35.9068	35.9724	34.4379	37.1931	36.0413	37.2628	37.3677	36.7519	38.9749	37.5166	37.1075	36.7635	37.0178	37.1007	39.6427	36.0915	36.3811	32.6155	36.5271	34.7384	34.0734	34.9226	34.0191	34.9104	35.1336	34.593
Cuedc1	10.0463	8.66055	9.73116	8.8089	9.14561	8.4912	8.44405	8.19251	7.7458	8.90725	7.94802	8.45612	8.3258	7.28971	7.48469	7.58204	7.78885	8.37947	7.46502	7.69508	7.81804	8.38751	8.19438	9.19545	9.45709	8.31912
Srsf1	193.615	185.013	189.538	171.795	171.683	172.211	171.483	175.91	184.694	204.572	195.742	203.437	199.179	210.703	204.201	188.913	206.865	182.569	192.289	194.632	181.05	178.196	177.858	178.826	186.752	177.559
Shroom1	6.71885	8.46513	6.49458	8.09883	7.02299	6.90666	7.40798	7.38753	8.03679	6.31416	8.17368	7.12677	6.85692	6.24625	6.18375	7.58912	6.01653	7.06037	7.0728	7.60153	9.11808	9.56225	9.1898	9.23817	9.05361	9.74277
Kif3a	52.3071	54.0444	52.7724	56.2218	55.3081	57.3375	54.6176	57.8334	57.5289	50.8645	51.8639	53.749	51.551	51.1005	52.305	51.1968	52.6917	54.5052	49.6024	51.6979	53.0086	54.7496	54.0676	52.0605	53.9603	51.89
2022-09-08	202.497	197.211	201.961	212.86	206.236	208.859	198.631	202.387	208.817	206.047	215.524	212.795	202.176	217.201	208.502	212.203	206.989	204.511	198.981	202.681	208.13	207.044	204.712	208.353	214.92	214.953
Mtmr4	106.258	111.625	107.442	100.43	98.7077	103.273	98.4321	98.4932	101.949	117.564	122.655	120.087	122.197	120.175	119.269	120.368	120.043	119.427	113.468	114.94	110.506	110.41	109.933	106.51	108.197	110.585
Mrm1	13.702	13.3021	12.6027	10.5536	9.0915	10.977	8.34586	10.5267	9.29496	10.205	10.4804	10.2608	9.83725	9.64198	10.498	9.92043	9.40634	11.0867	9.06099	8.93337	10.0055	10.8275	9.82339	10.6741	9.3554	10.1398
Kansl1	65.6937	62.2088	65.6055	61.7048	66.1298	60.349	59.8447	62.7024	56.8025	58.1626	58.8204	59.2444	59.997	59.8082	58.5167	57.0661	59.673	60.0228	60.3894	61.3395	65.6229	64.8126	65.8019	63.9984	65.6912	65.7687
Gid4	34.8466	33.687	37.1733	36.7246	35.5549	35.3441	34.0717	33.9424	35.1949	35.8669	39.4849	34.6457	35.5313	34.9934	35.9595	32.6422	31.5544	32.7548	34.0324	34.4472	35.1939	35.3807	34.9418	31.8863	31.5754	31.8782
Myo1b	58.8262	57.5997	60.1566	60.1606	60.5756	63.2687	62.5307	58.0585	60.533	55.5538	53.8633	54.3973	54.7807	53.5613	50.1176	52.7314	55.2517	55.8047	55.5221	53.8347	60.5827	61.8487	62.4819	59.9111	60.7838	60.3744
Dhx40	107.579	101.31	98.8578	96.4373	100.574	101.072	102.074	99.1869	101.995	106.337	98.1095	108.739	106.631	108.683	106.121	108.428	108.334	106.496	108.2	109.347	100.079	100.202	100.231	100.172	99.6631	96.3471
Ypel2	22.6922	21.7929	24.4475	23.9585	24.8934	25.5474	25.5776	24.3487	24.098	18.4634	21.5123	19.7481	18.6498	19.9361	20.267	19.3212	19.7085	20.3686	21.8287	24.3678	22.968	25.6709	24.5831	26.1539	25.0155	27.0581
Akap1	39.5895	40.1895	38.2865	36.342	35.8248	35.8845	36.82	33.1362	37.4257	33.2105	37.0072	36.9182	36.8897	34.7018	36.4514	32.8319	32.8973	33.9304	34.2361	32.1071	40.67	38.4301	38.7999	38.0294	38.7944	38.1503
Nol11	58.7073	58.303	55.8345	45.4062	49.1915	46.5662	49.2406	49.5637	46.0322	53.6205	50.6467	55.3773	54.1561	54.9174	54.7217	50.2124	53.651	49.7096	49.4236	50.2834	58.8546	59.5767	55.5836	57.6217	57.3527	58.2618
Derl2	48.6133	48.6244	48.4564	45.5494	45.6198	46.4512	44.0724	45.8611	45.4923	49.9503	48.4917	47.2822	47.2404	47.7067	48.5166	44.8793	46.2852	41.7265	45.5385	44.8488	41.8852	43.6605	46.0681	43.0663	45.421	45.0409
C1qbp	68.5771	66.047	66.3745	55.2584	53.7898	53.1382	54.4471	52.9534	55.5606	74.3738	61.5148	62.6368	66.9488	67.7249	67.6991	65.7098	68.7132	60.0241	62.5286	62.4872	64.2999	64.0843	57.3355	63.209	65.923	59.0874
Rpain	18.7928	16.0192	15.8331	17.1922	17.6959	14.8658	17.6736	17.3004	17.2129	14.3932	16.1468	15.4685	15.0121	14.2068	14.9208	16.2034	13.1888	16.9137	15.8567	14.4614	15.6361	15.4534	15.599	14.3708	15.6601	14.5094
Kcnab3	3.24948	3.73592	3.19054	2.38308	2.21876	2.11665	2.11101	2.47148	2.16391	2.35954	2.20639	2.16559	2.3056	2.56188	2.38149	2.83441	1.84145	1.80481	3.08897	2.5208	2.79505	2.5925	3.50483	3.3732	2.99983	3.41728
Chd3	173.847	172.362	175.998	208.69	210.241	199.408	208.647	196.986	203.407	209.35	197.071	204.803	205.045	199.5	206.315	205.873	208.742	203.325	201.555	191.935	151.905	148.942	151.053	151.794	148.72	148.96
Kdm6b	48.5798	48.9058	48.7754	75.5776	69.8061	66.4513	71.9708	74.9677	70.2769	53.3845	52.0997	52.7992	50.6204	53.4263	50.1085	62.0727	56.537	61.2067	61.4178	60.586	47.8386	44.0701	47.7339	49.4412	48.2498	48.0095
Appbp2	120.24	115.032	114.083	114.23	123.712	124.155	125.103	121.208	130.625	127.097	125.167	123.384	122.736	122.397	125.249	120.571	123.921	117.666	122.474	126.845	116.237	110.638	112.605	113.181	117.236	113.276
Adora2b	6.66144	5.03783	5.58345	5.78749	5.68218	4.62709	4.22202	4.62259	4.27863	3.30335	3.30959	3.19683	3.43279	3.58663	3.54794	3.73197	3.98152	3.81588	3.6038	2.8746	2.67353	2.49084	2.41882	2.63387	2.79645	2.46492
Ncor1	250.833	254.678	252.457	256.89	254.561	265.505	267.016	251.897	258.393	251.522	260.549	259.23	247.348	261.106	255.638	253.902	256.43	258.719	245.014	255.035	257.494	246.553	261.22	245.805	244.026	248.89
Cenpv	3.14117	2.66043	3.11078	2.0852	2.05641	1.6244	1.57099	1.73919	1.96719	2.30055	2.50726	1.85622	2.20313	2.18924	1.84687	1.93685	2.2396	2.32047	2.16228	1.99011	3.28115	2.8975	2.91246	3.18837	2.49138	2.96911
Pcgf2	42.0356	43.9343	43.9734	44.3598	45.3177	44.0706	44.5395	46.5703	45.1547	33.3155	34.8766	35.9783	36.4799	37.0754	38.0093	36.3542	35.1084	38.5977	40.2092	37.9016	40.6943	40.3372	39.7586	41.2602	40.9475	39.992
Cwc25	30.8587	30.241	33.2871	30.0774	30.3294	33.2681	32.4497	29.7481	31.0827	30.8399	27.1334	32.023	29.5062	29.3192	28.7421	30.8788	27.8404	27.0969	31.6946	31.6597	29.8815	32.767	28.091	30.5166	30.48	33.2328
Pip4k2b	114.102	115.191	112.425	121.137	114.773	110.544	106.722	114.495	110.935	125.055	129.074	124.418	127.163	133.078	130.29	134.576	129.934	122.005	121.273	120.291	101.472	103.802	100.99	100.087	104.415	102.396
Trim37	89.765	87.3785	87.5346	91.1703	96.6978	97.7723	92.5315	89.4143	93.1862	94.4714	94.0414	94.0064	90.908	90.6726	88.8368	83.3259	89.5975	92.1069	81.0607	85.5477	85.6717	83.1914	85.4431	83.1824	81.3649	80.6828
Ctdnep1	56.7035	53.2652	58.7858	60.4282	60.61	58.0355	56.9973	57.5764	56.5566	60.2272	62.7317	59.7085	58.6136	60.5535	59.8289	61.0815	61.5144	62.5496	60.132	58.9072	53.7541	53.3751	53.4609	52.8623	55.3697	49.7467
Elp5	35.5818	35.4913	33.984	37.489	33.8792	32.6455	35.6935	36.628	34.3274	36.9268	36.6081	36.7724	38.6329	37.8338	37.7637	36.9505	37.3277	36.9238	37.2813	35.834	35.1376	34.9844	33.0737	34.3032	32.5426	33.7246
Slc2a4	0.216632	0.509444	0.319054	0.723436	0.432928	0.836814	1.12915	0.686523	0.737695	0.530896	0.601743	0.721864	0.666064	0.605535	0.631824	0.472402	0.348383	0.567226	0.772243	0.840267	0.283556	0.762501	0.740456	0.693124	0.864358	0.392147
Gabarap	241.382	238.25	248.703	332.397	324.588	303.714	304.771	303.947	298.275	265.153	270.684	263.068	270.883	269.137	270.129	270.261	258.898	285.572	259.989	255.662	206.429	212.789	206.34	201.514	208.361	198.538
2810408A11Rik	0.974845	0.792468	0.638109	1.61709	1.51525	2.11665	3.09288	2.60879	2.70488	1.71067	1.70494	0.876549	1.48584	1.58371	1.74967	1.55892	0.995379	1.95951	1.493	1.63631	0.972191	1.01667	0.987275	1.20141	1.32196	1.3445
Phf23	52.5333	53.2086	55.5155	48.5128	49.0291	47.6492	51.8916	50.345	49.5731	54.5643	49.7942	49.7055	47.7004	51.5636	52.6358	48.7046	47.181	46.6672	51.8433	52.4504	44.5588	45.5976	45.2172	49.5815	44.489	45.0969
Acadvl	96.0764	95.1528	91.8478	98.132	99.5194	92.9848	89.6935	95.1979	92.9004	106.297	100.04	103.124	107.492	111.745	104.98	115.03	111.632	110.454	109.865	104.414	115.529	112.952	109.933	110.114	104.384	111.314
G3bp1	286.1	290.533	283.859	231.871	234.225	225.15	216.195	234.761	226.412	290.045	287.569	284.309	292.995	297.261	298.172	278.429	283.284	262.431	268.224	269.303	268.154	266.029	264.948	269.638	261.451	263.264
Atox1	21.3383	22.4155	24.3678	24.8947	25.0557	20.5758	19.7846	23.0214	18.5899	23.3594	24.6715	21.9137	23.6197	22.3582	21.2876	25.8404	22.5951	22.9984	21.3654	22.1123	20.9021	21.8075	22.6086	23.1965	21.2022	20.3356
Sparc	1389.52	1407.54	1402.23	2086.18	2039.26	1984.04	1945.79	1943.37	1926.83	1965.33	1966.05	1966.32	1931.12	1913.5	1914.29	1928.88	1909.72	1921.19	1813.9	1828.43	1472.56	1494.07	1482.9	1458.72	1463.99	1435.65
Mief2	8.3945	8.43413	9.13293	9.40467	8.65857	7.03908	7.06944	8.00944	7.52449	8.31737	7.67222	8.09519	8.7613	8.05827	7.92211	7.79463	8.46073	7.68333	7.00167	7.51818	7.98007	8.59084	9.97148	9.88857	8.49104	8.62724
Tbx3	0.433264	0.339629	0.757754	0.25533	0.162348	0.147673	0.0981866	0.274609	0.147539	0.117977	0.300872	0.412494	0.204943	0.372637	0.145806	0.14172	0.696766	0.360962	0.0514829	0.353797	0.445588	0.203334	0.493638	0.27725	0.355912	0.56021
Dusp14	11.4274	13.5852	11.7253	14.0006	14.0161	13.832	13.4025	13.9593	14.0162	13.6853	13.8902	13.0451	16.0368	13.6944	15.6498	15.2113	14.2339	14.6963	14.8786	13.2232	12.6385	14.4875	13.7231	14.5094	12.101	14.5094
Tada2a	28.8121	31.2459	30.1506	31.5758	32.199	32.9311	34.2671	35.0127	34.1307	31.2049	33.8481	31.5558	31.7149	33.8168	31.5912	30.9895	30.9065	30.063	31.1986	33.1684	26.5327	26.6367	28.088	29.5733	28.3204	28.9629
Pnpo	9.85676	10.9247	10.3693	7.91524	8.65857	7.33443	5.94029	7.9179	7.86875	8.08142	8.4244	7.47645	8.24894	8.57065	8.11651	8.92839	7.81373	8.66309	8.08281	7.82775	11.5448	11.2342	10.9588	11.7831	10.4231	9.57959
Cog1	35.9068	33.4535	36.6115	37.9166	34.959	33.7679	33.3835	37.4384	36.7864	36.7498	37.1576	34.5979	36.1724	38.1487	37.2776	33.446	31.8521	38.5198	35.8836	34.9817	32.2849	33.9567	34.8015	35.9962	35.5404	36.4136
Cbx1	104.792	102.004	102.932	116.563	116.037	112.619	116.343	110.391	112.816	115.484	110.467	117.651	108.717	114.976	116.753	111.223	118.416	112.303	114.024	110.755	98.9134	105.558	100.995	98.9046	101.181	106.044
Cdk5rap3	38.0731	38.7743	38.0871	49.449	50.3279	47.0093	45.9513	46.3632	46.7699	47.7806	46.3844	47.2305	46.5732	46.9988	46.9494	50.1218	47.0317	49.3487	48.8058	45.9936	40.4675	39.7009	40.9226	41.3102	39.3029	40.055
Copz2	36.8816	36.9064	37.6085	52.5129	48.3798	49.1259	51.548	49.3839	43.7699	45.952	48.9418	48.3649	46.6757	47.2317	45.9288	48.5629	49.4206	50.7409	48.085	47.5857	39.2522	38.2267	36.5785	40.3398	41.0316	37.7582
Slc25a39	58.6532	61.0767	60.3411	73.5351	71.1626	68.5695	63.0849	65.3112	59.114	70.6681	68.5486	68.5255	69.5268	65.7238	68.237	71.2854	68.7807	69.6657	65.2803	63.8161	64.8128	68.3201	65.5057	67.7875	63.1998	63.6959
Sp2	36.7733	33.9629	36.5716	35.8739	31.9285	33.3249	34.8072	34.5092	29.6062	35.452	33.8481	33.8245	33.4569	35.5402	34.6045	36.1387	33.9922	33.1054	32.5372	33.4338	30.8266	34.7192	32.6294	30.4975	31.7779	31.7079
Aatf	34.607	33.8497	35.2555	32.3844	30.9003	29.6331	30.8797	29.2917	30.8357	37.3397	33.9483	34.9588	37.0946	35.3073	36.2084	32.2178	35.7341	32.2803	33.155	34.6721	31.9608	31.0084	30.3587	31.1444	30.2525	28.3466
Lhx1	0.162474	0.396234	0.398818	0.297885	0.378812	0.147673	0.245467	0.411914	0.344258	0.412919	0.351017	0.154685	0.307414	0.139739	0.243009	0.566882	0.248845	0.25783	0.36038	0.442246	0.526604	0.660834	0.493638	0.231041	0.508446	0.280105
Dync1h1	1086.96	1088.13	1129.42	982.554	1001.8	983.854	943.857	942.779	920.264	977.244	959.735	954.718	957.441	960.186	944.683	962.772	938.098	952.991	887.513	919.96	1018.42	994.365	1006.48	1005.71	967.685	1006.71
Pex12	6.66144	6.95569	7.09896	6.36657	8.33387	6.98986	6.43122	7.41445	6.47619	7.72749	6.66932	6.03272	6.14828	7.45274	7.8735	8.36151	8.31142	6.75514	8.70061	6.5768	6.48128	6.04917	6.31856	6.59716	7.525	5.54608
Ndel1	85.2942	77.6053	84.2304	78.7641	75.8707	72.2548	74.6709	75.2429	77.3596	69.3704	68.8761	66.9787	70.8077	69.1659	68.1329	71.7578	67.6328	70.697	71.9731	70.8036	70.9243	69.7434	71.6762	73.4249	72.962	71.6509
Slc25a35	1.84137	2.49061	2.55244	2.80863	2.16464	1.87052	2.2092	2.51725	2.55734	2.47751	2.85828	2.93902	2.10066	2.79478	3.01332	2.26753	3.03591	3.09396	2.47118	1.99011	3.32165	2.94834	3.70228	3.69666	2.79645	3.4733
Zbtb4	37.8023	35.378	37.3692	49.6617	50.815	46.2709	50.6643	50.162	47.1141	44.3593	43.7768	44.1884	41.9108	41.549	42.1378	40.2486	39.3673	43.0576	44.3782	41.4827	45.4905	42.2934	44.378	43.9903	46.116	45.9932
Tnfsfm13	10.458	13.3432	11.7652	13.1586	16.417	13.5022	12.1792	12.4365	13.7881	10.7573	11.2975	10.7671	11.8453	10.8116	12.2195	10.3649	10.2803	13.0926	10.8591	10.9588	10.465	12.2445	11.1936	11.6824	12.6092	14.1227
Mpdu1	28.9774	25.7567	27.4792	30.3868	28.3034	27.4685	29.0694	29.802	27.0521	24.4254	25.023	26.5557	28.744	24.1757	27.5087	27.6853	26.4778	27.5443	28.6775	26.6357	23.1342	24.9596	24.3382	25.1474	27.1548	23.1394
Fxr2	87.6819	83.7186	89.1358	80.9823	81.1741	77.1838	81.4949	81.0555	83.3595	77.2159	74.6663	76.3629	75.214	79.6046	76.6938	75.1591	69.1291	73.43	74.5987	77.0835	78.4639	75.7418	77.353	79.3396	77.4363	83.9755
Atp5g3	140.486	138.682	140.224	160.007	154.177	135.712	134.368	143.346	130.424	157.794	155.651	152.932	162.366	148.31	156.401	164.443	161.301	154.389	154.346	155.405	131.246	134.556	136.343	135.899	131.942	128.904
Cd68	2.87038	3.22648	3.27031	2.00009	2.32699	2.06742	3.63291	3.61569	2.70488	2.18257	1.90552	1.7531	1.53707	1.90976	1.99268	2.07857	1.99076	1.85638	2.83156	3.13995	1.86337	2.08417	2.12264	2.63387	2.99983	2.74503
Acsl1	18.8647	16.8119	17.1583	13.9235	15.263	16.054	15.3172	15.058	15.9098	18.4045	15.9507	16.5561	18.4462	16.3032	15.3166	16.9581	18.2679	16.2434	14.8867	15.748	25.4901	24.5084	25.2883	22.7886	25.2191	24.9023
Abca5	89.794	89.2659	91.6085	79.195	80.6329	87.2255	84.4896	80.0486	85.0808	90.1343	93.3203	88.1711	91.6094	90.6439	88.4068	89.4729	88.0413	86.4246	83.2993	87.0782	97.3812	99.0743	95.3708	91.0303	93.656	91.9305
Smyd4	13.2976	13.2457	12.6163	14.3973	15.9613	14.186	12.8727	12.8783	12.2152	12.5624	14.5454	13.7811	14.8457	12.7737	14.0795	11.3843	13.786	12.3805	12.3067	13.0588	14.3175	14.9557	15.4748	14.9399	13.8625	15.591
Lsp1	8.99024	8.20771	8.05612	10.7664	11.3102	10.0418	10.2605	10.8013	10.2294	7.49153	7.82266	7.21864	8.65883	8.85013	9.28296	8.59771	7.26627	9.23031	8.59764	8.62379	7.29143	6.96418	7.60202	6.79262	7.42331	7.28273
Zfyve27	34.5747	34.5994	39.9676	42.8981	43.3006	42.7603	40.8703	45.6969	44.1144	34.5987	39.5714	36.3665	39.0727	39.2692	41.922	40.2965	36.9261	39.4836	39.6108	38.7419	41.3342	40.336	46.0692	44.2595	44.8396	48.1235
Avpi1	16.6265	18.1136	17.1093	21.4903	19.6982	19.5421	18.9009	19.2684	19.2293	21.7078	21.2616	19.6966	24.0295	22.5445	20.8988	21.7305	19.9574	18.0481	18.9457	19.8126	19.1603	18.3509	18.857	21.1172	18.1515	17.3105
Rad51d	11.2649	12.5097	12.8419	14.341	14.2325	14.472	15.1698	14.4627	12.8359	12.5645	14.9934	14.1795	14.0386	14.9055	12.4421	14.7862	14.1344	14.5416	14.1063	14.4614	13.7727	11.285	11.7979	12.199	11.5926	11.9885
Pank3	258.55	252.458	268.205	257.458	274.801	286.83	286.165	286.601	301.373	293.409	299.116	300.038	286.049	312.13	289.91	294.542	311.056	290.265	299.579	321.778	211.695	212.535	209.944	195.646	199.209	210.639
Rars	107.612	107.606	101.14	85.9187	86.748	88.1116	92.6882	93.8248	88.3267	108.893	101.895	106.991	108.671	111.186	107.605	108.841	108.048	95.6549	108.886	103.618	97.6647	100.243	88.7067	98.7471	95.6386	97.7566
Wwc1	20.3634	22.5287	22.8124	19.5328	19.2112	17.5731	19.3428	18.4446	16.9178	29.2583	26.7776	30.0605	29.6654	29.1588	33.1951	25.5569	25.5813	21.7609	22.3436	22.6872	30.9481	28.06	28.7791	28.5567	30.761	26.61
Mrpl58	18.4137	17.3777	18.5052	18.4263	20.2394	18.4591	17.6245	18.2615	18.5899	20.469	20.2587	21.295	21.2628	20.3553	19.5379	21.9667	21.9979	18.4606	18.8427	19.9011	18.6337	17.5375	18.1165	17.4205	17.7448	16.8623
Fdxr	8.01539	9.2832	9.97045	15.6603	16.2889	14.6196	14.5316	15.9731	14.8031	11.5028	12.9876	12.6842	12.1428	12.1107	12.5393	13.0855	11.0985	11.9117	12.0985	11.9849	10.046	9.40418	10.0702	10.8127	10.3215	10.9801
Mrpl45	37.221	40.8231	38.8532	38.1831	36.7414	35.6842	37.2091	38.3244	40.6206	35.6373	35.77	39.5737	36.7017	37.7426	38.2082	38.9629	36.5084	36.9497	34.0281	35.4477	35.0904	38.6495	40.4343	38.6367	38.889	39.4352
Irf1	83.5117	86.9164	91.2495	79.2801	83.0681	75.4609	76.9292	83.5314	74.999	79.1035	77.0733	72.3411	70.7052	70.5681	75.2357	72.7203	65.5547	75.802	68.4559	68.2612	76.8963	74.0134	78.3319	72.6394	74.3566	72.4393
Slc22a5	10.1693	12.1701	12.7785	13.8446	15.7433	16.0219	12.7288	15.7381	13.8591	10.8626	13.6604	12.9241	12.7378	14.878	12.2611	12.8219	14.3034	14.5491	13.3879	12.8341	15.0886	14.1466	15.8176	14.7142	14.7609	14.6016
P4ha2	80.6345	80.7445	81.7719	79.062	77.9602	76.3234	74.2613	78.8859	75.3377	81.4334	77.995	83.1441	80.4753	81.4467	84.831	82.5381	79.9943	77.5427	78.4032	79.0709	84.8022	87.2564	88.3788	83.4756	82.1291	84.0332
Arrb1	28.0316	28.546	28.1182	43.3927	40.6988	43.2206	43.2732	40.2327	42.1097	38.9575	43.0481	38.4893	40.8597	44.3614	40.9255	38.2502	36.7818	38.2999	35.2679	36.5322	35.6073	37.72	36.8028	38.1698	33.1591	33.4575
Pelp1	43.1098	41.7744	42.9128	44.6828	40.587	39.2318	36.8691	40.276	37.0815	44.5363	44.4287	44.9103	41.5521	44.9959	44.3431	43.6972	41.7064	43.0576	40.0537	38.2985	39.9814	43.5134	40.7745	42.2806	41.3366	40.4472
Med11	13.377	13.1889	13.5598	13.107	13.9619	13.5859	13.5989	13.7305	12.9343	15.337	16.7987	16.4482	15.3707	16.3029	15.6012	13.9831	15.2791	15.9855	15.7538	15.4344	13.2461	13.8267	14.8585	14.6942	13.9314	14.5094
Heatr9	0.379106	0.622654	0.717872	0.17022	0.216464	0.295346	0.196373	0.549219	0.245898	0.117977	0.200581	0.206247	0.204943	0.372637	0.291611	0.14172	0.099538	0.309396	0.308897	0.442246	0.445588	0.660834	0.937911	0.693124	0.864358	0.952357
Natd1	31.0867	31.8119	32.384	49.4064	48.5962	44.3511	39.8147	44.4867	44.8518	35.2751	39.2637	37.4854	35.4038	33.7702	34.7503	36.6111	35.7839	41.8716	35.1628	35.1585	33.2976	31.8725	34.1597	33.3624	34.015	34.621
Map2k3	69.8097	73.8694	72.2259	68.1307	69.7015	67.3881	60.2375	69.7507	63.0975	76.508	75.9199	80.6941	80.1838	78.3935	79.5127	82.812	84.1096	73.069	79.9529	78.3217	69.8763	72.1326	67.1347	73.8408	69.0978	72.2671
Ywhah	207.046	195.23	206.947	165.91	160.833	155.598	157.982	167.557	165.145	170.772	173.202	173.66	161.802	172.624	172.196	166.238	169.115	163.361	167.525	172.918	147.53	152.449	152.189	146.388	139.67	151.425
Sart3	86.5987	84.3979	88.9364	93.7488	90.1032	81.5155	84.2441	86.8223	88.0808	85.0613	81.0347	83.9425	87.0494	86.6381	82.5746	82.1506	82.069	86.4246	84.2775	84.7785	80.9754	83.0109	80.5617	81.3266	82.1648	81.8467
E2f2	6.11986	5.32086	7.05908	4.04273	4.49163	4.47942	4.56568	5.12604	4.81961	5.01402	5.66641	5.15617	5.37975	6.10193	6.07524	4.10989	4.9769	4.33154	5.7146	6.10299	5.46858	5.89668	6.07174	6.51537	5.54206	6.10629
Slfn3	0.430424	0.82243	0.254091	0.649153	0	0.29056	0.282495	0.438036	0.653065	0.137603	0.0816651	0.25699	0.665918	0.126735	0	0.679527	0	0.447552	0.339149	0.396166	0.46389	0.414146	0.566932	0.666468	0.340102	0.548721
Nars2	4.98264	5.54734	5.62333	5.78764	4.7084	5.80853	5.40026	4.66836	7.0331	6.60671	6.66932	7.11575	6.81435	6.8473	5.88105	5.38545	5.72344	5.25973	6.07513	5.83781	6.80559	6.40521	5.97302	6.14589	5.74548	6.38687
Slc35b4	68.6234	66.2835	70.4312	64.9768	70.3525	66.237	63.627	63.4544	68.8487	64.6466	67.5973	68.574	66.1289	66.975	68.4798	64.4314	65.7984	67.6428	64.1779	67.7431	62.0581	64.7068	64.5702	65.8872	62.4509	67.3958
Dalrd3	14.9476	15.0569	15.5539	15.5326	16.9924	15.2103	17.4772	17.0258	17.8522	14.5701	15.1439	14.9013	16.1905	18.9579	18.6145	17.1482	16.2247	17.5324	18.6883	16.9822	15.6361	14.64	17.919	18.9916	16.4736	17.4225
Fis1	74.1424	77.4355	78.7267	83.7058	82.7434	76.9377	76.4874	79.2705	76.917	77.1569	75.268	74.6614	75.1627	71.4997	74.6525	78.3714	76.047	79.2569	75.7313	80.2234	69.2686	71.2176	71.8243	72.7318	73.3687	66.2168
Plod1	98.562	105.953	107.175	122.294	123.548	115.162	112.79	113.707	106.52	111.996	112.85	108.256	109.204	109.883	109.916	110.527	99.8759	107.648	103.278	101.617	106.076	108.397	115.324	109.967	103.045	104.969
Rab3d	19.3718	19.2457	21.0177	31.5874	34.0206	30.7996	31.2825	28.834	26.7138	25.3831	26.8418	25.1106	25.7203	23.9029	24.3009	25.7459	23.1219	30.4239	24.8662	26.41	24.7909	25.3659	29.5297	26.3387	25.1681	25.9377
Mfsd3	2.43711	3.00006	2.39291	3.53207	3.46343	2.65812	3.14197	3.06647	2.26227	2.94942	3.35973	2.78433	3.5865	2.88794	3.45073	3.25957	2.48845	3.71275	2.93452	2.56503	2.18743	2.94834	2.66564	2.26421	3.10152	2.1288
Slc25a22	25.4001	25.925	28.2363	23.4904	23.6487	23.037	22.6811	25.2641	22.2784	18.8763	20.8604	20.1606	20.7505	18.8647	20.2184	19.2267	18.0164	19.2341	19.512	19.0166	27.6669	25.5692	28.1867	29.9892	26.2867	28.9068
Atp6ap1	217.336	212.834	221.384	247.585	238.002	228.499	230.64	228.475	230.505	214.246	223.247	210.991	217.034	217.247	206.412	217.069	214.703	220.857	203.821	202.327	211.411	210.501	207.427	206.32	202.616	199.995
Dnase1l1	20.3093	22.8684	22.7326	24.2564	25.0557	21.8556	22.8284	24.2571	23.6062	21.5308	20.1584	18.356	22.0313	21.939	20.8502	22.1556	20.5546	20.7295	22.1376	18.309	19.9299	19.4184	17.4254	19.0378	17.7448	19.9995
Aldh3a1	0.379106	0.566049	0.4387	0.425551	0.432928	0.443019	0.7364	0.549219	0.885234	0.353931	0.200581	0.567179	0.409885	0.512376	0.243009	0.188961	0.547459	0.360962	0.617795	0.309572	0.20254	0.457501	0.493638	0.369666	0.152534	0.168063
Ccl9	22.2374	20.741	20.9686	30.4403	29.9117	32.7726	31.1309	35.0762	36.1824	46.8113	43.2623	44.2019	43.6737	47.5388	47.7286	37.3664	37.1481	35.4189	37.3253	36.4214	19.7148	20.2871	20.325	21.1477	21.0759	20.4714
Scrn1	3.08701	2.0378	2.59232	3.61721	5.03279	4.77476	4.32021	4.66836	4.91797	4.30621	4.71365	4.27962	3.84275	3.58663	4.08256	4.29885	3.93175	4.27998	4.01567	3.00727	3.36221	3.8125	3.85037	3.41941	3.45743	4.25764
BC005537	251.809	241.541	248.852	223.399	234.963	233.107	222.85	221.16	235.092	227.735	222.723	233.807	212.031	222.28	218.277	207.5	214.93	219.097	205.347	213.322	241.293	240.365	242.552	232.816	245.731	247.809
Isyna1	32.3324	32.8874	36.771	66.2157	60.2312	56.8541	49.1424	58.4002	52.5239	57.1008	61.8291	61.2553	59.1772	60.9727	58.0306	59.9005	62.0121	64.6638	63.0151	61.5606	46.9892	52.3076	52.4737	50.5519	45.5059	45.5451
Hars2	37.0983	33.0572	33.7799	33.4057	33.3355	31.8974	32.0579	36.2942	32.7537	32.2667	33.2463	34.4432	32.8933	31.7673	33.5839	34.2963	30.807	33.0022	30.7353	34.8047	36.3762	36.3967	38.405	33.3162	32.9473	35.1252
Tmem160	4.33264	4.18876	4.86558	5.4896	4.54575	3.24881	3.87837	3.43262	3.34422	4.01121	4.7638	3.81557	4.81615	5.17034	3.98535	4.96022	3.83221	3.19709	3.96418	3.62642	4.09131	4.52417	4.14656	4.43599	4.32179	3.08115
Rab5c	133.608	130.984	134.721	136.857	121.653	114.988	115.271	120.325	112.13	122.401	115.033	118.489	123.632	115.564	116.79	120.415	118.301	117.725	115.734	105.343	124.805	130.845	122.373	125.686	124.569	122.854
Styxl1	0.216632	0.396234	0.199409	0.468106	0.27058	0.639916	0.540026	0.228841	0.688515	0.176965	0.451307	0.464056	0.563592	0.279478	0.243009	0.566882	0.597228	0.412528	0.514829	0.48647	0.445588	0.305	0.246819	0.600707	0.254223	0.168063
Mdh2	191.124	189.909	179.029	195.013	184.319	187.594	182.578	188.702	173.309	195.783	194.965	192.377	205.148	195.122	196.254	228.123	224.309	207.85	212.006	203.3	191.643	189.558	175.686	189.546	179.837	172.209
H13	71.9219	69.9636	74.22	83.5781	78.9553	78.3652	78.5493	77.9433	79.6219	95.6203	88.4061	82.9628	89.7137	86.1257	83.7896	81.0641	84.7068	85.8574	82.5271	81.8597	75.1423	72.8951	75.4278	75.4119	76.4194	75.7404
Rnf145	97.2137	106.191	103.174	115.282	107.745	111.936	112.816	111.125	116.113	105.235	111.573	103.484	111.694	108.391	106.632	110.258	105.212	111.795	111.1	108.571	92.3582	92.3135	93.9886	98.3312	98.1809	97.7566
Scn1b	0.379106	0.452839	0.239291	0.425551	0.27058	0.246122	0.196373	0.320377	0.344258	0.353931	0.351017	0.257809	0.153707	0.279478	0.194408	0.14172	0.199076	0.206264	0.102966	0.442246	0.648128	0.406667	0.641729	0.646916	0.813513	0.784294
Atp6v1e1	78.2073	75.57	73.6543	75.4081	76.7223	73.0028	75.79	73.8736	72.3127	65.6569	67.4353	64.2988	69.4615	66.3625	62.7831	67.3049	68.0888	68.8266	64.3042	65.6632	65.7085	67.6602	66.6228	63.123	66.2024	68.7043
Chtf18	27.8054	28.03	28.3199	29.8069	28.2697	24.6649	28.0255	28.9651	25.3516	29.1538	28.827	31.0885	30.4661	32.3677	32.2216	28.1821	26.5579	27.9043	29.1387	28.6345	28.7697	27.347	29.2179	31.8965	26.5615	29.8306
Lhx9	0.704183	1.13644	0.878884	2.0427	1.85734	1.12112	1.81672	1.24369	1.29378	1.1799	1.40446	1.76995	1.79337	2.09626	2.06819	1.74815	2.40848	1.304	2.26668	1.47591	1.22731	2.28763	1.38226	1.34006	1.57639	1.06686
Ppp1r12c	35.3652	32.0384	35.6942	37.108	35.9872	32.5865	34.4635	37.5299	32.016	36.7498	36.4055	32.9995	37.5558	36.891	35.7224	34.4381	32.2005	34.0336	38.1488	33.08	32.3254	32.7875	33.4686	35.4417	34.8794	34.0608
Ahr	25.021	22.8684	22.9719	19.32	19.5359	19.4424	21.4538	19.0396	20.6063	20.8814	19.3561	17.6341	18.8547	16.396	17.1079	16.2979	14.9805	16.1917	18.9972	17.5572	28.1125	28.365	26.4096	27.9098	28.3204	26.778
Map1s	37.1162	38.8394	40.8445	43.5338	43.2985	37.2136	33.3433	39.2766	37.0815	42.0588	38.2602	38.2072	42.7544	41.0832	40.8263	47.0512	40.3626	40.5136	43.8656	40.5614	38.037	39.0979	36.7804	41.5874	36.813	39.6634
Dpep1	0.920687	1.52833	1.11669	0.425551	0.432928	0.443019	0.589197	0.503513	0.344258	0.648873	0.351017	0.464056	0.35865	0.279503	0.534621	0.283445	0.298614	0.464094	0.360508	0.48647	1.1343	1.37329	1.38221	1.15525	1.57623	1.12117
Tmem129	26.5916	26.0948	26.0029	23.9585	25.8675	23.6277	23.4666	25.5387	22.6227	24.4802	26.7274	27.2246	24.3369	25.7119	25.9534	26.1711	25.8301	25.6283	22.8584	23.9255	23.8997	24.6542	26.2122	25.6456	23.7953	26.2178
Nop9	26.4291	26.2647	25.6041	23.5755	21.5382	18.7052	19.1955	20.4126	21.4423	24.2443	25.6744	25.7293	24.9518	26.6901	26.731	23.7618	24.9343	23.7204	23.991	25.1196	22.6034	24.6542	25.1755	24.8138	25.5748	24.8173
Atp6v0a1	77.9876	74.3222	79.2052	82.3866	84.5834	86.7333	80.6112	83.3897	83.3103	79.6344	83.893	79.4566	86.537	82.213	88.4068	82.2451	79.3815	83.0728	82.3211	79.4716	75.8309	72.4376	72.7128	75.6429	75.0974	71.5948
Psmc3ip	17.5472	16.5286	14.7563	15.1496	13.0961	14.2751	17.379	14.0508	14.9014	14.5112	15.3946	16.6029	16.1905	15.2315	16.7676	16.1561	15.3288	14.5932	15.033	14.1961	13.6512	15.1992	15.599	13.9549	14.5416	15.3498
Noxo1	3.24948	3.62271	3.23042	4.89383	3.57166	4.08562	3.28925	5.08027	4.52453	3.18538	2.95857	3.24839	3.99638	4.23874	3.45073	4.10989	3.43406	3.30022	4.78791	3.93599	4.45588	3.60917	5.23256	5.31395	5.64375	5.04189
Aoc3	14.3899	15.988	13.9187	29.6305	27.9148	27.1607	26.6425	26.2412	25.6897	22.0497	27.0099	23.8071	22.0313	20.841	21.4334	18.3224	17.4106	21.1747	18.6193	18.7816	17.0512	18.6881	18.2052	15.485	15.3305	16.8235
Zfp687	59.8988	60.2857	59.703	71.918	64.4205	61.9242	60.466	61.3764	61.868	60.9066	59.723	58.1628	58.7673	60.5069	57.6224	65.76	59.8223	58.8884	60.7293	60.4564	56.9947	58.9159	60.6187	59.008	60.7593	58.654
Gdpd2	1.35395	1.69815	2.11374	0.127665	0.378812	0.590692	0.245467	0.274609	0.295078	0.117977	0.401162	0.567179	0.35865	0.279478	0.486019	0.236201	0.149307	0.206264	0.514829	0.221123	1.0127	1.22	1.48091	1.94075	1.88125	1.3445
D8Ertd738e	50.0962	54.9067	49.6927	62.4283	63.2075	59.1677	60.8266	61.6955	61.327	63.2356	60.1743	66.7209	68.1435	68.0994	66.1471	70.5768	68.1337	63.3746	70.8919	64.4794	65.4609	62.2709	62.6426	61.7343	63.2507	57.4776
Calm3	245.553	251.212	263.26	279.034	245.958	239.033	240.017	237.125	236.849	250.288	249.874	251.57	249.723	247.058	246.946	256.467	250.338	251.539	237.799	232.621	229.356	243.797	234.577	220.598	232.563	231.703
Cops3	84.2197	78.1713	74.4593	71.7096	70.1885	74.7718	75.0146	75.2429	75.1957	90.1933	78.7828	86.8478	89.3038	85.1475	87.2485	90.0397	88.7035	81.9899	88.0518	84.875	80.6919	81.1854	81.9438	79.9912	77.465	80.6142
Fkbp8	87.633	90.261	90.8509	125.505	111.199	104.366	100.144	104.399	99.3155	97.8394	100.487	100.489	104.212	102.318	106.331	108.867	100.985	104.358	102.192	97.4047	102.055	109.654	103.739	104.613	101.019	96.7214
Ddx39b	146.281	150.569	147.523	148.56	141.622	140.339	140.26	153.14	140.211	149.654	158.71	152.417	157.703	161.492	157.324	154.381	151.994	154.079	159.339	153.415	146.558	151.433	147.993	157.062	152.686	147.783
Gipc1	38.1814	40.0763	41.9158	46.1722	43.4011	41.7422	39.8147	42.1067	35.4585	40.997	42.8742	40.115	42.2694	40.0585	42.6238	39.1621	39.5663	42.3873	38.8181	42.544	40.1839	42.0901	42.6009	42.5578	39.5571	37.7021
Tlcd1	20.9592	23.0382	19.7814	26.2139	22.837	25.5474	24.3503	24.9437	24.8357	24.0673	28.3822	28.4621	27.616	27.1093	27.3629	27.6355	24.337	26.8659	28.4185	25.3407	21.0642	21.5025	20.7821	21.0248	23.6427	22.5204
Plscr3	34.3904	35.4346	35.4549	58.2153	53.8455	48.7321	50.9588	52.7707	49.5239	41.3509	44.0777	40.2182	42.9867	41.5956	41.992	42.9413	38.4714	43.8827	40.2081	41.0846	35.566	33.4484	34.9989	33.8707	33.9133	31.5958
Ptger1	3.57443	3.62271	3.35007	3.74485	4.22105	3.6426	4.12384	5.21758	4.22945	2.5365	4.86409	3.86713	4.61121	3.54005	4.13116	3.63749	3.48383	3.81588	3.86122	4.90893	3.88877	4.11751	3.60355	4.20495	3.86419	4.08953
Arhgef25	59.5197	60.2276	59.7828	71.4925	65.5345	71.08	74.5236	76.8906	72.2941	57.8087	64.8378	56.3054	62.1489	61.1125	67.2164	60.9398	60.1707	70.6454	68.6782	69.5211	66.19	62.8809	69.8004	73.0091	69.352	69.6901
Xab2	31.0867	29.6609	28.2762	36.725	34.9049	32.8326	33.0889	35.8365	33.2946	33.9183	35.3524	36.9182	36.6847	34.0031	34.3615	37.5559	33.0466	36.9728	33.052	35.4239	35.809	35.1767	36.5292	33.9169	36.5573	36.1896
Cdc37	188.179	176.697	186.037	199.866	187.534	178.901	182.315	184.984	174.471	184.968	179.375	192.68	191.699	184.757	191.706	196.354	183.166	178.067	187.564	185.09	182.475	192.192	183.717	184.469	182.56	175.765
Rab4a	7.31134	8.43413	8.81388	8.93656	9.84912	8.90961	10.0641	8.14674	7.77039	9.02523	8.62498	8.86862	7.99277	8.57065	7.24168	7.74739	7.26627	8.50839	8.18578	8.13732	8.99277	9.55668	9.62593	9.10303	8.33851	7.33875
Trip10	42.9473	40.3593	40.9985	44.2998	39.7212	40.0686	38.8819	43.2967	42.4421	43.2385	41.6206	44.1368	43.704	44.9959	43.5473	38.548	34.9378	40.5824	40.8774	40.2002	37.0648	37.7692	37.7633	41.0791	40.2181	38.0943
Cops6	103.713	105.625	103.693	115.835	107.962	103.814	103.489	101.88	101.113	109.247	103.951	110.033	108.261	109.369	105.758	126.367	122.68	114.425	112.078	108.748	103.781	101.87	95.6176	101.704	102.401	94.1153
Ubb	741.107	736.018	746.245	748.432	730.142	689.588	703.793	698.447	683.503	701.912	692.009	689.826	713.54	707.443	695.762	692.524	668.028	671.678	672.966	674.089	788.828	804.466	804.714	803.279	772.668	785.715
Ap4m1	47.6091	48.2783	51.0577	71.6178	66.6447	62.5598	68.6736	66.5496	72.1733	50.1624	50.3623	51.1215	55.9574	54.747	51.6195	56.2563	56.4709	63.9787	62.3698	57.7679	50.859	50.5533	53.5991	50.4174	52.9269	55.0822
Gyg	37.2607	33.6799	31.8257	35.7888	37.5565	36.3768	35.2981	33.1362	35.9503	32.5616	32.0428	30.7824	30.6902	30.696	31.2024	33.3516	30.0107	34.343	33.052	30.8688	30.8266	32.1775	32.2839	29.6657	31.8795	29.243
Rcn3	66.6144	65.3786	68.3175	115.707	113.914	105.586	105.943	105.45	102.195	93.2607	98.8363	97.6064	92.6341	95.0224	96.1345	102.558	90.7288	103.235	93.2355	92.0314	76.4791	82.4518	83.326	76.2899	75.25	78.8776
Slc6a8	121.176	122.171	121.527	91.6869	89.1626	90.6978	85.925	83.0285	85.6959	87.9159	87.7144	85.2336	91.0844	85.7448	82.9071	82.9894	83.3405	86.6745	82.7738	78.3062	103.665	104.799	95.7986	102.056	104.467	96.8492
Arid3a	18.8673	18.0033	18.9899	10.5111	12.2971	8.86955	11.0256	11.5072	11.7149	13.0425	10.4804	12.4961	13.7884	12.1281	13.472	10.9125	10.9989	10.5837	11.5423	12.2944	12.5659	13.1715	13.8768	17.2521	15.7172	15.3135
Pdk4	150.648	149.646	158.693	146.124	149.887	140.729	159.027	161.876	156.705	157.83	159.069	166.353	174.204	172.969	176.211	171.805	174.263	170.909	194.39	195.1	200.94	205.887	206.61	220.16	229.609	227.82
Ubxn6	39.0077	42.0234	40.1733	51.3415	53.0732	49.2627	45.007	53.9804	46.3817	45.5921	47.6655	43.2264	46.4695	49.5951	45.7684	47.2625	44.3075	50.3188	47.2316	44.8131	41.2347	40.1975	42.2815	44.0264	42.6139	41.651
Mydgf	36.4123	37.3347	37.4534	43.6428	44.3252	38.9941	36.509	35.1494	38.0574	42.2488	43.1664	43.8901	41.8347	42.0455	41.3596	41.3788	41.1923	39.2915	39.091	39.8709	37.9549	37.9112	38.3356	36.444	33.4434	37.6575
Ccdc12	25.5084	24.7363	24.4077	24.6394	22.2417	21.1665	22.2884	21.0991	23.0161	25.483	22.1141	24.4403	25.9765	22.9172	22.9401	23.006	23.3417	22.4312	23.3732	23.7044	24.5883	22.9767	24.6325	22.4572	22.3208	22.1843
Fmc1	2.87038	3.4529	3.15066	4.29806	3.57166	3.19958	2.60195	3.15801	2.50816	3.48032	4.31249	3.86713	3.7402	3.35373	4.13116	4.48782	3.5336	3.35179	4.27308	3.31684	3.07861	2.84667	2.56692	3.09595	1.98294	2.63299
Akt3	91.5813	91.8131	89.8138	79.6631	87.2351	83.5337	84.3914	80.1859	83.7038	77.9827	76.3712	74.3004	75.5214	72.2916	71.4448	77.2377	77.6894	78.535	73.2601	75.8009	81.5831	84.2818	81.5983	77.7223	80.1819	83.6394
Mrpl24	33.6639	33.2903	32.038	41.3369	45.15	43.0724	42.9341	43.7941	43.0406	40.5087	39.2242	40.0848	45.434	44.3755	47.3839	43.595	43.4528	44.3533	44.4547	44.0876	39.5484	40.0569	39.3804	44.4918	40.3226	42.1677
Gle1	54.3891	53.6125	54.7335	55.2	54.9819	52.7193	49.4606	54.201	53.114	51.4969	52.4639	53.1086	51.082	51.4705	57.3696	56.4992	50.0733	52.2968	54.6015	51.2227	54.3212	52.929	58.0612	54.8056	54.6579	55.8032
L3hypdh	2.49389	2.78598	1.95455	3.20692	3.13873	3.40876	2.81814	3.13675	2.27448	1.82864	1.60465	2.87368	2.35727	1.82733	2.43106	1.81741	1.9615	2.45982	2.32633	2.43975	1.90846	2.19654	3.22348	1.77733	2.21473	2.63387
Lyst	82.7535	78.5676	85.2673	61.407	61.4758	64.73	67.9942	62.0159	65.9008	53.6205	63.0326	59.76	57.6401	61.1125	58.7597	54.5624	54.8454	60.4353	59.6172	60.4108	73.3599	69.3368	71.8243	72.2235	69.1486	71.4268
Slc35e1	73.3473	69.6395	74.6986	75.4235	80.0831	77.4446	70.7261	80.0258	79.1304	82.3518	80.6984	87.5227	82.2655	84.3133	84.7695	86.6457	86.2129	84.814	79.596	84.9622	78.0497	80.0118	83.2437	77.7599	77.0908	78.966
Calr3	6.55312	6.11333	5.34416	7.91524	6.98097	7.13753	7.51128	8.19251	7.22941	7.37355	7.22092	8.55925	8.40265	7.35958	7.53329	8.88115	8.46073	7.99273	7.31057	8.4469	7.29143	7.21834	8.29311	6.88503	7.67753	7.22671
Tmc4	4.38708	4.3891	4.82794	4.9089	5.15476	4.14923	5.01508	5.28211	4.23713	4.43344	4.76607	4.00205	4.67027	5.03851	3.91907	4.35346	4.23407	4.60383	5.00628	4.79539	4.75413	5.11215	4.9113	4.85643	5.2068	5.27852
Syne4	0.162474	0.11321	0.239291	0.425551	0.378812	0.639916	0.44184	0.594987	0.491797	0.471907	0.250726	0.206247	0.409885	0.465796	0.583222	0.283441	0.248845	0.670358	0.566312	0.530695	0.324064	0.559167	0.444274	0.508291	0.66098	0.336126
Polr2i	10.5067	10.3021	10.9276	10.0855	10.4985	9.1065	10.1132	10.3894	11.1146	10.146	10.9317	11.4983	12.0916	11.6915	10.255	10.6763	10.2026	10.8289	10.554	9.41984	11.3017	11.4375	11.5018	11.7369	10.0672	11.0361
Prl8a1	6.1623	6.24381	7.57289	7.07426	7.21317	6.08013	7.72591	6.30538	5.77904	6.78672	6.92713	5.94372	6.48113	4.9748	5.96495	4.92375	6.00267	6.51932	5.62104	5.8485	6.82372	7.8601	6.88435	6.54837	5.61166	6.07423
Krt10	1.94969	1.86796	1.87444	2.38308	2.16464	2.41199	1.57099	2.24264	1.81965	2.41853	2.25654	2.47496	2.66425	2.09608	2.28429	2.31477	2.0903	1.90794	2.16228	2.12278	2.26845	2.99917	2.172	2.03316	2.44054	2.52095
Rmnd1	27.1731	26.4091	27.6568	32.2452	34.2786	36.2254	38.3932	34.4177	34.8771	29.605	31.7201	30.7479	31.0898	31.7987	32.4747	29.1516	29.2952	32.7167	33.0428	35.3305	29.0293	28.5948	30.0166	32.0972	32.341	34.5834
Ccdc170	0.411059	0.3966	0.545221	0.434971	0.889803	0.68108	0.841369	0.876035	0.884709	0.356719	0.509873	0.906282	0.641301	0.448329	0.458347	0.915563	0.35465	0.603337	0.568582	0.689183	0.461447	0.328261	0.246819	0.503151	0.49046	0.695259
Esr1	0.487422	0.452839	0.718603	0.893656	0.494159	0.738365	0.58912	0.549219	0.737695	0.648873	0.200581	0.360932	0.461121	0.558955	0.534621	0.850323	0.547459	0.51566	0.823726	0.530695	0.891175	0.610001	0.839184	0.785541	0.864358	0.952357
Fbxo5	31.1928	29.7176	28.8744	23.1074	22.2399	22.9878	23.172	24.2571	22.6718	30.2611	30.388	29.2323	28.8969	29.2054	30.7164	31.0823	31.3524	28.102	27.7493	28.1268	26.9378	28.0092	26.7552	25.7842	23.9986	27.0021
Mtrf1l	12.348	12.9059	12.2836	11.192	10.715	10.7801	10.7023	10.5267	13.4752	11.4438	11.9847	11.0342	11.3743	12.0175	11.5186	11.8573	10.8994	13.304	11.7381	13.3116	12.3954	11.0308	12.0941	12.199	12.1518	12.1566
Rgs17	4.03338	4.3031	3.67575	8.50561	9.2478	10.2174	12.9408	8.96862	10.6858	5.91688	6.76807	6.16397	6.10847	5.46216	5.91457	5.97961	6.77885	7.50868	9.16073	8.15309	5.12184	5.19189	6.36137	5.65664	4.60429	5.85706
Hdac2	158.575	147.682	148.161	143.623	146.709	151.414	150.716	147.007	159.145	143.873	140.758	151.179	141.564	146.26	141.431	133.973	144.28	136.598	142.814	143.243	135.783	133.031	135.997	134.42	133.518	135.011
Frk	54.2664	50.7902	53.5336	60.3431	62.8828	69.0618	68.7797	63.13	64.1303	47.8986	47.6881	48.7774	49.2887	46.5796	47.5326	43.8522	46.9819	50.38	47.6731	46.6698	54.5237	49.4609	51.0915	49.9049	49.9593	51.9315
Rwdd1	57.4138	55.001	51.8675	51.0836	50.1698	46.7649	50.4534	48.3542	47.927	53.5699	51.0306	52.4194	56.2092	51.3307	49.6245	53.8371	60.2158	53.0468	54.5225	53.0402	47.2606	50.1848	46.6769	48.7558	51.7088	43.4089
Trdn	0	0	0	3.36185	2.75992	3.24881	3.682	2.92916	2.55734	1.0028	0.601743	0.773426	0.666952	0.558955	0.583222	0.472402	0.895842	1.03132	0.617795	0.884492	0	0.0508334	0	0.0462083	0.101689	0.224084
Stxbp5	107.612	101.096	110.832	97.9617	100.548	107.703	105.452	103.894	108.589	87.9518	98.6859	91.7283	93.915	95.6745	92.9268	91.7404	95.6062	96.119	93.8533	103.132	87.4567	86.3151	84.5601	88.304	91.6728	89.6336
Hint3	9.08988	10.9819	10.4063	10.8065	12.2034	11.9497	9.98002	11.0308	10.2798	10.2059	12.2993	10.8288	10.8092	11.3666	10.7903	12.2838	12.7405	11.7062	11.7281	10.6103	9.39589	9.3697	8.57732	8.54476	10.4721	8.955
Trmt11	16.2474	19.9815	18.226	13.4048	13.6914	14.8165	14.5807	14.0051	14.7047	18.2274	14.492	15.6748	15.5244	15.2315	16.1844	16.8175	18.0164	14.9541	17.7616	15.4344	17.4589	17.995	16.833	16.5888	19.9311	16.4141
Katna1	27.3226	26.2647	26.8802	23.384	24.7581	22.717	23.0984	25.3098	23.2866	21.9437	20.9356	21.6817	21.7495	21.1471	22.2353	22.9115	22.3712	22.2249	21.5455	21.1614	22.4212	22.0109	23.1763	23.1041	23.6936	25.4896
Pcmt1	43.0286	42.9537	42.0155	40.9344	39.2071	37.0087	36.8691	39.9785	37.1307	40.1121	39.9658	38.5632	40.6043	40.1686	40.6312	40.6738	42.0797	39.3706	40.9767	38.0957	38.9687	39.3705	40.7251	38.3959	38.6673	37.9208
Lrp11	1.81429	1.72645	1.43575	1.53198	1.16349	1.35367	0.957319	1.16709	0.934414	1.62218	1.67987	1.44373	1.51145	1.44397	1.33655	1.5353	1.19446	1.72746	1.31281	1.37096	2.2887	1.90625	2.78905	1.80212	1.83041	2.21283
1700021F05Rik	20.7628	20.3211	20.488	19.1664	19.2692	18.3647	19.9439	17.9928	19.7465	17.4016	17.7721	19.1372	17.4902	18.1703	17.8595	21.1164	17.5205	16.7127	16.7932	16.5135	18.2018	16.5342	15.5788	18.2523	18.66	18.3319
Sec63	279.648	257.472	259.012	228.89	238.774	247.644	246.443	232.485	240.628	226.181	215.442	222.197	224.466	225.895	235.424	246.181	250.327	231.367	241.337	237.41	239.844	242.137	233.433	231.487	242.316	236.153
Snx3	152.184	156.512	151.989	156.688	155.313	146.442	142.125	145.909	148.916	151.187	150.787	149.323	148.071	146.027	145.077	157.215	159.36	155.317	151.463	147.799	134.77	132.472	127.655	134.512	130.671	131.033
Aig1	6.61648	6.67995	6.2691	1.83176	2.54646	2.95587	3.1042	2.56761	1.6233	2.36678	2.82842	2.01236	2.27206	2.8973	1.84743	2.55582	2.44427	2.94807	2.47158	1.99428	5.11706	4.39949	3.71429	4.83754	4.30223	4.71285
Adat2	9.36934	11.3776	11.0871	9.57489	9.41619	7.82667	9.13135	8.97057	9.34414	8.73029	8.87571	8.76549	9.63231	7.0801	9.86618	9.16459	8.5105	7.7349	10.2451	9.41984	9.11429	8.79418	7.70075	9.5189	9.55878	9.0754
Pex3	38.0198	40.1336	37.4894	33.1939	36.0462	34.6254	37.361	33.1002	35.5128	32.3856	31.8966	33.004	31.8227	32.2341	35.966	33.069	34.3412	32.6955	35.2281	36.2652	33.3022	35.5838	31.9453	31.2375	33.7187	32.7171
Fuca2	51.8082	50.5121	54.4179	58.446	53.9228	54.9285	55.0992	51.6181	56.9608	41.4343	45.4438	43.7299	46.991	43.8906	39.8547	46.6753	40.0511	47.7643	42.3323	45.1858	52.4352	52.5178	52.3059	48.4951	49.2567	51.9219
Cep57l1	29.7516	28.8929	28.7149	30.4317	29.7626	32.1828	29.2346	30.8603	30.5958	29.9061	31.409	34.9872	28.6118	33.4094	32.1813	31.4461	32.1834	34.4977	32.042	34.4723	27.9698	29.9566	31.9698	26.7354	29.4399	30.2473
Ltv1	46.6301	44.4348	46.1831	30.7673	31.712	31.0113	32.4016	36.2026	35.0651	37.6346	30.8895	35.0104	39.7077	36.3321	36.4514	34.0602	35.983	31.0427	32.7946	34.3183	42.1688	39.1417	37.319	42.0957	40.7773	42.2398
Plagl1	45.7357	47.2949	50.5701	104.856	100.656	102.584	101.967	98.624	104.894	74.0305	85.2971	78.6832	79.9276	76.4371	79.7473	73.7891	74.0562	87.92	77.9451	79.7812	68.337	67.4964	69.208	68.238	66.8606	69.5221
Cd164	405.427	410.781	402.886	379.591	388.12	386.805	391.225	375.299	388.864	353.518	357.987	357.013	350.196	360.247	348.378	372.016	371.326	374.678	367.433	364.72	360.197	344.396	353.148	340.509	346.658	346.938
Utrn	356.901	358.932	359.654	350.271	374.754	367.361	385.677	347.701	362.254	355.523	338.33	340.932	345.431	343.804	353.53	357.608	363.817	363.386	344.832	366.007	342.333	342.617	345.004	329.984	326.683	334.726
Smpd2	22.3131	25.076	22.8124	27.5331	29.0062	25.006	29.6524	29.9782	25.8193	21.8847	22.766	22.4293	25.003	23.5227	24.1551	25.2735	25.1333	27.6909	27.2344	25.2522	24.4668	23.485	24.3363	27.0318	23.4902	22.5765
Mical1	68.6724	65.6616	68.5967	109.622	102.063	101.845	99.2176	104.809	99.5396	86.1231	87.9046	85.4378	89.9186	83.8433	85.7823	98.4485	87.7427	100.347	98.0749	96.1885	74.0486	68.7268	66.8879	71.1145	69.1995	70.8666
Zbtb24	25.6515	24.6847	27.4838	25.0671	25.5361	27.8499	25.9864	26.7342	26.7563	23.6119	24.215	21.3516	21.8725	24.7661	25.721	23.4846	23.4242	25.4742	23.173	23.662	25.1673	25.3894	24.4927	22.8079	23.9558	23.8172
Grm1	0.928826	0.567256	0.568526	0.71215	1.44764	0.622472	0.771499	0.766421	0.664649	1.21995	0.56023	0.528745	0.993575	0.48221	0.927246	0.730751	0.607035	0.892718	0.780223	0.902784	0.663324	1.1571	0.899621	0.923413	1.0341	1.13461
Wasf1	24.4794	24.2835	26.0029	25.4905	25.7051	26.0889	26.1667	26.5456	25.9669	25.9549	26.5268	24.8528	23.5684	25.0132	25.4188	28.9582	27.2236	27.8456	27.5433	27.4192	23.2516	24.8067	23.7933	25.3221	25.9307	24.033
Rab32	84.3782	90.1149	83.9911	55.662	57.7418	57.1002	54.8863	55.4711	56.655	81.9939	74.2651	75.2801	75.1627	74.0616	76.9368	68.8761	76.047	66.778	66.3614	66.16	98.1508	98.6676	97.839	99.4864	105.655	98.9891
Gtf3c6	48.9047	46.9254	46.1033	37.6612	40.0459	39.0349	41.5329	37.9876	37.6716	37.6346	37.5588	38.6713	39.0416	39.4064	38.7843	42.2327	40.7608	36.5603	42.2674	39.6252	42.6144	40.9209	38.2075	41.3564	40.2689	39.8309
Slc16a10	34.3843	36.4209	37.9439	24.5326	24.8416	26.0463	24.7385	26.1489	24.6029	20.5486	23.4033	20.7355	20.6896	22.0021	22.1768	21.8554	21.6996	24.4983	22.9225	24.5684	30.1839	32.0376	31.5395	31.1906	32.1435	32.4663
Rev3l	147.039	145.361	145.329	124.814	130.907	147.082	146.642	130.577	135.441	130.6	131.681	125.553	121.48	127.162	123.643	132.792	133.132	139.589	129.685	134.045	142.791	139.69	140.489	139.688	136.924	142.013
Traf3ip2	44.6804	44.7745	42.9527	29.7034	30.8462	30.273	28.7196	28.7424	26.8521	33.6234	33.8982	32.3808	35.0452	32.0934	29.6958	35.3829	34.042	31.3521	34.3906	33.9203	40.508	39.2942	38.5531	40.3398	37.8792	40.3351
Fyn	86.3279	85.6432	83.0738	72.684	67.158	69.7017	71.2835	69.8423	68.0647	76.272	72.5602	68.8349	70.3978	71.8723	71.6392	70.6713	72.165	67.3452	71.1493	65.8946	71.294	74.3184	70.294	68.9427	70.979	67.5613
Tube1	21.9467	23.9131	23.2619	18.7847	18.4118	20.5373	18.6679	21.2488	22.4889	17.2323	19.1653	17.5518	17.6852	21.0295	21.3086	19.4769	21.3089	20.0761	19.7827	20.7141	21.5682	22.0708	24.6866	23.2082	21.4532	24.8176
Lama4	49.2297	52.0199	52.7636	46.2148	47.081	47.0093	47.3259	46.0428	43.9666	17.1656	20.2587	17.8404	16.2929	18.8647	19.1005	27.9189	28.5674	32.8991	27.2344	29.7631	76.5196	75.1318	78.6365	71.669	69.7588	73.8357
Prep	111.226	116.657	110.39	104.812	104.809	101.869	97.1295	100.695	100.805	119.955	114.722	112.752	115.081	117.096	116.189	115.963	123.415	102.487	114.929	108.536	103.39	110.588	99.696	106.081	106.486	102.783
Tnfaip3	25.1293	25.4156	28.8345	27.6182	24.2981	25.1044	22.7302	25.4471	26.0652	34.3313	29.1344	32.2261	31.3562	32.7455	34.8475	26.1238	27.3232	29.0832	27.8522	28.0384	26.2492	25.925	23.7933	24.9063	26.2867	25.6576
Perp	0.162474	0.566049	0.358936	3.74485	2.7058	2.55967	3.09288	2.60879	2.06555	1.17977	1.95566	1.34061	1.69078	1.30423	0.923436	1.65341	1.54284	1.34072	1.33855	1.54786	0.972191	1.72834	0.839184	0.970374	1.06774	0.56021
Arfgef3	0.324948	0.452839	0.319054	0.765991	0.27058	0.492244	0.392746	0.320377	0.344258	0.471907	0.601743	0.412494	0.307414	0.139739	0.291611	0.377921	0.348383	0.567226	0.308897	0.265348	0.486096	0.305	0.345546	0.739332	0.55929	0.504189
Hebp2	7.7446	9.05678	6.89955	8.46846	9.25385	8.76193	7.75674	9.10787	8.40972	7.60951	9.07629	7.78582	8.45389	9.26934	9.76898	8.78667	9.10772	9.38501	8.39171	8.80069	9.43836	9.25168	10.6132	10.9976	10.2706	9.74765
Reps1	61.0922	59.4228	59.5666	48.401	50.0286	49.4934	49.8024	50.0467	52.1615	57.422	52.7658	54.7176	56.8346	58.1805	57.7504	53.8325	57.0595	55.5555	55.3019	54.1949	48.726	47.4991	43.3551	50.4933	48.8341	46.9759
Asf1a	29.5161	29.0949	28.4756	28.1715	26.3004	28.3532	28.916	26.6371	28.8685	27.4296	26.226	25.884	26.079	29.1588	26.9254	29.2889	32.8973	29.1864	30.066	29.8516	28.072	28.4159	25.7679	25.5994	31.0152	27.7864
Gopc	106.908	99.0585	104.65	71.1946	69.9179	74.1811	67.847	70.5746	75.5891	78.3367	76.4715	79.4566	78.9029	74.6671	76.8882	74.2143	76.694	77.2459	77.6362	77.5699	89.5631	90.026	87.4726	86.1322	85.9273	85.9922
Qrsl1	15.3809	17.0381	16.87	14.0857	14.9901	14.3243	13.697	14.9662	14.3113	15.101	13.1381	13.767	17.6251	14.1602	16.0386	12.7548	14.3832	12.8915	13.5915	13.7981	17.6615	16.1142	16.1913	17.4667	16.2703	17.8707
Rtn4ip1	11.8606	13.4154	13.2009	10.5962	8.87503	8.71271	10.8496	10.2521	11.3605	8.55332	10.5977	11.653	10.0422	10.6202	9.18576	9.02287	10.2524	8.66309	10.8317	11.2773	13.3066	12.9625	14.118	14.3246	14.6941	13.1089
Nmbr	0.866529	0.339629	0.478581	0.34044	0.595277	0.738365	0.638213	0.549219	0.639336	0.471907	0.401162	0.773426	0.409885	0.558955	0.631824	0.614122	0.846073	0.670358	0.72076	0.57492	0.40508	0.305	0.543001	0.369666	0.762669	0.840315
Crybg1	22.5839	23.5476	24.2481	26.4267	28.3568	26.2366	28.1796	26.6829	24.7374	31.6178	31.2906	31.3495	27.616	28.7396	32.8549	29.1944	32.2503	33.982	30.7868	30.8688	28.5581	29.0767	26.459	27.6788	28.9306	30.1393
Vta1	64.5022	64.1333	58.4268	48.683	48.1633	47.5507	49.1915	54.1896	47.8026	50.6711	49.6438	47.643	50.5696	48.9552	50.789	53.6176	53.203	47.0282	51.8948	50.2391	47.5969	50.0709	46.9943	50.5981	50.0819	47.1697
Smpdl3a	1.6789	1.64154	1.15657	4.68106	4.27517	4.18407	3.97656	3.93607	4.22945	3.36234	3.00872	2.21715	3.53526	2.65504	2.72171	2.31477	2.58799	2.93926	2.83156	2.8746	3.64572	3.71084	3.60355	3.51183	2.64392	2.96911
Reep3	244.348	246.214	244.95	225.43	237.019	232.243	240.257	226.235	236.346	208.055	208.485	207.46	202.593	198.049	208.544	212.672	211.022	216.33	214.133	205.531	202.657	203.666	194.631	193.235	199.539	198.908
Fabp7	0.27079	0.735863	0.478581	0.723436	0.541161	0.836814	0.58912	0.732291	0.491797	0.76685	0.551598	0.412494	0.461121	1.11791	0.243009	0.519642	0.796304	1.03132	0.514829	0.707593	1.25575	0.965835	1.13537	0.970374	0.915202	0.952357
Pkib	1.89193	1.31807	1.83636	1.49093	1.3719	1.45076	1.7991	1.39669	1.80268	1.20817	1.61018	1.67817	1.55138	1.6999	1.58049	1.58119	1.35579	1.54279	1.26678	1.60531	1.45108	1.45003	1.91872	1.77267	1.76677	1.95529
Serinc1	480.537	475.722	470.461	395.13	414.405	423.723	421.387	403.524	430.13	400.568	407.15	410.822	404.809	408.79	399.128	417.48	436.822	415.313	417.269	422.844	419.636	412.458	405.568	396.636	404.939	411.886
Hsf2	50.9135	42.983	44.0301	41.578	44.8798	44.6981	44.3544	45.7845	46.86	39.2219	40.1942	42.5827	41.304	42.0072	41.4831	39.8632	41.1434	39.9236	44.5454	42.0197	42.7465	41.3004	44.8132	39.8297	46.4072	46.7027
Rspo3	30.2202	30.5666	31.5465	28.7672	30.0344	31.3067	27.345	29.3832	27.2455	25.0701	25.5239	25.1621	22.4412	24.7338	22.5027	23.5256	22.844	24.3907	22.498	26.1367	46.7057	45.9026	45.464	45.1455	44.0823	47.1137
Echdc1	76.0379	77.4921	76.8123	74.0032	79.2259	84.6659	75.9473	80.369	85.0808	81.2271	85.6481	83.5816	81.4647	87.756	84.9561	78.8438	83.811	86.8371	81.137	86.636	71.9827	68.3201	69.2574	67.8799	70.8773	68.5697
Ptprk	213.733	213.805	204.719	151.219	150.217	148.305	148.248	141.297	146.581	150.927	142.938	144.958	151.433	151.973	154.517	139.347	145.435	133.507	136.712	137.053	228.742	232.052	206.861	218.103	219.743	211.289
Dcbld1	19.2274	20.701	19.2318	15.5651	16.0457	14.8038	13.5731	14.142	15.5571	13.9567	15.296	13.4993	14.1996	15.4103	13.5381	13.7115	14.4313	13.2627	14.423	14.0926	16.0544	15.8652	15.8481	15.3453	16.016	16.2832
Ccdc59	47.1717	49.5293	47.4194	42.1295	42.9682	43.662	45.0677	43.5256	44.606	42.9436	43.3255	44.3946	44.8312	43.6451	44.3249	43.2247	44.3442	41.4075	45.0475	46.2147	43.9917	42.4967	43.5882	43.2972	43.4721	40.6152
Lama2	9.85676	10.5285	10.9276	55.7897	54.7654	57.5433	55.7209	51.8554	54.2944	34.6262	38.3611	35.062	36.3773	35.0744	35.6252	32.5957	31.6033	35.7352	29.9115	32.3724	23.6162	25.315	22.9048	20.4703	23.0326	23.4168
Ppp1r12a	235.588	222.74	223.059	199.498	196.117	204.38	215.274	202.936	215.456	191.83	186.941	188.613	191.109	188.647	188.916	188.488	189.62	182.389	194.399	189.989	189.982	193.98	191.778	193.104	192.599	195.345
P4ha1	254.164	250.194	252.292	284.353	290.549	280.923	272.321	272.687	273.488	266.451	252.582	252.498	253.36	258.191	253.07	304.085	301.451	284.954	280.633	273.573	229.721	236.375	238.871	224.11	218.53	232.935
2022-09-10	75.713	76.0769	71.7473	66.2582	71.2708	68.5203	65.6377	68.4235	73.4744	74.1485	68.6489	69.8146	74.2405	70.9873	67.8968	70.1044	76.047	64.5091	68.5752	70.7151	60.1138	64.7618	56.867	59.9783	59.9966	57.4776
Lims1	332.476	317.044	334.568	264.437	277.507	275.361	270.161	266.737	284.062	276.42	270.784	272.452	275.494	274.68	268.477	269.978	284.38	256.489	272.087	277.73	264.477	273.128	253.779	261.308	280.916	266.996
Zwint	306.589	308.61	296.003	211.073	213.217	211.615	214.145	213.188	213.194	239.434	227.559	252.292	249.364	239.606	246.314	263.317	258.848	243.804	253.09	252.08	250.501	252.998	256.988	257.657	255.748	257.529
Ube2d1	36.071	32.8318	33.0626	35.8743	33.7178	38.839	37.0666	36.2957	35.2146	32.3857	35.0091	35.1657	32.8428	34.8427	31.2967	31.3194	31.8052	35.5859	32.9422	31.6189	31.84	30.3479	32.1367	30.3601	29.031	31.0406
Dcn	2.65382	1.41514	1.91434	2.8512	4.16694	4.08563	4.17334	2.97496	3.93442	0.589884	1.20349	0.670303	0.717299	0.931617	0.923436	1.13376	1.29402	1.34074	1.02979	1.68063	0.486104	0.559167	0.691093	0.600707	0.610135	0.952357
Slc17a8	1.66856	0.80761	1.44195	2.27632	1.70673	1.93407	1.98815	2.15923	2.12946	1.13204	1.11365	1.13923	0.720913	1.12298	1.27133	1.75837	1.81092	1.62434	2.11104	1.24119	2.44924	2.52758	2.6067	2.92558	3.06073	2.9912
Cdk1	216.091	216.004	197.415	145.581	141.405	149.445	139.179	145.909	144.293	188.35	174.606	187.014	181.579	188.089	185.173	191.134	204.75	178.109	192.289	185.389	198.206	200.233	191.235	198.973	195.65	193.104
Atp2b1	285.792	272.174	275.503	229.67	244.442	249.124	250.229	228.841	249.439	230.173	228.261	226.201	228.511	230.29	228.818	226.517	235.407	230.964	228.687	234.576	218.095	221.939	220.508	209.612	205.412	214.392
Rhobtb1	12.348	11.887	11.5258	9.277	9.14561	9.30678	9.03317	10.8471	10.3769	7.43254	8.07339	6.75741	7.33057	7.313	7.7277	7.42018	8.0164	8.66309	9.73026	7.5624	8.5913	8.69618	10.1689	8.46114	8.64358	8.7953
Arid5b	238.891	219.685	227.167	172.476	182.858	184.053	184.198	186.597	189.391	163.399	156.202	158.759	168.719	158.65	160.922	168.744	165.283	168.88	172.571	176.679	202.419	200.436	194.246	201.514	198.395	211.143
Actr6	14.4602	15.2833	14.6765	11.9154	11.5808	13.2906	12.5679	12.3574	14.4096	14.6881	12.1853	14.7982	13.27	15.0452	13.5599	14.361	13.9851	12.8399	13.1281	14.1961	14.0158	14.8942	13.032	13.6314	13.423	13.9492
Uhrf1bp1l	165.236	162.003	152.987	124.048	126.361	141.126	132.896	127.007	132.343	131.072	127.319	124.831	128.909	121.759	121.553	133.548	136.516	134.845	125.979	132.585	160.25	161.091	158.408	156.738	155.127	146.159
Poc1b	35.6902	34.8791	35.3751	30.3843	29.1685	32.9311	29.996	30.2985	30.2947	33.3285	28.3822	32.1745	28.9994	32.8852	32.9035	32.3595	34.1415	32.6413	33.0005	30.8245	29.9354	31.5675	27.545	28.7877	27.812	28.0105
Dusp6	29.7869	28.8685	30.7489	8.8089	9.63266	7.97434	19.5882	21.0991	21.3931	13.5084	10.0792	11.9623	12.8602	12.0641	15.261	12.5186	11.4469	9.02405	23.9395	22.9968	16.2842	15.3009	16.8824	22.0413	20.0836	20.1676
Tmpo	555.749	532.604	519.529	447.873	443.728	462.638	458.468	459.895	473.626	510.899	501.006	514.438	520.922	524.548	512.441	503.957	545.974	488.128	510.512	512.744	449.241	452.038	450.045	443.491	469.97	456.137
Kitl	51.3418	53.5482	49.6927	16.9369	15.1525	17.2285	15.0716	17.1173	16.8194	30.674	30.1874	35.9385	32.2272	34.0497	36.8888	27.5882	32.4991	24.1844	30.1175	31.2668	45.2474	45.3434	44.9704	45.0531	43.523	45.0409
Psen1	101.492	103.021	102.616	78.4715	80.5247	75.6086	78.3038	78.8129	77.6547	86.595	89.3589	89.1502	85	85.4736	85.4907	77.8518	83.0147	80.2367	79.1292	80.1792	81.8261	89.0601	83.326	85.8088	84.3512	86.6645
Sgk1	111.999	106.644	93.8817	28.214	28.5733	26.1381	50.8607	54.1438	49.4747	49.9042	38.2107	40.8369	66.9138	60.6932	62.259	38.8787	39.6161	30.2692	69.8623	70.4498	83.892	81.9943	77.8466	125.964	112.163	119.437
Cep290	110.433	99.8332	105.459	72.8333	80.1868	94.2362	93.313	88.7448	95.7627	87.2861	87.6752	89.2399	85.3996	92.0803	89.6178	81.2181	90.6826	89.9066	91.3655	100.668	95.8035	89.0287	91.1673	93.8711	93.8558	99.2303
Ikbip	172.903	170.35	171.7	193.979	189.293	197.973	192.302	186.061	207.157	186.412	177.712	185.728	180.548	180.018	179.784	206.159	207.83	190.265	198.903	194.516	147.877	149.153	140.217	147.857	147.886	148.202
Hbs1l	112.905	112.757	105.641	95.042	91.4481	94.1632	95.6273	95.3255	90.1463	107.223	99.5743	102.556	101.447	99.6754	106.374	105.672	103.963	99.8833	106.055	103.883	102.28	100.955	104.993	103.487	105.702	105.091
Epb41l2	355.363	368.226	354.878	335.56	337.633	341.578	345.672	330.443	341.907	350.019	328.521	336.651	340.81	336.731	335.964	356.157	361.874	350.182	345.913	341.327	326.731	325.497	315.423	314.671	318.955	318.414
Apaf1	114.111	116.573	115.977	112.889	112.129	117.312	115.361	108.59	116.873	105.099	105.406	102.196	103.699	104.76	103.152	106.227	107.972	106.195	103.773	107.313	107.897	108.912	105.872	100.531	100.927	102.734
Med23	95.4571	97.2381	97.0363	82.7671	85.5039	81.9154	85.222	83.7204	81.9904	83.9523	78.621	79.2901	84.877	82.7745	80.0568	83.2502	85.4381	85.0528	86.7002	81.6973	92.1643	91.5383	93.088	94.171	90.7195	93.48
Ahi1	40.6727	43.8688	44.9069	34.9377	35.2296	39.5271	37.1145	36.3857	38.6552	34.8032	38.0603	35.6807	34.1742	37.5897	36.5972	34.2491	35.0871	38.7776	36.6558	36.043	35.809	35.5834	37.9114	36.8742	39.3029	39.5508
Nedd1	68.6724	68.4352	73.1428	62.5985	64.9393	61.9733	61.0719	63.8466	63.8332	64.2384	64.2361	69.7626	63.9931	66.4223	68.4312	63.7742	64.3509	65.4888	66.2067	69.1671	64.0834	67.4049	63.6297	59.9321	68.6401	66.8331
Enpp3	15.3395	16.3354	15.5839	16.6071	17.6488	16.7481	17.1876	15.3794	16.5845	7.9679	8.05166	8.45644	8.8688	7.08639	7.63184	10.4046	10.7605	11.5549	10.0478	12.2977	8.19012	8.97266	9.37943	8.80079	9.25818	9.27148
Mtfr2	20.8551	20.4399	22.7641	14.1623	14.0782	13.4543	14.5598	15.7804	14.3877	18.0323	16.5042	19.2696	17.6208	17.2664	19.3308	18.8215	18.209	17.6918	17.9784	17.6149	20.6137	19.2466	20.0167	19.2632	21.7788	21.7903
Ccn2	80.533	79.4166	69.2348	22.6819	23.1617	22.1017	34.709	34.0515	31.3274	26.3088	20.2085	22.5325	33.6618	25.5256	28.0433	18.2819	18.5141	15.7276	23.7336	24.3678	30.1784	27.9075	25.5704	37.1514	32.2863	36.1335
Stx7	72.6341	71.7304	72.285	66.1079	65.2785	67.4804	63.2914	67.8587	65.0726	65.1862	66.1365	62.8022	65.287	65.4918	63.5858	63.1867	65.7343	61.9062	63.9549	66.4196	66.0913	66.7091	68.3246	67.9483	62.9526	65.3854
Pex7	23.9739	20.2096	21.2224	17.2374	16.4516	15.9517	15.0236	16.7844	18.1986	16.638	17.3675	16.8111	17.6781	17.3299	15.8962	14.8821	18.6651	19.4047	15.3786	16.763	18.634	20.0409	18.4271	18.8543	21.274	21.8677
Ifngr1	60.498	63.0096	62.2046	48.7045	49.2718	49.257	46.8857	48.4294	45.5733	54.3721	57.4074	58.7157	56.4552	58.0634	56.8486	50.1667	52.4479	51.0207	48.3691	49.7843	59.1177	61.5401	59.1481	59.1822	60.658	65.3917
Cfap54	0.596205	0.509545	0.757865	1.02281	1.46126	0.594374	1.08474	1.00759	0.934753	0.884942	0.652128	0.773725	0.973632	0.69916	0.58818	1.55971	1.44406	0.67047	1.65865	1.28994	0.891259	0.768414	1.18536	0.662135	0.712803	0.673735
Cdk17	40.781	38.8867	38.2466	31.5758	34.3074	33.9648	34.709	32.8135	34.6717	31.5588	30.4883	30.626	30.3099	30.9721	29.8395	33.3516	31.5006	28.9801	32.8461	32.9451	31.1911	32.4825	31.442	29.7557	32.0829	31.5396
Hal	1.08688	0.794117	0.95042	1.19588	1.42153	1.32947	1.52799	1.60532	1.46703	0.888213	1.30427	1.28949	0.786507	0.795813	1.02489	1.18338	1.04031	1.2985	1.34338	1.78041	0.699032	1.02555	1.39119	1.39382	1.33204	0.962036
Snrpf	43.1431	41.6879	40.9576	40.1778	37.8899	35.9172	31.2534	38.5891	34.2662	43.2425	41.3691	40.7238	44.8269	40.4361	43.6807	47.6568	47.61	40.2591	44.4005	39.2448	38.7047	37.7258	38.3717	39.432	39.1188	36.9986
Ntn4	0.336844	0.740621	1.1275	0.767976	0.811741	0.954561	0.790847	0.782633	0.942857	0.895659	1.15976	0.876549	1.07971	0.843262	0.638004	1.04552	0.646997	0.821519	0.727454	0.840267	0.987397	1.0732	0.696059	0.920402	0.968431	0.904941
Usp44	0.867063	0.736113	0.518636	0.554842	0.378899	0.246226	0.498232	0.549601	0.689099	0.354118	0.451512	0.567272	0.461297	0.512541	0.680708	0.519921	0.54808	0.567694	0.566791	0.53096	0.688789	0.711935	0.790116	0.970911	1.0689	0.896974
Fgd6	53.2374	55.1331	52.2452	47.4489	49.5703	48.3875	45.3131	47.8278	47.9993	42.9436	46.0333	43.6212	42.6793	45.2754	42.7696	40.2014	44.593	45.2749	46.0772	45.3744	42.4929	43.7167	42.5516	42.9737	43.6247	45.489
Ndufa12	43.5891	40.5038	38.5534	38.06	36.7698	29.3953	31.8508	33.8714	28.0353	35.1627	28.608	34.6778	34.9238	31.8167	32.2437	37.6153	36.5233	31.8604	34.6373	31.3596	33.4077	33.2349	33.048	34.2845	30.7351	34.297
Tmcc3	25.9959	23.6042	24.7666	22.384	20.997	19.6897	21.3065	23.0672	24.3439	22.1207	22.4149	20.7794	22.2363	22.8706	22.9887	19.6991	21.3011	20.7295	20.1813	19.5473	17.3779	16.7242	14.3649	16.2653	16.9312	15.1257
Cep83	47.8839	47.048	45.3943	40.7724	38.2672	41.5031	43.4237	43.8105	47.6582	41.9413	41.3427	41.611	41.7844	40.0636	40.832	40.3893	43.0134	38.3227	42.1375	41.9683	36.3772	40.1096	38.3528	35.906	34.9852	41.1908
Socs2	3.46454	3.55227	3.26116	3.95106	3.65152	4.58445	5.70108	4.19033	4.02232	3.99248	3.04144	3.1822	3.38051	3.33439	2.6731	3.30455	4.12083	3.12824	3.6762	3.22839	5.19663	5.98473	5.07696	5.70308	4.46401	4.9355
Nudt4	212.733	207.061	201.443	227.031	235.026	231.699	238.299	224.356	233.603	199.853	194.764	195.006	198.641	195.401	193.144	215.132	224.259	207.45	208.917	210.067	179.936	172.884	162.111	173.651	170.075	168.847
Nuak1	72.1489	73.0323	71.7473	69.2172	67.2662	65.7637	69.467	68.5403	73.7981	59.2834	53.8325	53.9086	59.3095	55.4763	55.7463	54.9403	51.3118	54.4784	57.633	56.2094	61.5726	62.2201	61.5072	67.6027	68.3709	68.0655
Tcp11l2	31.4666	32.2134	31.8569	27.1611	27.2966	25.8116	25.7703	26.2488	26.8893	20.7162	21.9354	22.8948	23.494	21.1042	20.3202	28.5637	28.539	28.8486	27.5556	26.5954	29.0482	29.5221	28.4311	26.7865	26.5471	31.4434
Cry1	16.5182	16.0758	16.6706	12.724	12.4467	12.4538	13.8934	12.2659	12.0982	14.5112	14.3917	13.2514	16.1392	14.7657	14.6778	12.9438	14.6819	12.2211	11.8411	13.0905	16.0817	17.1309	16.6356	15.9881	17.7448	17.0304
Btbd11	9.20687	11.0952	11.2043	8.42922	8.7668	8.17124	8.68952	7.09407	8.40972	7.07952	8.06831	8.04363	8.24806	8.43172	7.33888	8.64495	8.46073	9.13019	7.56798	10.4812	10.9752	11.9946	11.651	12.1558	11.7479	13.0555
Timp3	391.729	376.967	374.381	240.93	243.62	244.909	252.35	244.338	251.629	232.046	235.1	228.655	232.277	228.161	228.022	234.381	236.432	229.846	230.358	222.777	310.76	309.063	297.07	299.221	299.363	290.431
Hsp90b1	1932.27	1898.98	1889.25	1436.11	1479.86	1596.39	1533.82	1477.26	1577.41	1779.97	1737.23	1860.92	1719.62	1793.13	1796.37	2002.66	2071.48	1928.88	1946.53	2001.87	1710.81	1717.3	1720.03	1623.53	1672.43	1713.76
Igf1	3.4072	3.5602	3.37141	22.0398	22.9007	20.6258	25.8203	21.4689	22.6778	14.8051	13.1878	13.3583	12.0841	13.1327	14.6285	12.1907	12.2349	11.9088	11.9532	11.6297	5.58869	7.25444	6.46352	6.64552	7.05972	5.29875
Washc3	34.6464	32.9395	35.6164	34.421	41.3842	38.9981	38.3634	35.398	36.7402	31.5546	34.2851	31.5313	32.9603	32.8867	34.4701	33.1594	36.8432	37.7482	35.9628	35.9086	37.4926	35.2268	37.4289	37.6929	38.2359	38.2832
Dram1	46.6842	46.3028	46.1033	31.0652	27.7615	29.9284	28.5232	28.9255	32.1635	34.0953	31.4912	33.0511	32.176	32.2797	32.5633	29.6196	29.8614	31.249	29.6541	29.6747	52.2958	46.2076	45.8589	43.5282	45.5059	43.4723
Sirt1	59.3447	60.977	59.8643	53.1536	54.0811	56.0033	56.428	56.4174	60.9444	51.5878	51.9037	53.7747	52.1926	52.4342	52.0117	55.9413	52.8353	52.6335	57.6509	61.1258	52.7589	54.4736	52.8446	51.7649	51.1402	54.7498
Herc4	83.0686	81.4335	80.6876	74.9044	76.4228	78.9811	77.8035	74.2674	78.9524	75.8988	73.4088	72.7995	75.0531	76.7661	76.632	78.1894	79.1891	79.5949	81.3098	76.6857	75.1129	73.9638	74.5626	71.3372	73.4334	72.1709
Hnrnph3	44.1388	45.5669	44.189	42.8104	41.7776	43.3666	41.2875	40.5072	41.5076	41.056	37.3081	38.465	38.9903	38.009	39.4647	40.8155	43.3488	43.7795	43.1941	42.4556	46.3006	44.0726	45.9672	43.2972	47.7516	48.066
Rufy2	61.7626	62.865	58.5855	58.053	59.3317	61.5118	64.7077	59.461	65.0002	51.4946	51.8874	48.4598	52.2192	50.8218	53.4363	51.5674	56.1122	54.8937	58.7116	58.8821	50.1107	52.6594	51.2881	52.4159	55.4045	56.515
Pbld2	0.541581	1.16227	1.02014	1.53198	1.15251	2.29919	2.09297	1.74476	2.09347	1.03927	1.38976	1.58529	1.58831	1.72344	1.31225	1.85852	1.68942	1.52207	1.59597	1.81321	1.64463	1.0917	1.86149	1.24762	1.42365	1.55299
Ccar1	207.925	207.306	192.56	156.533	158.845	168.918	175.11	163.31	177.742	189.207	171.872	184.969	184.315	186.167	183.289	183.853	197.372	168.16	198.244	188.126	186.773	188.684	177.52	184.442	193.043	183.283
Ddx21	234.234	231.967	211.374	106.983	109.531	107.801	119.297	113.505	115.671	169.12	142.011	150.612	167.387	158.883	159.754	149.657	158.066	118.189	142.041	135.637	196.707	192.709	170.305	180.628	181.617	178.539
Ddx50	171.597	164.606	164.164	150.419	157.56	164.987	167.693	164.236	170.683	151.895	160.312	160.666	165.014	164.673	167.656	165.93	162.077	165.058	173.792	175.125	159.538	157.19	149.286	158.104	161.761	163.041
Srgn	0.541616	0.342452	0.242902	0.34044	0.276374	0.394123	0.540194	0.228895	0.147657	0.120167	0.250726	0.103124	0.35865	0.0465978	0.534679	0.14172	0.099538	0.206264	0.412031	0.176922	0.664578	0.508334	0.764321	0.619222	0.814492	0.336224
Vps26a	237.916	246.571	240.886	205.115	211.486	213.289	213.899	204.492	215.604	175.963	182.679	184.436	187.727	186.831	184.055	187.024	188.027	187.7	191.362	188.927	190.914	185.288	183.88	177.393	182.278	185.598
Supv3l1	38.4651	36.1705	35.3778	29.5763	29.401	29.0002	29.0442	29.3016	28.0423	32.9279	33.3905	31.262	32.8823	33.3011	33.9258	30.4805	35.0871	28.704	31.9973	33.1727	33.3785	33.7213	35.5342	34.5251	34.0659	34.5242
Hkdc1	0.216632	0.11321	0.199409	0.680881	0.703509	0.639916	0.540026	0.594987	0.442617	0.235954	0.351017	0.154685	0.409885	0.232898	0.340213	0.519642	0.348383	0.876622	0.566312	0.398021	0.162032	0.305	0.148091	0.27725	0.355912	0.504189
Fam241b	2.81622	3.39629	3.58936	3.91506	3.51754	2.31354	3.28925	3.24954	3.68847	2.59549	3.40988	3.66088	2.51055	2.32898	2.96471	3.11785	2.38891	3.09396	2.67711	2.96305	4.13181	4.32084	4.78829	4.75945	3.81334	3.97749
Aifm2	39.1021	42.9065	42.3146	30.6396	30.6297	29.1408	29.3087	30.5732	25.5242	23.9493	24.7718	24.5434	25.5154	26.038	26.245	26.5962	24.7849	28.6191	27.183	28.4806	36.2951	37.1084	36.4798	36.0887	35.0828	34.789
H2afy2	18.3054	18.4532	17.1891	31.9589	28.3568	27.5656	29.6524	26.7286	32.3602	22.4156	24.6715	22.7387	25.4637	23.8488	22.1138	24.9426	27.9204	28.155	26.6166	29.0556	23.6567	21.655	21.9657	22.411	24.7613	23.1367
Tysnd1	14.8393	18.2268	16.7504	17.6178	15.4772	13.6351	12.5188	12.2659	13.5736	14.6291	13.5392	14.6435	14.3972	14.067	13.5599	15.9199	14.1344	16.2949	15.4449	13.8865	14.2588	14.1317	14.7598	15.2487	14.8975	12.9408
Sar1a	309.838	306.742	300.629	296.438	303.212	301.105	294.118	291.864	296.012	300.723	298.916	285.652	300.907	298.11	302.741	320.524	311.454	312.129	308.382	305.415	274.887	274.755	266.021	266.76	255.138	267.276
Ppa1	78.5604	80.1525	76.2141	52.3853	56.0642	54.196	51.4007	55.1049	54.196	68.5573	64.4868	69.6083	73.7281	70.2886	69.0633	73.3167	70.0747	61.8276	68.6267	65.9831	74.0486	74.4709	72.8115	68.4807	71.64	69.9702
Npffr1	0.891975	0.58106	0.491169	0.479591	0.498494	0.353264	0.858959	0.47	0.806972	0.423017	0.412292	0.635389	0.685679	0.477165	0.698803	0.388781	0.665124	0.526041	0.688532	0.362108	0.249213	0.521286	0.304408	0.521759	0.941013	0.690932
Eif4ebp2	281.676	286.251	293.889	269.757	260.515	258.034	242.766	256.622	248.554	257.543	268.678	248.218	245.573	250.691	247.724	265.631	260.093	270.515	253.244	253.407	256.132	259.708	261.727	248	247.511	247.165
Pald1	38.5064	40.0196	39.5229	43.6189	41.6694	41.9884	39.5692	39.5895	37.6716	32.9156	34.3997	33.6183	36.5823	34.236	34.1671	37.1308	34.3406	37.0244	35.2658	34.0972	36.3357	34.6684	35.2951	35.5342	35.6929	37.5901
Sgpl1	283.561	279.624	285.411	265.754	263.131	259.48	260.249	252.112	250.486	211.812	221.44	206.426	217.861	204.24	212.579	221.106	209.965	228.1	211.648	211.928	240.394	239.905	241.323	241.877	231.607	235.948
Unc5b	226.404	235.052	215.808	85.2016	83.1368	79.1345	78.0483	87.3552	79.4273	144.938	127.009	133.543	150.427	134.663	141.97	127.428	130.427	103.438	124.767	112.73	170.159	167.838	154.918	174.058	170.285	151.668
Slc29a3	53.9614	56.7911	56.6	64.4913	67.0251	60.8083	61.2359	59.6551	64.5652	53.2523	55.0759	52.4682	54.0433	52.6981	51.6414	53.5041	54.3763	58.9579	55.0052	59.641	57.5498	57.5047	54.2097	55.0447	54.1076	59.3266
Vsir	2.87038	4.35858	3.70901	4.89383	4.0587	5.11933	4.22202	4.0276	4.03273	2.41853	2.70784	3.5062	2.81796	2.88794	3.40213	4.06265	3.78244	2.8877	4.42753	4.68781	4.90146	4.62584	5.0351	5.26774	5.03361	4.59372
Slc16a7	0.168929	0.235256	0.295386	0.292851	0.278356	0.554525	0.359825	0.236859	0.662391	0.24652	0.258345	0.427466	0.277875	0.383832	0.263139	0.26764	0.308351	0.247703	0.518383	0.327264	0.997129	0.523259	0.886592	0.367289	0.792783	0.577416
Lrig3	55.4037	49.8123	53.4416	64.0028	62.4499	60.4967	70.5471	68.1031	64.9663	53.0896	49.7441	50.5821	56.4105	52.5418	51.9068	53.2397	50.8639	57.6508	60.9042	60.4262	51.2426	55.6117	54.7444	54.8954	57.5561	53.1079
Anapc16	65.4285	71.5721	65.1158	67.93	62.7676	62.0334	63.0791	62.5585	61.1249	63.5091	63.5904	63.5276	67.239	61.4811	61.6711	63.8936	65.1099	64.0554	62.2082	59.566	65.7691	68.5953	64.4342	68.0852	66.7067	68.185
Ddit4	36.2859	39.963	39.3633	57.7472	52.709	46.0248	69.7125	68.0116	62.2123	49.1964	42.824	43.9821	50.5184	40.9435	47.241	52.2004	52.2574	41.9747	75.6283	66.4695	43.384	46.7159	42.6009	44.4524	48.4549	47.0576
Dnajb12	93.0977	93.1716	92.1269	90.3444	86.0986	85.4042	86.1097	87.0969	86.8021	92.6119	87.4032	84.8706	84.2314	84.1228	82.526	91.2207	87.8422	87.7138	88.3961	87.5647	84.1756	79.8084	81.5489	80.6334	80.9954	81.9027
Micu1	109.309	110.954	108.877	138.091	134.749	130.592	127.299	129.224	127.031	123.876	126.065	126.584	126.706	125.576	120.824	132.416	129.915	129.503	130.097	117.774	112.491	115.341	113.537	113.257	112.468	110.137
Cand1	299.711	297.855	288.983	256.607	260.731	262.809	251.996	252.915	261.144	285.445	275.448	276.165	279.183	280.363	276.496	285.803	304.337	298.928	274.867	282.197	269.5	258.284	264.738	261.585	256.002	262.066
Tbk1	108.398	110.493	105.637	85.9995	89.9991	96.1208	97.178	96.6742	100.394	88.9584	88.4209	89.7174	91.8787	95.7818	95.1625	93.2737	90.0879	93.9017	95.1999	97.3507	104.074	99.539	105.925	102.089	104.962	113.066
Pno1	31.1409	32.8874	29.3131	22.384	22.5123	19.739	21.9938	24.7148	23.0653	30.674	27.0283	32.0198	31.2538	30.5562	28.2863	27.6827	27.3232	22.1734	26.7196	26.7559	28.8417	26.0267	25.373	24.8138	27.2527	24.5372
Plek	0.529702	0.396234	0.4387	0.25533	0.324696	0.313065	0.343653	0.457682	0.0983593	0.135988	0.401162	0.468318	0.0512357	0.403119	0.0972038	0.188961	0.366442	0.154698	0.36038	0.422658	0.567739	0.0639882	0.494426	0.1854	0.591763	0.336126
Srgap1	2.05801	1.47173	2.11374	2.51075	2.43522	1.87052	2.65104	2.0138	2.50816	2.00561	1.25363	1.18592	0.768535	0.791853	0.923436	1.08652	0.895842	0.928188	1.02966	1.63631	1.13422	1.27083	1.38218	0.924165	0.762669	1.28848
Egfr	28.6452	28.5782	27.8375	95.1925	94.3002	102.704	94.8397	91.1594	93.5888	69.3613	69.7794	67.5157	64.5863	65.9622	67.1597	86.4901	83.408	91.4552	80.6948	80.3938	43.0549	43.6659	44.9411	42.9873	44.019	40.4612
Avpr1a	5.74075	5.26425	4.8257	0.765991	0.757625	0.689141	0.540026	0.869596	0.737695	1.65168	1.5545	1.23748	1.22966	1.49055	1.45806	1.03928	1.09492	0.670358	1.13262	1.41519	2.18743	2.18584	2.22137	2.07937	1.57618	1.79267
Usp15	113.848	108.232	111.794	88.9835	91.4068	97.0287	98.6834	93.1891	94.2834	95.6825	93.7389	91.0616	90.4336	97.8227	93.8544	92.1223	98.9991	92.3071	93.3943	97.297	100.423	103.957	100.213	99.4452	102.459	101.684
Vps54	54.3747	52.9256	51.8463	49.1085	56.5513	54.7375	55.5245	53.7777	53.7534	56.216	54.0064	56.2538	54.1049	59.4822	56.7184	52.9562	53.3523	52.0817	57.4034	55.4134	50.3514	47.1734	47.5373	48.7035	48.9633	49.5786
Tbc1d15	178.613	174.173	177.155	157.326	168.193	154.515	160.83	149.982	155.605	145.171	142.513	147.57	146.022	142.673	141.091	155.373	154.732	144.385	157.126	154.698	137.079	141.978	141.18	138.163	144.297	141.229
Pcsk4	2.38295	2.66043	1.91433	2.80863	2.16464	1.72285	2.35648	2.8834	1.91801	2.18257	1.5545	1.7531	2.35684	2.65504	2.4787	2.59821	2.04053	2.21734	2.57414	2.5208	2.91657	2.84667	2.22137	3.41941	2.49138	2.24084
Rab21	206.83	201.457	201.363	170.305	169.113	163.72	163.677	155.292	170.948	161.451	154.447	161.027	157.396	156.694	158.392	153.436	163.341	156.657	152.645	153.15	163.166	161.65	157.322	150.916	168.55	163.917
2310011J03Rik	41.4309	40.0196	40.6395	37.108	34.526	32.6357	33.1871	34.0515	30.8357	34.0363	35.553	32.6386	35.8137	34.795	33.3409	37.6977	36.6797	36.8181	33.9272	34.8932	39.0902	39.955	40.577	36.0887	34.7777	37.7021
Peli1	34.3362	32.6967	36.09	35.7452	35.3896	34.6539	37.0654	38.4897	38.0651	32.2667	34.6934	32.8927	31.305	35.121	31.251	28.8559	32.6484	29.1329	31.4303	35.7243	33.8242	30.291	32.5774	34.4235	34.9277	36.0215
Apc2	23.1255	23.3778	23.6898	39.1506	38.9636	36.3276	36.8691	41.5118	36.0487	24.0083	30.2877	27.0699	28.7814	27.9834	26.731	29.903	28.6172	33.153	31.8164	35.0701	34.224	34.1092	36.0808	39.8315	35.6929	36.9178
Thap2	40.586	39.451	42.2575	44.5115	44.5547	49.5637	47.0474	45.1177	44.3429	42.6799	47.1572	45.4664	38.9977	42.001	40.7567	44.3148	46.9363	46.6989	43.5339	46.8006	40.3506	39.9952	41.612	35.9949	37.483	39.9251
Lgr5	2.39411	2.64222	3.06105	16.8051	16.5539	14.1891	16.082	14.7924	15.9741	6.53022	7.29783	5.30218	6.45037	5.78192	5.5304	10.0952	9.13243	9.75652	10.3466	8.70966	5.28238	4.50642	4.64658	4.44375	4.96178	3.47541
Slc1a4	28.8662	31.9251	28.3161	48.683	51.1938	48.043	44.9204	52.13	45.7863	52.9126	52.5021	51.0977	54.0536	56.9203	54.6285	54.7986	53.85	46.5125	52.667	50.5487	38.4421	39.2434	35.5913	39.3232	38.1843	37.8142
Rab1a	188.503	183.923	182.222	198.118	198.821	194.041	180.762	183.743	195.423	200.575	199.33	195.046	200.338	200.279	202.219	200.304	209.892	199.839	203.857	196.869	165.201	172.671	164.395	162.157	165.915	153.264
Gamt	11.8606	12.7927	13.7991	22.384	22.5664	21.2157	21.552	19.543	20.3112	18.2274	19.5567	17.8919	18.701	17.1413	16.2816	17.0065	17.4191	22.0703	18.3794	17.8225	11.5448	10.3192	10.5638	10.5817	11.9485	9.69163
Ptprr	0.36998	0.199412	0.399742	0.308709	0.271078	0.740701	0.443174	0.288131	0.318503	0.117994	0.312001	0.721984	0.307487	0.501439	0.175167	0.23623	0.377958	0.154698	0.287784	0.400451	0.284076	0.607475	0.545649	0.488932	0.521355	0.373343
Actr2	340.728	343.629	330.578	256.33	265.949	257.769	258.876	260.989	268.258	299.163	280.471	295.007	304.784	290.442	288.17	278.949	294.466	252.074	275.334	270.085	295.927	295.587	271.139	267.13	278.829	275.52
Ndufs7	36.1776	39.8514	38.8857	41.1089	41.9404	33.084	31.3706	36.1461	31.2322	34.1561	37.1599	36.1448	35.5576	34.9363	35.3336	40.2494	37.2788	35.8381	32.5382	32.9055	36.2566	38.8896	37.7154	38.4915	38.1111	35.059
Kcnmb1	0.978326	1.02205	1.42308	0.259571	0	0.202584	0.492656	0.280088	0.24071	0.420862	0.668423	0.484523	0.667754	0.233663	0.340961	0.10678	0.106127	0.155211	0.103215	0.177166	0.530119	1.37102	0.811981	0.770134	0.510198	0.977133
Pwwp3a	92.7974	93.5982	96.877	91.1246	91.4394	86.2229	90.007	96.1866	90.0093	94.6164	94.4532	89.5522	97.1084	97.1964	99.4834	102.706	96.3508	98.7907	102.49	97.6695	84.6459	84.0875	86.2549	87.3641	90.1249	84.6912
Meis1	32.2788	31.9826	32.9873	44.4294	43.0234	44.4995	43.1548	41.599	45.6756	44.5371	44.3793	43.8784	38.6321	39.8289	39.1689	45.0187	46.2385	45.1729	45.512	43.296	35.6067	37.4966	35.8359	32.5773	33.0467	34.0064
Uqcr11	56.8118	57.3407	55.3958	53.1938	55.9019	52.9654	51.8916	52.0384	49.278	49.1964	52.6525	54.8101	54.7709	50.3526	52.8788	62.2625	56.2389	54.66	53.3877	54.2193	50.8375	53.0701	53.5597	53.2319	52.1157	52.3236
Cnot2	110.049	112.078	104.849	97.8766	96.5971	104.257	106.582	102.155	104.261	99.9264	100.391	99.1016	107.287	102.801	98.6618	110.07	112.279	108.392	109.865	105.785	102.607	97.651	99.5173	100.688	104.689	104.423
Tcf3	98.676	102.172	104.809	128.006	121.274	105.882	107.023	111.125	105.048	98.8056	101.745	98.0704	103.65	94.5566	102.453	110.495	105.61	107.825	101.37	96.3212	90.8999	91.7035	89.4965	94.8194	94.5201	90.3619
Frs2	184.903	181.712	179.352	153.248	155.641	159.29	160.59	158.408	162.796	143.939	141.376	142.104	148.638	140.018	144.639	155.946	154.889	147.174	159.961	151.425	157.984	157.035	157.128	159.655	159.403	154.625
Yeats4	46.6301	42.8499	43.7104	38.0017	35.5001	35.54	35.3963	32.4954	38.5569	40.643	39.0632	38.2072	39.4515	37.6363	35.0906	33.2571	38.77	36.2509	38.4062	36.3968	35.8901	38.3284	33.0244	37.4287	35.5404	39.3267
Cobl	0.595738	0.792468	0.757754	2.34053	2.97638	2.85501	2.45466	2.8834	3.54094	2.47751	2.15625	2.68121	2.25437	2.2824	2.5273	1.70065	1.89122	2.11421	1.8019	2.07856	1.86337	1.3725	1.82646	1.06279	1.11858	1.51257
Rab36	15.6517	15.6796	13.9985	21.4052	19.3194	20.182	22.5829	22.3349	21.0489	17.1066	19.8575	14.9529	18.035	16.6755	18.9547	20.455	18.1657	21.6577	22.4465	19.105	16.0817	16.3684	17.8697	20.7013	21.2022	19.7754
Grb10	124.347	126.908	127.382	285.289	289.9	295.494	285.969	282.436	269.701	257.249	263.363	248.631	254.436	256.747	248.793	287.315	280.846	283.922	271.778	267.293	151.338	146.044	149.029	152.487	143.28	146.607
Snrpd3	128.069	134.475	122.588	95.9884	100.367	97.5981	102.547	95.5395	98.2562	112.609	103.576	114.97	111.433	106.095	115.624	116.443	122.328	105.849	111.384	104.662	111.956	118.738	109.476	113.203	118.713	110.855
Nav3	27.6748	29.2081	24.8862	8.29824	7.4139	9.15573	9.62229	10.2063	9.1966	12.8595	11.7841	10.4155	11.9379	11.7846	10.8868	11.1487	12.1436	9.38501	12.6648	11.8964	21.6718	21.1467	21.1771	20.7937	21.1513	21.8482
Mdm2	108.69	114.821	113.625	84.2297	81.1358	83.7567	90.6564	91.6518	98.1054	85.5398	85.8966	86.6021	85.6998	85.126	88.0399	82.6627	88.0735	79.3872	97.5459	99.2724	124.163	121.764	123.584	132.335	139.284	143.631
E2f7	73.1709	72.2344	75.188	62.7147	59.7928	63.786	61.7392	60.5671	61.6225	66.2283	73.3777	72.0112	67.2788	72.2878	71.9281	60.3999	64.9131	66.8655	64.6183	68.0616	65.9789	67.7825	70.038	67.1441	65.9143	62.9222
Csrp2	19.2803	19.1324	18.6647	35.5335	33.4437	30.4206	32.5489	33.2735	29.3603	24.6572	27.3793	23.8215	23.5684	21.5198	23.8149	26.0293	24.337	28.516	27.2859	25.7387	20.335	19.3675	20.8809	21.1634	20.7446	21.6241
Osbpl8	114.136	111.701	111.373	98.3581	106.09	111.367	112.157	100.841	111.986	94.4848	92.6811	99.5173	91.5777	90.4073	93.4747	92.541	100.741	97.7424	97.9438	104.801	102.089	105.83	106.033	103.671	113.642	110.541
Mknk2	193.561	191.494	214.684	230.563	219.765	205.019	201.577	203.76	202.03	171.656	201.634	182.322	177.634	181.521	183.035	208.187	189.968	214.721	195.944	197.33	190.185	195.658	194.839	193.382	194.125	197.642
Cabin1	131.495	127.133	133.973	112.74	119.43	113.439	114.216	115.423	108.464	116.127	107.689	111.262	111.761	109.913	110.312	112.581	102.63	116.201	110.15	108.261	114.413	119.504	115.471	119.207	113.6	118.786
Ap3d1	193.424	188.654	192.423	196.01	188.691	186.249	187.412	188.228	185.942	171.64	169.678	165.16	174.047	178.725	171.517	186.196	175.594	189.792	189.248	181.49	155.078	154.196	151.047	166.536	158.19	161.618
Phlda1	21.6091	19.8117	21.576	16.4688	13.8537	11.3708	25.3321	24.8979	28.8685	14.0392	13.2384	13.2514	14.2948	14.952	16.3302	12.2352	13.8855	13.8712	27.4919	26.3578	15.9601	16.8767	16.3888	21.1634	19.3209	20.2796
Sf3a2	78.0417	81.2846	84.3899	68.4711	61.1511	57.8386	56.8501	65.2195	54.8845	66.8339	61.1271	66.4115	65.4792	65.3978	63.1824	69.3958	61.2652	59.6103	62.1398	58.8187	62.8684	67.4051	63.8273	67.3717	60.2508	61.287
Mdm1	28.8121	29.6044	31.2673	27.1076	27.9239	30.0268	28.5723	27.8728	29.0652	27.7246	27.7805	27.2246	24.6956	29.3452	27.4601	25.2262	26.8255	30.3724	26.9256	27.9499	29.8544	28.975	27.6437	28.4181	31.6253	32.2121
Timm13	36.99	38.4347	41.1181	41.9167	40.2082	29.9776	29.6033	35.0127	27.6882	35.0391	34.3495	36.1963	37.8119	38.6145	35.0419	41.0045	39.417	34.4461	34.648	32.5493	33.5811	36.2951	34.5053	36.0425	32.2355	33.6686
Vps13d	96.4228	100.396	102.966	90.514	98.8139	94.6485	93.1461	92.0701	94.1786	89.4398	93.8935	87.1285	88.2999	88.6189	82.2513	82.7358	79.7857	94.1021	82.0386	83.6566	100.435	93.7807	96.9744	92.198	88.1021	95.299
Llph	35.2381	36.0577	33.8606	25.8772	26.4523	26.7468	25.0837	25.494	25.4815	32.2399	26.5286	27.0345	29.3738	26.9571	30.0704	27.2974	28.3579	24.7764	28.6995	27.9442	27.5272	33.6945	28.0174	28.8678	26.8317	25.0012
Tmbim4	34.9319	37.1894	38.7252	32.8525	33.6061	30.4206	28.0323	30.3901	28.8685	26.1909	30.6388	26.8637	26.7963	26.7367	30.8622	31.9816	29.2642	30.2692	28.7275	27.4635	34.3508	35.1767	37.2203	35.1183	33.354	31.988
Irak3	7.90707	8.54734	8.096	7.02158	6.76451	6.84218	6.97125	6.08717	5.50812	5.30896	5.51598	4.8468	5.58469	5.0306	5.1518	5.33814	4.9769	6.23949	5.45719	6.41256	8.02058	9.60751	8.68802	9.14924	9.96554	8.29111
Helb	77.7098	74.0885	77.1663	61.8306	61.8586	66.1157	68.0639	67.0551	65.8726	58.6181	61.5653	59.418	56.9912	59.2319	63.9175	54.5945	56.7796	58.8119	58.7846	61.2203	69.0542	66.7299	76.8872	66.3654	70.4734	72.5877
Prmt2	43.0556	44.1518	50.7695	51.0661	46.4316	51.1441	44.0367	46.4547	46.6715	41.2919	43.1751	45.6837	43.2941	48.0701	48.2617	46.1536	43.5478	48.7814	43.1427	48.1606	47.3538	48.2409	50.4991	48.0104	44.9466	48.7383
Dip2a	123.264	126.229	130.892	123.58	124.196	124.833	120.819	123.208	122.457	111.96	120.599	112.972	109.183	113.188	111.979	114.652	114.917	114.889	114.189	114.851	118.567	115.748	121.928	118.432	115.01	117.644
Hmg20b	46.8467	47.7745	47.22	53.8321	49.8409	44.9911	42.7603	48.2855	46.1305	41.2919	42.8742	43.3634	42.7306	43.4122	43.0127	40.9572	41.7064	43.367	41.7011	42.0134	42.3308	44.5809	40.8238	45.9772	42.6078	43.0241
4930404N11Rik	0.379106	0.509444	0.239291	0.680881	0.432928	0.639916	0.932773	0.77806	0.344258	0.589884	0.752179	0.618741	0.153707	0.838433	0.486019	0.472402	0.447921	0.464094	0.617795	0.751818	0.567112	0.610001	0.444274	0.646916	0.813513	0.504189
Fzr1	54.9704	55.6426	53.0827	47.7042	50.9773	43.662	44.2331	45.6309	44.1142	55.921	54.4577	53.2117	50.877	53.7529	52.1012	58.3416	56.9855	60.6416	54.7263	52.0081	49.5818	52.0026	50.4991	54.4796	55.0138	47.0016
Ncln	101.763	104.662	105.248	97.0681	90.3738	84.026	84.2932	89.5684	83.4087	97.213	92.6684	90.9033	91.9168	95.069	93.024	101.283	92.2219	95.8612	92.7207	93.3581	94.6671	95.6176	90.0889	103.183	87.2493	92.2106
Col6a2	262.071	270.628	293.849	718.5	707.946	661.477	667.473	665.012	633.729	463.059	507.119	490.971	472.188	486.71	471.049	555.78	527.302	610.799	540.828	572.31	352.088	350.649	380.447	350.397	353.471	351.98
Hcfc2	70.6806	69.0997	74.5514	72.9496	78.2677	75.8748	76.6359	77.3475	74.8885	68.5764	70.4115	70.086	65.3635	68.0872	67.2754	69.2869	73.7233	76.9641	72.9642	70.8619	70.0946	69.1444	71.1175	63.794	66.9119	66.0624
Nfyb	36.7733	34.4724	35.6942	34.2143	36.0954	36.6229	33.9726	33.3193	34.1307	35.747	37.3081	36.8151	35.5063	35.4005	36.1598	37.2252	36.0825	35.529	37.1192	36.618	33.4596	38.3284	35.2951	31.6989	37.3199	33.1084
Txnrd1	336.755	341.61	309.124	242.904	231.563	232.093	238.594	229.161	242.603	283.026	242.051	255.282	272.266	251.949	258.416	268.702	282.041	247.362	263.644	245.137	305.39	301.595	284.631	295.409	302.627	285.931
Glt8d2	28.0539	26.4378	24.288	37.6612	37.3942	37.9055	40.7479	39.7268	41.0158	35.865	39.1634	35.2686	35.5576	36.891	37.4234	38.7369	43.6474	39.2933	35.2143	39.581	31.2349	31.72	31.7413	32.7155	32.9473	32.7169
Ppm1m	27.079	30.3968	28.8744	34.8952	30.0344	29.3377	27.6886	32.6785	29.016	29.9071	29.686	29.648	32.2785	27.4354	29.5499	29.6668	28.4678	32.074	29.1908	29.1882	28.9227	29.1275	27.7918	29.296	26.8459	29.8592
D10Wsu102e	210.051	209.553	214.527	173.653	185.371	192.908	203.735	185.731	191.929	188.261	190.196	180.766	186.524	180.033	181.11	189.411	188.161	189.406	189.758	200.555	201.166	193.856	214.475	213.075	199.644	214.488
Aldh1l2	93.6024	94.8335	90.4035	290.355	295.407	306.537	297.989	300.074	294.493	241.194	243.237	235.893	232.067	240.335	230.181	238.915	234.156	234.923	233.685	240.829	143.426	145.999	132.864	141.985	142.34	139.937
Wdr82	105.987	102.398	105.009	108.992	106.448	106.768	106.925	104.626	102.196	105.884	108.266	108.707	107.339	109.614	106.973	104.59	107.751	103.235	102.195	104.503	111.235	112.901	111.858	109.005	108.308	109.532
Pofut2	99.4342	98.0396	99.5848	114.686	110.072	109.721	104.225	113.276	105.343	105.412	107.261	107.97	103.394	108.204	115.527	111.77	110.288	106.845	110.894	109.5	86.606	87.0776	88.8054	83.2673	83.5885	85.1519
Slc36a1	36.4171	38.7332	40.2165	47.752	42.5466	43.585	46.1712	45.3735	43.3082	37.18	35.8307	38.8413	39.44	40.1211	38.0708	37.956	35.4592	41.9437	39.3059	42.1651	35.2154	33.2012	37.138	39.2957	33.6832	38.5054
Adarb1	42.8882	48.399	47.106	36.0885	34.1399	30.7033	32.3544	34.1162	32.6461	26.2422	30.1351	28.0498	27.2619	29.7589	29.1645	28.0084	27.5283	32.4666	29.3425	29.5643	42.5981	43.0219	45.1361	42.9751	44.095	42.2211
Appl2	84.7263	79.5421	84.9628	107.582	111.816	112.447	122.596	119.52	119.985	65.3096	76.5452	67.1952	72.0502	72.8605	74.8878	75.0831	72.833	90.6478	84.3008	84.7967	75.9603	69.7502	80.8244	76.5859	80.9693	81.0446
Sumo3	92.3946	93.1047	97.0624	95.7645	99.7501	86.4615	94.2733	91.6318	86.6637	88.5112	87.4865	91.2266	91.3445	87.9775	91.2552	96.3202	94.9397	89.2593	90.4782	91.5201	101.272	105.569	97.1693	95.8648	100.023	98.9609
Hint1	136.045	133.927	135.199	149.666	140.377	117.942	119.984	126.32	115.867	145.053	144.82	145.249	154.117	137.456	139.925	148.192	144.529	136.289	141.372	132.762	133.838	136.284	129.185	141.305	136.263	122.238
Lyrm7	1.46277	2.46076	2.07915	4.36845	3.52118	2.76322	3.24473	3.85842	4.19	3.4283	3.53273	4.85025	3.49925	3.41092	2.92282	3.03432	3.50118	3.97736	4.6858	4.29017	3.09021	2.84667	4.45405	2.91141	3.37309	3.7564
Fbxw11	105.283	105.511	103.134	101.536	105.202	101.008	101.82	94.7402	98.4577	106.297	101.544	99.8235	107.134	105.223	104.98	103.125	99.09	96.7894	100.752	95.5251	97.2191	95.3635	96.5062	93.3869	96.6555	100.446
Stk10	34.0745	35.6111	38.9706	36.0032	31.1427	32.7405	33.2914	32.0412	31.3606	40.8601	36.9202	38.8061	37.0988	37.8765	39.5241	36.9054	37.5834	33.8194	34.7067	35.2302	34.6378	36.5505	35.0037	33.5085	35.1952	33.5892
Papolg	17.9726	18.958	19.3486	21.6343	21.612	22.451	23.4186	21.2835	26.404	23.3486	22.5824	23.1691	21.9792	24.3776	22.9231	21.7961	22.9501	22.3793	24.7212	23.2614	20.8879	21.9215	22.4204	19.599	20.3284	23.0401
Rel	54.9898	51.63	53.2023	49.6277	47.0318	52.4491	51.057	50.487	48.5234	53.5094	52.3629	53.1601	48.0798	50.5492	50.7945	53.6648	52.318	49.5549	55.7139	49.6688	58.7417	58.878	56.0772	54.6644	54.3528	55.3554
Pfkl	187.07	192.918	185.302	128.637	126.882	117.203	109.331	118.174	108.636	145.827	131.904	137.994	144.804	138.435	141.529	170.26	168.841	146.808	147.298	142.075	176.053	183.414	171.279	185.776	168.689	166.109
Pus10	30.491	32.4912	29.5524	33.1504	32.1449	33.8171	34.5617	31.3055	31.9176	33.0335	29.8866	31.4011	33.252	32.792	34.6531	32.7847	32.6484	32.5381	36.4499	33.1242	32.0823	31.6184	29.4702	30.8209	32.388	30.0273
Rhbdf1	56.2702	59.3219	59.5834	62.4283	59.0406	54.1468	58.4701	63.984	59.6549	56.5109	59.8734	60.946	66.0428	62.4167	66.6332	59.2864	58.0306	56.3616	63.6328	63.4181	45.1664	45.3434	47.9816	54.9416	48.404	48.2901
Pex13	37.8611	40.3996	36.452	41.5763	41.126	40.3935	44.3325	43.4422	46.2303	41.5171	43.1249	39.7617	40.8148	43.6469	39.936	41.6556	40.7088	40.5824	45.872	44.1204	41.0176	41.4292	46.1334	41.6848	39.2557	41.3641
Cfap410	25.6828	27.7212	23.277	23.5232	25.2236	22.9351	24.2362	24.7849	22.4883	22.1304	21.615	21.3327	22.96	21.8332	22.529	25.0853	22.8046	23.6643	23.0069	21.7265	23.5047	23.2388	26.9039	26.4552	24.5401	22.3661
Mpg	9.58597	7.35863	8.69423	10.043	10.1197	11.1739	9.96594	11.1217	10.131	9.90935	9.97891	9.38424	11.528	9.03644	10.5952	10.8627	9.80449	8.61152	9.88471	9.19871	7.69651	8.38751	7.60202	8.9644	8.33851	9.35551
Ahsa2	39.8062	42.5103	43.7902	45.3637	48.2715	50.2581	52.1371	50.4823	46.7699	43.7694	47.0363	48.7258	44.5238	50.1197	50.3029	45.3033	41.9552	46.8735	46.3346	49.222	37.9965	38.2775	40.3302	41.264	40.7773	43.6964
Nprl3	22.537	22.3664	21.2239	25.21	24.7426	24.1317	24.603	27.2868	25.5792	23.4291	24.1779	22.6225	25.2104	24.7476	24.1683	23.6394	23.5459	23.7981	26.6706	25.3182	24.3227	23.951	21.7883	25.339	19.8452	22.602
Xpo1	282.109	278.1	268.404	232.138	239.626	248.484	241.441	250.856	257.406	285.74	282.819	284.725	285.844	296.153	287.529	270.261	293.786	254.891	275.022	274.856	268.527	264.588	255.408	267.777	267.239	262.795
Cpeb4	73.6008	67.8126	69.3146	63.6198	64.6687	69.3571	67.4542	65.6774	71.5072	58.3396	59.1714	59.3475	59.2797	59.7151	58.1278	55.9796	58.379	59.3525	63.1695	63.1085	67.5268	71.7259	70.3434	67.9724	72.1485	72.4352
Stc2	0.704055	0.849073	0.558345	1.65965	1.6776	1.03371	1.03096	1.64766	1.08195	1.41572	0.752179	1.80466	1.99819	1.77002	1.40945	1.65341	0.895842	0.876622	1.69894	1.19406	0.972191	1.16917	0.543001	1.47866	1.57618	1.00838
Asb3	21.934	21.6797	22.2142	24.6819	23.5946	22.3971	19.9319	21.328	23.2128	21.0589	22.7158	23.8731	21.9801	21.9856	23.2317	21.5415	23.2421	21.2452	22.498	20.2106	20.9021	19.4692	18.4127	18.8992	18.3549	19.3272
Cdc34	56.431	57.7345	56.9101	41.4061	38.3683	35.2426	39.5201	38.4453	35.1143	45.2441	43.3757	41.3009	43.4991	39.7324	43.5959	42.7051	45.3395	40.3754	44.5327	40.5097	46.3816	49.6134	50.7953	51.1988	50.1328	50.1948
Tpgs1	22.0423	26.2081	25.0059	30.2992	27.0039	22.594	18.8027	21.9687	20.8522	21.0589	22.3146	23.5121	22.2875	21.1471	21.8708	22.9587	22.4956	24.3392	20.6446	21.9354	25.358	25.62	24.7312	27.4477	23.9478	23.977
Chac2	8.55697	8.54734	7.49778	7.14925	6.16923	6.74374	8.8368	7.41445	7.86875	8.08142	7.22092	6.75459	7.27547	7.5459	8.11651	8.26703	8.80911	6.70358	8.44319	8.0931	6.48128	6.50668	6.61474	6.97745	6.81317	4.98587
Erlec1	55.6574	57.2275	56.0339	53.7896	57.4171	60.8907	62.1521	55.3085	59.154	51.8242	58.1183	50.5653	50.4159	50.0968	53.2191	50.3836	54.3716	52.1848	53.5422	50.9419	54.3064	51.8501	50.0861	54.0908	53.728	54.7885
Shc2	1.73306	2.54722	2.35303	0.851101	0.649393	1.18289	0.981866	0.961624	0.738603	1.12078	1.20349	1.18592	1.12719	1.16449	1.16644	1.41815	1.04614	0.928188	1.18411	0.66566	2.26845	2.23667	3.01119	2.49796	2.03378	2.46492
Sptbn1	747.129	738.513	729.677	897.343	898.083	919.316	922.106	898.664	900.585	934.72	916.123	911.562	912.064	928.166	920.36	877.167	864.572	850.044	823.747	864.787	770.255	759.012	754.04	745.396	739.847	757.266
Wdpcp	9.20687	10.5285	10.449	9.87351	11.6618	11.9615	11.2543	10.9844	12.6883	8.78928	10.6809	10.2092	9.83725	10.4338	9.72038	10.3928	8.11234	10.6922	10.8737	11.3215	10.6941	11.3359	11.5511	10.5817	11.5824	11.7084
Mdh1	124.564	130.361	128.021	137.751	146.005	140.437	142.763	139.776	138.047	150.067	152.743	151.488	158.626	151.756	146.583	160.569	154.732	154.595	153.522	149.391	132.178	127.033	126.371	129.984	130.416	120.333
Fstl3	1.51642	1.58494	1.91433	3.23418	3.19285	2.85501	2.45466	2.15111	2.55734	2.0646	2.50726	2.16559	1.94696	2.14266	2.18708	2.31477	2.28937	3.35179	2.41969	2.21123	3.32165	2.135	3.06055	3.46562	3.55912	2.91309
Ccng1	91.4729	95.7188	93.0442	83.4505	84.1505	88.4069	86.9933	88.6072	86.212	96.3281	96.9308	96.8845	91.4557	99.0282	99.8282	90.4649	94.2624	94.1079	89.7862	93.3581	135.418	145.79	142.168	126.01	133.467	143.974
Nudcd2	33.835	35.0776	30.71	29.606	28.1974	27.1212	27.8945	29.0247	29.0197	33.3904	35.4959	36.4035	34.7363	35.5337	34.8978	34.0432	38.273	33.0748	35.989	33.0914	29.4998	30.0523	28.6466	27.9573	31.1698	27.8756
[truncated: 13,530 more rows]

## Sheet: ftest_stats all genes
	DKO.avg	IR.avg	IR_stim.avg	KD.avg	KD_stim.avg	CT.avg	CT_stim.avg	JMO.avg	JMO_stim.avg	groups.F	groups.p	groups.FDR	symbol	entrezid	description	gene_biotype
[truncated: 15,378 more rows]

## Sheet: ftest_top_gene_clusters
	Cluster	symbol	entrezid	description	gene_biotype
[truncated: 1,130 more rows]

[truncated: 6 more sheets: clusters of the heatmap, pathways in the High in IR-ICD , pathways in the Low in IR-ICD, pathways in the High in IR-ECD , pathways in the Low in IR-ECD, pathway in the High in WT-IR]
