# Supplementary material for: Unique ligand and kinase-independent roles of the insulin receptor in regulation of cell cycle, senescence and apoptosis
Source: Nat Commun. 2023 Jan 4;14:57. doi: 10.1038/s41467-022-35693-5 (PMC9812992; doi:10.1038/s41467-022-35693-5)
Supplement: Supplementary file 6 — Supplementary Data 3 [file 41467_2022_35693_MOESM6_ESM.xlsx]

## Sheet: README
Sheet_name	Sheet_Description
proteome dataset_unimputed	Unimputed Log2 intensity values of the proteomic samples.
scaled_intensity proteome	Scaled protein intensities. We kept proteins that have 50% valid values (4342 proteins are kept with 5.25% missing values).
ftest_stats all proteins	Moderated F-tests to detect proteins that are differentially expressed among the different groups, namely DKO, IR, K1030R, CT, JMO. Avg columns in this sheet are log2 transformed.
prot_clusters FC>1.5	Proteins that are differentially expressed with at least 1.5-fold change between a pair of groups. The proteins that have FDR < 0.05 in any pair of groups were selected for detection of protein clusters in a hierarchical dendrogram.
clusters of the heatmap	Definition of the clusters in the heatmap analysis in Fig. 6b.
pathways in High in IR-ICD	REACTOME pathway analysis of proteins in the High in IR-ICD cluster by using STRING database.
pathways in Low in IR-ICD	REACTOME pathway analysis of proteins in the Low in IR-ICD cluster by using STRING database.
motif_fisher_test Low in IRICD	Enrichment analysis of gene motifs in the Low Protein Expression in IR-ICD cluster (transcriptional factor or microRNA targets, Fig. 6i).
GO analysis for fig7e	GO analysis (Biological process) of proteins in the Low in JMO cluster (Fig. 7e) by using STRING database.
GO analysis for figS5e	GO analysis (Molecular Function) of proteins in the High in IR-ICD cluster (Fig. S5e) by using STRING database.
pathway high in IRECD figS5j	REACTOME pathway analysis of proteins in the High in IR-ECD cluster by using STRING database.

## Sheet: proteome dataset_unimputed
Log2 intensity_DKO_1	Log2 intensity_DKO_2	Log2 intensity_DKO_3	Log2 intensity_IR_1	Log2 intensity_IR_2	Log2 intensity_IR_3	Log2 intensity_IR+Ins_1	Log2 intensity_IR+Ins_2	Log2 intensity_IR+Ins_3	Log2 intensity_IRdelCT_1	Log2 intensity_IRdelCT_2	Log2 intensity_IRdelCT_3	Log2 intensity_IRdelCT+Ins_1	Log2 intensity_IRdelCT+Ins_2	Log2 intensity_IRdelCT+Ins_3	Log2 intensity_IRJMO_1	Log2 intensity_IRJMO_2	Log2 intensity_IRJMO_3	Log2 intensity_IRJMO+Ins_1	Log2 intensity_IRJMO+Ins_2	Log2 intensity_IRJMO+Ins_3	Log2 intensity_IRK1030R_1	Log2 intensity_IRK1030R_2	Log2 intensity_IRK1030R_3	Log2 intensity_IRK1030R+Ins_1	Log2 intensity_IRK1030R+Ins_2	Log2 intensity_IRK1030R+Ins_3	Protein IDs	Majority protein IDs	Protein names	Gene names	Mol. weight [kDa]
30.80239	31.00196	30.92394	30.76002	30.95629	31.13014	30.70677	30.88176	30.86762	30.89381	30.8064	31.09528	30.87687	31.07686	31.14041	31.24598	31.10974	30.96334	30.86386	30.7427	30.81337	31.04381	30.81337	31.04525	30.79653	30.6932	30.61833	A0A023T672;Q9CWZ3	A0A023T672;Q9CWZ3	RNA-binding protein 8A	RBM8;Rbm8a	19.889
30.34763	30.36108	30.30921	30.33341	30.21269	30.3714	30.14431	30.29844	30.22043	29.97021	30.1267	30.54545	30.39438	30.17045	30.20711	30.41034	30.25766	30.08651	30.20443	30.57903	30.40345	30.17558	30.17748	30.11272	30.63461	30.34128	30.53908	Q9CQL1;P61327;A0A023T778;G3UYI5;G3UZW7	Q9CQL1;P61327;A0A023T778;G3UYI5;G3UZW7	Protein mago nashi homolog 2;Protein mago nashi homolog	Magohb;Magoh	17.091
29.05703	29.06307	28.95704	28.95878	28.64551	28.83906	28.94511	28.67327	28.72868	28.60258	28.56474	28.73654	28.8802	28.80233	28.74458	28.92959	28.85721	28.924	28.84191	28.77241	29.06564	28.79417	28.98016	28.85881	28.74766	28.7708	28.8154	Q8BUV3;A0JNY3	Q8BUV3;A0JNY3	Gephyrin;Molybdopterin adenylyltransferase;Molybdopterin molybdenumtransferase	Gphn	83.281
NaN	NaN	NaN	NaN	NaN	NaN	NaN	NaN	NaN	NaN	NaN	NaN	NaN	NaN	NaN	NaN	NaN	26.28371	NaN	NaN	NaN	NaN	NaN	NaN	NaN	NaN	NaN	A1BN54;D3YY95	A1BN54		Actn1	102.72
27.57297	27.11575	27.51871	27.34308	27.1025	27.02232	26.96091	27.24799	27.16356	27.41401	27.41933	27.25665	26.86773	27.18914	26.90012	26.8044	26.51991	27.26839	27.18329	27.07112	26.62338	27.24018	27.21271	27.03433	27.2369	26.80366	27.08243	Q61214;A1L341;Q9Z188;A9C477;A9C478;Q9Z188-2;Q9Z188-3	Q61214;A1L341	Dual specificity tyrosine-phosphorylation-regulated kinase 1A	Dyrk1a	85.493
26.29971	26.36082	26.1971	26.34501	26.27785	NaN	26.50599	26.87303	NaN	26.18816	26.16058	26.11231	26.73609	26.57773	26.47883	NaN	NaN	NaN	26.32846	25.93225	26.27195	26.42332	26.2907	26.18187	26.07337	26.4235	26.52272	A1L3P4;B0QZV3	A1L3P4;B0QZV3	Sodium/hydrogen exchanger	Slc9a6	77.952
31.34303	31.41266	31.25884	31.60973	31.54139	31.54384	31.54885	31.49162	31.41387	31.4941	31.4451	31.50252	31.4403	31.46188	31.35699	31.37192	31.32951	31.43156	31.46436	31.54646	31.45356	31.66564	31.41785	31.42277	31.5312	31.46037	31.47933	A2A432;E9PXY1;A2A432-2;J3QJX0	A2A432;E9PXY1;A2A432-2;J3QJX0	Cullin-4B	Cul4b	110.7
25.71474	NaN	25.2321	25.39129	25.51114	25.44127	NaN	25.54972	NaN	25.77286	NaN	25.52061	25.366	25.44585	NaN	25.6708	NaN	25.71107	NaN	25.33077	25.55707	NaN	NaN	NaN	25.56918	NaN	NaN	Q3UH28;Q3U1M7;A2A483;E9Q8D1;A2A485;A2A482;E9Q8D3;A2A484;A2A481;A2A480;A2A486	Q3UH28;Q3U1M7;A2A483;E9Q8D1;A2A485;A2A482;E9Q8D3;A2A484		Zmynd8	127.29
26.77605	26.76497	26.65567	27.05579	26.56146	26.5786	26.76572	26.68083	26.73505	26.85567	26.59035	26.437	26.73195	26.69192	26.49528	26.74599	26.81678	26.79848	26.9526	26.59847	26.69551	26.65034	26.68539	26.66587	26.58592	26.30449	26.49747	A2A4A1;Q91ZF0;F7CGC9	A2A4A1;Q91ZF0;F7CGC9	DnaJ homolog subfamily C member 24	Dnajc24	16.922
28.51401	28.70055	28.6502	29.02878	29.01545	29.1534	28.93377	29.2203	28.94996	28.83584	28.86127	29.01651	29.10727	29.0007	28.96596	28.35203	28.35048	28.47866	27.97635	28.1725	28.267	28.92527	28.84751	28.8239	29.02062	28.87153	28.86959	Q62077;A2A4A6;G3UXP4;F6SLL0;G3V016	Q62077;A2A4A6	1-phosphatidylinositol 4,5-bisphosphate phosphodiesterase gamma-1;Phosphoinositide phospholipase C	Plcg1	149.67
NaN	NaN	NaN	25.82141	25.98403	25.85629	26.13399	25.7752	26.03374	26.04343	25.97005	26.00533	25.66289	25.85885	26.09338	NaN	NaN	NaN	NaN	NaN	NaN	25.7244	25.58812	NaN	NaN	26.01342	25.74719	A2A4N8;P97432;Q05BC8;A2A4N5;A2A4N7;K3W4P1;F6S397	A2A4N8;P97432;Q05BC8;A2A4N5;A2A4N7;K3W4P1;F6S397	Next to BRCA1 gene 1 protein	Nbr1	106.07
NaN	NaN	25.64375	NaN	NaN	NaN	NaN	NaN	NaN	NaN	NaN	25.4513	NaN	NaN	NaN	NaN	NaN	NaN	NaN	NaN	NaN	NaN	25.18888	24.9933	25.20561	NaN	NaN	A2A4P0;A2A4N9	A2A4P0;A2A4N9	ATP-dependent RNA helicase DHX8	Dhx8	142.57
NaN	NaN	NaN	26.87771	NaN	26.48789	26.09156	27.12711	26.61077	26.45287	NaN	25.94818	NaN	26.62436	26.14748	NaN	NaN	NaN	26.12625	26.1455	NaN	26.1418	26.62951	26.09861	26.40154	25.85875	25.87289	Q9D1C1;A2A4Z1	Q9D1C1;A2A4Z1	Ubiquitin-conjugating enzyme E2 C	Ube2c	19.606
32.20274	32.22343	32.3275	32.41261	32.38319	32.51249	32.44505	32.30416	32.22854	32.10281	32.13219	31.97463	32.00387	31.8866	32.24536	31.95992	32.33004	32.04837	32.44668	32.52832	32.30318	32.13127	32.1514	31.93853	32.27134	32.24754	32.32431	P84099;A2A547	P84099;A2A547	60S ribosomal protein L19;Ribosomal protein L19	Rpl19	23.466
28.68251	28.8573	28.79662	28.74211	28.63124	28.53078	28.22149	28.18262	28.41804	28.3801	28.33913	28.67492	28.25827	28.51416	28.44459	28.38616	28.30878	28.3096	28.6209	28.68445	28.55497	28.42146	28.30808	28.14477	28.58917	28.42466	28.24472	A2A5R2;F6YCJ0	A2A5R2	Brefeldin A-inhibited guanine nucleotide-exchange protein 2	Arfgef2	202.24
29.08527	29.21711	29.09028	29.23925	29.02086	29.03252	28.99056	28.8378	29.06602	28.85249	28.84422	28.98395	28.70678	28.78728	29.02448	29.05082	29.27493	29.16947	29.02802	29.24676	29.30817	29.00158	29.00027	29.05458	28.7165	28.75315	28.92076	A2A5R8;Q9DBE7;A2A5S3;Q9Z108;V9GX87	A2A5R8;Q9DBE7;A2A5S3;Q9Z108;V9GX87	Double-stranded RNA-binding protein Staufen homolog 1	Stau1	53.746
28.87769	28.74256	28.93918	28.57564	28.84212	28.27173	29.00817	28.67546	28.86127	28.64324	28.53986	28.71522	28.849	28.86638	28.92173	29.1575	28.95305	28.77765	29.06186	28.96105	28.7978	28.91767	28.79953	28.93286	28.65239	28.37019	28.69972	A2A5V4;P55194	A2A5V4;P55194	SH3 domain-binding protein 1	Sh3bp1	74.172
NaN	NaN	NaN	NaN	NaN	NaN	NaN	NaN	NaN	NaN	NaN	NaN	NaN	NaN	NaN	NaN	NaN	NaN	NaN	NaN	NaN	NaN	NaN	NaN	NaN	NaN	23.76759	A2A5Z6;A2A5Z6-2	A2A5Z6;A2A5Z6-2	E3 ubiquitin-protein ligase SMURF2	Smurf2	86.174
NaN	NaN	NaN	NaN	NaN	NaN	NaN	NaN	NaN	NaN	NaN	NaN	NaN	NaN	NaN	27.34359	NaN	NaN	NaN	NaN	NaN	NaN	NaN	NaN	NaN	NaN	NaN	E9Q6A7;A2A654;A2A655	E9Q6A7;A2A654;A2A655		Bptf	321.59
NaN	25.09378	NaN	NaN	NaN	25.43059	NaN	NaN	25.00457	NaN	NaN	NaN	NaN	25.58649	NaN	NaN	NaN	NaN	NaN	25.15873	NaN	NaN	NaN	NaN	25.11076	NaN	25.11997	A2A6A1	A2A6A1	G patch domain-containing protein 8	Gpatch8	164.99
NaN	NaN	NaN	NaN	NaN	NaN	NaN	NaN	NaN	NaN	NaN	NaN	NaN	NaN	NaN	NaN	NaN	NaN	NaN	23.59548	NaN	NaN	NaN	NaN	NaN	NaN	NaN	Q9DBF7;A2A6F5;Q9DBF7-3	Q9DBF7;A2A6F5;Q9DBF7-3	Pre-mRNA-splicing factor CWC25 homolog	Cwc25	48.811
26.48938	26.96047	NaN	26.50847	NaN	NaN	26.83786	NaN	26.68939	27.22186	26.97443	26.60385	26.93697	26.66682	26.69869	NaN	26.52804	27.30452	27.16701	27.26642	27.24808	26.84577	26.44699	27.06188	27.09104	26.91468	NaN	Q9CZ28;A2A6M1	Q9CZ28;A2A6M1	Vacuolar-sorting protein SNF8	Snf8	28.886
NaN	NaN	NaN	NaN	NaN	NaN	NaN	NaN	NaN	NaN	NaN	NaN	NaN	NaN	NaN	NaN	25.39705	NaN	NaN	NaN	NaN	NaN	NaN	NaN	NaN	NaN	NaN	Q9JM96;A2A6Q3;A2A6Q2	Q9JM96;A2A6Q3;A2A6Q2	Cdc42 effector protein 4	Cdc42ep4	37.869
NaN	NaN	NaN	NaN	NaN	NaN	NaN	NaN	NaN	NaN	NaN	NaN	NaN	NaN	NaN	NaN	NaN	NaN	NaN	NaN	NaN	NaN	NaN	NaN	NaN	27.48915	NaN	A2A6Q5;A2A6Q5-2;A2A6Q5-3;Q8R568	A2A6Q5;A2A6Q5-2;A2A6Q5-3	Cell division cycle protein 27 homolog	Cdc27	91.841
31.79037	31.69777	31.83985	31.7415	31.73227	31.68441	31.7641	31.84502	31.77156	31.72663	31.62078	31.67489	31.66924	31.60691	31.68173	31.75039	31.6767	31.64332	31.66004	31.69424	31.60479	31.83085	31.85218	31.89569	31.89309	31.69054	31.81631	Q80UG5;Q80UG5-3;A2A6U3;Q80UG5-2;A2A6U5;A8Y5D3	Q80UG5;Q80UG5-3;A2A6U3;Q80UG5-2	Septin-9	Sept9	65.574
30.10412	30.12374	30.11545	29.50616	29.38424	29.68357	29.21676	29.45705	29.60505	29.52666	29.49785	29.46595	29.36399	29.39791	29.38428	30.15243	30.09043	30.12016	29.86189	30.20175	30.12028	29.46826	29.48792	29.63982	29.47205	29.55843	29.5089	Q8CFX1;A2A7A7;A2A7A8	Q8CFX1;A2A7A7	GDH/6PGL endoplasmic bifunctional protein;Glucose 1-dehydrogenase;6-phosphogluconolactonase	H6pd	88.927
NaN	NaN	NaN	NaN	NaN	NaN	NaN	NaN	NaN	NaN	NaN	NaN	NaN	NaN	NaN	NaN	NaN	NaN	NaN	NaN	NaN	NaN	NaN	NaN	NaN	NaN	22.60175	A2A7B5;Q8C2W5;A2A7B7	A2A7B5;Q8C2W5;A2A7B7		Prdm2	187.2
31.90473	31.80424	31.75685	32.11892	32.00665	32.01258	32.10121	32.09005	32.08379	32.03443	31.97162	32.04541	32.09128	32.11972	32.11412	31.97056	32.04924	32.1226	31.91773	31.87763	32.02812	32.1488	32.16504	32.15485	32.06538	32.02522	31.97524	Q91WQ3;A2A7S7;F6VXZ2	Q91WQ3;A2A7S7	Tyrosine--tRNA ligase, cytoplasmic;Tyrosine--tRNA ligase, cytoplasmic, N-terminally processed;Tyrosine--tRNA ligase	Yars	59.105
NaN	NaN	NaN	NaN	NaN	NaN	NaN	NaN	NaN	NaN	NaN	NaN	NaN	NaN	NaN	NaN	NaN	NaN	NaN	NaN	NaN	NaN	NaN	NaN	NaN	NaN	NaN	A2A7S8;A2A7S8-2;A2A7S8-3;A2A7S8-4	A2A7S8;A2A7S8-2;A2A7S8-3;A2A7S8-4	Uncharacterized protein KIAA1522	Kiaa1522	104.84
NaN	NaN	NaN	NaN	NaN	NaN	NaN	NaN	NaN	NaN	NaN	NaN	NaN	NaN	NaN	NaN	NaN	NaN	NaN	NaN	NaN	NaN	NaN	NaN	NaN	NaN	NaN	Q80TZ9;A2A7T3	Q80TZ9;A2A7T3	Arginine-glutamic acid dipeptide repeats protein	Rere	171.75
NaN	25.62277	26.32737	26.36934	26.20363	26.2446	25.8687	25.73789	26.26263	26.44463	25.9741	26.28042	26.16227	NaN	26.48156	26.08397	NaN	26.18412	26.39305	26.408	26.67587	25.96693	26.46532	26.02026	26.00161	26.20853	26.26193	P48193;A2A841;A2A839;A2A838;A2A842;P48193-2;A2AD32;F7BUB8;F6S4K9;F7CR30	P48193;A2A841;A2A839;A2A838;A2A842;P48193-2;A2AD32;F7BUB8	Protein 4.1	Epb41;Epb4.1	95.91
26.97673	27.02549	27.03936	27.35884	27.38319	27.37335	27.49975	27.34731	27.39182	27.22849	27.55032	27.24481	27.41103	27.50112	27.52739	27.09144	26.74855	26.6729	26.93022	27.04718	26.99313	27.33074	27.05548	27.39615	27.69252	27.29588	27.40981	A2A848;Q9R0H0-2;Q9R0H0	A2A848;Q9R0H0-2;Q9R0H0	Peroxisomal acyl-coenzyme A oxidase 1	Acox1	70.03
29.01781	28.63485	28.54896	28.56438	28.5764	28.39067	28.59946	28.66848	28.26029	28.35599	28.37968	28.55465	28.53805	28.37733	28.89533	28.98136	28.52193	28.79399	28.20983	28.74602	29.0052	28.25849	28.3836	28.47356	28.57413	28.54004	28.23503	Q8BHG2;A2A8E2;Q8BHG2-3;B7ZC72;B7ZC71;Q8BHG2-2;A2A8E4;D6REH4	Q8BHG2;A2A8E2;Q8BHG2-3;B7ZC72;B7ZC71;Q8BHG2-2	UPF0587 protein C1orf123 homolog	0610037L13Rik	18.02
NaN	NaN	NaN	NaN	NaN	NaN	NaN	NaN	NaN	NaN	NaN	NaN	NaN	NaN	NaN	NaN	NaN	NaN	NaN	NaN	NaN	NaN	NaN	NaN	NaN	NaN	NaN	A2A8L5;F6Y3V0;F6S1X8	A2A8L5;F6Y3V0;F6S1X8	Receptor-type tyrosine-protein phosphatase F	Ptprf	211.49
NaN	NaN	NaN	NaN	NaN	NaN	NaN	NaN	NaN	NaN	NaN	NaN	NaN	NaN	NaN	NaN	NaN	NaN	NaN	NaN	NaN	NaN	NaN	NaN	NaN	NaN	NaN	B2RX14;A2A8R7;A2A9H0	B2RX14;A2A8R7	Terminal uridylyltransferase 4	Zcchc11	184.65
25.30563	25.15869	NaN	NaN	NaN	NaN	NaN	NaN	NaN	25.14402	NaN	NaN	NaN	NaN	NaN	NaN	NaN	NaN	NaN	NaN	NaN	NaN	NaN	NaN	NaN	25.13328	25.27135	A2A8U2;A2A8U2-2;A2A8U2-3	A2A8U2;A2A8U2-2;A2A8U2-3	Transmembrane protein 201	Tmem201	72.499
28.82614	28.99469	28.8269	28.99798	28.96527	29.05961	29.06789	29.01457	28.91519	28.92567	29.02195	29.00333	28.79144	28.68124	28.75777	28.64055	28.87991	28.79894	29.03572	29.17074	29.21679	28.77266	28.78182	28.91082	29.3893	29.15301	29.28151	Q52KI8;A2A8V9;E9QKA4;A2A8V8;E9PUK6;Q52KI8-2;A2A983;F7BWM1;F6UK16	Q52KI8;A2A8V9;E9QKA4;A2A8V8;E9PUK6;Q52KI8-2	Serine/arginine repetitive matrix protein 1	Srrm1	106.86
27.89568	27.98907	28.26852	28.03286	27.9007	28.00303	28.07337	28.32937	27.9806	28.00201	27.98027	27.87701	28.02849	27.87654	27.90673	27.77002	27.63989	27.6476	27.62429	28.21716	27.68759	28.11227	27.78144	27.8936	28.13183	28.28987	28.24617	A2A8Z1;F6UHR6;E9PXZ2;E9Q6C1;Q5FWX7;Z4YJX3;A2A8Z1-2	A2A8Z1;F6UHR6;E9PXZ2;E9Q6C1;Q5FWX7;Z4YJX3;A2A8Z1-2	Oxysterol-binding protein-related protein 9;Oxysterol-binding protein	Osbpl9	83.108
27.76123	27.99895	27.94403	27.35599	27.42302	27.79897	27.19366	27.53831	27.47499	27.1961	27.4186	27.51871	27.36043	27.2261	27.47143	27.78718	27.15103	26.24972	27.0357	27.20499	27.31941	27.76667	27.41635	27.67337	27.39379	27.6454	27.51991	A2A9I0;O35166	A2A9I0;O35166	Golgi SNAP receptor complex member 2	Gosr2	19.571
30.55435	30.70644	30.75685	30.91456	30.73691	30.79452	30.66008	30.84229	30.69337	30.65838	30.68712	30.6995	30.67497	30.58844	30.55435	30.47083	30.50947	30.53278	30.49876	30.62174	30.61921	30.67472	30.65889	30.8034	30.76462	30.67169	30.71996	E9PX48;A2A9M5;Q8R1A4-2;Q8R1A4;A2A9M4;F6ZJ55;A2AW79;Q8VDR9-2	E9PX48;A2A9M5;Q8R1A4-2;Q8R1A4	Dedicator of cytokinesis protein 7	Dock7	238.09
NaN	NaN	NaN	NaN	NaN	NaN	NaN	NaN	NaN	NaN	NaN	NaN	NaN	NaN	NaN	NaN	NaN	NaN	NaN	NaN	NaN	NaN	NaN	NaN	NaN	NaN	NaN	P58058;A2A9P0	P58058;A2A9P0	NAD kinase	Nadk	48.597
30.48203	30.4746	30.54619	30.45071	30.53529	30.42912	30.54158	30.5719	30.51972	30.39069	30.42942	30.51982	30.39795	30.51409	30.45846	30.36307	30.22997	30.31073	30.43758	30.37161	30.54139	30.54407	30.38195	30.37751	30.32753	30.36254	30.43549	Q8BHG1;A2A9Q2;A6PWC3;Q3V3G9	Q8BHG1;A2A9Q2;A6PWC3	Nardilysin	Nrd1	132.89
NaN	NaN	NaN	NaN	NaN	NaN	NaN	NaN	NaN	NaN	NaN	NaN	NaN	NaN	NaN	NaN	NaN	NaN	NaN	NaN	NaN	NaN	25.64315	NaN	NaN	NaN	NaN	Q3UBZ5;A2A9W1;A2A9W3;Q3UBZ5-2	Q3UBZ5;A2A9W1;A2A9W3;Q3UBZ5-2	MIF4G domain-containing protein	Mif4gd	25.493
NaN	NaN	NaN	NaN	NaN	NaN	NaN	NaN	NaN	NaN	NaN	NaN	NaN	NaN	NaN	NaN	NaN	NaN	NaN	NaN	NaN	NaN	NaN	NaN	NaN	NaN	23.66003	Q8BMI3;S4R2D2;A2A9W7	Q8BMI3;S4R2D2;A2A9W7	ADP-ribosylation factor-binding protein GGA3	Gga3	77.972
28.45238	28.33176	28.20583	28.01744	27.69305	28.03349	27.99873	28.15069	27.96378	27.96835	28.01505	27.97929	27.95044	27.86956	27.98218	28.51277	28.22977	28.15074	28.16581	28.25458	28.0257	28.00024	27.94464	28.28238	28.01749	28.24835	28.21456	Q3U2P1;A2AA71;A2AA72;Q3U2P1-2	Q3U2P1;A2AA71	Protein transport protein Sec24A	Sec24a	118.78
27.04291	27.64189	27.51773	27.50226	27.33356	27.0503	27.03433	27.59562	27.13868	27.13975	27.47112	27.13026	27.58563	27.6571	27.38088	27.60173	27.83768	27.24391	27.81751	27.64499	27.56398	27.2261	27.35035	27.39289	27.15509	26.99281	27.15682	Q6NXN1;A2AA85;Q6NXN1-2	Q6NXN1;A2AA85;Q6NXN1-2	SUZ domain-containing protein 1	Szrd1	16.998
27.5087	27.83786	27.8169	27.50362	27.6731	27.43372	27.21623	27.861	27.36603	27.53601	27.43293	27.27853	27.63443	27.49861	27.24282	27.62756	27.74919	27.87754	27.51202	27.55815	27.67277	27.64169	27.40925	27.65123	27.55062	NaN	27.32637	A2AAJ9;H7BX05;F6TJX7;A2AAJ9-3;E9QQ96;Z4YJE4;A2AAJ9-2	A2AAJ9;H7BX05;F6TJX7;A2AAJ9-3	Obscurin	Obscn	966.36
27.38558	27.03202	26.95516	26.97727	26.95604	27.00892	26.68097	26.82299	26.89122	26.57222	26.84924	26.64979	26.94168	26.93506	26.8521	26.97487	26.95205	26.93044	26.99345	26.919	26.85579	26.85828	26.83352	26.90713	26.64141	26.70081	26.79042	O35250;A2AAN0;O35250-2;A2AAN3;A2AAN4	O35250;A2AAN0;O35250-2	Exocyst complex component 7	Exoc7	79.959
29.41965	29.17938	29.39053	29.20179	29.03449	29.11155	29.15639	28.99424	28.92725	29.08995	29.09648	29.03176	29.00889	29.02028	29.04116	28.88716	28.93624	28.72861	28.59648	29.06689	29.27771	29.00464	29.21658	29.11486	29.35855	29.16423	29.22564	A2AAY5	A2AAY5	SH3 and PX domain-containing protein 2B	Sh3pxd2b	101.52
27.62812	27.81195	27.76636	27.40527	27.65438	27.75653	27.53148	27.7267	27.51089	27.57665	27.61161	27.61463	27.35304	27.57593	27.5947	27.85139	27.62666	27.79755	27.47499	27.38105	27.56289	27.67142	27.86077	27.51254	27.67391	27.61681	27.6554	A2ABV5;A2BDP0;A2BDN7;A2ABV5-2;A2ABV5-4;A2ABV5-3	A2ABV5;A2BDP0;A2BDN7;A2ABV5-2	Mediator of RNA polymerase II transcription subunit 14	Med14	160.96
27.73647	27.85293	27.78475	28.26365	28.37526	28.38702	28.12603	28.29342	28.11282	27.98598	28.24177	27.97574	27.9561	28.06219	28.10059	27.06054	27.55347	27.60809	27.74278	27.77417	27.76806	27.85097	28.04651	28.08694	28.11352	27.98011	27.85543	Q922E4;A2ABY3	Q922E4;A2ABY3	Ethanolamine-phosphate cytidylyltransferase	Pcyt2	45.234
33.18293	33.27573	33.16409	33.23592	33.11917	33.25293	33.11486	33.13794	33.24374	33.28223	33.25476	33.19247	33.14457	33.04393	33.12593	33.26305	33.14769	33.34056	33.08752	33.18471	32.98738	33.15104	33.25603	33.1313	33.28678	33.33738	33.2883	Q9DBG6;A2ACG7	Q9DBG6;A2ACG7	Dolichyl-diphosphooligosaccharide--protein glycosyltransferase subunit 2	Rpn2	69.062
27.85091	27.12819	27.41635	NaN	27.43643	26.93607	27.17369	27.69053	27.55793	27.84158	27.48593	NaN	NaN	NaN	27.3864	NaN	NaN	27.23654	27.34002	27.61555	27.5778	27.39239	27.29605	27.7018	27.74957	27.46653	27.51848	Q8K4Q0;A2ACM0;Q8K4Q0-4;Q8K4Q0-3;Q8K4Q0-2	Q8K4Q0;A2ACM0;Q8K4Q0-4	Regulatory-associated protein of mTOR	Rptor	149.47
27.69624	NaN	NaN	NaN	27.2226	NaN	27.85573	27.8871	27.92082	NaN	NaN	NaN	27.54149	NaN	NaN	27.73976	27.45474	NaN	27.37443	NaN	27.17436	27.68117	NaN	NaN	NaN	NaN	NaN	A2ACV6;E1U8D0	A2ACV6;E1U8D0	Protein SOGA1;N-terminal form;C-terminal 80 kDa form	Soga1	183.14
NaN	NaN	27.18622	27.12593	27.16959	27.16548	27.03286	27.85061	27.2691	27.31207	27.49496	27.03936	26.94246	27.36811	27.3606	26.58434	NaN	NaN	NaN	NaN	NaN	27.45419	26.85899	27.056	27.40641	27.18745	27.00314	A2AD03;Q9QXG2;Q3UR39	A2AD03;Q9QXG2;Q3UR39	Rab proteins geranylgeranyltransferase component A 1	Chm	73.663
28.13394	28.12815	28.17788	28.39493	28.14239	28.20084	28.09305	28.29413	28.12386	28.02918	28.22256	27.92982	27.89556	28.10509	28.33215	27.89006	27.69279	27.75888	28.00051	27.93904	28.16533	28.24472	27.68579	28.21605	28.0326	28.16053	27.79668	F6TBV1;F6WHL0;A2ADH1;Q9CQY5-2;Q9CQY5-3;Q9CQY5	F6TBV1;F6WHL0;A2ADH1;Q9CQY5-2;Q9CQY5-3;Q9CQY5	Magnesium transporter protein 1	Magt1	35.154
29.50928	29.41234	29.22598	29.23783	29.0427	29.2505	29.1907	29.23208	29.41224	29.34017	29.2187	29.26533	29.28868	29.23934	29.31346	29.36632	29.38494	29.39383	29.63793	29.53549	29.53668	29.4296	29.19312	29.16696	29.45693	29.37059	29.4242	Q8R3G1;A2ADR8	Q8R3G1;A2ADR8	Nuclear inhibitor of protein phosphatase 1	Ppp1r8	38.527
28.68676	28.73108	28.77725	28.33151	27.96378	28.45081	28.51998	28.63523	28.60222	28.57084	28.55713	28.65837	28.59053	28.55593	28.82848	28.78229	28.51183	28.86667	29.09838	28.74073	28.59167	28.55486	28.563	28.19451	28.2756	28.49366	28.43241	A2ADY9;Q9DAF3	A2ADY9	Protein DDI1 homolog 2	Ddi2	44.59
29.18229	29.1323	29.03609	29.29152	28.96108	29.11949	29.18466	29.01805	29.08811	29.1265	28.9951	29.17391	29.11602	29.1919	29.14732	29.26139	29.16313	29.09351	29.43748	29.40458	29.38332	29.16725	29.14693	29.01821	29.27055	29.07595	29.24824	A2AE27;Q9DBT5;F7ATG4;A2AE22;A2AE25;F6WIB6;F7D159	A2AE27;Q9DBT5	AMP deaminase 2	Ampd2	94.695
NaN	NaN	NaN	NaN	NaN	NaN	NaN	NaN	NaN	NaN	NaN	NaN	NaN	NaN	NaN	NaN	NaN	NaN	NaN	NaN	NaN	NaN	NaN	24.58824	NaN	NaN	NaN	Q80Z25;A2AEG2	Q80Z25;A2AEG2	Oral-facial-digital syndrome 1 protein homolog	Ofd1	117.34
27.85168	27.97032	27.40827	27.56507	27.46194	27.84936	27.31959	27.16058	27.19046	27.4291	27.61569	27.08568	27.23918	27.5658	27.45873	27.61126	27.4381	27.45983	27.44031	27.52298	27.62052	27.69564	27.09053	27.58226	27.55808	27.24916	27.47831	Q99LI2;A2AEM2;Z4YMG1	Q99LI2;A2AEM2	Chloride channel CLIC-like protein 1	Clcc1	60.621
NaN	NaN	NaN	NaN	NaN	NaN	NaN	NaN	NaN	NaN	NaN	NaN	NaN	NaN	NaN	NaN	NaN	NaN	NaN	24.60258	NaN	NaN	NaN	NaN	NaN	NaN	NaN	Q9R0M8;A2AER3;A2AER4	Q9R0M8;A2AER3;A2AER4	UDP-galactose translocator	Slc35a2	40.765
NaN	NaN	NaN	NaN	NaN	NaN	NaN	NaN	NaN	NaN	NaN	NaN	NaN	NaN	NaN	NaN	NaN	26.28695	NaN	NaN	NaN	NaN	26.0891	NaN	NaN	26.20432	NaN	Q64092;A2AEW0;A2AEW1;Q64092-4;Q64092-3;Q64092-2;Q08874;Q08874-8;Z4YLF7;A2AEW2;D3Z6Q7;E9PZ28;E9QL92;Q3U2D2;Q9WTW4;Q08874-5;Q08874-9;Q08874-7;Q08874-2;Q08874-4	Q64092;A2AEW0;A2AEW1;Q64092-4;Q64092-3;Q64092-2	Transcription factor E3	Tfe3	61.535
29.15415	29.32008	29.634	30.76446	31.09553	30.77408	30.59708	30.85875	30.70932	30.77455	30.8365	30.75326	30.87694	30.96134	30.89324	29.57095	29.35555	29.53936	29.25651	29.31199	29.62476	30.79815	30.77847	30.59254	30.98888	31.13602	30.98638	A2AEX8;A2AEX6;P97447;A2AEY1;A2AEY0;A2AEX9;Q8CDC8	A2AEX8;A2AEX6;P97447;A2AEY1	Four and a half LIM domains protein 1	Fhl1	33.563
28.64815	28.38162	28.27008	28.85932	28.88104	28.68889	28.87672	28.87097	28.96499	28.84625	28.86065	28.77869	28.71306	28.76557	28.85142	28.60957	28.44518	28.46786	28.33151	28.53623	28.59886	28.90911	28.80842	28.85893	28.91943	28.95632	28.99475	A2AF47;A2AF65;Q8BZN6;E9QM99;Q8BZN6-2;Q8BZN6-3	A2AF47	Dedicator of cytokinesis protein 11	Dock11	237.77
29.45081	29.72369	29.64186	29.54387	29.39323	29.54966	29.24762	29.33894	29.36751	29.50811	29.57243	29.59251	29.38856	29.33899	29.39479	29.18594	29.22683	29.1113	29.20641	29.62535	29.56389	29.43625	29.55664	29.33277	29.37789	29.36763	29.35607	O35638;A2AFF6;F6XLF4	O35638;A2AFF6	Cohesin subunit SA-2	Stag2	141.28
31.36343	31.31845	31.27614	31.18477	31.15696	31.05524	31.14011	31.18086	31.15672	31.02993	31.05181	31.18145	30.99544	31.20507	31.11632	31.00852	31.03937	31.02188	31.50819	31.24825	31.2394	30.98787	31.14528	31.15822	31.02009	31.09005	31.07457	Q7TMY8;A2AFQ0;Q7TMY8-3;Q7TMY8-4;Q7TMY8-2;F6XP90;F6UYC1	Q7TMY8;A2AFQ0;Q7TMY8-3;Q7TMY8-4;Q7TMY8-2	E3 ubiquitin-protein ligase HUWE1	Huwe1	482.63
27.43944	27.46747	27.48347	27.18839	26.97847	27.21225	27.32843	27.13242	27.36353	27.36728	27.19526	26.98555	27.16806	26.99938	26.74034	27.33006	27.18622	27.27133	27.45207	27.14579	27.55618	27.20303	26.93348	27.2076	27.16308	27.25025	26.92479	Q8BX17;A2AFQ9;E9PUU4;F7CKD6	Q8BX17;A2AFQ9;E9PUU4	Gem-associated protein 5	Gemin5	166.59
NaN	NaN	NaN	NaN	NaN	NaN	NaN	NaN	NaN	NaN	NaN	NaN	NaN	NaN	NaN	NaN	NaN	NaN	NaN	NaN	NaN	NaN	23.93724	NaN	NaN	NaN	NaN	E9PVB5;A2AFY7;E9PVB5-2	E9PVB5;A2AFY7;E9PVB5-2	Tetratricopeptide repeat protein 17	Ttc17	135.52
NaN	NaN	25.49463	NaN	NaN	NaN	NaN	25.56267	NaN	NaN	NaN	25.80363	25.35763	25.50785	NaN	25.8738	NaN	NaN	NaN	25.76552	NaN	NaN	25.5381	NaN	NaN	NaN	NaN	A2AG58;A2AG58-2	A2AG58;A2AG58-2	Uncharacterized protein CXorf23 homolog		90.11
28.09341	28.17764	28.00142	27.8662	27.82445	27.54893	27.65424	27.71888	27.67607	27.83756	27.84954	27.7543	27.46646	27.60823	27.55764	27.34984	27.76497	27.41772	27.5229	27.58849	27.84673	27.64691	27.75219	27.61576	27.61632	27.54444	27.93888	Q64430;A2AG68;Q64446;B1AQ57	Q64430;A2AG68	Copper-transporting ATPase 1	Atp7a	161.96
26.38745	26.29156	26.0206	25.92152	26.03894	25.82711	26.31261	26.10213	25.98742	26.07457	26.13434	26.13944	26.0893	NaN	26.43218	25.95192	NaN	NaN	NaN	26.1046	NaN	26.38477	NaN	NaN	25.83285	26.1671	26.13375	A2AGH6;A2AGH8;A2AGH9;A2AGH6-2;A2AGH6-3	A2AGH6;A2AGH8;A2AGH9;A2AGH6-2	Mediator of RNA polymerase II transcription subunit 12	Med12	244.56
NaN	NaN	NaN	NaN	NaN	NaN	NaN	NaN	NaN	NaN	NaN	NaN	NaN	NaN	NaN	NaN	NaN	NaN	NaN	NaN	NaN	NaN	NaN	NaN	NaN	NaN	24.34232	Q9D9K3;A2AGL5	Q9D9K3;A2AGL5	Cell death regulator Aven	Aven	37.195
30.2255	30.28835	30.35395	30.46178	30.45856	30.40487	30.3572	30.35626	30.45258	30.19835	30.32967	30.44174	30.39652	30.21558	30.17045	30.25507	30.1494	30.19917	30.30563	30.25056	30.31452	30.2957	30.33703	30.31008	30.3301	30.31268	30.33671	A2AGT5;Z4YL78;K3W4R5;A2AGT5-2;A2AGT5-3	A2AGT5;Z4YL78;K3W4R5;A2AGT5-2;A2AGT5-3	Cytoskeleton-associated protein 5	Ckap5	225.63
31.86168	31.90566	31.90408	31.89436	32.03702	31.97436	31.91353	31.94719	31.93291	31.95189	31.89519	32.01698	31.78265	31.78351	32.01292	31.68896	31.81585	31.74499	31.79231	31.86721	31.9126	31.88591	31.90426	32.02792	31.9746	32.00259	32.01125	Q5FWK3;A2AH25	Q5FWK3;A2AH25	Rho GTPase-activating protein 1	Arhgap1	50.41
NaN	NaN	NaN	NaN	NaN	NaN	NaN	NaN	NaN	NaN	NaN	NaN	NaN	NaN	NaN	NaN	NaN	NaN	NaN	NaN	NaN	NaN	NaN	NaN	24.31527	NaN	NaN	Q60575-3;A2AH75;P33173;Q6TA13;E9QAN4;G3UW47;E9Q9G6	Q60575-3;A2AH75	Kinesin-like protein KIF1B;Kinesin-like protein	Kif1b	130.12
31.7911	31.89414	31.87449	31.73291	31.72716	31.68349	31.70989	31.91353	31.73522	31.7767	31.64483	31.81807	31.76762	31.67059	31.75732	31.88598	31.75871	31.84464	31.87199	31.84678	31.70652	31.73477	31.78125	31.74162	31.68186	31.66272	31.71264	O08810;A2AH85;G3UZ34;G3UXK8;G3UZ25	O08810;A2AH85;G3UZ34	116 kDa U5 small nuclear ribonucleoprotein component	Eftud2	109.36
NaN	NaN	25.82719	25.88236	26.14719	NaN	25.71905	NaN	25.78317	NaN	26.06425	25.7583	26.12335	25.90504	NaN	NaN	NaN	NaN	NaN	NaN	25.56628	25.87084	25.59881	26.20907	NaN	25.28069	NaN	A2AHC3;A2AHC4;A2AHC3-2	A2AHC3;A2AHC4;A2AHC3-2	Calmodulin-regulated spectrin-associated protein 1	Camsap1	175.89
NaN	NaN	NaN	NaN	NaN	NaN	NaN	NaN	NaN	NaN	NaN	NaN	NaN	NaN	NaN	NaN	NaN	NaN	NaN	NaN	NaN	NaN	NaN	NaN	NaN	NaN	23.68196	Q8BWJ3;Q6PE66;A2AHQ7	Q8BWJ3;Q6PE66;A2AHQ7	Phosphorylase b kinase regulatory subunit alpha, liver isoform	Phka2	138.49
NaN	25.93686	NaN	NaN	26.03124	25.75499	25.89509	25.7291	26.00239	25.86406	NaN	25.96345	25.5648	NaN	25.37888	NaN	25.94575	26.25688	26.32864	NaN	NaN	26.10522	25.932	25.6542	NaN	25.95598	25.75784	Q64373;A2AHX9;Q9QWX2;Q64373-2;Q64373-3;Q64373-4;A2AHX7;A2AHX8	Q64373;A2AHX9;Q9QWX2;Q64373-2;Q64373-3;Q64373-4;A2AHX7;A2AHX8	Bcl-2-like protein 1	Bcl2l1	26.132
26.56896	26.83473	26.56405	26.43321	26.71188	26.79749	26.33763	26.81665	26.68003	26.58176	26.28863	26.75264	26.60583	26.50638	26.90483	26.54504	26.69219	26.93955	26.71777	26.72377	26.66425	26.74881	26.82881	26.82687	26.88797	26.95183	26.87338	Q80U87;A2AI52	Q80U87;A2AI52	Ubiquitin carboxyl-terminal hydrolase 8;Ubiquitin carboxyl-terminal hydrolase	Usp8	122.61
NaN	NaN	NaN	NaN	NaN	NaN	NaN	NaN	NaN	NaN	25.52331	NaN	NaN	24.74078	NaN	NaN	NaN	NaN	NaN	NaN	NaN	NaN	NaN	NaN	NaN	NaN	NaN	Q923J1;A2AI57;F6QKC0	Q923J1;A2AI57	Transient receptor potential cation channel subfamily M member 7	Trpm7	212.4
28.46006	28.53471	28.73715	28.5974	28.57004	28.62593	28.72286	29.03633	28.67788	28.76907	28.81723	28.58122	28.75478	28.80683	28.91673	29.08846	28.55819	28.46735	28.62136	28.49759	28.59769	28.73725	28.55424	28.71512	28.94657	28.53975	28.48235	Q9D711;A2AIH8	Q9D711;A2AIH8	Pirin	Pir	32.066
NaN	NaN	NaN	NaN	NaN	NaN	NaN	NaN	NaN	NaN	NaN	NaN	NaN	NaN	NaN	NaN	NaN	NaN	NaN	NaN	NaN	NaN	NaN	NaN	NaN	NaN	24.15128	A2AIL4	A2AIL4	NADH dehydrogenase (ubiquinone) complex I, assembly factor 6	Ndufaf6	38.362
28.41494	28.07158	27.96521	NaN	NaN	NaN	NaN	NaN	NaN	NaN	NaN	26.06223	25.7711	NaN	25.48548	27.62729	27.66953	28.09622	27.63741	27.7357	27.73137	26.67465	25.97303	NaN	NaN	25.5661	NaN	P25085;A2AIU1;Q3TBV5;P25085-2	P25085;A2AIU1;Q3TBV5;P25085-2	Interleukin-1 receptor antagonist protein	Il1rn	20.274
27.12642	27.02697	27.25961	26.95127	26.49765	26.50059	26.96422	27.06209	26.71895	27.23526	26.8087	26.93876	26.87056	26.4396	26.50631	NaN	27.06979	27.09265	26.73234	26.7278	NaN	NaN	26.64389	26.57191	27.11128	26.77392	26.56315	A2AIV2;E9PZY8;A2AIV2-2	A2AIV2;E9PZY8;A2AIV2-2	Protein virilizer homolog	Kiaa1429;1110037F02Rik	201.44
27.78506	27.89244	27.70028	27.77109	28.31924	27.68351	27.55413	27.25458	27.22683	27.30339	27.60045	27.60872	27.3026	27.91074	27.53103	27.84918	27.85875	27.92587	27.91228	27.80943	27.9305	27.58434	27.40056	27.45631	27.32457	27.59946	27.28304	A2AIX1;E9QAT4;F7BPW6	A2AIX1;E9QAT4		Sec16a	256.47
27.61961	27.38039	27.46451	27.00314	27.01478	26.89862	27.13614	27.03622	27.038	26.90679	27.47197	27.33287	27.28894	27.15528	27.09164	27.66228	27.46061	27.51058	27.39591	27.44577	27.31536	26.72897	27.15586	26.88413	27.17655	26.92275	26.76471	A2AJ15;A2AJ14	A2AJ15	Endoplasmic reticulum mannosyl-oligosaccharide 1,2-alpha-mannosidase	Man1b1	75.149
30.71727	30.78465	30.64667	30.52673	30.65838	30.6594	30.77266	30.71121	30.80309	30.6459	30.68871	30.50342	30.72346	30.73627	30.85735	30.87855	30.92889	30.7918	30.85861	30.82631	30.77124	30.80324	30.85875	30.67875	30.5652	30.52253	30.39979	A2AJ72;Q3TIX6;F7AM43;A2AJ71;F6S444;F6W2V3	A2AJ72;Q3TIX6		Fubp3	61.447
NaN	NaN	NaN	NaN	NaN	NaN	NaN	NaN	NaN	NaN	NaN	NaN	NaN	NaN	NaN	NaN	NaN	NaN	NaN	NaN	NaN	NaN	NaN	NaN	NaN	NaN	23.98085	A2AJ88-3;A2AJ88;A2AJ88-2;B0R011	A2AJ88-3;A2AJ88;A2AJ88-2	Patatin-like phospholipase domain-containing protein 7	Pnpla7	91.941
NaN	NaN	NaN	NaN	NaN	NaN	NaN	NaN	NaN	NaN	NaN	NaN	NaN	NaN	NaN	28.36603	NaN	NaN	NaN	NaN	NaN	NaN	NaN	NaN	NaN	NaN	NaN	A2AJB1	A2AJB1	Coiled-coil domain-containing protein 183	Ccdc183	62.117
NaN	NaN	NaN	NaN	NaN	NaN	NaN	NaN	NaN	NaN	NaN	NaN	NaN	NaN	NaN	NaN	NaN	NaN	NaN	NaN	NaN	NaN	NaN	NaN	NaN	NaN	23.91853	Q80UU2;A2AJG0	Q80UU2;A2AJG0	Ribonuclease P protein subunit p38	Rpp38	31.129
28.935	28.66899	28.67896	28.639	28.46529	28.54521	28.66882	28.61063	28.43821	28.60254	28.57073	28.34841	28.57701	28.65475	28.68525	28.6318	28.63717	28.61235	28.61796	28.8187	28.57683	28.61024	28.51649	28.45697	28.67229	28.59128	28.50279	A2AJI0;A8Y5P4;A2AJI0-2;A2AJI1;F6WF36	A2AJI0;A8Y5P4;A2AJI0-2;A2AJI1;F6WF36	MAP7 domain-containing protein 1	Map7d1	93.275
25.90242	NaN	26.26569	26.27352	26.53548	26.41904	26.43859	26.36271	26.62798	26.57744	26.47175	26.67681	26.40404	26.50499	26.5852	25.95932	26.65663	26.82432	26.10069	26.46253	26.48295	26.49103	26.32989	26.5283	26.29485	26.57773	26.4809	Q3UV70;A2AJP9;A8Y5Q0;A2AJQ0	Q3UV70;A2AJP9;A8Y5Q0;A2AJQ0	[Pyruvate dehydrogenase [acetyl-transferring]]-phosphatase 1, mitochondrial	Pdp1	61.18
NaN	NaN	NaN	NaN	NaN	NaN	NaN	NaN	NaN	NaN	NaN	NaN	NaN	NaN	NaN	NaN	NaN	NaN	NaN	NaN	NaN	NaN	NaN	NaN	NaN	NaN	23.84719	A2AJQ3;A2AJQ2;A2AJQ3-2	A2AJQ3;A2AJQ2;A2AJQ3-2	Probable C-mannosyltransferase DPY19L4	Dpy19l4	83.603
26.67963	26.50118	26.22727	26.89006	26.63118	26.63934	26.54916	27.10969	26.67128	26.42211	26.77266	26.81152	26.9292	26.90495	26.86997	26.26726	26.26166	26.26225	NaN	NaN	25.91442	26.44451	26.5139	26.76002	26.7893	27.02886	26.84338	Q61234;A2AKD7	Q61234;A2AKD7	Alpha-1-syntrophin	Snta1	53.664
25.7001	25.75024	25.94563	26.14202	26.49715	26.39007	26.76598	25.98335	26.34254	26.16356	26.44676	26.05941	26.11086	25.93746	26.41459	26.52259	NaN	NaN	NaN	25.99649	25.95258	26.12869	26.12778	25.78232	26.0535	26.53361	26.09422	A2AKG8;E9PYJ6;A2AKG8-3;A2AKG8-2	A2AKG8;E9PYJ6	Focadhesin	Focad	198.95
26.16075	25.9038	26.25969	NaN	25.74345	25.77442	25.72239	25.54366	25.31479	25.81665	25.68659	25.79189	NaN	25.61913	26.15294	26.09299	25.74353	26.04737	25.45967	25.85412	25.61437	25.87441	25.67713	25.38014	25.86748	25.70031	25.90892	Q9D1G5;A2AKH7;Q8JZX5;B0R031	Q9D1G5;A2AKH7;Q8JZX5	Leucine-rich repeat-containing protein 57	Lrrc57	26.76
NaN	NaN	NaN	NaN	NaN	NaN	NaN	NaN	NaN	NaN	NaN	NaN	NaN	NaN	NaN	NaN	NaN	NaN	NaN	NaN	NaN	NaN	NaN	NaN	NaN	NaN	24.43981	Q8BX24;A2AKQ3;V9GX08;A2AKQ0	Q8BX24;A2AKQ3;V9GX08;A2AKQ0		Slc35d1	33.829
NaN	NaN	26.67088	26.46799	NaN	NaN	NaN	NaN	NaN	NaN	26.3161	NaN	NaN	NaN	26.25342	NaN	NaN	NaN	NaN	NaN	NaN	27.04041	NaN	27.27462	NaN	26.86124	NaN	Q8K1E6;A2AKV6;A2AKV7	Q8K1E6;A2AKV6;A2AKV7	Alpha-ketoglutarate-dependent dioxygenase alkB homolog 3	Alkbh3	33.061
NaN	NaN	26.11396	NaN	NaN	NaN	NaN	NaN	NaN	NaN	NaN	NaN	NaN	26.42101	NaN	NaN	NaN	NaN	NaN	NaN	NaN	NaN	NaN	NaN	NaN	NaN	25.98061	Q5HZI9;A2AKV9;A2AKW0;G3UYJ3	Q5HZI9;A2AKV9;A2AKW0;G3UYJ3	Solute carrier family 25 member 51	Slc25a51	33.689
33.53693	34.01163	33.66512	33.62168	33.62058	33.57475	33.73388	33.85136	33.74264	33.71139	33.76347	33.81984	34.04548	33.74345	33.89744	34.0548	34.00964	33.85759	33.61061	33.7606	33.82022	33.79759	33.86157	33.78263	33.71814	33.4638	33.64151	Q8BG05;A2AL12;A2AL13;V9GX38	Q8BG05;A2AL12	Heterogeneous nuclear ribonucleoprotein A3	Hnrnpa3	39.652
28.02459	27.58298	27.34832	28.58992	28.16887	28.29202	28.36574	28.56692	28.50351	28.33347	28.17035	28.46568	28.34921	28.21354	28.17474	27.09517	27.51299	27.8399	27.57694	27.95776	27.62206	27.92485	28.25809	28.13863	28.5148	28.33202	28.31657	Q8C0I1;A2AL50;H3BKN2;A2AL49;H3BIY5	Q8C0I1;A2AL50;H3BKN2;A2AL49	Alkyldihydroxyacetonephosphate synthase, peroxisomal	Agps	71.683
29.94308	29.90555	30.12731	30.46509	30.2553	30.34879	30.46431	30.22653	30.40568	30.36066	30.33788	30.57109	30.34022	30.39611	30.32475	30.05349	30.16663	29.97021	30.32356	30.11384	30.25867	30.49791	30.57561	30.38997	30.41165	30.355	30.48049	Q8BSY0;Q8CBM2;A2AL85	Q8BSY0;Q8CBM2;A2AL85	Aspartyl/asparaginyl beta-hydroxylase	Asph	83.041
NaN	NaN	25.81343	NaN	NaN	25.53294	NaN	NaN	NaN	NaN	NaN	NaN	25.5204	NaN	NaN	NaN	25.66658	25.78407	NaN	25.4331	25.61352	NaN	25.70993	NaN	25.99066	NaN	NaN	Q62276;A2ALA4;Q62276-2	Q62276;A2ALA4;Q62276-2	Mediator of RNA polymerase II transcription subunit 22	Med22	22.282
27.37807	27.02337	26.83858	26.55144	26.47985	26.70279	26.77191	26.55182	26.68579	26.83473	26.94033	26.66601	26.50922	NaN	26.67007	NaN	26.82566	27.05838	27.15364	27.20713	27.08355	26.77191	26.3697	26.60315	26.86136	26.79253	26.96741	P09925;A2ALA6;V9GXE6	P09925;A2ALA6;V9GXE6	Surfeit locus protein 1	Surf1	34.798
NaN	NaN	NaN	25.50891	NaN	26.03513	NaN	NaN	NaN	25.48738	25.48984	NaN	25.5443	25.46622	25.44957	25.4551	25.70496	25.57839	25.77904	25.96036	NaN	NaN	NaN	NaN	25.56721	25.29597	25.27259	Q6PAQ4;A2ALB2;A2ALB1	Q6PAQ4;A2ALB2;A2ALB1	RNA exonuclease 4	Rexo4	47.598
25.7435	NaN	NaN	25.88162	26.11026	25.92884	26.21412	25.8387	NaN	25.70446	NaN	NaN	NaN	25.86974	NaN	NaN	NaN	NaN	NaN	NaN	NaN	25.89037	25.59889	25.91011	25.87486	NaN	25.89624	P48410;A2ALN0	P48410;A2ALN0	ATP-binding cassette sub-family D member 1	Abcd1	81.858
29.57652	29.95699	NaN	29.64871	29.61994	29.44914	29.5001	NaN	29.39923	NaN	29.31508	29.67126	NaN	NaN	NaN	29.47954	NaN	NaN	NaN	29.86349	29.49242	NaN	NaN	NaN	29.6095	NaN	29.7357	Q3V0C5;A2ALR9;Q3V0C5-5;Q3V0C5-2;A2ALR8;Q3V0C5-4;Q3V0C5-3;F7ALR2;F6TH61;F6VSP0;A2ALR5	Q3V0C5;A2ALR9;Q3V0C5-5;Q3V0C5-2;A2ALR8;Q3V0C5-4;Q3V0C5-3	Ubiquitin carboxyl-terminal hydrolase 48	Usp48	120.63
NaN	NaN	NaN	25.48999	NaN	NaN	25.69275	25.8058	25.4797	25.70556	25.83538	NaN	25.58296	NaN	NaN	25.71547	NaN	NaN	NaN	25.47299	25.37859	25.92965	NaN	25.50154	25.77344	NaN	25.63898	A2ALW5;A2ALW5-2;Z4YLX5	A2ALW5;A2ALW5-2;Z4YLX5	DnaJ homolog subfamily C member 25	Dnajc25	41.937
NaN	NaN	NaN	NaN	NaN	NaN	NaN	NaN	NaN	NaN	24.56726	24.76015	NaN	24.93638	25.27174	NaN	NaN	NaN	NaN	NaN	NaN	NaN	NaN	NaN	NaN	NaN	NaN	A2AM29;Q3UIA3	A2AM29;Q3UIA3	Protein AF-9	Mllt3	63.375
28.60851	28.92023	28.56703	28.66574	28.65591	28.69952	28.41937	28.64835	28.57268	28.69773	28.64595	28.68161	28.70636	28.63274	28.46995	28.4432	28.49198	28.43197	28.4017	28.73043	28.46817	28.37302	28.48085	28.50085	28.23059	28.64705	28.58118	A2AMC3;Q3UXG7;Q91ZW2;E9PZ15;E9Q686	A2AMC3;Q3UXG7;Q91ZW2	GDP-fucose protein O-fucosyltransferase 1	Pofut1	40.02
28.34524	28.28903	28.49125	27.48139	28.01436	27.86018	27.83708	27.88384	27.55969	27.92337	28.11818	27.9057	27.8914	28.05134	27.62059	27.7291	27.82208	27.59534	27.61189	28.07735	27.87326	27.70984	27.91473	27.79631	27.77134	27.76907	27.88332	A2AMH5;A2AMH4;Q6X893;Q6X893-2;A2AMH3;A2AMH8	A2AMH5;A2AMH4;Q6X893;Q6X893-2;A2AMH3	Choline transporter-like protein 1	Slc44a1	73.044
25.61813	25.82927	NaN	26.1394	25.71728	26.36525	NaN	25.84081	25.91169	25.81863	25.60008	NaN	25.8906	26.05623	25.83997	26.14659	25.8522	26.00056	25.93885	25.74283	26.00558	25.86743	26.01803	25.63082	25.84972	26.20141	25.634	Q99L43;A2AMQ5;Q6PBC0;F6S4G2	Q99L43;A2AMQ5;Q6PBC0	Phosphatidate cytidylyltransferase 2;Phosphatidate cytidylyltransferase	Cds2	51.313
31.99078	32.09874	31.99348	31.90541	31.98587	32.01169	32.08071	32.13705	32.03597	32.11247	32.31114	32.04293	31.93733	31.97989	32.05727	32.13807	32.09446	31.95487	31.96843	32.17147	32.29505	32.06808	32.31068	32.23612	32.16303	32.19487	32.16105	P47757-2;A2AMW0;P47757-4;P47757;F7CAZ6;F6YHZ8	P47757-2;A2AMW0;P47757-4;P47757;F7CAZ6	F-actin-capping protein subunit beta	Capzb	30.628
29.47589	29.58232	29.50856	29.93368	29.62699	29.47644	29.67442	29.5599	29.70215	29.58081	29.51117	29.50546	29.70604	29.73722	29.68479	29.66951	29.92465	29.56021	29.46984	29.49614	29.54635	29.54486	29.72381	29.69129	29.5753	29.54184	29.58235	Q91VX2;A2AMY5;F6PYV5;A2AMY7;F6WTC8	Q91VX2;A2AMY5	Ubiquitin-associated protein 2	Ubap2	117.96
31.39938	31.27985	31.33793	31.37156	31.41317	31.32066	31.46995	31.36228	31.32657	31.38987	31.29707	31.18907	31.24875	31.2128	31.20752	31.20379	31.18954	31.22257	31.26433	31.23934	31.14212	31.37886	31.33495	31.42512	31.47145	31.37519	31.41679	A2AN08;A2AN08-3;A2AN08-5;A2AN08-2;F6SSP6;Z4YMA7;A2AN08-4;Z4YLP1	A2AN08;A2AN08-3;A2AN08-5	E3 ubiquitin-protein ligase UBR4	Ubr4	572.28
NaN	NaN	NaN	NaN	NaN	NaN	NaN	NaN	NaN	NaN	NaN	NaN	NaN	NaN	NaN	NaN	NaN	NaN	NaN	NaN	NaN	NaN	NaN	NaN	NaN	NaN	23.32155	A2ANC6	A2ANC6		Ap5s1	22.533
27.02253	27.21984	27.07368	27.35599	27.52776	27.58284	27.66824	27.26624	27.47003	27.59042	27.06023	27.23654	27.49366	27.46731	26.89828	26.89851	26.9015	27.33569	27.43706	27.68512	27.37642	27.16997	27.46855	27.21632	27.34342	27.71764	27.55355	A2ANY6;J3QMC5	A2ANY6;J3QMC5		Mdn1	630.33
NaN	NaN	NaN	NaN	NaN	NaN	NaN	NaN	NaN	NaN	NaN	NaN	NaN	NaN	NaN	NaN	NaN	NaN	NaN	NaN	NaN	NaN	NaN	NaN	NaN	NaN	22.74263	Q6DFW0;A2ANZ2;Q3U3D8	Q6DFW0;A2ANZ2;Q3U3D8	Protein C9orf72 homolog	3110043O21Rik	47.314
26.87068	27.61667	NaN	26.62701	27.05879	27.12603	26.76838	27.20686	27.03863	26.84733	26.64801	27.59263	NaN	27.09527	26.9662	NaN	26.6513	27.17912	NaN	26.79017	NaN	NaN	27.00078	26.88623	NaN	NaN	26.74445	Q8BIF0;I7HJQ8;A2AP74;Q8BIF0-2	Q8BIF0;I7HJQ8;A2AP74;Q8BIF0-2	CD99 antigen-like protein 2	Cd99l2	25.463
NaN	28.00833	27.68016	27.73447	27.89602	27.82055	27.89977	27.71522	28.15185	27.97405	28.01892	28.05832	28.1532	28.08116	28.00325	NaN	NaN	NaN	27.38969	NaN	27.66139	27.85751	28.05155	NaN	27.5343	27.58721	27.96983	O54879;A2AP78;G5E920	O54879;A2AP78;G5E920	High mobility group protein B3	Hmgb3	23.01
27.67128	27.86201	27.87836	27.37127	27.68425	27.12613	27.39182	27.49762	27.04718	27.36945	27.1865	27.29728	27.3333	27.2674	27.24817	27.16911	27.3946	27.73156	27.01425	27.07092	27.03234	27.26571	27.08659	27.30861	26.90805	26.91468	26.79402	A2APB8	A2APB8	Targeting protein for Xklp2	Tpx2	85.893
29.49821	29.35166	29.39993	NaN	NaN	NaN	NaN	NaN	NaN	NaN	NaN	NaN	NaN	NaN	NaN	28.34359	28.26123	28.50123	27.94486	28.1334	27.82778	NaN	NaN	NaN	NaN	NaN	NaN	Q9QY24;A2APF7;Q9QY24-2	Q9QY24;A2APF7	Z-DNA-binding protein 1	Zbp1	44.331
NaN	NaN	NaN	25.99427	NaN	NaN	NaN	NaN	NaN	NaN	NaN	NaN	NaN	NaN	NaN	NaN	NaN	25.95491	NaN	NaN	26.21935	NaN	NaN	NaN	NaN	NaN	NaN	Q80V86;A2API3	Q80V86;A2API3	Integrator complex subunit 8	Ints8	113.35
27.27932	27.1211	27.27515	27.1453	27.04489	NaN	27.20182	26.9729	NaN	27.12642	NaN	26.83677	26.97399	NaN	NaN	NaN	26.78606	NaN	NaN	NaN	NaN	27.05486	26.86609	27.16385	27.23169	26.80132	26.7397	Q9JI18;E9Q202;A2API5	Q9JI18;E9Q202;A2API5	Low-density lipoprotein receptor-related protein 1B	Lrp1b	513.63
NaN	NaN	NaN	NaN	NaN	NaN	NaN	NaN	NaN	NaN	NaN	NaN	NaN	NaN	NaN	NaN	NaN	NaN	NaN	NaN	NaN	NaN	NaN	NaN	NaN	NaN	24.48806	A2API8;O54931-2;O54931;O54931-5;O54931-4;A2API9;A2APJ1	A2API8;O54931-2;O54931;O54931-5;O54931-4	A-kinase anchor protein 2	Akap2	101.6
31.01372	30.9421	30.9016	30.86016	30.79374	31.01551	31.14728	31.03937	31.2198	30.76438	30.96244	31.06008	31.07852	30.98915	31.1398	30.97712	31.08702	31.11638	31.05427	31.239	31.28615	31.02175	31.19313	31.11185	30.97631	30.83274	30.80724	P15379;P15379-2;Q3U8S1;A2APM5;A2APM3;A2APM4;E9QKM8;Q80X37;A2APM1;A2APM2;P15379-3;P15379-6;P15379-11;P15379-5;P15379-10;P15379-9;P15379-4;P15379-8;P15379-7;P15379-12;P15379-13	P15379;P15379-2;Q3U8S1;A2APM5;A2APM3;A2APM4;E9QKM8;Q80X37;A2APM1;A2APM2;P15379-3;P15379-6;P15379-11;P15379-5;P15379-10;P15379-9;P15379-4;P15379-8;P15379-7	CD44 antigen	Cd44	85.616
NaN	NaN	NaN	NaN	NaN	NaN	NaN	NaN	26.40206	NaN	NaN	NaN	NaN	NaN	NaN	NaN	NaN	NaN	NaN	NaN	NaN	NaN	NaN	26.37604	NaN	NaN	NaN	A2APZ7;Q06348;Q9CY80;Q8BYH0;P70390;Q62066;O70137;O35137;F6UTR6;A2AG22;A2AIK5;O88933;Q8BYH0-2;P70390-2;O09113;Q8C8B0;O35602	A2APZ7;Q06348;Q9CY80	Paired mesoderm homeobox protein 2	Prrx2	26.442
26.25794	25.76754	25.59015	25.62572	NaN	25.59597	25.63641	25.78279	NaN	NaN	25.91367	NaN	26.28822	25.88548	NaN	25.84005	NaN	NaN	25.97132	NaN	NaN	25.76091	25.6277	25.96864	25.70883	24.6615	NaN	A2AQ17;Q9CWX2	A2AQ17;Q9CWX2	Complex I intermediate-associated protein 30, mitochondrial	Ndufaf1	37.782
27.48439	27.35077	27.44577	26.82299	27.15779	26.96246	27.349	27.24572	26.68966	26.97869	27.04333	27.27631	26.91923	26.86868	26.54258	27.21549	27.32268	27.4271	27.28472	27.29929	27.66614	26.83714	26.99172	27.05931	26.75812	NaN	26.64664	A2AQ19	A2AQ19	RNA polymerase-associated protein RTF1 homolog	Rtf1	80.796
NaN	NaN	NaN	NaN	NaN	NaN	NaN	NaN	NaN	NaN	NaN	NaN	NaN	NaN	NaN	NaN	NaN	NaN	NaN	NaN	NaN	NaN	NaN	NaN	NaN	NaN	26.93371	A2AQ25;D3Z781;E9QAU4;A2AQ25-4;A2AQ25-3;B1AY50;B1AY49;A2AQ25-7;A2AQ25-9;A2AQ25-6;A2AQ25-5;A2AQ25-8;A2AQ25-2	A2AQ25;D3Z781;E9QAU4;A2AQ25-4;A2AQ25-3;B1AY50;B1AY49;A2AQ25-7;A2AQ25-9;A2AQ25-6;A2AQ25-5;A2AQ25-8;A2AQ25-2	Sickle tail protein	Skt;Etl4	213.03
26.91923	26.93607	27.15634	26.82092	26.8158	26.81164	26.91878	27.11436	27.00282	27.14005	26.91433	26.97738	27.09738	26.8282	26.9673	27.26481	27.1865	27.23663	26.9038	26.94213	26.94156	27.28198	27.308	26.95194	26.65554	26.62213	26.70477	Q80TY0;A2AQ42;A2AQ45;A2AQ41;Q80TY0-4;Q80TY0-3;A2AQ43;A2AQ44;Q80TY0-2;F6VVN1;Q80TY0-5;A2AQ47;A2AQ39;E9Q9P2;P11260	Q80TY0;A2AQ42;A2AQ45;A2AQ41;Q80TY0-4;Q80TY0-3;A2AQ43;A2AQ44;Q80TY0-2;F6VVN1;Q80TY0-5	Formin-binding protein 1	Fnbp1	71.343
29.2564	29.38121	29.29119	29.07814	29.2695	29.42676	30.27209	30.35311	30.38566	29.25546	29.04864	29.36378	29.42598	29.42244	29.44306	29.0426	27.14229	NaN	29.83529	27.50922	NaN	29.88032	29.76711	29.53299	30.104	30.20432	30.27275	A2AQ53;Q61554;Q61555	A2AQ53;Q61554	Fibrillin-1	Fbn1	312.3
NaN	NaN	NaN	NaN	NaN	NaN	NaN	NaN	NaN	NaN	NaN	NaN	NaN	NaN	NaN	NaN	NaN	NaN	NaN	NaN	23.2839	NaN	NaN	NaN	NaN	NaN	NaN	A2AQ56;Q8BXJ9	A2AQ56;Q8BXJ9	Transmembrane protein 62	Tmem62	58.667
28.08674	28.5288	28.21947	28.05683	28.43706	27.9968	27.94788	27.83834	28.15291	28.17888	28.2498	28.04203	28.15151	28.1766	28.12628	28.31903	27.65785	28.06029	28.09723	27.85656	27.96664	28.09285	28.06728	28.05491	28.18914	28.12174	28.16043	Q8CFQ3;A2AQA7	Q8CFQ3;A2AQA7	Intron-binding protein aquarius	Aqr	170.29
NaN	NaN	NaN	NaN	NaN	NaN	NaN	NaN	NaN	NaN	NaN	NaN	NaN	NaN	NaN	NaN	NaN	NaN	NaN	NaN	NaN	NaN	NaN	23.2086	NaN	NaN	NaN	P16951;A2AQE9;A2AQF0;G3UXC3;P16951-2;V9GXX5	P16951;A2AQE9;A2AQF0;G3UXC3;P16951-2;V9GXX5	Cyclic AMP-dependent transcription factor ATF-2	Atf2;Atf7	52.297
NaN	NaN	NaN	NaN	NaN	NaN	NaN	NaN	NaN	NaN	NaN	NaN	NaN	NaN	NaN	NaN	NaN	NaN	NaN	NaN	26.23892	NaN	26.89966	NaN	NaN	NaN	NaN	Q8BXN9;A2AQJ7;A2AQJ5;A2AQJ6;Q8BXN9-2;Q8BXN9-3	Q8BXN9;A2AQJ7;A2AQJ5;A2AQJ6;Q8BXN9-2;Q8BXN9-3	Transmembrane protein 87A	Tmem87a	63.379
27.3463	27.63048	27.20825	28.17451	27.9794	27.81329	28.1939	28.10134	28.00083	28.24518	28.05982	27.99367	28.03018	27.98842	28.32809	27.65301	27.33569	27.38599	27.58978	27.87888	27.76129	28.10104	28.35741	27.98163	27.67795	28.23306	28.39432	Q9QXG4;A2AQN4;A2AQN5;D6RHA7;F7CU63	Q9QXG4;A2AQN4;A2AQN5	Acetyl-coenzyme A synthetase, cytoplasmic	Acss2	78.861
NaN	NaN	NaN	NaN	25.15128	NaN	26.03225	NaN	NaN	NaN	25.14748	NaN	25.23323	NaN	NaN	NaN	NaN	NaN	24.6115	NaN	NaN	NaN	NaN	NaN	NaN	NaN	NaN	A2AQV2;Q80V53	A2AQV2;Q80V53	Carbohydrate sulfotransferase 14	Chst14	40.068
27.98604	28.10375	28.39803	27.91205	27.88855	27.66302	27.94726	27.84482	27.75729	27.71385	27.93393	27.97596	27.76294	28.03008	28.03412	27.93848	27.70761	28.02083	28.34316	28.11828	28.24808	27.69936	28.03165	27.88885	27.86897	27.91171	28.15899	A2AR02;A2AR01	A2AR02;A2AR01	Peptidyl-prolyl cis-trans isomerase G;Peptidyl-prolyl cis-trans isomerase	Ppig	88.324
25.04389	25.21627	NaN	24.59457	25.06887	25.00346	25.25007	25.07463	25.1663	25.02686	NaN	NaN	25.16603	24.80233	24.79164	25.2632	NaN	25.29702	25.31655	25.53184	25.31341	25.1106	25.00915	24.9506	25.03695	25.26807	25.25634	Q8BKH7;A2AR12;Q8BKH7-2;A2AR15;Q8BKH7-3	Q8BKH7;A2AR12;Q8BKH7-2;A2AR15;Q8BKH7-3	Target of rapamycin complex 2 subunit MAPKAP1	Mapkap1	59.008
25.16427	NaN	25.39594	NaN	24.97299	NaN	NaN	24.63777	NaN	NaN	NaN	NaN	NaN	NaN	NaN	24.94118	25.07965	25.04739	NaN	NaN	NaN	NaN	25.08744	NaN	NaN	NaN	NaN	Q3UDF0;A2AR26	Q3UDF0;A2AR26		Slc2a6	54.433
NaN	NaN	NaN	NaN	NaN	NaN	NaN	NaN	NaN	NaN	NaN	NaN	NaN	NaN	NaN	NaN	NaN	NaN	NaN	NaN	NaN	NaN	NaN	NaN	NaN	24.87159	NaN	O54819;Q8BSB7;A2ARA4;A2ARA3;A2ARA0;O54819-2	O54819;Q8BSB7;A2ARA4;A2ARA3;A2ARA0;O54819-2	Tissue factor pathway inhibitor	Tfpi	34.986
NaN	NaN	NaN	NaN	NaN	NaN	NaN	NaN	NaN	NaN	NaN	NaN	NaN	NaN	NaN	NaN	NaN	NaN	NaN	NaN	NaN	NaN	NaN	24.56407	NaN	NaN	NaN	A2ARA8	A2ARA8	Integrin alpha-8;Integrin alpha-8 heavy chain;Integrin alpha-8 light chain	Itga8	117.55
NaN	NaN	NaN	NaN	NaN	NaN	NaN	NaN	NaN	NaN	NaN	NaN	NaN	NaN	NaN	NaN	NaN	NaN	NaN	NaN	NaN	NaN	24.02276	NaN	NaN	NaN	NaN	A2ARI4-2;A2ARI4	A2ARI4-2;A2ARI4	Leucine-rich repeat-containing G-protein coupled receptor 4	Lgr4	101.34
30.10049	30.038	29.98834	29.96292	29.76273	29.87996	29.98753	29.877	29.91214	29.8781	29.89451	29.7984	29.88386	29.86166	29.83053	30.1821	29.98114	30.29461	30.17176	30.10936	30.03761	29.93986	29.79851	29.76364	29.87505	29.65964	29.69302	Q9QYR6;A2ARP8;Q9QYR6-2;REV__F6S251;REV__Q6ZPE2;REV__Q6ZPE2-2	Q9QYR6;A2ARP8;Q9QYR6-2	Microtubule-associated protein 1A;MAP1A heavy chain;MAP1 light chain LC2	Map1a	300.14
26.45469	25.93225	26.38174	26.7124	25.99871	25.99576	26.01517	26.04621	25.9651	26.20635	25.51232	26.34616	25.92128	26.23624	26.34787	25.94708	NaN	NaN	26.08117	25.70728	25.91625	NaN	NaN	25.72801	25.79193	26.30065	26.03578	P35285;A2ARZ7	P35285;A2ARZ7	Ras-related protein Rab-22A	Rab22a	21.802
28.54418	28.3984	28.61028	27.35909	26.95826	27.24518	27.25494	27.22076	27.06979	27.00496	27.6302	27.47096	27.30887	27.31691	27.58484	27.80766	27.82238	28.1735	28.11877	28.05378	27.86526	27.45325	27.38426	27.48485	27.04197	27.11068	27.29894	E9QAM5;A2AS05;A2AS03	E9QAM5;A2AS05;A2AS03	Helicase with zinc finger domain 2	Helz2	331.56
27.75111	27.72097	27.75168	27.25584	NaN	NaN	NaN	27.41538	NaN	27.8432	NaN	NaN	NaN	NaN	NaN	27.98756	NaN	28.02828	NaN	NaN	28.34727	NaN	NaN	27.9582	NaN	NaN	NaN	Q8K2I9;A2AS54;Q8K2I9-2;A2AS52	Q8K2I9;A2AS54;Q8K2I9-2;A2AS52	F-box only protein 18	Fbxo18	118.3
30.13748	30.06368	30.04127	30.18068	30.03551	30.02075	29.99469	30.03092	29.97336	29.82516	29.87376	30.10112	29.84557	29.7664	29.83518	30.00021	29.89386	29.8455	29.89205	30.04544	30.01492	30.09396	30.0509	29.90913	30.05258	30.21547	30.10312	P28660;A2AS98;P28660-2;Q8K1X4	P28660;A2AS98;P28660-2	Nck-associated protein 1	Nckap1	128.78
29.11163	29.07704	28.7475	29.09565	29.39	29.44818	29.18655	29.04555	29.17358	28.61147	29.18681	28.93899	27.96196	29.11652	29.01393	28.52257	29.15892	28.94383	29.87647	28.95956	29.4369	28.84068	28.80744	28.8962	29.34287	28.96246	29.27786	A2ASS6;E9Q8N1;E9Q8K5;A2ASS6-2;F7CR78;A2AT70	A2ASS6;E9Q8N1;E9Q8K5;A2ASS6-2	Titin	Ttn	3906.4
27.71391	27.92813	27.78201	27.7346	27.65676	27.79538	27.52238	27.47653	27.47537	27.66425	27.72267	27.67909	27.65164	27.51616	27.62031	27.91627	28.0681	27.72852	27.84954	27.87027	28.09552	27.60858	27.72676	27.69279	27.63006	27.92536	27.72332	A2AT37;F6Q3G7	A2AT37		Upf2	147.55
NaN	NaN	NaN	NaN	NaN	NaN	NaN	NaN	NaN	NaN	NaN	NaN	NaN	NaN	NaN	NaN	NaN	NaN	NaN	NaN	NaN	NaN	NaN	NaN	NaN	NaN	25.39129	A2AT93	A2AT93		Plcb4	29.456
30.82479	30.62715	30.72289	30.45503	30.52	30.46694	30.58629	30.51963	30.61877	30.35395	30.34149	30.3954	30.77156	30.56638	30.6937	30.72118	30.60382	30.64495	30.60559	30.70165	30.82373	30.76192	30.72996	30.7298	30.2783	30.4609	30.47383	Q99JX3;A2ATI9;Q99JX3-2;A2ATI8;A2ATI6	Q99JX3;A2ATI9;Q99JX3-2;A2ATI8;A2ATI6	Golgi reassembly-stacking protein 2	Gorasp2	47.038
26.15178	26.43293	26.36337	26.59776	26.10857	NaN	26.01578	26.01793	26.26236	26.53817	26.63962	26.81348	26.50232	26.52031	26.51929	26.60851	26.35171	26.42259	26.35567	26.59605	NaN	26.64251	26.32084	26.10583	26.47349	26.56979	26.27808	A2ATU0	A2ATU0	Probable 2-oxoglutarate dehydrogenase E1 component DHKTD1, mitochondrial	Dhtkd1	102.79
30.06008	29.95892	30.07035	29.89193	29.91042	29.69369	29.72912	29.7839	29.75382	29.79769	29.70938	29.6493	29.53646	29.70397	29.65395	29.43213	29.43054	29.47315	29.60738	29.37422	29.6067	29.618	29.82994	29.74134	29.61977	29.7701	29.65113	Q8BY71;A2ATU9	Q8BY71;A2ATU9	Histone acetyltransferase type B catalytic subunit	Hat1	49.278
NaN	NaN	NaN	NaN	NaN	NaN	NaN	NaN	NaN	NaN	NaN	NaN	NaN	NaN	NaN	NaN	NaN	NaN	NaN	NaN	NaN	NaN	24.27753	NaN	NaN	NaN	NaN	A2AU91;A2AU89;A2AU90;P70399-2;F6QNC8;F6S5E4;F7CE65;F6VCK5;F6ZRL3	A2AU91;A2AU89;A2AU90		Trp53bp1	212.73
30.83417	30.78698	30.79296	30.67463	30.84348	30.75963	30.86813	30.78862	30.74126	30.83447	30.82979	30.96966	30.8784	30.9167	30.8304	30.79056	30.5258	30.75382	30.61404	30.68979	30.61061	30.87935	30.89504	30.9592	30.42272	30.59139	30.57849	Q9CYZ2;A2AUD5;Q3TAI4;V9GWU5	Q9CYZ2;A2AUD5;Q3TAI4;V9GWU5	Tumor protein D54	Tpd52l2	24.043
25.8921	27.99626	28.16796	27.417	NaN	NaN	27.52425	27.68351	28.1247	NaN	NaN	27.33509	NaN	28.24536	28.25525	NaN	28.74593	27.6238	28.55153	28.29347	27.84775	NaN	NaN	NaN	28.43444	27.63048	28.27498	A2AUM2;Q9QZ05;A2AUM1;A2AUM0;Q9QZ05-4;Q9QZ05-2;Q9QZ05-3;Q9QZ05-5;Q9QZ05-6;A2AUL9	A2AUM2;Q9QZ05;A2AUM1;A2AUM0;Q9QZ05-4;Q9QZ05-2;Q9QZ05-3;Q9QZ05-5;Q9QZ05-6	Eukaryotic translation initiation factor 2-alpha kinase 4	Eif2ak4	173.12
NaN	NaN	NaN	NaN	NaN	NaN	NaN	NaN	NaN	NaN	NaN	NaN	NaN	NaN	NaN	NaN	NaN	NaN	NaN	NaN	NaN	NaN	NaN	NaN	NaN	NaN	NaN	A2AUX8;Q9D0I6	A2AUX8;Q9D0I6	WD repeat, SAM and U-box domain-containing protein 1	Wdsub1	45.592
25.95318	26.09716	26.03126	NaN	NaN	NaN	NaN	NaN	NaN	NaN	NaN	NaN	NaN	NaN	NaN	NaN	NaN	NaN	26.26229	NaN	NaN	NaN	NaN	NaN	NaN	NaN	NaN	Q8VBV3;A2AV19	Q8VBV3;A2AV19	Exosome complex component RRP4	Exosc2	32.631
33.67556	33.61949	33.77225	33.54628	33.56297	33.56422	33.50805	33.61621	33.54063	33.59167	33.5064	33.66448	33.56763	33.6244	33.60178	33.56819	33.5434	33.49464	33.72781	33.69882	33.75304	33.61423	33.64323	33.58989	33.82771	33.79305	33.90041	Q99PL5;A2AVJ7;Q99PL5-3;Q99PL5-2;Q99PL5-4;Q99PL5-5;Q99PL5-7;Q99PL5-8;Q99PL5-6;Q99PL5-9;Q99PL5-10;Q99PL5-11;Q99PL5-12	Q99PL5;A2AVJ7	Ribosome-binding protein 1	Rrbp1	172.88
NaN	NaN	NaN	NaN	NaN	NaN	NaN	NaN	NaN	26.13845	NaN	NaN	NaN	NaN	NaN	NaN	NaN	NaN	NaN	NaN	NaN	NaN	26.92717	NaN	NaN	NaN	NaN	P0C090;A2AVP4	P0C090;A2AVP4	Roquin-2	Rc3h2	131.29
29.20532	29.33773	29.22345	29.36641	29.45234	29.3247	29.5377	29.52807	29.42974	29.38282	29.34191	29.52247	29.59221	29.45333	29.23178	29.65265	29.38835	29.60837	29.58136	29.66541	29.26642	29.59379	29.73771	29.49396	29.238	29.03633	28.93719	P62627;A2AVR9	P62627;A2AVR9	Dynein light chain roadblock-type 1	Dynlrb1	10.99
NaN	NaN	NaN	NaN	NaN	NaN	NaN	NaN	NaN	NaN	NaN	NaN	NaN	NaN	NaN	NaN	NaN	NaN	NaN	NaN	NaN	NaN	NaN	24.67508	NaN	NaN	NaN	A2AVZ9	A2AVZ9	Solute carrier family 43 member 3	Slc43a3	56.033
30.80124	30.87004	30.79459	30.54701	30.49496	30.39069	30.58109	30.63781	30.56511	30.75525	30.51286	30.62061	30.65728	30.80655	30.89627	30.80209	30.67219	30.59174	31.02168	30.9467	30.77996	30.60735	30.59014	30.5977	30.81581	30.88176	31.04094	Q08943;A2AW05;Q08943-2	Q08943;A2AW05;Q08943-2	FACT complex subunit SSRP1	Ssrp1	80.859
29.15552	29.03273	29.19981	29.16281	28.91339	28.85442	28.78528	28.69056	28.83014	28.87015	28.89258	28.74037	28.93258	29.06389	28.94268	29.24002	29.16607	29.27293	28.94668	28.97902	28.91274	28.82098	28.84311	28.76031	28.77938	28.73651	28.66997	Q60767;A2AW86	Q60767;A2AW86	Lymphocyte antigen 75	Ly75	197.35
28.77505	28.66604	28.75098	28.84837	28.84302	28.96268	28.7925	28.83828	28.70154	28.7965	28.77828	28.72855	28.92988	28.91385	28.87511	28.86041	28.77147	28.73447	28.67256	28.72263	28.56671	28.92889	28.84182	28.8289	28.81989	28.98128	28.78544	A2AWA9;A2AWA9-2;A2AWA7;A2AWA9-3;A2AWB0	A2AWA9;A2AWA9-2	Rab GTPase-activating protein 1	Rabgap1	120.8
28.24649	28.24518	28.58266	28.15108	28.26087	27.89897	28.36252	27.88303	28.21817	28.09989	28.35325	28.98169	28.12952	27.9327	28.06003	28.22444	28.02295	28.2799	28.37156	28.47769	28.43372	28.14146	28.29724	28.10874	28.5838	28.05905	28.29658	P59326;A2AWN8	P59326;A2AWN8	YTH domain-containing family protein 1	Ythdf1	60.878
NaN	NaN	NaN	25.16146	NaN	NaN	NaN	NaN	NaN	NaN	NaN	25.02462	24.92985	NaN	NaN	NaN	NaN	NaN	NaN	NaN	NaN	NaN	NaN	24.579	NaN	NaN	NaN	A2AWP8;A2AWP6;A2AWP8-3;A2AWP8-2;A2AWP8-4;A2AWP8-5;F6S3V7;F6ZH54;A2AWP4;F7BCP8	A2AWP8;A2AWP6;A2AWP8-3;A2AWP8-2;A2AWP8-4;A2AWP8-5;F6S3V7	Rho guanine nucleotide exchange factor 10-like protein	Arhgef10l	139.99
30.6711	30.66374	30.73231	30.8612	30.67067	30.76485	30.87613	30.8514	30.83989	30.75486	30.67262	30.7932	30.72639	30.77949	30.88037	30.66374	30.58987	30.71088	30.59317	30.5929	30.68194	30.85452	30.89034	30.84805	30.56493	30.7005	30.76446	A2AWT6;A2AWT7;A2AWT5;P25976;P25976-2;E9Q4A8;G3UZW9	A2AWT6;A2AWT7;A2AWT5;P25976;P25976-2	Nucleolar transcription factor 1	Ubtf	85.009
28.82975	28.93775	29.21456	29.01079	28.96177	29.14579	29.09449	28.96312	28.97057	29.05636	29.09738	28.80637	28.97547	28.88707	28.94386	28.57391	28.83696	28.76727	29.00849	29.00107	28.849	29.09964	28.87628	28.81513	29.15711	29.02952	29.05569	A2BDX0;Q9Z103	A2BDX0;Q9Z103	Activity-dependent neuroprotector homeobox protein	Adnp	124.31
28.61954	28.56819	28.44316	28.69062	28.50344	28.51179	28.26723	28.26674	28.64897	28.47417	28.19728	28.17179	28.45744	28.16887	28.17307	28.31713	28.18054	28.4155	28.54355	27.85144	28.33964	28.23822	NaN	28.34887	28.08248	27.91159	28.24627	A2BDX3	A2BDX3	Adenylyltransferase and sulfurtransferase MOCS3;Molybdopterin-synthase adenylyltransferase;Molybdopterin-synthase sulfurtransferase	Mocs3	49.374
NaN	26.39679	26.34508	NaN	26.40157	26.25564	25.98522	NaN	NaN	NaN	26.20604	NaN	NaN	NaN	26.19005	NaN	26.18813	26.51778	26.33647	25.88918	NaN	NaN	NaN	25.69556	26.68043	26.32937	26.12185	A2BE28;A2BE28-2	A2BE28;A2BE28-2	Ribosomal biogenesis protein LAS1L	Las1l	89.413
30.52664	30.90821	30.52487	30.69652	30.78581	30.54995	30.61824	30.70454	30.69851	30.56147	30.58101	30.72737	30.84879	30.7043	30.44796	30.5945	30.50417	30.42342	30.49314	30.57136	30.65215	30.67741	30.61964	30.73828	30.73763	30.86784	30.70306	O88487;A2BFF8;Q3TPJ8;A2BFF5;A2BFF9	O88487;A2BFF8;Q3TPJ8;A2BFF5;A2BFF9	Cytoplasmic dynein 1 intermediate chain 2	Dync1i2	68.393
28.34333	28.38014	28.38685	28.09648	28.49503	28.17098	28.19235	28.09441	28.31937	28.22715	28.08689	28.02041	27.91028	27.9729	27.77304	28.27355	28.32804	28.24245	28.24749	28.38216	28.19845	28.24658	28.20448	28.09833	28.03653	27.92609	28.16844	A2BGI8;Q9D868-2;Q9D868;A2BGI9	A2BGI8;Q9D868-2;Q9D868;A2BGI9	Peptidyl-prolyl cis-trans isomerase;Peptidyl-prolyl cis-trans isomerase H	Ppih	17.233
NaN	NaN	NaN	NaN	NaN	NaN	NaN	NaN	25.75157	26.40907	NaN	NaN	NaN	NaN	NaN	26.90816	NaN	26.36359	26.48718	26.87853	26.96444	NaN	25.55786	26.53976	26.46838	26.96477	NaN	A2BGN7;Q9D8X0	A2BGN7;Q9D8X0	Protein MANBAL	Manbal	9.3679
27.97602	27.85049	27.83569	27.80852	27.97405	27.67357	27.51616	27.54001	27.7597	27.77039	27.83677	27.50218	27.77109	27.88919	27.66817	27.50393	27.42926	27.72338	27.87496	27.56362	27.7855	27.82742	27.76825	27.78	27.72741	27.83413	27.38755	A2BH40;E9QAQ7;A2BH40-3;A2BH40-4;A2BH40-2	A2BH40;E9QAQ7;A2BH40-3;A2BH40-4;A2BH40-2	AT-rich interactive domain-containing protein 1A	Arid1a	242.09
NaN	NaN	NaN	NaN	NaN	NaN	NaN	25.07957	NaN	NaN	25.16385	25.13872	NaN	NaN	NaN	NaN	NaN	NaN	NaN	NaN	NaN	25.34864	NaN	NaN	NaN	NaN	NaN	G5E8W8;A2BI37;Q62394	G5E8W8;A2BI37;Q62394	Zinc finger protein 185	Zfp185;Znf185	52.871
26.8846	27.09597	26.98663	27.06764	27.12751	27.42414	26.834	27.18442	27.2699	27.17579	27.18914	27.22793	26.9741	26.96873	27.09043	NaN	26.75863	27.79383	NaN	26.82627	26.70055	27.17836	27.2571	26.9506	27.18603	27.48116	27.50044	P35283;A2CG35	P35283;A2CG35	Ras-related protein Rab-12	Rab12	27.328
NaN	NaN	NaN	NaN	NaN	NaN	NaN	NaN	NaN	NaN	NaN	NaN	NaN	NaN	NaN	NaN	NaN	NaN	NaN	NaN	NaN	NaN	NaN	24.57178	NaN	NaN	NaN	A2CG63;A2CG63-2;Z4YL44;Z4YMH1;F6R6U0	A2CG63;A2CG63-2;Z4YL44;Z4YMH1	AT-rich interactive domain-containing protein 4B	Arid4b	147.64
NaN	NaN	NaN	NaN	NaN	NaN	NaN	NaN	NaN	NaN	NaN	NaN	NaN	NaN	NaN	NaN	NaN	NaN	NaN	NaN	NaN	NaN	25.30166	NaN	NaN	NaN	NaN	Q9Z148;A2CG76;Q9Z148-2;Q9Z148-3;A2CG77	Q9Z148;A2CG76;Q9Z148-2;Q9Z148-3	Histone-lysine N-methyltransferase EHMT2	Ehmt2	138.04
25.48182	25.81353	25.79015	25.82738	25.4961	25.48953	25.16242	25.71387	25.50984	25.40915	NaN	NaN	25.76357	NaN	NaN	NaN	25.42694	25.63389	25.73805	NaN	25.91655	25.28475	25.33071	25.30536	25.0388	25.2671	25.39705	A2RSJ4	A2RSJ4	UHRF1-binding protein 1-like	Uhrf1bp1l	161.94
NaN	NaN	NaN	NaN	NaN	NaN	NaN	NaN	NaN	NaN	NaN	NaN	NaN	NaN	NaN	NaN	NaN	NaN	NaN	NaN	NaN	NaN	NaN	NaN	NaN	NaN	24.83634	A2RSX9;E9QAY5	A2RSX9;E9QAY5		Arfip1	38.416
26.15381	25.95892	26.21343	NaN	26.18348	25.96091	25.5983	25.62416	26.17493	25.98761	25.87881	26.03189	25.73946	26.14783	26.02414	26.52061	25.84711	NaN	26.0935	NaN	26.21586	25.806	26.00462	25.75639	25.45908	25.53288	NaN	A2RSY6;A2RSY6-2;A2RSY6-4;A2RSY6-3	A2RSY6;A2RSY6-2	TRMT1-like protein	Trmt1l	80.86
26.44518	26.46051	26.63243	NaN	26.29021	26.76344	26.35065	26.48392	26.47102	26.46137	26.5231	26.74548	26.41385	26.30845	27.00099	26.35448	26.32867	26.41561	26.29843	25.87923	26.10767	26.59463	26.55388	26.6513	27.10779	26.39565	26.26912	A2RTH5	A2RTH5		Lcmt1	38.192
27.98934	28.12633	28.41337	28.00662	28.0607	28.07786	28.03978	28.12366	28.15591	27.75302	27.62624	27.79427	27.62568	27.56703	27.70543	28.0041	27.90144	27.80563	27.92422	28.08957	28.38467	27.84482	28.16806	28.04469	27.86974	28.0777	28.29272	Q6ZQ88;A3KG93;G8JL40;F6Z4I3;F6ZC60	Q6ZQ88;A3KG93;G8JL40	Lysine-specific histone demethylase 1A	Kdm1a	92.849
28.6801	28.71872	29.11021	29.35708	29.18636	29.13643	28.99486	29.07199	29.10677	29.14814	29.22979	29.15764	29.20469	29.29375	29.24102	28.92521	28.58388	28.74782	28.96014	28.86924	28.95878	29.06502	29.07692	29.19211	29.28105	29.3378	29.23407	A3KGB4	A3KGB4	TBC1 domain family member 8B	Tbc1d8b	127.89
NaN	NaN	NaN	NaN	NaN	NaN	NaN	NaN	NaN	NaN	NaN	NaN	NaN	NaN	NaN	NaN	NaN	NaN	NaN	NaN	NaN	NaN	NaN	NaN	23.58474	NaN	NaN	H3BKK2;F7BE71;A3KGG8;Q9D9Z1;A3KGG6	H3BKK2;F7BE71;A3KGG8;Q9D9Z1;A3KGG6	Small kinetochore-associated protein	Knstrn	20.596
32.80349	32.53948	NaN	32.3835	NaN	32.27403	32.26016	32.42342	32.07884	32.58962	32.16012	32.44332	32.37658	32.26729	31.98767	31.77906	31.89717	31.63487	31.93993	32.17203	32.43929	32.53313	32.25502	32.15635	32.53575	32.35773	32.57346	P09602;E9Q2Z4;Q5XK38;A3KGL9;B7ZCQ3;F6W687;J3QM43	P09602;E9Q2Z4;Q5XK38;A3KGL9;B7ZCQ3;F6W687;J3QM43	Non-histone chromosomal protein HMG-17	Hmgn2;Gm16494;Gm6594	9.4226
29.35054	29.54477	29.79827	29.66385	29.64672	29.66538	29.62471	29.70766	29.54916	29.52806	29.67209	29.21211	29.54101	29.58214	29.76577	29.70922	29.7598	29.74175	29.65518	29.58201	29.3956	29.73857	29.88352	29.77905	29.4523	29.34344	29.56973	Q9D898;A3KGQ6	Q9D898;A3KGQ6	Actin-related protein 2/3 complex subunit 5-like protein;Actin-related protein 2/3 complex subunit 5	Arpc5l	16.98
NaN	NaN	NaN	NaN	NaN	NaN	NaN	NaN	NaN	NaN	NaN	NaN	NaN	NaN	NaN	NaN	NaN	NaN	NaN	NaN	NaN	NaN	25.0818	NaN	NaN	NaN	NaN	Q9D8V0-4;A3KGR9;Q6PGJ8;Q9D8V0-2	Q9D8V0-4;A3KGR9	Minor histocompatibility antigen H13	Hm13;H13	43.363
NaN	NaN	NaN	NaN	NaN	NaN	NaN	NaN	NaN	NaN	NaN	NaN	NaN	NaN	NaN	NaN	NaN	NaN	NaN	NaN	NaN	NaN	NaN	NaN	NaN	NaN	25.33494	E9Q447;A3KGU5;A3KGU7;A3KGU9;A3KGU4;REV__E9Q770;REV__E9PVC6;REV__Q6NZJ6-2;REV__E9Q9E1;REV__E9PVC5;REV__Q6NZJ6	E9Q447;A3KGU5;A3KGU7		Sptan1	285.34
NaN	NaN	NaN	NaN	NaN	NaN	NaN	27.92694	NaN	NaN	NaN	NaN	NaN	NaN	28.13212	NaN	NaN	28.04911	NaN	NaN	27.98082	NaN	NaN	NaN	NaN	NaN	NaN	P15307;A4QPD3	P15307;A4QPD3	Proto-oncogene c-Rel	Rel	64.959
NaN	NaN	NaN	NaN	NaN	NaN	NaN	NaN	NaN	NaN	NaN	NaN	NaN	NaN	NaN	NaN	NaN	NaN	NaN	NaN	NaN	NaN	NaN	NaN	NaN	NaN	NaN	A4UUI3	A4UUI3		Gbp4	72.041
28.56511	29.10757	28.66363	28.2597	28.11058	28.07521	27.88268	27.63111	28.13668	27.98772	27.95936	27.49717	28.28776	27.80304	27.66099	28.45721	27.87185	28.403	27.65014	27.85389	28.92261	27.87033	28.68529	28.0094	27.778	27.74298	27.90213	Q8K1L5;G3UZ30;A5A4Y9	Q8K1L5;G3UZ30;A5A4Y9	Protein phosphatase 1 regulatory subunit 11	Ppp1r11	14.544
NaN	NaN	25.70633	NaN	25.21453	25.47553	NaN	25.70171	NaN	NaN	NaN	NaN	25.30835	NaN	25.05809	NaN	NaN	NaN	NaN	NaN	25.69636	NaN	NaN	NaN	NaN	NaN	NaN	Q99NH2;Q4JJC0;E9PYJ2;F6UGU7;E0CX45;F6TSJ9;E0CXR8;E0CZE2;E0CZ83;E0CY24;E0CXL4;B7ZNY3;F6S7Z1;G3XA13;A5D6P2;Q99NH2-5;Q99NH2-3;Q99NH2-4;Q99NH2-2	Q99NH2;Q4JJC0;E9PYJ2;F6UGU7;E0CX45;F6TSJ9;E0CXR8;E0CZE2;E0CZ83;E0CY24;E0CXL4;B7ZNY3;F6S7Z1;G3XA13;A5D6P2;Q99NH2-5;Q99NH2-3;Q99NH2-4;Q99NH2-2	Partitioning defective 3 homolog	Pard3	149.07
NaN	NaN	NaN	NaN	NaN	NaN	NaN	NaN	NaN	NaN	NaN	NaN	NaN	NaN	NaN	NaN	NaN	NaN	NaN	NaN	NaN	NaN	NaN	NaN	24.3347	NaN	NaN	A6H584;Q8C6K9;E9Q6A6;Q8C6K9-2	A6H584	Collagen alpha-5(VI) chain	Col6a5	289.51
NaN	NaN	NaN	NaN	NaN	NaN	NaN	NaN	NaN	NaN	NaN	NaN	NaN	NaN	NaN	NaN	NaN	NaN	NaN	NaN	NaN	NaN	NaN	NaN	NaN	NaN	NaN	A6H5X4;A6H5X4-2;A6H5X4-3	A6H5X4;A6H5X4-2;A6H5X4-3	PHD finger protein 11	Phf11	37.728
NaN	NaN	27.18395	26.90759	27.05631	26.69152	NaN	26.86773	27.11158	NaN	NaN	26.7685	NaN	26.92852	NaN	NaN	NaN	NaN	NaN	NaN	NaN	NaN	27.03255	NaN	NaN	NaN	27.12317	A6H5Z3;A6H5Z3-2;E0CY34;E0CXR2	A6H5Z3;A6H5Z3-2	Exocyst complex component 6B	Exoc6b	94.128
NaN	NaN	25.81956	25.76185	26.28482	26.05515	NaN	NaN	NaN	NaN	26.1612	NaN	26.22927	26.51182	26.10855	25.8468	NaN	25.53139	NaN	26.16413	26.60385	NaN	NaN	NaN	NaN	NaN	NaN	A6H611	A6H611	Mitochondrial intermediate peptidase	Mipep	80.851
27.07755	27.49579	27.3407	27.26642	27.15547	27.18452	27.35641	27.44916	27.46723	27.10879	26.71201	27.34596	27.37625	27.22426	27.04333	27.49282	27.20592	27.15808	27.4342	27.31544	27.52634	26.94648	27.391	27.05144	26.72091	26.95981	26.89781	A6H630;A6H630-2;A6H630-4;A6H630-3;D6RG65	A6H630;A6H630-2;A6H630-4	Protein-glutamate O-methyltransferase	Armt1	50.548
NaN	NaN	NaN	NaN	NaN	NaN	NaN	NaN	NaN	NaN	NaN	NaN	NaN	NaN	NaN	NaN	NaN	NaN	NaN	NaN	NaN	NaN	NaN	NaN	NaN	NaN	NaN	Q8BG95;F6UIT9;A6H644	Q8BG95;F6UIT9;A6H644	Protein phosphatase 1 regulatory subunit 12B;Protein phosphatase 1 regulatory subunit	Ppp1r12b	109.05
NaN	NaN	NaN	NaN	24.82784	NaN	NaN	NaN	NaN	NaN	NaN	NaN	NaN	NaN	NaN	NaN	NaN	NaN	NaN	NaN	NaN	NaN	NaN	25.42458	NaN	NaN	NaN	A6H6A9;A6H6A9-2	A6H6A9	Rab GTPase-activating protein 1-like	Rabgap1l	92.403
27.56355	27.8158	27.91234	27.40284	27.75315	27.76686	27.5729	27.81647	27.48501	27.91451	27.58635	27.77543	27.4186	27.32706	27.53601	27.12938	27.1025	27.57232	27.32337	27.3145	27.03255	27.52821	27.65034	27.82232	27.98234	27.82055	27.61337	A6H8H2;A6H8H2-2;E9Q449	A6H8H2;A6H8H2-2;E9Q449	DENN domain-containing protein 4C	Dennd4c	211.46
24.88092	NaN	NaN	NaN	25.33344	NaN	25.80243	25.41632	25.79124	25.29095	25.5732	25.6424	25.61459	25.69352	NaN	25.36626	25.49079	NaN	25.25075	25.18442	24.96706	25.13367	25.5474	25.35934	25.76547	25.65728	25.13938	A6P3E4;G3X8U9;Q91Y86;Q7TSJ7	A6P3E4;G3X8U9;Q91Y86;Q7TSJ7	Mitogen-activated protein kinase;Mitogen-activated protein kinase 8	Mapk8	44.021
NaN	26.5773	NaN	NaN	NaN	NaN	NaN	26.30576	NaN	NaN	NaN	NaN	NaN	NaN	NaN	NaN	NaN	NaN	NaN	NaN	NaN	NaN	NaN	NaN	NaN	26.77404	NaN	Q99K74;A6PW47;Q99K74-3;Q99K74-2	Q99K74;A6PW47;Q99K74-3;Q99K74-2	Mediator of RNA polymerase II transcription subunit 24	Med24	109.98
29.55335	29.22394	29.23975	29.59994	29.68924	29.76921	29.91926	29.75242	29.75924	29.89089	29.72104	29.89519	30.02749	29.8661	30.01132	29.37482	29.39221	29.48085	29.26278	29.29496	29.3973	29.76245	29.83956	29.89894	29.69167	29.64856	29.78832	Q3V1T4;A6PW84;A2A7Q5;Q3V1T4-3;Q3V1T4-2;F2Z499	Q3V1T4;A6PW84;A2A7Q5;Q3V1T4-3;Q3V1T4-2	Prolyl 3-hydroxylase 1	Lepre1;P3h1	83.65
25.85738	26.41701	26.24558	NaN	25.68699	26.09021	NaN	NaN	NaN	NaN	26.42654	26.27906	25.65843	26.18579	26.26598	NaN	NaN	26.23473	NaN	26.04147	NaN	26.67317	26.4169	NaN	NaN	25.98529	26.42209	Q9CWU6;A6PWX9;A6PWX7;F6V305;A6PWX8;A6PWX5;D6RJ83;Q9CWU6-2	Q9CWU6;A6PWX9;A6PWX7;F6V305;A6PWX8;A6PWX5	Ubiquinol-cytochrome-c reductase complex assembly factor 1	Uqcc1	34.299
26.62338	26.75672	27.35304	26.93629	26.83099	26.4864	27.0503	26.85816	26.91513	27.43165	26.76116	26.66425	27.11654	26.75735	26.43659	26.62951	27.241	NaN	26.83593	NaN	26.31346	26.77442	26.64196	26.81849	26.4674	26.72351	26.3739	A6X8Z5	A6X8Z5	Rho GTPase-activating protein 31	Arhgap31	155.27
25.90001	26.28058	25.43081	NaN	25.10286	25.50215	25.59494	26.08113	26.09376	25.38156	25.49911	25.66438	25.5222	25.21841	25.63195	26.50065	26.73066	26.63312	26.78082	26.69578	26.83774	25.67401	25.09301	25.30351	25.5545	25.50851	25.75936	A6X919;A6X919-2;A6X919-3	A6X919;A6X919-2	Probable C-mannosyltransferase DPY19L1	Dpy19l1	84.186
NaN	NaN	24.33627	NaN	NaN	NaN	NaN	NaN	NaN	NaN	NaN	NaN	NaN	NaN	NaN	NaN	NaN	NaN	NaN	NaN	NaN	NaN	NaN	NaN	NaN	NaN	NaN	A6ZI44;D3YV98;A6ZI47;Q91Y97	A6ZI44	Fructose-bisphosphate aldolase	Aldoa	45.12
NaN	NaN	NaN	NaN	NaN	NaN	NaN	NaN	NaN	NaN	NaN	NaN	NaN	NaN	NaN	NaN	NaN	NaN	NaN	NaN	NaN	NaN	NaN	NaN	24.53106	NaN	NaN	Q9CPQ9;A6ZI46	Q9CPQ9;A6ZI46	Fructose-bisphosphate aldolase	Aldoart1	39.284
NaN	NaN	NaN	25.23224	25.37673	25.77789	25.40308	26.07337	25.86022	26.10414	26.07194	26.01585	25.84833	25.33634	25.86519	NaN	NaN	NaN	NaN	NaN	NaN	25.64993	25.49164	25.6599	25.44988	25.6919	25.5756	O88343;E9Q8N8;A7E1Z5;O88343-2;D3Z7G8;O88343-3	O88343;E9Q8N8;A7E1Z5;O88343-2	Electrogenic sodium bicarbonate cotransporter 1;Anion exchange protein	Slc4a4	121.48
25.53211	26.13108	25.50094	25.71067	25.92239	25.95276	25.87891	25.64405	25.89631	25.36276	25.89761	25.31979	26.04226	25.64047	25.44183	25.67042	25.31544	25.69636	NaN	25.62954	NaN	26.11696	25.57908	25.74024	25.59012	25.67169	26.19959	A8C756;A8C756-4;A8C756-3;A8C756-2;A8C756-5	A8C756	Thyroid adenoma-associated protein homolog	Thada	217.29
28.01153	27.92128	27.92411	27.63312	27.73815	27.443	27.65758	27.72247	27.63173	27.70662	27.62275	27.97717	27.67229	27.67452	27.58964	27.69929	27.82953	27.60774	27.50226	27.8378	28.01988	27.47584	27.55194	27.58756	27.88542	27.78357	27.59427	Q9JL15;A8DIL0;Q8C6H0	Q9JL15;A8DIL0;Q8C6H0	Galectin-8;Galectin	Lgals8	36.161
28.90351	28.43201	28.98014	28.87909	28.99849	28.96342	28.79594	28.71794	28.51296	28.6326	28.91471	29.13112	28.64849	29.12396	28.88832	28.93086	29.08464	28.71725	28.87769	28.74906	28.86074	28.76674	28.45533	28.53964	28.44281	28.63613	28.61133	Q9CQ80;A8XY17;A2A4J8;A2A4K0;Q9CQ80-2;E9PXS9	Q9CQ80;A8XY17;A2A4J8;A2A4K0;Q9CQ80-2	Vacuolar protein-sorting-associated protein 25	Vps25	20.747
NaN	NaN	25.63229	NaN	25.78992	26.22393	25.73601	26.05063	NaN	NaN	25.74455	26.13059	26.10685	25.51184	NaN	NaN	NaN	NaN	NaN	26.09891	25.97099	NaN	NaN	NaN	NaN	NaN	NaN	Q9EST3;A8Y5K6;Q9EST3-2;Q5NBZ4;Q5NBZ7	Q9EST3;A8Y5K6;Q9EST3-2;Q5NBZ4	Eukaryotic translation initiation factor 4E transporter	Eif4enif1	107.98
NaN	NaN	NaN	NaN	NaN	NaN	NaN	NaN	NaN	NaN	NaN	NaN	NaN	NaN	NaN	NaN	NaN	NaN	NaN	NaN	NaN	25.89291	NaN	NaN	NaN	NaN	NaN	Q8CFI5;A8Y5T6	Q8CFI5;A8Y5T6	Probable proline--tRNA ligase, mitochondrial	Pars2	53.517
NaN	NaN	NaN	NaN	NaN	NaN	NaN	NaN	NaN	NaN	NaN	NaN	NaN	NaN	NaN	NaN	NaN	NaN	NaN	NaN	NaN	NaN	NaN	NaN	NaN	NaN	25.38785	B0QZM1;B1ASK8;Q6P073	B0QZM1;B1ASK8;Q6P073	Ubiquitin-conjugating enzyme E2 J2	Ube2j2	25.848
NaN	NaN	NaN	NaN	NaN	NaN	NaN	NaN	NaN	NaN	NaN	NaN	NaN	NaN	NaN	NaN	NaN	NaN	NaN	NaN	NaN	NaN	NaN	NaN	NaN	23.7167	NaN	P63044;B0QZN5;Q62442;D3YTU0;Q62442-2	P63044;B0QZN5	Vesicle-associated membrane protein 2	Vamp2	12.691
27.498	27.47475	NaN	27.01372	27.32217	NaN	27.09728	27.15083	NaN	26.94503	NaN	NaN	26.90518	NaN	NaN	27.32577	NaN	NaN	26.9457	NaN	NaN	NaN	NaN	NaN	NaN	NaN	NaN	H3BIZ8;B0QZP8;O55101;H3BJY1;H3BJ78;H3BKF4	H3BIZ8;B0QZP8;O55101;H3BJY1;H3BJ78;H3BKF4	Synaptogyrin-2	Syngr2;Gm20708	19.501
25.84352	25.43234	NaN	25.76165	NaN	26.03861	NaN	NaN	NaN	NaN	NaN	26.13854	26.15719	25.95866	26.01869	NaN	NaN	NaN	NaN	NaN	NaN	NaN	NaN	25.88642	25.95147	25.48791	25.95411	Q5SS80;B0QZT2;Q5SS80-2	Q5SS80;B0QZT2;Q5SS80-2	Dehydrogenase/reductase SDR family member 13	Dhrs13	40.744
28.74887	28.85926	28.65386	28.49835	28.77068	28.46793	28.63844	28.55399	28.52496	28.94877	28.69929	28.54219	28.72208	28.6805	28.56285	28.86903	29.05982	29.02902	28.7685	28.71021	28.92459	28.68756	28.71453	28.94581	28.33467	28.52294	28.52103	P61022;B0R091;B0R092	P61022;B0R091	Calcineurin B homologous protein 1	Chp1	22.432
NaN	NaN	NaN	NaN	NaN	NaN	NaN	NaN	NaN	NaN	NaN	NaN	NaN	NaN	NaN	NaN	NaN	NaN	NaN	NaN	NaN	NaN	26.18803	NaN	NaN	NaN	NaN	Q8CFC2;F7CGS5;B0R0C1;Q8CFC2-3;F6SWU2;Q8CFC2-2	Q8CFC2;F7CGS5;B0R0C1;Q8CFC2-3;F6SWU2;Q8CFC2-2	Myelin transcription factor 1	Myt1	123.57
NaN	NaN	26.66099	26.75608	26.22109	NaN	26.71699	26.50661	NaN	NaN	NaN	NaN	26.16285	26.18191	26.12293	26.62478	25.84009	26.18431	NaN	26.48335	26.37484	NaN	NaN	NaN	NaN	26.37156	26.1827	Q8VCH5;B0R0S4;A2AUF7	Q8VCH5;B0R0S4;A2AUF7	Rab9 effector protein with kelch motifs	Rabepk	41.119
27.05755	26.85258	NaN	27.7335	28.0203	27.76958	28.14817	27.58721	27.97793	27.86679	27.82984	27.99566	28.03365	27.63762	27.78113	NaN	27.0167	26.84864	NaN	NaN	26.25247	27.63976	27.51495	27.42606	28.06425	27.70675	27.46326	B0V2N1;B0V2N1-6;B0V2N1-2;B0V2N1-4;B0V2N1-3;B0V2N1-5;Q5SPA9;Q64487-2;Q64487-3	B0V2N1;B0V2N1-6;B0V2N1-2;B0V2N1-4;B0V2N1-3	Receptor-type tyrosine-protein phosphatase S	Ptprs	211.9
NaN	NaN	NaN	NaN	NaN	NaN	NaN	NaN	NaN	NaN	NaN	NaN	25.22059	NaN	25.80899	NaN	NaN	NaN	25.78561	25.24981	NaN	NaN	NaN	NaN	NaN	24.65649	NaN	Q9Z2R6;B1AQD9;B1AQD7	Q9Z2R6;B1AQD9;B1AQD7	Protein unc-119 homolog A	Unc119	27.01
28.90549	28.68863	28.76297	28.4523	28.81066	28.44466	28.53078	28.70748	28.53249	28.61793	28.37952	28.8951	28.42017	28.71715	28.63485	28.79777	28.37356	28.67398	28.51356	28.42093	28.88919	28.62708	28.51751	28.74458	28.85421	28.48081	28.47367	Q9D7X3;B1AQF4;Q3V2Y9;H3BKL8;H3BKD1	Q9D7X3;B1AQF4;Q3V2Y9;H3BKL8;H3BKD1	Dual specificity protein phosphatase 3	Dusp3	20.472
29.75009	29.83406	29.74601	29.51092	29.42148	29.68859	29.53486	29.79031	29.66428	29.7702	29.59237	29.5727	29.84308	29.63799	29.77397	30.02406	30.03656	29.94768	30.12719	30.03078	29.8719	29.61407	29.67541	29.70968	29.60881	29.70332	29.70636	Q8CHH9;B1AQZ0;B1AQY9;Q8CHH9-2;B7ZC46;E0CYM4	Q8CHH9;B1AQZ0;B1AQY9;Q8CHH9-2;B7ZC46	Septin-8	Sept8	49.812
26.80809	26.83256	26.89828	27.00271	26.74996	26.84566	26.57301	26.9007	27.06343	26.86785	27.1025	27.17959	26.8405	26.91889	26.87994	26.87021	26.58362	26.83521	26.80378	26.6764	26.59463	26.88087	26.47533	26.51023	27.17331	26.75213	26.37738	P28741;Q3TET1;Q3UI47;B1AQZ2;F6V6Z9;B1AQZ5	P28741;Q3TET1;Q3UI47;B1AQZ2	Kinesin-like protein KIF3A;Kinesin-like protein	Kif3a	80.169
NaN	NaN	NaN	NaN	NaN	25.41963	25.7557	NaN	NaN	25.33412	NaN	NaN	NaN	NaN	NaN	25.80922	NaN	NaN	NaN	NaN	NaN	NaN	NaN	NaN	25.46267	NaN	NaN	B1AR13;Z4YKM2;B2RWE3	B1AR13;Z4YKM2;B2RWE3	CDGSH iron-sulfur domain-containing protein 3, mitochondrial	Cisd3	15.676
NaN	NaN	NaN	NaN	NaN	NaN	NaN	NaN	NaN	NaN	NaN	NaN	NaN	NaN	NaN	NaN	NaN	NaN	NaN	NaN	NaN	NaN	NaN	NaN	NaN	24.41028	NaN	Q8CCN5;Q0VF62;B1AR74;F7C0F2;Q8CCN5-2;B1B0B3;Q5SWI1;B1AR76;F7CPM1	Q8CCN5;Q0VF62;B1AR74;F7C0F2;Q8CCN5-2	Breast carcinoma-amplified sequence 3 homolog	Bcas3	101.02
27.84739	27.92224	28.08537	27.26428	27.30156	27.44608	27.31086	27.05269	27.36745	27.10559	27.5386	27.20331	26.96312	27.07979	27.03181	27.38146	27.04427	27.10919	27.29474	27.12179	27.35018	27.14005	27.09255	27.26544	27.1866	27.25169	27.38673	B1ARD6;B1ARD8;F6RTS1	B1ARD6		Slfn9	103.99
NaN	NaN	30.30138	NaN	NaN	NaN	NaN	NaN	NaN	NaN	NaN	NaN	29.3663	NaN	NaN	31.11023	30.77729	NaN	NaN	30.62967	NaN	NaN	NaN	NaN	NaN	29.51905	NaN	B1ART1;F6XI52;V9GX23;B1ART2	B1ART1;F6XI52;V9GX23;B1ART2		Vps13d	487.32
29.88672	29.82901	29.81092	30.22309	30.1426	30.11123	30.23215	30.08803	30.17807	29.99968	30.13651	30.02828	30.10961	30.10149	30.01571	29.94308	29.8689	30.00142	29.95269	29.93241	29.92846	30.12928	30.17522	30.25541	30.18518	30.24036	30.27309	E9QA63;B1ARU4;E9PVY8;Q9QXZ0;Q9QXZ0-3;Q9QXZ0-2;Q9QXZ0-4;E9QNP1;F6XCT0;F6SHS0	E9QA63;B1ARU4;E9PVY8;Q9QXZ0;Q9QXZ0-3;Q9QXZ0-2;Q9QXZ0-4;E9QNP1	Microtubule-actin cross-linking factor 1	Macf1	831.93
NaN	NaN	NaN	NaN	NaN	NaN	NaN	NaN	NaN	NaN	NaN	NaN	NaN	NaN	NaN	NaN	NaN	NaN	NaN	NaN	NaN	NaN	NaN	NaN	NaN	NaN	25.51569	Q9D032;B1AS34;B1AS37;Q9D032-2;Q9CYZ8;Q9CYZ8-2;Q3U4B1	Q9D032;B1AS34;B1AS37;Q9D032-2;Q9CYZ8;Q9CYZ8-2;Q3U4B1	Single-stranded DNA-binding protein 3;Single-stranded DNA-binding protein 2	Ssbp3;Ssbp2;Ssbp4	40.421
NaN	NaN	NaN	NaN	NaN	NaN	NaN	NaN	NaN	NaN	NaN	NaN	NaN	NaN	NaN	NaN	NaN	NaN	NaN	NaN	NaN	NaN	NaN	NaN	NaN	NaN	NaN	Q66T02;B1AS67;Q66T02-2	Q66T02;B1AS67;Q66T02-2	Pleckstrin homology domain-containing family G member 5	Plekhg5	118.92
28.43615	28.14458	28.09643	28.30156	28.20149	28.13379	28.34524	28.16586	28.42902	28.55647	28.21304	28.1735	27.51878	28.51781	28.29448	28.36282	28.56711	28.67307	28.38332	28.62342	28.54289	27.83503	28.20532	28.32796	28.34367	28.35106	28.08416	B1ASP2;P52332;B1ASP3	B1ASP2;P52332	Tyrosine-protein kinase;Tyrosine-protein kinase JAK1	Jak1	133.35
27.72169	28.01345	27.51171	27.75525	28.1206	27.66831	27.96785	27.71751	27.86827	27.82153	27.82469	27.57644	27.51013	27.41643	27.83792	27.57629	27.73564	27.4243	27.41852	27.67707	27.82153	27.73033	27.54429	27.45325	27.42998	27.93725	27.70912	Q9DCZ4;Q9D186;B1ASQ2	Q9DCZ4;Q9D186;B1ASQ2	Apolipoprotein O	Apoo	24.136
26.91125	26.60456	26.27065	26.5203	26.63034	26.51736	26.22442	26.51719	26.22916	25.60142	26.64265	26.36068	NaN	26.49152	26.31779	26.37036	27.07887	26.61512	26.31836	26.80723	26.43947	26.14435	26.40508	26.45934	26.61891	26.73092	26.02576	O55047;O55047-2;B7ZC85;B1ASU9;O55047-3;Q8C0V0;F6XSD0	O55047;O55047-2;B7ZC85;B1ASU9;O55047-3;Q8C0V0;F6XSD0	Serine/threonine-protein kinase tousled-like 2;Serine/threonine-protein kinase tousled-like 1	Tlk2;Tlk1	82.26
27.50945	27.38583	26.95638	27.09899	27.01797	27.20751	26.85222	26.96917	27.1379	26.98414	26.82165	27.1548	26.71581	26.79996	26.83918	27.1977	27.31829	27.4585	27.53801	27.92235	27.28118	26.57029	26.63478	27.12996	26.59064	26.94893	26.63506	Q64516;B1ASZ3;Q64516-1;Q64516-2;Q8C635;Q9WU65	Q64516;B1ASZ3;Q64516-1;Q64516-2	Glycerol kinase	Gk;Gyk	61.227
28.64959	28.77897	28.73902	28.98696	28.86685	28.54034	28.54392	28.81409	28.73625	28.84595	28.58635	29.07498	29.0146	28.60279	28.86195	28.69495	29.1122	28.8246	28.77338	29.15726	28.81708	28.79869	28.66391	28.87385	28.74378	28.73315	28.93632	Q9D0M1;B1AT82;B1AT84;B1AT83	Q9D0M1;B1AT82	Phosphoribosyl pyrophosphate synthase-associated protein 1	Prpsap1	39.431
30.0181	29.83102	29.77593	29.87337	29.80438	29.75511	29.7848	29.84004	29.77331	30.05142	30.02499	29.77219	30.00678	30.00209	29.90498	29.9157	29.81737	29.74567	29.66804	29.73696	29.6137	29.70968	29.86197	29.88137	29.5944	29.71944	29.62483	Q60631;B1AT92;Q60631-2;B1AT95	Q60631;B1AT92;Q60631-2	Growth factor receptor-bound protein 2	Grb2	25.238
NaN	NaN	NaN	27.27284	27.30304	NaN	27.59449	NaN	NaN	NaN	NaN	NaN	NaN	NaN	NaN	NaN	NaN	NaN	NaN	NaN	NaN	NaN	NaN	NaN	NaN	NaN	NaN	Q8K296;M0QW74;B1ATD5;B1ATD4;R4GML8;Q8K296-2	Q8K296;M0QW74;B1ATD5;B1ATD4;R4GML8;Q8K296-2	Myotubularin-related protein 3	Mtmr3	133.84
28.21577	28.32847	28.32869	28.011	28.2691	28.21415	27.91456	28.21132	28.11823	28.28193	28.02744	28.03307	27.97224	28.23567	28.08891	28.39852	28.21006	28.61586	28.32444	28.11818	28.45905	28.26562	27.94481	27.8996	28.24372	28.39791	28.18707	P47740;B1AV77;B1ATI0;P47739	P47740;B1AV77;B1ATI0	Fatty aldehyde dehydrogenase;Aldehyde dehydrogenase	Aldh3a2	53.97
NaN	NaN	NaN	NaN	NaN	NaN	NaN	NaN	NaN	NaN	NaN	NaN	NaN	NaN	NaN	NaN	NaN	NaN	NaN	NaN	NaN	NaN	NaN	NaN	NaN	NaN	23.44758	Q60780;B1ATI9;Q3U432;Q60780-2	Q60780;B1ATI9;Q3U432;Q60780-2	Growth arrest-specific protein 7	Gas7	48.173
26.7753	27.17408	26.60484	26.93528	26.60442	26.99873	26.71751	26.95071	26.7506	26.39301	26.95782	26.73208	26.58291	26.48084	NaN	NaN	26.65513	NaN	27.25422	26.82833	NaN	26.63603	26.91798	26.59092	26.26326	26.58032	26.47037	Q80Y81;B1ATP7;Q80Y81-2;B1ATP9	Q80Y81;B1ATP7;Q80Y81-2	Zinc phosphodiesterase ELAC protein 2	Elac2	92.718
25.07533	25.43007	NaN	26.44425	26.25665	26.38182	25.85281	25.97073	25.60077	26.07408	25.8168	25.86287	26.24242	26.49439	25.89132	NaN	25.37723	NaN	NaN	NaN	NaN	25.76883	25.8005	25.88514	25.82464	25.98715	26.13667	Q9WVD4;B1ATV0;Q61418	Q9WVD4;B1ATV0	H(+)/Cl(-) exchange transporter 5;Chloride channel protein	Clcn5	83.1
30.10112	30.06407	30.34128	29.9709	29.9531	30.05698	29.87549	29.96334	30.07559	30.20688	30.08828	30.06445	30.12251	30.15388	30.1209	30.01571	30.20804	30.0701	30.03617	30.12251	29.9414	30.0444	30.26249	30.10737	29.87152	29.59311	29.90613	Q99LI8;B1ATZ0;B1ATZ1;Q3UMA3;B1ATY9;F6VV02	Q99LI8;B1ATZ0;B1ATZ1;Q3UMA3;B1ATY9	Hepatocyte growth factor-regulated tyrosine kinase substrate	Hgs	86.014
27.46614	27.66153	28.03706	28.15432	28.3073	28.12751	28.21317	28.04296	27.90363	28.17016	27.96251	28.24409	28.04135	28.01015	28.22513	27.59377	27.87871	27.79371	27.78157	27.66858	27.78644	27.93315	28.3229	28.16121	28.2184	28.06312	27.91821	Q9CWP6;B1AU74;Q9CWP6-2;Q9CWP6-3;Q9CWP6-4	Q9CWP6;B1AU74;Q9CWP6-2;Q9CWP6-3	Motile sperm domain-containing protein 2	Mospd2	59.854
31.39351	31.34101	31.56692	31.57294	31.49658	31.36828	31.45273	31.496	31.5555	31.38797	31.30721	31.44599	31.40669	31.42872	31.44766	31.49271	31.6251	31.45557	31.51714	31.45125	31.42202	31.52976	31.49819	31.43166	31.16908	31.0269	31.0185	B1AU75;Q99MD9;B1AU76;Q99MD9-2	B1AU75;Q99MD9;B1AU76	Nuclear autoantigenic sperm protein	Nasp	84.012
NaN	NaN	NaN	NaN	24.8386	25.2467	NaN	NaN	NaN	NaN	25.17097	NaN	25.30023	NaN	NaN	NaN	NaN	NaN	NaN	NaN	NaN	24.95562	25.17234	25.25829	25.13258	NaN	NaN	Q02780;B1AUB9;B1AUC0;Q02780-2;Q02780-5;Q02780-3;Q02780-7;Q02780-4;B1AUB8;Q02780-6;B1AUB6;F7CDR2	Q02780;B1AUB9;B1AUC0;Q02780-2;Q02780-5;Q02780-3;Q02780-7;Q02780-4;B1AUB8;Q02780-6;B1AUB6	Nuclear factor 1 A-type;Nuclear factor 1	Nfia	58.552
28.89064	28.78743	28.75408	28.70385	28.53011	28.82981	28.70981	28.7661	28.73802	28.67865	28.56122	28.69222	28.65479	28.63433	28.75251	29.00209	28.80227	28.88218	28.82144	29.08403	28.84571	28.74304	28.76575	28.72048	28.79943	28.66234	28.92059	B1AUN2;Q3UKV0;B1AUN3	B1AUN2;Q3UKV0;B1AUN3		Eif2b3	50.488
26.21434	NaN	26.15091	NaN	NaN	NaN	26.00849	NaN	NaN	26.16521	NaN	NaN	26.03744	NaN	25.96996	NaN	NaN	NaN	NaN	26.31444	26.15613	NaN	NaN	NaN	NaN	NaN	NaN	Q9R1K9;B1AUQ7;Z4YJH1;P41209	Q9R1K9;B1AUQ7;Z4YJH1;P41209	Centrin-2;Centrin-1	Cetn2;Cetn1	19.796
NaN	NaN	NaN	NaN	NaN	NaN	NaN	NaN	NaN	NaN	NaN	NaN	NaN	NaN	NaN	NaN	NaN	NaN	NaN	NaN	NaN	NaN	NaN	NaN	NaN	NaN	24.00565	B1AUR6;G3UXR9;G8JL47;B1AUR6-2;G3UYM2	B1AUR6;G3UXR9;G8JL47;B1AUR6-2	Protein MMS22-like	Mms22l	140.58
28.68445	28.43205	28.73386	28.70935	28.63851	28.2658	28.65598	28.53412	28.73017	28.3864	28.53464	28.1625	28.58133	28.74153	28.5216	28.36206	29.11463	28.49956	28.65072	28.88847	29.24441	28.65215	28.50306	28.66536	28.42518	28.5969	28.57654	Q9QY36;B1AUY7;B1AUY8	Q9QY36;B1AUY7;B1AUY8	N-alpha-acetyltransferase 10	Naa10	26.519
NaN	NaN	NaN	NaN	26.19381	NaN	26.31698	26.16661	26.74291	26.39668	26.65608	26.67627	26.56597	26.70041	27.07684	NaN	26.25631	25.8625	25.89312	26.21959	26.44342	NaN	26.41967	26.95249	26.29158	26.818	26.56203	O70583;B1AV01;O70583-3;O70583-2;B1AUZ9;Q6PD02;F7AQZ8	O70583;B1AV01;O70583-3;O70583-2;B1AUZ9;Q6PD02;F7AQZ8	E3 ubiquitin-protein ligase Midline-1	Mid1	76.135
NaN	NaN	NaN	NaN	NaN	NaN	NaN	NaN	NaN	NaN	NaN	NaN	NaN	NaN	NaN	NaN	NaN	NaN	NaN	NaN	NaN	NaN	NaN	NaN	NaN	NaN	24.53511	Q8BR70;B1AV66	Q8BR70;B1AV66	Protein YIPF6;Protein YIPF	Yipf6	26.087
27.42013	27.31933	NaN	NaN	NaN	NaN	NaN	NaN	NaN	NaN	NaN	NaN	NaN	NaN	NaN	NaN	NaN	27.28754	NaN	27.16289	NaN	NaN	NaN	NaN	NaN	NaN	NaN	E9Q796;B1AVB1;B1AVB2;B1AVB4;B1AVB5;B1AVB3	E9Q796;B1AVB1;B1AVB2;B1AVB4;B1AVB5;B1AVB3		Scml2	99.109
NaN	NaN	NaN	25.35175	NaN	NaN	NaN	25.51923	NaN	NaN	NaN	NaN	25.24158	25.33678	NaN	NaN	25.20449	NaN	NaN	25.3026	NaN	NaN	NaN	NaN	NaN	NaN	NaN	Q9D0I4;B1AVI2;Q9D614	Q9D0I4;B1AVI2;Q9D614	Syntaxin-17	Stx17	33.221
NaN	NaN	NaN	NaN	25.01427	NaN	NaN	25.54819	NaN	NaN	NaN	NaN	NaN	NaN	25.40454	NaN	NaN	NaN	NaN	NaN	NaN	NaN	NaN	NaN	NaN	NaN	NaN	B1AVK5	B1AVK5		Col4a6	164.03
NaN	NaN	NaN	NaN	NaN	NaN	NaN	NaN	NaN	NaN	NaN	NaN	NaN	NaN	NaN	NaN	NaN	NaN	NaN	NaN	25.09828	NaN	NaN	NaN	NaN	NaN	NaN	Q8BHE1;E9PZ44;B1AVP5	Q8BHE1;E9PZ44;B1AVP5	Gem-associated protein 8	Gemin8	28.396
NaN	NaN	NaN	25.98174	25.69859	25.79015	26.19035	25.96093	25.59167	26.07798	26.21636	NaN	26.43632	26.22872	26.19483	NaN	NaN	NaN	NaN	NaN	NaN	26.0566	26.03412	NaN	25.50957	25.88621	26.37008	B1AVY7	B1AVY7	Kinesin-like protein KIF16B	Kif16b	150.06
NaN	NaN	NaN	NaN	NaN	NaN	NaN	NaN	NaN	NaN	NaN	26.51773	NaN	NaN	NaN	NaN	NaN	NaN	NaN	NaN	NaN	NaN	NaN	NaN	NaN	NaN	NaN	B1AVZ0	B1AVZ0	Uracil phosphoribosyltransferase homolog	Uprt	34.278
NaN	NaN	NaN	NaN	NaN	NaN	NaN	NaN	NaN	NaN	NaN	NaN	NaN	NaN	NaN	NaN	NaN	NaN	NaN	NaN	NaN	NaN	NaN	NaN	NaN	NaN	NaN	Q9Z2C5;B1AW21;Q3UDN6	Q9Z2C5;B1AW21	Myotubularin	Mtm1	69.558
31.49032	31.19742	31.35637	31.49857	31.34821	31.62458	31.78258	31.43196	31.3571	31.48788	31.51831	31.41971	31.36213	31.60907	31.38736	31.49938	31.74475	31.17272	31.09087	31.39422	31.09591	31.57898	31.59143	31.70405	31.52739	31.47276	31.30204	B1AWE0;Q6PFA2;O08585;B1AWE1;B1AWD8;B1AWD9	B1AWE0;Q6PFA2;O08585;B1AWE1;B1AWD8;B1AWD9	Clathrin light chain A	Clta	23.478
26.25346	NaN	NaN	NaN	NaN	NaN	NaN	NaN	NaN	NaN	NaN	NaN	NaN	NaN	NaN	NaN	NaN	NaN	NaN	NaN	NaN	NaN	NaN	NaN	NaN	NaN	NaN	Q8BKE9;B1AWG1	Q8BKE9;B1AWG1	Intraflagellar transport protein 74 homolog	Ift74	69.301
NaN	25.92671	26.27081	26.62742	26.43318	26.58291	26.79414	26.52828	26.48027	26.59989	26.53175	26.59562	26.40721	27.02559	26.87256	26.69511	26.33596	26.57093	NaN	26.1827	26.39131	26.60442	26.62115	26.87209	26.60865	26.25312	26.06924	P97367;Q3TYM2;B1AWK4;P97367-3;P97367-2;P97367-4;F6Q7J6;P97368-2;P97368;Q148B2	P97367;Q3TYM2;B1AWK4;P97367-3;P97367-2;P97367-4;F6Q7J6;P97368-2;P97368	Homeobox protein Meis2;Homeobox protein Meis3	Meis2;Meis3	51.727
33.64892	33.79149	33.70718	33.55739	33.52985	33.68343	33.70779	33.66076	33.68374	33.62799	33.68729	33.63277	33.80097	33.72436	33.70944	33.60045	33.75404	33.6763	33.58643	33.47822	33.52157	33.82354	33.86535	33.98677	33.57204	33.70944	33.67156	Q99K51;B1AX58;Q3V0K9	Q99K51;B1AX58	Plastin-3	Pls3	70.741
NaN	NaN	25.52139	NaN	NaN	NaN	NaN	NaN	NaN	25.1741	25.61296	NaN	25.34109	NaN	25.42656	NaN	NaN	NaN	NaN	NaN	NaN	25.5186	25.26299	NaN	25.46304	25.32745	25.22836	Q9DBS2;B1AX95	Q9DBS2;B1AX95	Tumor protein p63-regulated gene 1-like protein	Tprg1l;Tprgl	29.814
28.66306	28.78647	NaN	28.34473	28.52537	28.47947	28.51533	27.99986	27.95244	27.96041	28.80855	27.96141	28.18248	28.45846	28.38665	28.34482	28.44221	28.48896	28.3546	29.09846	28.34845	28.09713	28.83557	28.1693	28.04968	27.77969	28.09612	Q9JLM4;B1AXS8;B1AXS7;B0R077;Q8CG95;B1AXS6;Q32P02	Q9JLM4;B1AXS8;B1AXS7;B0R077;Q8CG95;B1AXS6	Zinc finger MYM-type protein 3	Zmym3	152.88
NaN	NaN	NaN	NaN	NaN	NaN	NaN	NaN	NaN	NaN	NaN	NaN	NaN	NaN	NaN	NaN	NaN	NaN	NaN	NaN	NaN	NaN	NaN	NaN	NaN	NaN	24.71093	B1AY10;B1AY10-2;B1AY10-3	B1AY10;B1AY10-2;B1AY10-3	Transcriptional repressor NF-X1	Nfx1	123.81
NaN	27.05838	27.01031	27.03507	NaN	27.20415	27.14014	26.84074	26.62199	26.33229	26.40986	26.70807	26.70055	26.76408	26.75608	26.46092	26.48502	26.85626	26.71816	26.97016	27.19348	26.6013	26.60611	26.75443	26.51599	26.68619	26.73686	B1AY13;E9PV45;B1AY13-2	B1AY13;E9PV45	Ubiquitin carboxyl-terminal hydrolase 24;Ubiquitin carboxyl-terminal hydrolase	Usp24	294
NaN	NaN	NaN	26.80747	26.9824	27.1034	26.55362	26.60414	26.54556	26.84206	26.8992	26.88215	27.0071	26.74906	26.4968	26.50019	26.10271	26.47782	26.59946	26.74253	26.63824	26.59164	27.02136	26.92286	27.0277	26.84661	27.02221	Q9DC11;B1AY85;B1AY86	Q9DC11;B1AY85;B1AY86	Plexin domain-containing protein 2	Plxdc2	59.616
NaN	NaN	NaN	NaN	NaN	NaN	NaN	NaN	NaN	NaN	NaN	NaN	NaN	NaN	24.35964	NaN	NaN	NaN	NaN	NaN	NaN	NaN	NaN	NaN	NaN	NaN	NaN	B1AYL1	B1AYL1	Sodium channel protein	Scn7a	192.18
27.91843	27.54554	27.78375	27.85472	27.66905	27.63326	27.67492	27.75315	27.78419	27.61063	27.64217	27.10959	27.48915	27.28551	27.56711	27.18499	27.4287	27.1453	27.61498	27.40981	27.19244	27.74426	27.3808	27.25674	27.94442	27.63665	27.33671	Q8C5N3;B1AYU7;Q8C5N3-2;B1AYU4;A2AK44;A2AK42;J3QNR0;J3QM48	Q8C5N3;B1AYU7;Q8C5N3-2;B1AYU4;A2AK44;A2AK42	Pre-mRNA-splicing factor CWC22 homolog	Cwc22;Gm13695;Gm13697	104.77
29.11113	29.30193	28.99884	28.96323	29.02451	28.77931	28.75073	28.77637	28.78347	28.77106	28.73615	28.78154	28.72615	28.78666	28.69899	29.37958	29.42418	29.37192	29.48762	29.34365	29.40202	28.74737	28.65332	28.73328	28.55087	28.44589	28.77681	Q3UMF0-2;B1AZ15;B1AZ14;Q3UMF0-4;Q3UMF0;Q3UMF0-3;B1AZ26	Q3UMF0-2;B1AZ15;B1AZ14;Q3UMF0-4;Q3UMF0;Q3UMF0-3	Cordon-bleu protein-like 1	Cobll1	133.4
NaN	NaN	NaN	NaN	NaN	NaN	NaN	NaN	NaN	NaN	NaN	NaN	NaN	NaN	NaN	NaN	NaN	NaN	NaN	NaN	NaN	NaN	NaN	NaN	NaN	NaN	NaN	B1AZA5;D3YWD3;B1AZA8	B1AZA5;D3YWD3;B1AZA8	Transmembrane protein 245	Tmem245	97.356
29.15207	29.08527	28.91108	28.89339	29.03278	28.92609	28.91596	29.10774	29.03575	28.89735	28.78182	28.80113	28.88084	28.91139	28.8087	28.99307	28.83174	29.06687	29.02989	29.04004	29.03834	29.0438	28.81302	28.74596	29.11071	29.16708	29.01191	B1AZI6;E9Q5E2;F6RBN0;F6SBF2;Q8C690;B1AZI7	B1AZI6	THO complex subunit 2	Thoc2	182.77
NaN	NaN	NaN	NaN	NaN	NaN	NaN	25.55306	25.68683	NaN	25.75343	NaN	25.73642	NaN	NaN	NaN	NaN	NaN	NaN	NaN	NaN	NaN	NaN	NaN	25.71605	NaN	NaN	B1AZP2;B1AZP2-2;I1E4X0;F6YMR0;E9PUF2;B7ZNS2;B1AZP2-3;H3BJD4;H3BKJ0;H3BJW9	B1AZP2;B1AZP2-2;I1E4X0;F6YMR0;E9PUF2;B7ZNS2;B1AZP2-3;H3BJD4	Disks large-associated protein 4	Dlgap4	108.04
NaN	NaN	NaN	NaN	NaN	NaN	NaN	NaN	NaN	NaN	NaN	NaN	NaN	NaN	NaN	NaN	NaN	NaN	NaN	NaN	NaN	NaN	NaN	NaN	NaN	NaN	22.99916	Q9R0G8;D6RFR0;B1B0C9	Q9R0G8;D6RFR0;B1B0C9	Nik-related protein kinase	Nrk	163.65
NaN	NaN	NaN	NaN	NaN	NaN	26.555	26.69949	26.72442	26.95283	26.45499	26.95826	NaN	26.43425	NaN	26.37698	26.71227	NaN	NaN	NaN	NaN	26.7213	26.78481	26.63298	26.51856	26.3686	26.75302	Q6PDN3;B1B1A8;Q6PDN3-3;Q6PDN3-2;Q6PDN3-4	Q6PDN3;B1B1A8;Q6PDN3-3;Q6PDN3-2	Myosin light chain kinase, smooth muscle;Myosin light chain kinase, smooth muscle, deglutamylated form	Mylk	212.92
26.51108	26.39851	26.22122	NaN	26.77518	26.20935	26.33501	26.66289	26.63879	NaN	NaN	NaN	26.5862	NaN	27.06363	26.6126	NaN	NaN	NaN	26.82493	26.82517	26.84721	NaN	NaN	NaN	26.56871	NaN	Q9D773;B1B1D8;B1B1D7	Q9D773;B1B1D8;B1B1D7	39S ribosomal protein L2, mitochondrial	Mrpl2	33.34
27.16749	25.76375	26.13878	26.861	26.09965	25.99684	26.2021	26.46256	26.4784	26.1794	26.29822	26.15429	26.57788	26.12955	26.14001	27.28683	25.72645	25.97327	25.4913	25.61175	25.85515	25.91513	26.07088	26.70345	25.77769	26.08697	26.28653	B2KGA7;Q505B7;Q505B7-2;A8Y5E9	B2KGA7;Q505B7;Q505B7-2	Protein archease	Zbtb8os	19.58
27.13936	27.1575	27.16221	26.75913	26.66044	26.9718	26.72858	26.93888	26.94637	26.54629	26.91718	26.99486	26.86018	26.47043	26.44999	26.83002	26.80255	26.83726	26.82614	26.5996	26.6363	26.97334	26.66966	26.92976	27.02633	26.68793	26.58864	B2LVG5;B2LVG6;E0CXT7;Q8BQZ5;F7B6Z5;Q8BQZ5-3;Q8BQZ5-2;M0QWM8	B2LVG5;B2LVG6;E0CXT7;Q8BQZ5;F7B6Z5;Q8BQZ5-3;Q8BQZ5-2	Cleavage and polyadenylation specificity factor subunit 4	Cpsf4	27.419
NaN	NaN	NaN	NaN	NaN	NaN	NaN	NaN	NaN	NaN	NaN	NaN	NaN	NaN	NaN	NaN	NaN	NaN	NaN	NaN	NaN	NaN	NaN	NaN	NaN	NaN	27.23371	B2M1R6;P61979-3;H3BKD0;D3Z5X4;H3BKI8;H3BLP7;Q8BT23;H3BJ43;H3BJS9	B2M1R6;P61979-3;H3BKD0;D3Z5X4	Heterogeneous nuclear ribonucleoprotein K	Hnrnpk;Gm7964	48.562
NaN	26.06762	NaN	NaN	NaN	NaN	25.6937	25.98687	25.66606	NaN	NaN	NaN	26.04107	NaN	NaN	NaN	NaN	NaN	NaN	NaN	NaN	NaN	25.8791	NaN	NaN	25.87188	NaN	B2RPU8;Q9D1L0;D3Z5B1	B2RPU8;Q9D1L0;D3Z5B1	Coiled-coil-helix-coiled-coil-helix domain-containing protein 2	Zbed5;Chchd2	84.266
NaN	NaN	NaN	NaN	NaN	NaN	NaN	NaN	NaN	NaN	NaN	NaN	NaN	NaN	NaN	NaN	NaN	NaN	NaN	NaN	29.64453	NaN	NaN	NaN	NaN	NaN	NaN	Q4JIM5;B2RQ57;F8VQH0	Q4JIM5;B2RQ57;F8VQH0	Abelson tyrosine-protein kinase 2;Non-specific protein-tyrosine kinase	Abl2	128.19
33.06942	33.02721	32.98629	33.24318	33.21497	33.201	33.25138	33.22705	33.23977	33.08372	33.07286	33.08346	33.04376	33.0906	33.14928	33.00171	32.93382	32.9912	33.0588	33.06738	32.97656	33.00621	33.05553	32.97881	33.07737	33.11151	33.15971	B2RQC6;E9QAI5;G3UWN2;B2RQC6-2;E9QAT6;F6S3Z3	B2RQC6;E9QAI5;G3UWN2;B2RQC6-2	CAD protein;Glutamine-dependent carbamoyl-phosphate synthase;Aspartate carbamoyltransferase;Dihydroorotase	Cad	243.24
NaN	NaN	NaN	NaN	NaN	NaN	NaN	NaN	NaN	NaN	NaN	NaN	NaN	NaN	NaN	NaN	NaN	NaN	NaN	NaN	NaN	NaN	NaN	NaN	NaN	NaN	NaN	B2RQC7;D3Z5G8;Q3UH60-2	B2RQC7;D3Z5G8;Q3UH60-2	Disco-interacting protein 2 homolog B	Dip2b	146.7
26.3767	26.60456	26.72012	26.34815	26.25755	26.45631	26.70094	26.93438	26.76951	26.33098	26.58921	26.01909	26.46593	26.28046	26.50505	26.98989	26.65198	27.01073	26.83545	26.66723	26.91479	26.33867	26.46925	26.52547	26.87397	26.47829	26.77153	B2RQG2	B2RQG2		Phf3	225.54
29.72876	29.89115	29.97501	29.63533	29.64382	29.7044	29.66156	29.73438	29.66511	29.44441	29.8145	29.6932	29.88616	29.65697	29.62615	29.69669	29.53005	29.60353	29.66458	29.57246	29.53958	29.63076	29.70726	29.73656	29.84607	29.99846	29.65957	B2RQS1;Q9ERG2	B2RQS1;Q9ERG2	Striatin-3	Strn3	77.731
NaN	NaN	NaN	NaN	NaN	NaN	NaN	NaN	NaN	NaN	NaN	NaN	NaN	NaN	NaN	NaN	NaN	NaN	NaN	NaN	NaN	NaN	24.09208	NaN	NaN	NaN	NaN	B2RR83	B2RR83	Probable ATP-dependent RNA helicase YTHDC2	Ythdc2	161.09
28.21062	28.68522	28.30191	28.33437	28.14239	28.2191	28.2736	28.38928	28.32359	28.6126	28.14477	28.21568	28.27906	28.33633	28.22062	28.54193	28.39828	28.22043	28.34249	28.50309	28.46342	28.15074	28.48808	28.01287	28.48478	28.36064	28.53222	Q9JMH9;Q9JMH9-6;Q9JMH9-4;K3W4L0;B2RRE2;E9QAX2;Q9JMH9-1;E9Q405;Q9JMH9-5;Q9JMH9-7;Q9JMH9-2;E9QA74	Q9JMH9;Q9JMH9-6;Q9JMH9-4;K3W4L0;B2RRE2;E9QAX2;Q9JMH9-1;E9Q405;Q9JMH9-5;Q9JMH9-7;Q9JMH9-2;E9QA74	Unconventional myosin-XVIIIa	Myo18a	232.75
26.48942	26.31717	26.25097	26.29481	26.21523	26.56906	26.34394	26.24947	26.4195	26.08389	26.62059	26.53942	26.58291	25.94684	26.12424	26.8328	26.45428	26.63768	27.22242	26.75519	26.67533	26.35991	26.38732	26.0578	26.38138	26.06764	26.50836	B2RRE7;G3UXQ0	B2RRE7	OTU domain-containing protein 4	Otud4	123.05
26.89966	26.87631	26.72897	26.98945	26.32206	26.77681	26.52828	26.31413	26.46031	26.4803	26.70174	26.72455	26.65608	26.53641	26.71516	26.39935	26.11595	26.49328	26.77266	26.51461	26.42427	26.65294	26.6006	NaN	26.33906	26.56711	26.74278	Q689Z5;B2RRI2;Q689Z5-2	Q689Z5;B2RRI2;Q689Z5-2	Protein strawberry notch homolog 1	Sbno1	153.74
26.03378	26.06388	26.83364	NaN	NaN	NaN	NaN	NaN	26.17287	NaN	25.50727	25.91399	NaN	25.57138	25.46211	25.92796	26.08316	26.10767	25.83795	NaN	25.94677	NaN	25.57764	NaN	NaN	NaN	NaN	Q8C4Y1;B2RS19;P28574	Q8C4Y1;B2RS19;P28574	Protein max	Max	17.171
28.65741	28.20186	28.51661	27.95986	28.07168	28.27391	28.62401	28.19446	28.29859	28.00614	28.38026	28.05253	28.26235	28.24377	28.24259	28.33714	28.47958	28.41655	28.32817	28.33939	28.222	28.32577	28.24536	28.28238	27.74849	28.01675	27.62561	Q8CHG3;E9PWI6;B2RSU7;E0CYI9;F6UT01	Q8CHG3;E9PWI6;B2RSU7;E0CYI9	GRIP and coiled-coil domain-containing protein 2	Gcc2	194.44
26.332	26.44621	26.30069	26.16846	26.26837	25.82801	25.95715	26.15964	26.22948	26.01495	26.04729	26.23199	26.51334	26.03458	26.0056	25.61855	26.01114	25.93465	25.6279	26.27434	26.00689	26.25353	26.27835	26.42093	26.42602	26.46187	25.86722	Q8C0D4;B2RUJ8;S4R203;S4R248;S4R221;S4R2V0;S4R1B0	Q8C0D4;B2RUJ8;S4R203;S4R248;S4R221	Rho GTPase-activating protein 12	Arhgap12	95.351
NaN	NaN	NaN	NaN	NaN	25.60391	26.02227	25.83932	NaN	25.69006	NaN	25.71043	NaN	NaN	26.05149	NaN	NaN	NaN	25.87195	NaN	NaN	NaN	NaN	NaN	NaN	NaN	26.07947	Q8C5L7;B2RUP0	Q8C5L7;B2RUP0	RNA-binding protein 34	Rbm34	41.325
26.59278	26.66844	26.91205	26.43267	26.29794	26.46091	26.2804	26.12258	26.21827	26.45665	26.49669	26.30095	26.44774	26.57615	26.47039	26.06792	26.14569	26.50947	26.40424	26.52221	26.32526	26.35767	26.51223	26.19731	26.37267	26.11283	26.16383	B2RUR8;D3YYZ8;D3Z210	B2RUR8	OTU domain-containing protein 7B	Otud7b	91.982
NaN	NaN	NaN	NaN	NaN	NaN	NaN	NaN	NaN	NaN	NaN	NaN	NaN	NaN	NaN	NaN	NaN	NaN	NaN	NaN	NaN	NaN	NaN	NaN	NaN	NaN	NaN	B2RVB9	B2RVB9		Tmem243	13.391
25.52388	25.78357	25.66506	25.65565	25.44155	26.08863	25.62204	25.70651	NaN	NaN	NaN	NaN	NaN	NaN	NaN	NaN	NaN	NaN	NaN	NaN	NaN	NaN	25.39594	NaN	NaN	NaN	NaN	B2RVL6	B2RVL6	Zinc finger CCHC domain-containing protein 24	Zcchc24	26.96
NaN	NaN	NaN	NaN	25.68378	NaN	NaN	NaN	NaN	NaN	26.46247	NaN	NaN	NaN	NaN	NaN	NaN	NaN	NaN	NaN	NaN	NaN	NaN	NaN	NaN	NaN	NaN	B2RWS6	B2RWS6	Histone acetyltransferase p300	Ep300	263.3
28.43917	28.28176	28.58789	28.28577	28.31056	28.57022	28.12228	28.33905	28.06969	28.37401	28.42093	28.34346	28.33513	28.25192	28.09472	28.07061	28.21762	28.18938	28.18329	28.52402	28.16619	28.36047	28.3096	28.32779	28.47185	28.33253	28.23151	B2RXC1;B2RXC1-2	B2RXC1	Trafficking protein particle complex subunit 11	Trappc11	128.39
27.91547	27.85347	27.68217	27.71168	27.42734	27.51533	27.41546	27.55421	27.48562	27.59896	27.62171	27.63298	27.6224	27.79235	27.68813	27.33424	27.31743	27.67135	27.36878	27.784	28.0018	27.67135	27.78038	28.00078	27.56609	27.85686	27.70688	Q8BVU0;B2RXP1;E9QAU9;B7ZWM8;E9Q892;F6YZL6;E9Q0H5;F6TPH7;F6Y466	Q8BVU0;B2RXP1;E9QAU9;B7ZWM8;E9Q892	Leucine-rich repeat and calponin homology domain-containing protein 3	Lrch3	86.34
27.2922	27.90018	27.50741	27.45936	27.49724	27.46879	27.32337	27.47684	27.56107	27.68157	27.61688	27.44561	27.46287	27.67647	27.71927	27.76047	27.55494	27.57152	27.01988	27.18291	26.98609	27.50317	28.20299	27.72793	27.30374	27.28762	27.62617	B2RXW8;B2RXQ2;S4R1I7	B2RXW8;B2RXQ2		Ppfia1	140.13
NaN	NaN	NaN	NaN	NaN	NaN	NaN	NaN	NaN	25.11997	25.50564	25.43033	24.97579	25.2656	25.47661	NaN	NaN	NaN	NaN	NaN	NaN	NaN	NaN	NaN	NaN	NaN	NaN	B2RXR6;J3QK13;E9QNQ2;J3QNJ4	B2RXR6;J3QK13;E9QNQ2	Serine/threonine-protein phosphatase 6 regulatory ankyrin repeat subunit B	Ankrd44	107.38
31.50138	31.49953	31.52752	32.06705	32.08588	32.02367	32.08439	32.04821	32.04655	32.22035	32.23615	32.2168	32.26159	32.27284	32.32093	31.61434	31.75704	31.61232	31.6077	31.54972	31.55933	32.08306	32.10221	32.13684	31.91028	31.95522	31.95283	B2RXS4;Q9QZC2;Q8CJH3	B2RXS4	Plexin-B2	Plxnb2	206.23
27.31475	27.31207	27.41054	27.79848	27.71673	27.65041	27.7685	27.73615	27.79619	27.88431	27.68773	27.67539	27.81036	27.66214	27.73847	26.71895	26.79141	26.64801	26.88507	27.35767	26.87549	27.61604	27.77587	27.61238	27.90713	27.86366	28.03076	B2RY04	B2RY04	Dedicator of cytokinesis protein 5	Dock5	214.43
31.28201	31.11135	31.18299	30.98956	30.99483	30.85735	30.87034	30.74302	30.8626	31.04173	30.90777	30.8936	31.01989	30.93009	30.96815	30.98053	31.03826	30.91006	30.9504	30.96802	31.1294	30.96987	30.79103	30.96003	30.88169	30.90397	30.9481	B2RY56;S4R2B0;S4R2A4;S4R2J1;S4R1X9;S4R2F7	B2RY56;S4R2B0	RNA-binding protein 25	Rbm25	99.551
NaN	NaN	NaN	NaN	NaN	NaN	NaN	NaN	NaN	NaN	NaN	NaN	NaN	NaN	NaN	NaN	NaN	NaN	NaN	NaN	NaN	NaN	NaN	NaN	NaN	NaN	NaN	O88942;Q6P7T9;Q9DBQ6;B5B2N7;B5B2N2;O88942-3;O88942-2	O88942;Q6P7T9;Q9DBQ6;B5B2N7;B5B2N2;O88942-3;O88942-2	Nuclear factor of activated T-cells, cytoplasmic 1	Nfatc1	77.832
36.60195	36.63369	36.6179	36.96032	36.99444	37.01837	37.04954	37.07288	37.07278	37.12126	37.06958	37.09575	37.16713	37.13461	37.15446	36.80099	36.8387	36.75496	36.76426	36.7751	36.76414	37.28666	37.26874	37.31529	37.19912	37.11216	37.18248	Q8BTM8;B7FAU9;B7FAV1;F6XC15;J3JS91;F6Z2C0;Q8BTM8-2;F7AVL7	Q8BTM8;B7FAU9;B7FAV1	Filamin-A	Flna	281.22
NaN	NaN	NaN	NaN	NaN	NaN	NaN	NaN	NaN	NaN	NaN	NaN	NaN	NaN	NaN	NaN	NaN	NaN	NaN	24.12573	NaN	NaN	NaN	NaN	NaN	NaN	NaN	B7ZC22;O70139;B7ZC21	B7ZC22;O70139;B7ZC21	cAMP-dependent protein kinase inhibitor gamma	Pkig	7.4829
NaN	NaN	NaN	NaN	NaN	NaN	NaN	NaN	NaN	NaN	NaN	NaN	NaN	NaN	NaN	NaN	NaN	NaN	NaN	NaN	NaN	NaN	NaN	NaN	NaN	23.82803	NaN	Q9R123;B7ZCE0	Q9R123;B7ZCE0	N-acetyltransferase 6	Nat6	34.583
28.59595	28.61098	28.49667	28.41381	28.89339	28.22541	28.69179	28.23457	28.44758	28.2658	28.36716	28.28872	28.15514	28.12115	28.42218	28.27977	28.09184	28.28996	28.27928	28.11555	28.20013	28.29259	28.33292	28.15267	27.79786	27.9941	27.96692	Q8CBW3;Q8CBW3-4;B7ZCU2;B7ZCU5;B7ZCU4;B7ZCU3;B7ZCU0;J3QNK8;Q8CBW3-5;Q8CBW3-2;Q8CBW3-3	Q8CBW3;Q8CBW3-4;B7ZCU2;B7ZCU5;B7ZCU4;B7ZCU3;B7ZCU0;J3QNK8;Q8CBW3-5;Q8CBW3-2;Q8CBW3-3	Abl interactor 1	Abi1	52.287
NaN	NaN	NaN	NaN	NaN	25.71976	25.35834	NaN	NaN	NaN	NaN	NaN	NaN	NaN	NaN	NaN	NaN	NaN	NaN	NaN	NaN	NaN	NaN	NaN	25.48327	NaN	NaN	B7ZMP1;B7ZMP1-2	B7ZMP1;B7ZMP1-2	Probable Xaa-Pro aminopeptidase 3	Xpnpep3	56.677
NaN	NaN	NaN	NaN	NaN	NaN	NaN	NaN	NaN	NaN	NaN	NaN	NaN	NaN	NaN	NaN	NaN	NaN	NaN	NaN	NaN	NaN	NaN	NaN	NaN	24.0451	NaN	Q8CHP6;E9QPT4;D3YY34;B7ZNA5;Q8CHP6-2	Q8CHP6;E9QPT4;D3YY34;B7ZNA5;Q8CHP6-2	Polyhomeotic-like protein 3	Phc3	105.35
NaN	NaN	NaN	NaN	NaN	NaN	NaN	NaN	NaN	NaN	NaN	NaN	NaN	NaN	NaN	NaN	NaN	NaN	NaN	NaN	NaN	NaN	NaN	NaN	NaN	NaN	26.35644	B7ZNL3	B7ZNL3		Tpm1	32.637
28.42582	28.43873	28.20992	28.65717	28.61193	28.8239	28.58907	28.72939	28.72981	28.64241	28.62634	28.63786	28.59538	28.69049	28.44884	28.54341	28.7146	28.60989	28.58481	28.58785	28.63322	28.75837	28.55344	28.91288	28.66936	28.15692	28.4812	Q80TH2;Q80TH2-2;B7ZNX6;Q80TH2-1	Q80TH2;Q80TH2-2;B7ZNX6;Q80TH2-1	Protein LAP2	Erbb2ip	157.25
27.70484	27.60604	27.57109	27.10219	27.1489	27.36194	26.5153	27.58197	27.65328	26.51361	26.3582	25.96501	26.35981	NaN	26.34084	26.3768	27.06168	26.83159	26.78569	26.4338	NaN	26.67452	NaN	NaN	26.75392	26.35743	26.86821	Q65Z40;B7ZP47;F6YCH1;G3UXQ2	Q65Z40;B7ZP47	Wings apart-like protein homolog	Wapal	134.07
NaN	NaN	NaN	NaN	NaN	NaN	NaN	NaN	NaN	NaN	NaN	NaN	NaN	NaN	NaN	NaN	25.50733	NaN	25.56724	NaN	NaN	NaN	NaN	NaN	NaN	NaN	NaN	Q8BJ37;B8JJC1	Q8BJ37;B8JJC1	Tyrosyl-DNA phosphodiesterase 1	Tdp1	68.689
NaN	NaN	NaN	NaN	NaN	NaN	NaN	NaN	NaN	NaN	NaN	NaN	NaN	NaN	NaN	NaN	NaN	NaN	NaN	NaN	NaN	NaN	NaN	NaN	NaN	NaN	NaN	P70210;B8JJC8;F8VPU0;F6TTJ9;P48301;E9Q9U3;D3Z6C5;Q80UL2	P70210;B8JJC8;F8VPU0;F6TTJ9;P48301;E9Q9U3	Transcriptional enhancer factor TEF-5;Transcriptional enhancer factor TEF-4	Tead3;Tead2	48.937
NaN	NaN	NaN	NaN	NaN	NaN	NaN	NaN	NaN	NaN	NaN	NaN	NaN	NaN	NaN	NaN	NaN	NaN	NaN	NaN	NaN	NaN	NaN	NaN	NaN	NaN	NaN	P60469;B8QI35;F6UYF1	P60469;B8QI35;F6UYF1	Liprin-alpha-3	Ppfia3	116.28
NaN	27.23334	27.1991	27.47661	27.77957	NaN	NaN	27.75219	27.32946	27.50665	27.59427	27.46863	NaN	27.18064	27.75576	27.94056	27.1518	27.60343	27.51518	NaN	27.6985	27.37069	27.15779	27.12672	27.90908	27.24835	27.07061	B8ZXI1;Z4YJE9;B8ZXI1-2;D6RGP3	B8ZXI1;Z4YJE9;B8ZXI1-2	Queuine tRNA-ribosyltransferase subunit QTRTD1	Qtrtd1	46.288
30.69603	30.63417	30.71006	30.40284	30.46276	30.40558	30.42011	30.63815	30.5186	30.44628	30.41689	30.40669	30.44599	30.51051	30.37244	30.55408	30.41296	30.46675	30.546	30.56937	30.47508	30.56102	30.56193	30.54149	30.26897	30.46723	30.37607	B9EHJ3;P39447	B9EHJ3;P39447	Tight junction protein ZO-1	Tjp1	188.85
30.70997	30.83808	30.85274	30.77266	30.86238	30.86164	30.77651	30.84506	30.84041	30.90247	30.76628	30.77722	30.84393	30.83447	30.75398	30.77753	30.72826	30.95719	30.85653	30.76311	30.88867	30.8313	30.74719	30.87796	30.89157	30.82457	30.94112	B9EJ54;E9Q880	B9EJ54		Nup205	227.46
27.13721	26.95626	26.99108	27.37435	27.20415	27.11605	27.64423	27.31225	27.27968	27.43436	27.62568	27.20983	27.69531	27.30617	27.29553	27.26123	27.16413	26.96752	27.19037	27.35901	27.2615	27.28604	27.3616	27.36786	27.23187	27.25431	27.82299	B9EJ80	B9EJ80		Pdzd8	127.74
27.99593	28.00089	28.22614	28.08274	28.1047	28.05113	28.17303	27.9651	28.03228	27.98961	28.11778	28.39554	28.11545	28.11322	28.17845	27.91861	28.17717	28.2548	27.97995	27.75455	28.24264	27.88046	28.24731	28.21642	27.80888	28.01441	28.17522	B9EJ86;G3X9N6	B9EJ86;G3X9N6	Oxysterol-binding protein	Osbpl8	101.27
27.10039	26.75468	27.16615	26.75022	26.88855	26.62715	26.88693	27.20098	26.99302	26.61751	26.69538	26.77944	26.94537	26.81409	27.05103	26.71201	27.13956	27.14501	26.68351	26.83569	27.1673	26.66071	27.06764	26.52063	26.84206	26.84422	26.69936	B9EJR8	B9EJR8	Dynein assembly factor 5, axonemal	Dnaaf5	93.85
NaN	25.96062	NaN	NaN	25.90791	NaN	26.16467	26.20393	NaN	NaN	NaN	26.12088	25.92164	26.48591	26.22376	NaN	26.0578	NaN	NaN	NaN	NaN	NaN	26.09112	NaN	NaN	NaN	NaN	B9EKI3;D6RJK7	B9EKI3	TATA element modulatory factor	Tmf1	121.8
28.57856	28.43361	28.43901	28.3268	28.3815	28.53011	28.28978	28.33616	28.31657	28.44415	28.37252	28.49381	28.34007	28.30404	28.46361	28.29088	28.40807	28.42638	28.43217	28.28383	28.21688	28.14244	28.32766	28.40162	28.3917	28.35372	28.31376	Q80TL7;B9EKJ3;Q80TL7-2	Q80TL7;B9EKJ3;Q80TL7-2	Protein MON2 homolog	Mon2	189.08
27.0624	27.01967	26.89331	26.27604	26.2486	26.41695	26.22803	26.3326	26.78992	26.64499	26.59932	26.59178	26.44807	NaN	26.71856	26.98566	27.19056	26.90736	26.78544	26.52876	27.19517	26.04074	26.55516	26.60498	26.70121	26.4913	26.12439	B9EKS2;Q6ZPY7;Q6ZPY7-2	B9EKS2;Q6ZPY7	Lysine-specific demethylase 3B	Kdm3b	191.46
26.79897	NaN	26.85638	NaN	NaN	NaN	NaN	NaN	NaN	NaN	NaN	NaN	NaN	NaN	NaN	26.64361	26.55095	26.42726	26.69339	26.67209	26.47721	NaN	NaN	NaN	NaN	NaN	NaN	D0QMC3;O35368-2	D0QMC3	Myeloid cell nuclear differentiation antigen-like protein	Mndal	60.526
NaN	NaN	NaN	25.60323	25.21889	25.26742	25.44538	25.515	25.53255	25.53059	NaN	25.75809	25.52689	24.08213	NaN	NaN	NaN	NaN	NaN	NaN	NaN	25.43625	25.54887	25.50312	25.30758	25.08261	25.47479	D3YTR3;E9PUA0;Q3UE17;Q3UE17-2;F6TY75	D3YTR3;E9PUA0;Q3UE17;Q3UE17-2	RNA-binding protein MEX3D	Mex3d	62.164
27.1455	27.44798	27.99496	27.80986	27.51315	28.05092	28.08947	27.90294	27.91479	27.83074	27.96312	27.75494	27.81195	27.64361	27.40544	28.05889	27.59953	28.26852	28.33006	27.86148	28.63495	28.17598	27.96675	27.99415	27.14326	27.55961	27.76667	Q9Z2D8;D3YTR5;Q9Z2D8-2;D3YTR4;F6WZH1	Q9Z2D8;D3YTR5;Q9Z2D8-2;D3YTR4;F6WZH1	Methyl-CpG-binding domain protein 3	Mbd3	32.168
26.80329	26.52737	26.68699	26.52268	26.64141	26.72143	26.57076	26.81604	26.51973	26.79724	27.1736	26.7313	26.76989	27.09758	26.59989	26.67788	26.58992	26.70015	26.72858	26.64801	26.93944	26.83026	26.41085	26.87033	26.56915	26.70134	27.11664	Q8R0G7;D3YTR6;D3YWU4;D3YWA9;D6REG2	Q8R0G7;D3YTR6;D3YWU4;D3YWA9	Protein spinster homolog 1	Spns1	56.708
NaN	NaN	NaN	NaN	NaN	NaN	NaN	NaN	NaN	NaN	NaN	NaN	NaN	NaN	NaN	NaN	NaN	NaN	NaN	NaN	NaN	NaN	NaN	NaN	NaN	NaN	NaN	Q9DBS9;D3Z194;F8WH20;D3YTT6	Q9DBS9;D3Z194;F8WH20;D3YTT6	Oxysterol-binding protein-related protein 3;Oxysterol-binding protein	Osbpl3	96.965
NaN	NaN	NaN	27.96395	28.21294	28.46264	27.6515	NaN	27.84942	27.58921	27.70794	28.02105	27.54775	28.3848	27.8417	NaN	NaN	27.88367	NaN	27.95188	28.27764	27.9997	27.60767	28.02491	27.57557	27.52208	28.21863	Q3U0K8;D3YTU2;Q3U0K8-3;Q3U0K8-2	Q3U0K8;D3YTU2;Q3U0K8-3;Q3U0K8-2	Prolyl 3-hydroxylase OGFOD1	Ogfod1	62.734
31.31208	31.16069	31.54701	31.45469	31.5383	31.34493	31.38082	31.29154	31.20804	31.3016	31.25101	31.32045	31.51484	31.3834	31.46392	31.40258	31.09855	31.46319	31.33788	31.15684	31.15164	31.3981	31.32233	31.10437	30.99544	31.02901	31.16285	Q8K2T1;D3YU12;G5E8S7;Q8K2T1-2;Q8K2T1-3	Q8K2T1;D3YU12;G5E8S7;Q8K2T1-2;Q8K2T1-3	NmrA-like family domain-containing protein 1	Nmral1	34.376
29.83574	29.84973	29.83096	29.81224	29.72928	29.82645	29.56436	29.77203	29.74031	30.0483	29.77878	29.78743	29.68149	29.70104	29.77744	29.93086	29.87168	29.92295	29.99537	29.89719	29.76648	29.72548	29.95144	29.70973	29.72138	29.77035	29.65077	Q8VCM8;D3YU17;F6S731	Q8VCM8;D3YU17	Nicalin	Ncln	62.907
NaN	NaN	NaN	NaN	NaN	NaN	NaN	NaN	NaN	NaN	NaN	NaN	NaN	NaN	NaN	NaN	NaN	NaN	NaN	NaN	NaN	24.29439	NaN	NaN	NaN	NaN	NaN	Q8CHK3;D3YU33;F6UP63	Q8CHK3;D3YU33;F6UP63	Lysophospholipid acyltransferase 7	Mboat7	53.435
27.11674	26.9982	26.94	26.91182	26.3839	NaN	NaN	27.22435	26.63464	27.10609	26.87009	27.07633	26.20529	27.03202	26.74855	26.65799	26.6013	26.89238	NaN	26.90196	27.09184	26.77769	26.74638	26.8776	26.84086	26.61063	26.49564	Q9WU40;E9QP59;D3YU56;Q9WU40-2	Q9WU40;E9QP59;D3YU56;Q9WU40-2	Inner nuclear membrane protein Man1	Lemd3	100.31
27.00142	27.15248	27.03999	26.66601	26.72923	26.69988	26.70556	26.67976	26.68459	26.56644	26.36399	27.1042	26.84218	NaN	26.78057	26.37363	26.47015	26.67963	26.77342	26.99658	26.78357	26.47257	26.46487	26.52465	26.7145	27.04009	26.61709	Q9WVM3;D3YU58	Q9WVM3;D3YU58	Anaphase-promoting complex subunit 7	Anapc7	63.02
NaN	NaN	NaN	NaN	NaN	NaN	NaN	NaN	NaN	NaN	NaN	NaN	NaN	NaN	NaN	NaN	NaN	NaN	NaN	NaN	26.16505	NaN	NaN	NaN	NaN	NaN	NaN	Q91VS7;D3YU60;E9QJW0	Q91VS7;D3YU60;E9QJW0	Microsomal glutathione S-transferase 1	Mgst1	17.551
NaN	NaN	NaN	NaN	NaN	NaN	NaN	NaN	NaN	NaN	NaN	NaN	NaN	NaN	NaN	NaN	NaN	NaN	NaN	NaN	NaN	NaN	NaN	NaN	23.85823	NaN	NaN	Q8K2W3;D3YU69;D6RHA0;Q3TWZ5;Q8K2W3-2	Q8K2W3;D3YU69;D6RHA0;Q3TWZ5;Q8K2W3-2	Thioredoxin domain-containing protein 11	Txndc11	105.96
NaN	NaN	NaN	NaN	NaN	NaN	NaN	NaN	NaN	NaN	NaN	NaN	NaN	NaN	NaN	NaN	NaN	NaN	NaN	NaN	NaN	24.87989	NaN	NaN	NaN	NaN	NaN	P63034;D3YU96;Q99KH2;D3YU95;P63034-3;P63034-2;D6RCZ5;D3Z5C3	P63034;D3YU96;Q99KH2;D3YU95;P63034-3;P63034-2;D6RCZ5;D3Z5C3	Cytohesin-2	Cyth2	46.585
NaN	NaN	NaN	NaN	NaN	NaN	NaN	NaN	NaN	NaN	NaN	NaN	NaN	NaN	NaN	NaN	NaN	NaN	NaN	NaN	NaN	NaN	NaN	NaN	NaN	NaN	28.15422	D3YUC9	D3YUC9		Msrb3	12.058
26.55691	26.93236	26.29116	26.34469	26.58463	26.18971	26.11056	26.1529	26.38505	26.23411	26.1447	26.12914	26.0512	NaN	26.148	27.18395	NaN	26.01846	26.71751	26.60116	26.77969	26.00691	NaN	26.47508	26.26437	26.0108	26.13704	Q8CB44;D3YUE7;D6RET7	Q8CB44;D3YUE7;D6RET7	GRAM domain-containing protein 4	Gramd4	72.263
NaN	25.96195	26.38457	26.90311	NaN	26.65116	26.72884	26.78918	26.8411	26.63686	26.6539	NaN	26.38344	27.1992	26.46161	NaN	26.62045	26.24193	26.07617	26.89597	26.52362	25.9612	NaN	26.29353	NaN	26.22161	26.22575	Q91XL3;D3YUF9	Q91XL3;D3YUF9	UDP-glucuronic acid decarboxylase 1	Uxs1	47.552
NaN	26.28051	NaN	NaN	26.34849	26.48093	NaN	26.38528	26.62881	26.44542	26.64636	26.76421	26.44597	NaN	26.6675	NaN	26.80341	26.55567	NaN	NaN	26.42467	26.469	26.48205	26.65567	26.45786	26.42486	26.52585	Q6IFT4;D3YUH8	Q6IFT4;D3YUH8	Rho GTPase-activating protein 20	Arhgap20	131.37
NaN	26.46922	NaN	NaN	NaN	NaN	NaN	NaN	NaN	NaN	NaN	NaN	NaN	NaN	NaN	NaN	NaN	NaN	NaN	NaN	NaN	NaN	NaN	NaN	NaN	NaN	NaN	D3YUJ0;E9Q2E6;P57680-2;P57680	D3YUJ0;E9Q2E6;P57680-2;P57680	Ellis-van Creveld syndrome protein homolog	Evc	97.559
NaN	NaN	NaN	NaN	NaN	NaN	NaN	NaN	NaN	24.8839	NaN	NaN	NaN	NaN	25.24191	25.20023	NaN	25.01967	25.1979	NaN	NaN	25.01996	NaN	NaN	NaN	NaN	NaN	D3YUJ3;E9Q226	D3YUJ3;E9Q226		Ccnyl1	41.6
29.49455	29.57845	29.58594	29.1977	29.07181	29.11394	29.10702	29.2848	29.22821	29.27689	29.45932	29.38266	29.47937	29.45395	29.3264	29.67388	29.66563	29.63615	29.66183	29.69571	29.60337	29.38146	29.3215	29.51332	29.38644	29.55294	29.54104	Q91YT0;D3YUM1;D3Z1U9;D3Z0K1;D3YXX5;D6RG60	Q91YT0;D3YUM1;D3Z1U9	NADH dehydrogenase [ubiquinone] flavoprotein 1, mitochondrial	Ndufv1	50.834
26.15696	NaN	NaN	NaN	25.63605	25.55172	25.57998	NaN	25.47812	25.08894	25.7326	25.60789	26.15522	25.58609	25.78629	25.56337	NaN	25.49326	26.05856	25.89968	26.26989	25.55935	25.58583	25.70078	25.67107	25.51785	25.90318	Q0P5W1;F8WI64;D3YUP0;Q0P5W1-3;D3Z5P1;Q8CIG5;F6ZLN8;Q0P5W1-2;D3YU67	Q0P5W1;F8WI64;D3YUP0;Q0P5W1-3;D3Z5P1;Q8CIG5;F6ZLN8;Q0P5W1-2	Vacuolar protein sorting-associated protein 8 homolog	Vps8	161.14
28.85094	28.79197	28.79548	28.82317	28.68301	28.82966	28.63623	28.67165	28.94383	28.69279	28.74217	28.70606	28.36915	28.39779	28.59139	28.85308	28.55998	28.67788	28.5476	28.6159	28.58029	29.00131	28.71043	28.77653	28.87493	28.73728	28.66926	Q9WVG6;D3YUP1;Q9WVG6-2;D6RFA7	Q9WVG6;D3YUP1;Q9WVG6-2	Histone-arginine methyltransferase CARM1	Carm1	65.853
26.75073	26.47051	26.77115	27.2699	27.16672	27.27124	26.8169	27.106	27.08223	27.42069	27.4334	27.50378	26.92252	27.23041	27.10849	27.80986	27.69644	28.28595	27.91165	27.90587	28.07974	27.26651	27.22113	26.78569	27.40276	27.23297	27.38895	Q9R1V6;Q9R1V6-10;D3YUP9;Q9R1V6-19;Q9R1V6-2;Q9R1V6-20;Q9R1V6-1;Q9R1V6-9;Q9R1V6-5;Q9R1V6-4;Q9R1V6-17;Q9R1V6-6;Q9R1V6-7;Q9R1V6-13;Q9R1V6-15;Q9R1V6-8;Q9R1V6-14;Q9R1V6-11;Q9R1V6-12;Q9R1V6-18;Q9R1V6-21;Q9R1V6-16;F7CDH3;D3YUQ0;S4R1S5;F7BXL9;F6SK63;F6XRZ6;F6TDF4;F7AYY9;F6VJ78;F7BZ55;F7DAP1;F6XIT3;F6PZ09	Q9R1V6;Q9R1V6-10;D3YUP9;Q9R1V6-19;Q9R1V6-2;Q9R1V6-20;Q9R1V6-1;Q9R1V6-9;Q9R1V6-5;Q9R1V6-4;Q9R1V6-17;Q9R1V6-6;Q9R1V6-7;Q9R1V6-13;Q9R1V6-15;Q9R1V6-8;Q9R1V6-14;Q9R1V6-11;Q9R1V6-12;Q9R1V6-18;Q9R1V6-21;Q9R1V6-16	Disintegrin and metalloproteinase domain-containing protein 22	Adam22	99.714
25.56049	25.12998	25.82364	25.72752	25.98995	25.86271	26.07075	25.99468	25.90493	26.12451	25.51045	25.60877	25.90651	25.69705	25.3364	25.54005	26.31325	25.94557	26.20762	25.93695	25.93856	25.73055	25.88537	26.25019	25.33473	25.73221	25.83038	E9PW37;D3YUS5;E9PYD8	E9PW37;D3YUS5;E9PYD8		Rasal2	144.59
NaN	NaN	NaN	NaN	NaN	NaN	NaN	NaN	NaN	NaN	NaN	NaN	NaN	NaN	NaN	NaN	NaN	NaN	NaN	NaN	NaN	NaN	NaN	NaN	NaN	NaN	27.19244	D3YUT6;Q91V77	D3YUT6;Q91V77	Protein S100	S100a1	7.2293
25.34109	25.38407	25.22751	24.99287	25.30051	25.21856	25.29684	NaN	25.44307	25.28891	25.849	25.34831	25.92341	NaN	25.51935	25.23151	25.46949	NaN	25.50591	NaN	NaN	25.3771	NaN	25.21048	25.22273	25.64348	NaN	Q8BZH4;D3YUW8;D3YUX1;Q0VGT3	Q8BZH4;D3YUW8;D3YUX1;Q0VGT3	Pogo transposable element with ZNF domain	Pogz	154.91
NaN	27.37815	27.41094	27.63443	27.30234	27.23872	27.3533	27.29702	27.57967	27.47313	27.77819	27.12593	26.89908	27.69205	27.09557	27.58054	27.50279	27.66051	27.00742	27.44221	27.61126	27.58599	27.22315	27.18801	27.58362	27.37791	27.2062	Q8VBX6;D3YUX2;Q8VBX6-2;Q8VBX6-4;Q8VBX6-3;A3KG81;A3KG84;A3KG82;F7D0H8;A3KG80;A3KG83;Q63ZW7;A2ADS6;Q63ZW7-4;Q63ZW7-3;Q63ZW7-2	Q8VBX6;D3YUX2;Q8VBX6-2;Q8VBX6-4;Q8VBX6-3;A3KG81	Multiple PDZ domain protein	Mpdz	218.71
NaN	25.31538	25.47578	25.40217	25.51533	NaN	NaN	NaN	25.43173	24.56825	NaN	NaN	NaN	25.59471	25.04543	NaN	NaN	NaN	NaN	NaN	NaN	NaN	NaN	25.29796	NaN	25.45782	NaN	P98195;D3YV00;P98195-2;O70228;Q8C4G3;Q8C288;A2AQC3	P98195;D3YV00;P98195-2	Probable phospholipid-transporting ATPase IIB;Phospholipid-transporting ATPase	Atp9b	129.02
NaN	NaN	NaN	NaN	NaN	NaN	NaN	NaN	NaN	NaN	NaN	NaN	NaN	NaN	NaN	NaN	NaN	NaN	NaN	NaN	NaN	NaN	NaN	NaN	NaN	NaN	23.81577	Q8C790;D3YVA9;Q8C790-2	Q8C790;D3YVA9;Q8C790-2	Protein FAM221A	Fam221a	33.346
NaN	NaN	NaN	NaN	NaN	NaN	NaN	NaN	NaN	NaN	NaN	NaN	NaN	NaN	NaN	NaN	NaN	NaN	NaN	NaN	NaN	NaN	NaN	NaN	23.62923	NaN	NaN	Q8VEG6;D3Z2G5;D3YVH6;D3YXZ0;Q8VEG6-3;Q8VEG6-2	Q8VEG6;D3Z2G5;D3YVH6;D3YXZ0;Q8VEG6-3;Q8VEG6-2	CCR4-NOT transcription complex subunit 6-like	Cnot6l	63.023
30.63737	30.48702	30.47894	30.39713	30.39315	30.36974	30.33682	30.43361	30.45719	30.36984	30.3802	30.31041	30.37586	30.35794	30.30204	30.56156	30.57759	30.4648	30.55344	30.51173	30.62069	30.35342	30.45787	30.35205	30.36724	30.5538	30.49867	P23249;D3YVL0;E9PW39;D3YYR1	P23249;D3YVL0;E9PW39	Putative helicase MOV-10	Mov10	113.58
NaN	NaN	NaN	NaN	NaN	25.75379	25.82238	NaN	NaN	25.52516	NaN	25.79573	NaN	25.42502	NaN	NaN	NaN	NaN	NaN	NaN	NaN	NaN	25.6545	NaN	25.28026	25.61613	25.1558	O55102;D3YVM8;D3Z4L7	O55102;D3YVM8;D3Z4L7	Biogenesis of lysosome-related organelles complex 1 subunit 1	Bloc1s1	14.281
NaN	NaN	NaN	NaN	NaN	NaN	NaN	NaN	NaN	NaN	NaN	NaN	NaN	NaN	NaN	NaN	NaN	NaN	NaN	NaN	NaN	NaN	NaN	NaN	NaN	NaN	NaN	D3YVS7;Q8K353	D3YVS7;Q8K353	Cysteine-rich and transmembrane domain-containing protein 1	Cystm1	9.1651
NaN	NaN	NaN	NaN	NaN	NaN	NaN	NaN	NaN	NaN	NaN	NaN	NaN	NaN	NaN	NaN	NaN	NaN	NaN	NaN	NaN	NaN	NaN	NaN	25.75139	NaN	NaN	P62069;Q9D9M2;D3YVU0;D3YVJ5;Q9D9M2-2	P62069;Q9D9M2;D3YVU0;D3YVJ5;Q9D9M2-2	Ubiquitin carboxyl-terminal hydrolase 46;Ubiquitin carboxyl-terminal hydrolase 12	Usp46;Usp12	42.442
26.79835	26.57242	26.56157	26.86266	26.64952	26.76976	26.8259	26.46885	26.60583	26.52896	26.10717	26.20127	26.55211	26.51405	26.51698	26.27238	26.58018	26.61891	26.57802	26.46384	26.53848	26.46579	26.6238	26.63173	26.69869	26.72143	26.54386	Q8VEK0;D3YVV1;Q8BHG3	Q8VEK0;D3YVV1	Cell cycle control protein 50A	Tmem30a	41.06
28.39889	28.39297	28.49022	28.56906	28.38113	28.52148	28.26982	28.57243	28.53215	28.64979	28.49351	28.74951	28.59135	28.56946	28.51893	28.49579	28.49549	28.59921	28.88002	28.35005	28.57622	28.72832	28.5549	28.71424	28.40458	28.48255	28.62425	D3YVW2;Q8BXA1;F6RUD1	D3YVW2;Q8BXA1	Golgi integral membrane protein 4	Golim4	79.904
NaN	NaN	NaN	NaN	NaN	NaN	NaN	NaN	NaN	NaN	NaN	NaN	NaN	NaN	NaN	NaN	NaN	NaN	NaN	NaN	NaN	NaN	NaN	NaN	NaN	NaN	NaN	D3YVW6	D3YVW6		Gbp3	9.3179
NaN	NaN	NaN	NaN	NaN	NaN	NaN	NaN	NaN	NaN	NaN	NaN	NaN	NaN	NaN	NaN	NaN	NaN	NaN	NaN	NaN	NaN	NaN	NaN	NaN	NaN	NaN	P97464;D3YVY6	P97464;D3YVY6	Exostosin-1	Ext1	86.307
25.83755	NaN	25.84091	26.04581	25.93603	26.16697	25.86413	26.03253	25.70567	26.02293	25.77024	25.81956	NaN	25.69102	25.72687	25.80796	25.66137	25.62667	25.80383	25.85038	25.35222	25.98908	25.94398	26.42222	25.59477	NaN	25.69182	D3YVY9;Q14AI0	D3YVY9;Q14AI0	Sister chromatid cohesion protein DCC1	Dscc1;DSCC1	52.071
NaN	NaN	NaN	NaN	NaN	NaN	NaN	NaN	NaN	NaN	NaN	NaN	NaN	NaN	NaN	NaN	NaN	NaN	NaN	NaN	NaN	NaN	NaN	NaN	NaN	NaN	24.7033	D3YVZ9;P58059	D3YVZ9;P58059	28S ribosomal protein S21, mitochondrial	Mrps21	5.1089
NaN	25.68787	NaN	25.44136	NaN	NaN	NaN	NaN	NaN	NaN	NaN	NaN	25.70773	NaN	25.5779	NaN	25.61855	NaN	NaN	NaN	NaN	NaN	25.99121	NaN	25.79988	25.83774	25.53246	Q8VC31;G3X927;D3YW42;G3UXR7;G3UYE3;D3Z1Q6	Q8VC31;G3X927;D3YW42;G3UXR7;G3UYE3	Coiled-coil domain-containing protein 9	Ccdc9	61.445
30.73755	30.7135	30.76833	31.13179	31.15834	30.91976	31.1384	31.05679	31.07756	31.01332	31.0265	30.86223	31.10793	30.95629	31.08068	30.67405	30.67934	30.821	30.58163	30.82979	30.81284	31.18866	31.21541	31.31452	30.89244	31.16105	30.85542	O88456;D3YW48;Q9D7J7	O88456;D3YW48	Calpain small subunit 1	Capns1	28.463
31.23541	31.25305	31.22182	32.16225	32.34271	32.23066	32.23675	32.2845	32.28505	32.15062	32.19891	32.16666	32.12497	32.17519	32.3656	31.26528	31.31889	31.02921	31.2518	31.08752	31.34356	31.9048	31.76833	31.938	31.80762	31.8664	31.7622	Q61838;D3YW52	Q61838;D3YW52	Alpha-2-macroglobulin;Alpha-2-macroglobulin 165 kDa subunit;Alpha-2-macroglobulin 35 kDa subunit	A2m;Pzp	165.85
NaN	NaN	NaN	26.08359	NaN	NaN	25.91818	NaN	NaN	25.99516	25.87284	26.10167	25.85289	25.72889	25.94465	NaN	NaN	25.98298	NaN	NaN	NaN	NaN	25.88569	25.91768	NaN	NaN	25.86663	Q9CWE0;D6RCX5;D3Z0X8;D3YW54;Q9CWE0-2	Q9CWE0;D6RCX5;D3Z0X8;D3YW54;Q9CWE0-2	Mitochondrial fission regulator 1-like	Mtfr1l	31.726
NaN	NaN	NaN	28.41248	28.70961	28.64375	28.4269	28.48984	28.48312	28.78188	28.67654	28.61214	28.71129	28.72926	28.75401	NaN	NaN	NaN	NaN	NaN	NaN	28.92301	28.33896	28.84545	28.89588	29.10609	28.68104	P11862;D3YWD9;D3Z503;D6RDR2	P11862;D3YWD9;D3Z503	Growth arrest-specific protein 2	Gas2	34.9
28.19807	28.25979	28.50949	28.18404	27.86278	27.93112	27.89053	27.88629	27.88739	28.1046	28.20369	28.39239	27.96752	28.29654	27.90127	28.16092	28.09602	28.10475	28.11838	28.27111	28.23146	28.26365	28.23448	28.00507	27.92875	27.99389	28.2454	Q9DBU0;D3YWH4;D3Z6X7;D6RGM8;D3YYW1;D3Z279	Q9DBU0;D3YWH4;D3Z6X7;D6RGM8;D3YYW1;D3Z279	Transmembrane 9 superfamily member 1	Tm9sf1	68.927
27.35338	27.24309	27.42446	27.128	27.19807	27.16423	26.98348	26.76484	26.85899	26.79996	27.53586	NaN	NaN	27.12741	NaN	NaN	NaN	NaN	NaN	NaN	NaN	27.09587	NaN	26.85151	NaN	NaN	NaN	F6T1N2;D3YWI4;E9Q1I6;F8WHT5;G3UVW1;D6RI47;P19258	F6T1N2;D3YWI4;E9Q1I6;F8WHT5;G3UVW1;D6RI47;P19258	Protein Mpv17	Mpv17	16.532
27.80273	27.59882	27.79891	27.5534	27.43643	27.34655	27.20443	27.55925	27.37716	NaN	27.49953	27.56964	27.40981	27.67088	27.20779	27.71175	27.1211	27.57275	27.91291	27.69239	27.7835	27.21808	27.03023	27.55208	27.44103	27.98479	27.47119	Q80W47;D3YWK1	Q80W47;D3YWK1	WD repeat domain phosphoinositide-interacting protein 2	Wipi2	48.477
NaN	NaN	NaN	NaN	NaN	NaN	NaN	NaN	NaN	NaN	NaN	NaN	NaN	NaN	NaN	NaN	NaN	NaN	NaN	NaN	NaN	NaN	NaN	NaN	NaN	25.61754	NaN	Q8R2K1;F6X9P4;D3YWS7;F6SJM7;Q8R2K1-5;Q8R2K1-4;Q8R2K1-2;Q8R2K1-3	Q8R2K1;F6X9P4;D3YWS7;F6SJM7;Q8R2K1-5;Q8R2K1-4;Q8R2K1-2;Q8R2K1-3	Fucose mutarotase	Fuom	16.805
27.99199	28.1946	27.94319	27.74445	27.90144	27.96014	27.96868	27.89053	27.85484	27.99873	27.95049	28.01303	27.95127	27.87091	28.13809	28.2662	28.40003	28.28043	28.2695	28.36511	28.36699	27.83858	28.10949	28.06738	27.56551	27.56834	27.62673	D3Z3N4;D3YWT1;D3Z6Y3	D3Z3N4;D3YWT1		Hnrnph3	36.869
27.25935	NaN	27.0877	26.92751	26.68752	26.79452	NaN	26.54342	27.05051	NaN	26.48293	26.99216	27.03128	26.96257	26.88285	26.99916	26.86821	27.03223	27.02517	27.02369	27.0804	27.0055	27.17312	27.20592	26.73337	27.13457	27.05672	D3YWX2;F6YTL8;Q9R0I7;E9Q803	D3YWX2;F6YTL8;Q9R0I7;E9Q803	YLP motif-containing protein 1	Ylpm1	241.05
NaN	NaN	NaN	NaN	NaN	NaN	NaN	NaN	NaN	28.4948	28.32088	28.34206	28.18631	28.04651	28.21044	27.61863	NaN	NaN	28.19756	28.2575	NaN	28.13545	28.35523	28.33535	28.14773	NaN	28.24273	P63030;D3YWY6;D3Z5S0;E9Q0V4;D3Z786	P63030;D3YWY6;D3Z5S0;E9Q0V4;D3Z786	Mitochondrial pyruvate carrier 1	Mpc1	12.454
26.576	NaN	26.01616	NaN	NaN	NaN	NaN	NaN	NaN	25.98057	NaN	NaN	NaN	NaN	NaN	NaN	NaN	NaN	NaN	NaN	NaN	NaN	NaN	NaN	NaN	NaN	NaN	Q8K368;D3YX57;F7ALG5;Q8K368-4;F2Z414;Q8K368-2	Q8K368;D3YX57;F7ALG5;Q8K368-4	Fanconi anemia group I protein homolog	Fanci	149.32
NaN	NaN	NaN	NaN	NaN	NaN	NaN	NaN	NaN	NaN	NaN	NaN	NaN	NaN	NaN	NaN	NaN	NaN	NaN	NaN	NaN	NaN	NaN	NaN	NaN	NaN	NaN	Q7SIG6;D3YX85;E9PX52;Q7SIG6-2	Q7SIG6;D3YX85;E9PX52;Q7SIG6-2	Arf-GAP with SH3 domain, ANK repeat and PH domain-containing protein 2	Asap2	106.8
NaN	NaN	NaN	NaN	NaN	NaN	NaN	NaN	NaN	NaN	NaN	NaN	NaN	NaN	NaN	NaN	NaN	NaN	NaN	NaN	NaN	NaN	NaN	NaN	NaN	NaN	NaN	D3Z071;D3YXA7;Q9CXK4	D3Z071;D3YXA7;Q9CXK4	Sugar transporter SWEET;Sugar transporter SWEET1	Slc50a1	12.257
NaN	25.2686	NaN	NaN	NaN	NaN	NaN	NaN	NaN	NaN	NaN	25.55107	NaN	25.04335	25.36886	NaN	25.27056	NaN	NaN	NaN	NaN	NaN	NaN	NaN	NaN	25.28217	24.86098	Q9QZR0;D3YXC4;F6Z123;E9Q446	Q9QZR0;D3YXC4;F6Z123;E9Q446	E3 ubiquitin-protein ligase RNF25	Rnf25	51.226
26.43973	26.6513	26.17297	26.32384	26.79303	26.1221	26.58449	26.5636	25.88313	26.40926	26.33984	26.65554	26.80464	26.07018	26.53605	26.4252	26.70767	26.84026	26.39971	26.45425	NaN	26.0599	26.10909	26.52601	26.29555	26.56586	26.02715	Q91W82;D3YXD1;P52483;H3BL23;P52482;D3YW10;H3BL69;B2FDH0;H3BKX9;H3BJB5	Q91W82;D3YXD1;P52483;H3BL23;P52482;D3YW10;H3BL69	Ubiquitin-conjugating enzyme E2 E2;Ubiquitin-conjugating enzyme E2 E3;Ubiquitin-conjugating enzyme E2 E1	Ube2e2;Ube2e3;Ube2e1	22.241
30.36922	30.32475	30.31775	30.19847	30.22688	30.19613	30.36307	30.45562	30.37026	30.32539	30.14698	30.17069	30.29997	30.44342	30.20909	30.46032	30.40304	30.28956	30.4452	30.43052	30.27453	30.52515	30.42582	30.47053	30.24264	30.06574	30.21662	D3YXK2;S4R1M2;S4R2Q5;S4R1W0	D3YXK2;S4R1M2	Scaffold attachment factor B1	Safb	105.1
27.28118	27.44987	27.3928	28.52246	28.32161	28.32976	28.39354	28.49324	28.41655	28.2852	28.05863	28.08471	28.01861	28.30683	28.19094	27.64979	27.65096	27.44664	27.57008	27.65164	27.46614	28.04244	28.01249	28.13927	27.96999	27.96284	27.90018	Q9D1G2;D3YXP6;Q9D1G2-2;Q9D1G2-3	Q9D1G2;D3YXP6;Q9D1G2-2	Phosphomevalonate kinase	Pmvk	21.916
NaN	NaN	NaN	NaN	NaN	NaN	NaN	NaN	NaN	NaN	NaN	NaN	NaN	NaN	23.29067	NaN	NaN	NaN	NaN	NaN	NaN	NaN	NaN	NaN	NaN	NaN	NaN	E9PYD1;D3Z100;F6ZXW2;D3YXS7	E9PYD1;D3Z100;F6ZXW2;D3YXS7		Fam98c	37.271
NaN	NaN	NaN	NaN	NaN	NaN	NaN	NaN	NaN	NaN	25.96376	NaN	25.83935	25.80848	25.97631	NaN	NaN	NaN	NaN	NaN	NaN	NaN	NaN	NaN	25.67541	NaN	NaN	Q9D945;D3YXW1;Q9D945-2	Q9D945;D3YXW1;Q9D945-2	Protein LLP homolog	Llph	15.391
NaN	NaN	NaN	NaN	NaN	NaN	NaN	NaN	NaN	NaN	NaN	NaN	NaN	NaN	NaN	NaN	NaN	NaN	NaN	NaN	NaN	NaN	NaN	NaN	NaN	NaN	NaN	Q8R5C8;Q8BJZ0;D3YY85;D3YXX1;D3Z2K4;D3Z500;D3Z029;D3Z4G1;D3YXR0;D3YY86	Q8R5C8;Q8BJZ0;D3YY85;D3YXX1;D3Z2K4;D3Z500;D3Z029;D3Z4G1;D3YXR0;D3YY86	Zinc finger MYND domain-containing protein 11	Zmynd11	70.837
27.18262	27.37542	27.31372	27.20667	27.35178	27.42646	27.68499	27.53371	27.49869	27.39198	27.40989	27.4259	27.36795	27.80655	27.29667	27.54178	27.40933	27.6088	27.35212	27.49777	27.82438	27.88454	27.65983	27.3789	27.07071	27.44711	26.79402	Q91YS4;D3YXZ3;O88448;D3Z5Y7	Q91YS4;D3YXZ3;O88448	Kinesin light chain 2	Klc2	68.419
28.14501	28.42294	28.20886	28.13104	28.05103	28.08836	28.26736	28.12573	28.33918	28.19648	28.29321	28.00774	27.85252	28.06984	27.98272	28.31804	28.74967	28.6088	28.36611	28.00993	28.38611	28.64207	28.32363	28.13124	28.03643	27.97394	28.18281	Q9D6N5;F6T9K1;D3YY09;D3YYC2;G3UXH5	Q9D6N5;F6T9K1;D3YY09;D3YYC2;G3UXH5	Dr1-associated corepressor	Drap1	22.278
NaN	NaN	NaN	NaN	25.54206	NaN	NaN	NaN	NaN	25.86432	NaN	NaN	NaN	NaN	NaN	NaN	NaN	NaN	NaN	NaN	NaN	25.40123	NaN	NaN	NaN	NaN	NaN	P42337;D3YY41	P42337;D3YY41	Phosphatidylinositol 4,5-bisphosphate 3-kinase catalytic subunit alpha isoform	Pik3ca	124.41
NaN	NaN	NaN	NaN	NaN	NaN	NaN	NaN	NaN	25.857	25.89407	NaN	NaN	NaN	NaN	25.73029	26.83087	NaN	NaN	25.81086	25.74281	NaN	NaN	NaN	NaN	NaN	NaN	Q9D8X1;D3YY50;F8WHX2	Q9D8X1;D3YY50;F8WHX2	Copper homeostasis protein cutC homolog	Cutc	29.003
NaN	NaN	NaN	NaN	NaN	NaN	NaN	NaN	NaN	NaN	NaN	NaN	NaN	NaN	NaN	NaN	NaN	NaN	NaN	NaN	NaN	NaN	NaN	NaN	NaN	NaN	25.16978	Q91ZD4;D3YY75	Q91ZD4;D3YY75	Vang-like protein 2	Vangl2	59.77
25.03225	NaN	25.29824	NaN	24.53635	24.36653	NaN	NaN	NaN	NaN	NaN	NaN	NaN	NaN	NaN	NaN	NaN	NaN	NaN	NaN	NaN	NaN	24.62148	NaN	24.87633	NaN	NaN	Q9D2L9;D3YYD2	Q9D2L9;D3YYD2	Protein FAM111A	Fam111a	69.948
31.56688	31.62636	31.64749	31.30758	31.37467	31.56206	31.57988	31.5719	31.51282	31.50786	31.27375	31.39571	31.5222	31.35935	31.51098	31.87972	32.04225	31.77996	31.65804	31.79664	31.73032	31.67148	31.64783	31.59659	31.23774	31.36176	31.24621	O35381;D3YYE1;D3Z7M9;F6UFG6;Q64G17	O35381;D3YYE1;D3Z7M9;F6UFG6	Acidic leucine-rich nuclear phosphoprotein 32 family member A	Anp32a	28.537
26.72663	NaN	27.08091	NaN	NaN	NaN	NaN	NaN	NaN	NaN	NaN	NaN	27.3189	27.32148	NaN	NaN	27.28692	27.17864	NaN	NaN	NaN	27.58714	NaN	NaN	NaN	NaN	NaN	F8WJA7;D3YYI6;P51827;D3YUR3	F8WJA7;D3YYI6;P51827;D3YUR3	AF4/FMR2 family member 3	Aff3	133.2
NaN	NaN	NaN	NaN	NaN	NaN	NaN	NaN	NaN	NaN	NaN	NaN	NaN	NaN	NaN	NaN	NaN	NaN	NaN	NaN	NaN	NaN	NaN	NaN	NaN	NaN	24.54044	Q9CY21;F6VT90;D3YYK7;Q9DCT4	Q9CY21;F6VT90;D3YYK7;Q9DCT4	Probable 18S rRNA (guanine-N(7))-methyltransferase	Wbscr22	31.586
26.46725	26.14398	26.2151	26.31261	26.60003	26.58492	26.44436	26.46555	26.60031	26.61063	26.67047	26.57788	26.46173	26.59761	26.52944	26.76509	26.59904	26.32588	26.60513	26.51061	NaN	26.39213	26.21803	26.62255	26.35092	26.49863	26.51776	Q3UU96;D3YYN8;E9PVY0;H7BX44;Q3UU96-2;F6Q5A5;F6S5Z6;F6YZJ7;F6W0C2	Q3UU96;D3YYN8;E9PVY0;H7BX44;Q3UU96-2;F6Q5A5;F6S5Z6;F6YZJ7	Serine/threonine-protein kinase MRCK alpha;Non-specific serine/threonine protein kinase	Cdc42bpa	195.53
29.29879	29.31251	29.51175	29.52572	29.5719	29.52554	29.50196	29.5087	29.49618	29.35962	29.31354	29.48095	29.70619	29.45435	29.38597	29.79407	29.50658	29.63457	29.47559	29.47559	29.48185	29.64422	29.68117	29.5007	29.30593	29.18267	29.13413	P15116;D3YYT0;P39038	P15116;D3YYT0	Cadherin-2	Cdh2	99.795
28.8605	29.00555	28.8417	29.06823	29.0683	28.97569	29.36072	29.18326	29.1244	29.01457	29.33221	29.14054	29.1519	29.01476	28.97065	28.98275	28.93377	28.64017	28.84266	29.10557	28.86979	28.74343	29.09595	28.95049	29.03496	29.55375	29.15289	D3YYT1;Q922P9	D3YYT1;Q922P9	Putative oxidoreductase GLYR1	Glyr1	60.435
NaN	NaN	25.08748	NaN	NaN	25.243	25.32968	25.47859	25.61257	25.57597	25.46233	NaN	25.51962	25.12857	25.49274	NaN	NaN	NaN	NaN	NaN	NaN	25.35067	25.25119	25.3025	25.17188	25.2603	25.45811	Q9JHE7;D3Z6S3;D3YZR1;D3YYU6	Q9JHE7;D3Z6S3;D3YZR1;D3YYU6	Protein TSSC4	Tssc4	33.569
29.14807	29.19345	28.89143	29.26387	29.31415	29.12679	29.20925	29.2662	29.32828	29.29557	29.25153	29.3607	29.25036	29.33596	29.18749	29.43637	29.35804	29.13538	29.37929	29.39873	29.36707	29.31799	29.15096	29.27915	29.13717	29.0759	29.12426	D3YYU8;F7AD47	D3YYU8;F7AD47	Obscurin-like protein 1	Obsl1	197.93
26.47147	27.05092	26.37323	26.46863	26.57946	26.58692	26.99636	26.98544	26.80882	26.70543	26.73117	26.54239	26.92196	26.5796	26.96268	27.09778	27.12504	26.81066	26.97989	26.85614	26.74368	26.83449	26.97038	26.8071	26.43317	26.54081	26.44743	Q91V81;D3YYW8;Q91V81-2	Q91V81;D3YYW8;Q91V81-2	RNA-binding protein 42	Rbm42	49.875
NaN	NaN	NaN	NaN	NaN	NaN	NaN	NaN	NaN	NaN	NaN	NaN	NaN	NaN	NaN	NaN	NaN	NaN	NaN	NaN	NaN	NaN	NaN	NaN	NaN	NaN	23.82813	D3YYZ2	D3YYZ2		Gm5239	14.072
NaN	NaN	NaN	24.5441	24.62706	25.19208	24.57594	NaN	25.28069	NaN	NaN	NaN	NaN	25.18492	NaN	NaN	NaN	NaN	25.06969	NaN	NaN	NaN	NaN	NaN	NaN	NaN	NaN	O35144;E9QM06;D3YZ08;O35144-2;F6VIR4	O35144;E9QM06;D3YZ08;O35144-2;F6VIR4	Telomeric repeat-binding factor 2	Terf2	60.263
29.082	29.39198	29.24277	29.18523	28.91433	29.08987	29.03902	28.96662	28.99973	29.22009	29.00507	29.35151	29.12876	29.03512	29.25415	29.57606	29.51642	29.7673	29.58951	29.45209	29.54744	29.33144	29.12169	28.99677	29.10254	29.14957	28.97973	Q9CY66;D3YZ09;Q9CY66-3;Q9CY66-2;F6SL78	Q9CY66;D3YZ09;Q9CY66-3;Q9CY66-2	H/ACA ribonucleoprotein complex subunit 1	Gar1	23.474
27.35001	27.4603	27.38459	27.44782	27.37103	27.22986	27.22876	27.40007	27.07684	27.16528	27.32414	27.23288	27.53927	27.46855	27.49037	27.40787	27.44182	27.65301	27.39362	27.22601	27.66031	27.51217	27.27711	27.61709	27.05009	26.86962	26.9629	D3YZ20;Q6PI63;O08740;D3YZ19	D3YZ20;Q6PI63;O08740;D3YZ19	DNA-directed RNA polymerase II subunit RPB11	Polr2j	12.584
26.08847	25.57444	25.66392	25.36716	25.74427	25.65777	25.32817	NaN	25.63045	25.81223	25.82197	25.61175	25.77784	26.07134	NaN	NaN	NaN	NaN	NaN	NaN	NaN	25.60894	26.08083	25.66313	NaN	25.27853	25.70809	Q9QXE0;E9PWM4;D3YZ54;D6RDE9;E9Q0K0;E9Q7H7;E9Q9L4	Q9QXE0;E9PWM4;D3YZ54	2-hydroxyacyl-CoA lyase 1	Hacl1	63.66
NaN	NaN	NaN	28.34232	28.03333	28.47193	28.29575	28.74391	27.88472	27.8807	28.26033	28.7499	28.01616	28.35767	28.58125	26.72078	26.83533	NaN	NaN	NaN	NaN	26.87385	27.6586	28.09914	NaN	28.08294	28.49045	D3YZ61;Q9ES30	D3YZ61;Q9ES30	Complement C1q tumor necrosis factor-related protein 3	C1qtnf3	34.984
29.91485	29.91926	29.84095	29.91912	29.92451	30.10999	30.11905	30.18672	30.20955	29.90799	29.88523	29.90885	29.88723	29.94405	29.98577	29.613	29.71545	29.72195	30.00785	29.98522	30.12559	29.98087	29.93199	29.89851	30.09861	30.09434	30.11942	Q99104;D3YZ62;D3Z4J3;F6TDE5;B8JK05;F6Z2S4;E9Q1F5;D6RFU0;D3Z135	Q99104;D3YZ62;D3Z4J3	Unconventional myosin-Va	Myo5a	215.54
NaN	NaN	NaN	NaN	25.53514	NaN	NaN	25.48336	NaN	NaN	26.01154	25.73526	25.53588	NaN	25.58672	NaN	26.11955	25.67142	25.91513	25.95733	26.08946	NaN	25.89511	25.81797	25.88639	NaN	25.585	Q6PF93;D3YZ98;E9QLS6;Q6PF93-2;E9Q824	Q6PF93;D3YZ98;E9QLS6;Q6PF93-2	Phosphatidylinositol 3-kinase catalytic subunit type 3;Phosphatidylinositol 3-kinase	Pik3c3	101.49
NaN	NaN	NaN	NaN	NaN	NaN	NaN	NaN	NaN	NaN	NaN	NaN	NaN	NaN	NaN	NaN	NaN	NaN	NaN	NaN	NaN	NaN	NaN	NaN	NaN	NaN	NaN	O88559;D3YZC2;O88559-2;F8WHD9;E9PV51;F7CJP6	O88559;D3YZC2;O88559-2;F8WHD9	Menin	Men1	67.5
NaN	NaN	25.34096	25.37501	25.31617	NaN	NaN	25.2156	25.20131	25.59821	25.33688	NaN	25.22284	NaN	NaN	25.85707	NaN	NaN	25.46311	NaN	NaN	25.41535	25.6195	25.16668	25.26696	24.81724	25.15769	Q8R3B7;D3YZC7;D3YZC8;Q8R3B7-2	Q8R3B7;D3YZC7;D3YZC8;Q8R3B7-2	Bromodomain-containing protein 8	Brd8	102.61
29.36917	29.56703	29.56438	29.44843	29.2308	29.10522	29.58556	29.49819	29.33703	29.20359	29.12297	29.29029	29.53124	29.56396	29.34936	29.69418	29.67322	29.65791	29.52118	29.79636	29.64981	29.52621	29.56955	29.55939	29.09169	29.3694	29.04341	D3YZC9;Q64213;D3YZD0;Q64213-2;E9Q4Q2;Q64213-3;D3YVH4;F8WHF9;D6RDB7;F6YR19	D3YZC9;Q64213;D3YZD0;Q64213-2;E9Q4Q2;Q64213-3;D3YVH4	Splicing factor 1	Sf1	61.755
NaN	NaN	NaN	NaN	NaN	NaN	NaN	NaN	NaN	NaN	NaN	NaN	25.05092	NaN	NaN	NaN	NaN	NaN	NaN	NaN	NaN	25.35579	NaN	NaN	25.30612	NaN	NaN	Q8R0P4;D3Z442;D3YZD8;D3YX09;Q8CF11;D3Z1Q3;Q8R0P4-2;D3YWY5	Q8R0P4;D3Z442;D3YZD8;D3YX09;Q8CF11;D3Z1Q3;Q8R0P4-2	Mth938 domain-containing protein	Aamdc	13.244
26.69949	26.22207	26.83665	25.7168	25.69035	25.8169	25.46223	25.75695	25.71099	25.57943	25.57491	25.73125	25.71309	25.5324	25.54088	NaN	26.67587	NaN	26.76623	27.15528	27.01977	25.81059	25.68266	25.59869	25.39578	25.60916	25.45114	D3YZG8	D3YZG8	Probable bifunctional methylenetetrahydrofolate dehydrogenase/cyclohydrolase 2;NAD-dependent methylenetetrahydrofolate dehydrogenase;Methenyltetrahydrofolate cyclohydrolase	Mthfd2l	36.438
NaN	26.23555	NaN	NaN	25.54076	25.4008	25.79709	NaN	25.96776	NaN	25.4413	NaN	25.84177	26.09468	NaN	NaN	NaN	NaN	NaN	NaN	NaN	25.43781	25.87521	25.74299	25.69341	25.67869	NaN	Q9DCS2;D3YZM4;E9Q5B2;E9Q7K5;G5E8X1	Q9DCS2;D3YZM4;E9Q5B2;E9Q7K5;G5E8X1	UPF0585 protein C16orf13 homolog	0610011F06Rik	22.687
NaN	NaN	25.89631	NaN	NaN	NaN	NaN	NaN	26.02787	NaN	25.52477	NaN	NaN	25.57346	NaN	NaN	25.77987	25.57103	NaN	NaN	25.69681	NaN	NaN	NaN	NaN	NaN	25.65226	Q3ULF4;D3YZN4;D3Z1Z1;D3YXB7	Q3ULF4;D3YZN4;D3Z1Z1;D3YXB7	Paraplegin	Spg7	85.995
28.96251	29.02007	29.20897	29.14024	29.17112	29.02398	29.06587	28.8438	29.14819	29.2987	29.06997	29.11366	29.21424	29.08844	29.35733	29.15096	29.36451	28.99531	29.02955	28.81784	28.99841	29.32594	29.3406	29.32124	29.03008	28.8949	28.89044	D3YZP9;F6SXB0;REV__Q9D2W5;REV__Q6PEM6	D3YZP9	Coiled-coil domain-containing protein 6	Ccdc6	52.938
26.22126	26.45373	26.48216	26.85603	26.60003	26.34768	26.56858	26.40887	26.43538	26.19299	27.00903	26.53675	26.51901	26.71109	26.85757	26.31767	26.78656	26.80119	26.61091	26.43841	NaN	26.22698	26.36903	26.54566	26.40972	26.4966	26.49922	P97473;D3YZS5;D3Z282;Q3UNH9;D6RCY4;D6RE49	P97473;D3YZS5;D3Z282;Q3UNH9	RISC-loading complex subunit TARBP2	Tarbp2	38.842
29.89564	30.00102	30.00678	29.66863	29.66064	29.47796	29.55062	29.0956	29.39585	29.56558	29.66572	29.61427	29.59048	29.50718	29.51164	29.22761	29.65419	29.13286	29.62643	29.31946	29.14957	29.15543	29.81829	29.48416	29.54705	29.63329	29.37898	D3YZZ5;E9Q7G1	D3YZZ5;E9Q7G1		Tmed7	25.2
NaN	NaN	NaN	NaN	NaN	NaN	NaN	NaN	NaN	NaN	NaN	NaN	NaN	NaN	NaN	NaN	NaN	27.32894	NaN	NaN	NaN	NaN	NaN	NaN	NaN	NaN	NaN	D3Z016;P0C7N9	D3Z016;P0C7N9	Proteasome assembly chaperone 4	Psmg4	9.2054
27.51247	27.53601	27.72936	NaN	26.31481	26.32191	26.2261	26.06893	26.37104	26.06129	26.34035	26.19257	26.19834	26.47201	25.93373	26.88215	27.41949	27.3244	27.40682	26.25746	26.27062	26.09027	26.77969	26.28655	26.52355	26.33316	26.28958	Q6EDY6;D3Z030;Q6EDY6-3;F7AI27;Q6EDY6-2;E9Q4H6	Q6EDY6;D3Z030;Q6EDY6-3;F7AI27	Leucine-rich repeat-containing protein 16A	Lrrc16a	151.86
27.32937	26.99938	26.95748	26.40167	26.40865	26.62129	26.40059	26.91056	26.9837	26.3538	26.9382	26.29744	26.4484	26.33381	26.47183	27.34858	27.49564	27.36277	27.22913	27.16241	27.49297	26.05447	26.57372	26.53592	26.65294	26.41748	26.69112	P41216;D3Z041;D3YVF6;D3Z457	P41216;D3Z041	Long-chain-fatty-acid--CoA ligase 1	Acsl1	77.951
26.1256	26.22234	26.5669	26.24809	26.15128	26.18086	26.31743	26.1053	25.95959	26.01996	25.99736	25.99852	26.17594	26.02481	26.13645	NaN	25.21019	NaN	NaN	25.57051	NaN	26.13864	25.89714	26.20372	25.81243	25.65228	26.01368	Q8K400;D3Z079;D3Z2Q2;Q8K400-2;F6WXQ4	Q8K400;D3Z079;D3Z2Q2;Q8K400-2	Syntaxin-binding protein 5	Stxbp5	127.65
NaN	NaN	NaN	NaN	NaN	NaN	NaN	NaN	NaN	NaN	NaN	NaN	NaN	NaN	25.6389	NaN	NaN	26.24719	26.72169	26.25073	26.26821	NaN	NaN	NaN	NaN	NaN	NaN	P07141;D3Z090;P07141-2;D3YTW1;F6RNW8	P07141;D3Z090;P07141-2	Macrophage colony-stimulating factor 1;Processed macrophage colony-stimulating factor 1	Csf1	60.648
26.16879	26.54818	26.11207	26.03158	25.71735	26.19197	NaN	26.3028	NaN	26.42002	25.80391	25.99045	NaN	NaN	26.18425	25.79191	NaN	NaN	25.98446	NaN	NaN	NaN	26.4092	26.12282	NaN	26.12412	25.95748	Q8BJZ3;D3Z0A5;D3Z225;Q3U717;Q8BJZ3-2	Q8BJZ3;D3Z0A5;D3Z225;Q3U717;Q8BJZ3-2	Protein lifeguard 3	Tmbim1	34.393
30.29329	30.17605	30.39366	29.92238	29.86874	30.13406	29.9654	29.92536	29.79202	30.02261	30.11496	30.03643	29.93523	29.90441	30.0457	30.23272	30.17486	29.99375	30.24173	30.23638	30.12743	29.92352	29.7357	29.88517	30.16555	29.84575	29.95864	O88545;D3Z0F5;F6QK86	O88545;D3Z0F5	COP9 signalosome complex subunit 6	Cops6	35.88
NaN	NaN	NaN	NaN	NaN	NaN	NaN	NaN	NaN	NaN	NaN	NaN	25.23696	NaN	25.17402	NaN	NaN	24.99951	NaN	NaN	NaN	NaN	NaN	NaN	NaN	25.17032	NaN	D3Z0I5;Q922Y2	D3Z0I5;Q922Y2	Tripartite motif-containing protein 59	Trim59	45.429
NaN	27.33296	27.36828	26.4479	NaN	NaN	NaN	26.96246	26.76989	27.18896	27.75341	27.3946	26.76028	26.4759	NaN	27.11178	NaN	NaN	NaN	NaN	NaN	NaN	NaN	NaN	26.02671	26.91809	NaN	Q9JLT4;J3QMN4;D3Z0K8;J3QMQ8;Q9JLT4-2;Q9JLT4-4;Q9JLT4-3	Q9JLT4;J3QMN4;D3Z0K8;J3QMQ8;Q9JLT4-2;Q9JLT4-4;Q9JLT4-3	Thioredoxin reductase 2, mitochondrial	Txnrd2	56.602
26.54754	26.20223	NaN	26.64746	26.65526	26.61246	26.63104	26.27233	26.70464	26.59491	26.55078	26.63215	26.45485	26.23037	26.26008	25.94382	26.03593	26.04024	26.22404	26.13071	26.07159	26.95571	26.54726	26.68872	26.71568	26.75124	26.74638	Q9Z210;D3Z0M4;E9PXK7	Q9Z210;D3Z0M4;E9PXK7	Peroxisomal membrane protein 11B	Pex11b	28.709
NaN	NaN	NaN	NaN	NaN	NaN	NaN	NaN	NaN	NaN	NaN	NaN	NaN	NaN	NaN	NaN	NaN	NaN	NaN	NaN	NaN	NaN	NaN	NaN	NaN	24.63987	NaN	O88485;Q3TYJ3;D3Z0M6;O88485-2	O88485;Q3TYJ3;D3Z0M6;O88485-2	Cytoplasmic dynein 1 intermediate chain 1	Dync1i1	70.724
29.51968	29.61957	29.31218	29.36292	29.34691	29.32837	29.30815	29.45599	29.38963	29.19524	29.09467	29.249	29.23936	29.18841	29.30936	29.32236	29.39008	29.32204	29.49263	29.49933	29.69199	29.11538	29.27451	29.00961	29.44963	29.48458	29.34712	D3Z0M9	D3Z0M9		Ddx23	95.493
29.77192	29.66189	29.56236	28.93646	28.77527	28.89122	28.68402	28.79287	28.7051	28.47305	28.84524	28.88989	28.7982	28.57181	28.64117	29.47574	29.20709	29.14972	29.21824	29.19404	29.23717	28.70942	28.62293	28.612	28.72952	28.95455	28.83924	Q9Z1E4;D3Z0Q6;Q8VCB3	Q9Z1E4;D3Z0Q6	Glycogen [starch] synthase, muscle	Gys1	83.926
26.31936	NaN	NaN	26.03152	NaN	NaN	NaN	NaN	NaN	NaN	NaN	NaN	26.31807	NaN	NaN	NaN	NaN	25.96468	NaN	NaN	25.98057	NaN	NaN	NaN	NaN	NaN	NaN	Q62311;D3Z0T0;S4R1R2;D3Z5H6	Q62311;D3Z0T0	Transcription initiation factor TFIID subunit 6	Taf6	72.673
NaN	NaN	NaN	NaN	NaN	NaN	NaN	NaN	NaN	NaN	NaN	NaN	NaN	NaN	NaN	NaN	NaN	NaN	NaN	NaN	NaN	NaN	NaN	NaN	24.44247	NaN	NaN	Q9JKP8;D3Z0U4	Q9JKP8;D3Z0U4	Chromatin accessibility complex protein 1	Chrac1	14.127
NaN	NaN	NaN	NaN	NaN	NaN	NaN	NaN	NaN	NaN	NaN	NaN	NaN	24.03456	NaN	NaN	NaN	NaN	NaN	NaN	NaN	NaN	NaN	NaN	NaN	NaN	NaN	Q9CQX0;F6SXD2;D3Z0Y8	Q9CQX0;F6SXD2;D3Z0Y8	Ubiquitin thioesterase OTUB2	Otub2	27.3
26.62979	26.80526	26.51722	26.37569	26.65499	26.32882	26.36753	26.07612	26.55353	26.19738	26.51366	26.14313	26.70306	26.11957	26.4335	26.41501	26.36483	26.03502	26.01969	26.76307	26.80723	26.36098	26.8147	26.72728	26.31748	26.43603	26.20309	Q5U4D9;D3Z132;D3Z131;F6S2T7;D3YUL7	Q5U4D9;D3Z132;D3Z131;F6S2T7	THO complex subunit 6 homolog	Thoc6	37.314
NaN	NaN	NaN	NaN	NaN	NaN	NaN	NaN	NaN	NaN	NaN	NaN	NaN	NaN	NaN	NaN	26.20357	NaN	NaN	NaN	NaN	NaN	NaN	NaN	NaN	NaN	NaN	Q8BHI7;D3Z136;D3Z0Z6	Q8BHI7;D3Z136;D3Z0Z6	Elongation of very long chain fatty acids protein 5;Elongation of very long chain fatty acids protein	Elovl5	35.332
NaN	NaN	NaN	NaN	NaN	NaN	NaN	NaN	NaN	NaN	NaN	NaN	NaN	NaN	NaN	NaN	28.03496	NaN	NaN	NaN	NaN	NaN	NaN	NaN	NaN	NaN	NaN	Q3U898;D3Z159	Q3U898;D3Z159	Myeloma-overexpressed gene 2 protein homolog	Myeov2	6.1966
NaN	NaN	NaN	NaN	NaN	NaN	NaN	NaN	NaN	NaN	NaN	NaN	NaN	NaN	NaN	NaN	NaN	NaN	NaN	NaN	NaN	NaN	NaN	NaN	NaN	26.11819	NaN	Q6P2L6;D3Z197;D3Z357;Q6P2L6-4;Q6P2L6-2	Q6P2L6;D3Z197;D3Z357;Q6P2L6-4;Q6P2L6-2	Histone-lysine N-methyltransferase NSD3;Histone-lysine N-methyltransferase	Whsc1l1	161
24.83884	NaN	NaN	NaN	NaN	NaN	NaN	NaN	NaN	NaN	NaN	NaN	NaN	NaN	NaN	NaN	NaN	NaN	NaN	NaN	NaN	24.7398	NaN	NaN	NaN	NaN	NaN	P70662;D3Z1C5;P70662-2;P70662-3	P70662;D3Z1C5;P70662-2;P70662-3	LIM domain-binding protein 1	Ldb1	46.502
NaN	NaN	NaN	NaN	NaN	NaN	NaN	NaN	NaN	NaN	NaN	NaN	NaN	NaN	NaN	NaN	NaN	NaN	NaN	NaN	NaN	NaN	NaN	NaN	NaN	NaN	NaN	Q8VDU5;D3Z1F6	Q8VDU5;D3Z1F6	SNF-related serine/threonine-protein kinase	Snrk	81.912
29.94126	29.4678	29.60673	29.7967	29.62302	29.83109	29.44819	29.64186	29.46022	29.63869	29.60189	29.70157	29.53128	29.77445	29.55146	29.91584	29.72964	29.87943	29.54512	29.53429	29.27988	29.51531	29.56052	29.67798	29.5992	29.39012	29.20748	Q9JL62;D3Z1H9;D3Z1H8	Q9JL62;D3Z1H9;D3Z1H8	Glycolipid transfer protein	Gltp	23.689
NaN	NaN	NaN	NaN	NaN	NaN	NaN	NaN	NaN	25.44651	NaN	NaN	NaN	26.32629	26.24514	NaN	26.31938	NaN	26.77731	NaN	26.2999	26.0273	26.15684	26.37685	NaN	NaN	NaN	Q8C569;D3Z1L4;Q8C569-2;F6Q255	Q8C569;D3Z1L4;Q8C569-2	Protein FAM118B	Fam118b	39.508
28.18702	28.1866	28.40036	28.06969	28.02828	28.08927	28.10969	27.85365	28.1205	27.8776	27.93326	27.92609	28.19606	28.16978	27.97695	28.0803	28.40446	28.17203	28.18556	28.22862	28.14292	28.02025	28.0776	27.98669	28.0086	28.42422	27.89879	Q8BSQ9;F8VQD1;E9Q7L3;D3Z1W6;E9Q7L2;D3Z1N4;E9Q4Y5;Q8BSQ9-2;D3YYF2;F6THL5;D6RIL0;D6RI94;D3Z3R4	Q8BSQ9;F8VQD1;E9Q7L3;D3Z1W6;E9Q7L2;D3Z1N4;E9Q4Y5;Q8BSQ9-2;D3YYF2;F6THL5;D6RIL0;D6RI94;D3Z3R4	Protein polybromo-1	Pbrm1	187.19
29.61565	29.89061	29.92252	29.59692	29.70866	29.83413	29.91727	29.88635	29.81369	29.66124	29.71786	29.66579	29.72017	29.80905	29.9067	29.57917	29.80447	29.7375	29.70553	29.83354	29.94852	29.83914	29.81389	29.66958	29.53092	29.68192	29.60189	P97496;D3Z1X8;Q3UNN4;P97496-2;Q3UZD0	P97496;D3Z1X8;Q3UNN4;P97496-2	SWI/SNF complex subunit SMARCC1	Smarcc1	122.89
26.78332	26.56771	26.67411	26.6729	26.71293	26.51859	26.63326	26.68739	26.68592	26.76383	26.75226	26.56793	26.79303	26.77693	26.78294	NaN	26.50226	26.71594	26.80907	26.62115	26.83738	26.82214	26.6983	26.79042	26.68565	26.67587	26.54606	Q9DBY1;E9QQ99;D3Z1Y1;Q9DBY1-2;D3YZH4	Q9DBY1;E9QQ99;D3Z1Y1;Q9DBY1-2	E3 ubiquitin-protein ligase synoviolin	Syvn1	67.296
NaN	NaN	NaN	NaN	NaN	NaN	NaN	NaN	NaN	NaN	NaN	NaN	NaN	NaN	NaN	NaN	NaN	NaN	24.12368	NaN	NaN	NaN	NaN	NaN	NaN	NaN	NaN	Q9JIB0;D3Z237	Q9JIB0;D3Z237	Ran guanine nucleotide release factor	Rangrf;Gm10355	20.413
NaN	NaN	NaN	NaN	NaN	NaN	NaN	NaN	NaN	NaN	NaN	NaN	NaN	NaN	NaN	NaN	NaN	NaN	NaN	NaN	NaN	NaN	NaN	NaN	NaN	NaN	24.16668	D3Z271;Q8BY07;Q8BGM4	D3Z271;Q8BY07;Q8BGM4		Wbscr27	14.115
NaN	NaN	NaN	NaN	NaN	NaN	NaN	NaN	NaN	NaN	NaN	NaN	NaN	NaN	NaN	NaN	NaN	NaN	NaN	NaN	NaN	NaN	NaN	NaN	NaN	NaN	24.9704	D3Z285	D3Z285		Nfu1	22.028
NaN	NaN	NaN	NaN	NaN	NaN	NaN	NaN	NaN	NaN	NaN	NaN	NaN	NaN	NaN	NaN	NaN	25.58718	25.09168	NaN	NaN	NaN	25.07443	NaN	NaN	NaN	NaN	D3Z286	D3Z286		Tmppe	49.401
28.92454	29.03049	28.87704	NaN	NaN	27.08192	NaN	NaN	NaN	25.12353	NaN	25.87619	24.78995	NaN	NaN	27.4847	27.4549	27.63679	27.25881	27.56282	27.65178	NaN	NaN	26.63962	NaN	27.16949	NaN	E9Q3L4;D3Z2E7	E9Q3L4;D3Z2E7		AI607873	104.49
NaN	NaN	NaN	NaN	NaN	NaN	NaN	NaN	NaN	NaN	NaN	NaN	NaN	NaN	NaN	NaN	NaN	NaN	NaN	NaN	NaN	NaN	NaN	NaN	NaN	NaN	26.1906	D3Z2K2;Q9CR88	D3Z2K2;Q9CR88	28S ribosomal protein S14, mitochondrial	Mrps14	14.279
NaN	NaN	NaN	25.85265	NaN	NaN	NaN	NaN	25.75285	NaN	NaN	NaN	NaN	NaN	NaN	NaN	NaN	NaN	25.74968	NaN	NaN	NaN	NaN	NaN	25.41606	26.03364	NaN	D3Z2R5	D3Z2R5		Sepn1	62.445
26.49628	26.70609	26.57343	26.01774	26.45707	NaN	26.52498	NaN	26.30386	26.56397	26.38683	26.80415	NaN	26.45729	26.32241	26.71581	26.95527	26.82469	27.09164	26.66655	26.89087	25.92974	26.39097	26.20563	NaN	26.04583	25.67406	Q9WUU8;D3Z2W0;E9QM75;Q9WUU8-2;Q9WUU8-3;D3Z3B6;D3Z410	Q9WUU8;D3Z2W0;E9QM75;Q9WUU8-2;Q9WUU8-3;D3Z3B6	TNFAIP3-interacting protein 1	Tnip1	73.049
29.5674	29.48715	29.50302	29.25564	29.4876	29.3854	29.43329	29.49347	29.44912	29.51608	29.57272	29.47485	29.51721	29.62587	29.55426	29.6713	29.68924	29.62685	29.59078	29.66007	29.48876	29.61036	29.46867	29.58585	29.3342	29.15829	29.06925	Q922J3;D3Z2Z1;F8WIA1;Q922J3-2;D3Z3M7;F6RCU2;F7CB97;F6RAY2	Q922J3;D3Z2Z1;F8WIA1;Q922J3-2;D3Z3M7;F6RCU2	CAP-Gly domain-containing linker protein 1	Clip1	155.81
27.57953	27.89579	27.38303	27.34189	27.31527	27.34401	27.37799	27.25881	27.20135	27.21484	27.06188	26.06503	27.09708	27.09547	27.21716	27.29079	27.5386	27.618	27.71535	27.59028	27.34875	27.58992	27.52163	27.30852	27.42806	26.82554	27.21271	D3Z325;Q921Z5;J3QM73;D3YWJ5;D3Z312;D3Z205;D3Z0Q1;Q921Z5-2;J3QNA5	D3Z325;Q921Z5;J3QM73;D3YWJ5;D3Z312;D3Z205;D3Z0Q1;Q921Z5-2	Tumor necrosis factor alpha-induced protein 8	Tnfaip8	24.322
26.77014	26.26277	26.80378	26.67411	26.60498	26.58118	26.6487	26.59406	26.94983	26.94	NaN	26.69856	26.54873	26.63768	26.58061	26.28306	26.3085	26.18999	26.34692	26.33771	26.81397	26.42254	26.51402	26.33669	26.44888	26.61203	26.39519	O55060;D3Z380;D3Z217;D3YWK6;D6RIK3;D3Z0R1	O55060;D3Z380;D3Z217;D3YWK6;D6RIK3;D3Z0R1	Thiopurine S-methyltransferase	Tpmt	27.585
29.34575	28.96157	29.71093	29.31341	29.72571	29.64385	29.39194	29.48349	29.7965	29.34412	28.99623	29.40846	29.5179	29.39705	29.3109	29.56411	28.79445	29.45154	29.43764	29.55001	29.49162	29.60072	29.87358	29.66865	29.07173	29.36467	28.97347	Q9DCL8;D3Z3A0;B1AR39;B1AR42;B1AR44;Q6NSU2	Q9DCL8;D3Z3A0	Protein phosphatase inhibitor 2	Ppp1r2	23.119
NaN	27.55179	NaN	NaN	NaN	NaN	NaN	NaN	NaN	NaN	NaN	NaN	NaN	NaN	NaN	NaN	NaN	NaN	NaN	NaN	NaN	NaN	NaN	NaN	NaN	NaN	NaN	Q6YGZ1;D3Z3C3	Q6YGZ1;D3Z3C3	Heparanase;Heparanase 8 kDa subunit;Heparanase 50 kDa subunit	Hpse	60.065
28.23663	27.91177	28.0803	28.18509	27.82826	28.13756	27.98549	28.04051	28.30134	28.01452	27.84529	27.54281	28.09396	27.93714	28.05956	28.27719	28.20848	28.30234	27.85798	28.0277	27.96631	28.04171	27.54104	27.82875	27.88017	27.83804	28.08045	P47802;D3Z3F4;F7C846;G3XA75;G3XA66;D3YVW0;G3UYJ5;G3UXX9;G3UXB5	P47802;D3Z3F4;F7C846;G3XA75;G3XA66;D3YVW0;G3UYJ5;G3UXX9	Metaxin-1	Mtx1	35.623
NaN	NaN	NaN	NaN	NaN	NaN	NaN	NaN	NaN	NaN	NaN	NaN	NaN	NaN	NaN	NaN	NaN	NaN	NaN	NaN	NaN	NaN	23.81753	NaN	NaN	NaN	NaN	P54285;D3Z3Z3	P54285;D3Z3Z3	Voltage-dependent L-type calcium channel subunit beta-3	Cacnb3	54.571
28.22168	28.27884	28.08801	28.08972	28.49534	28.36486	28.30504	28.21401	28.41313	28.41925	28.20004	28.31199	28.22463	28.33994	28.13555	28.24952	28.2374	28.21609	28.28533	28.20382	28.12302	28.05201	28.01664	28.22371	28.37613	28.56154	28.34697	Q99N95;D3Z456;F6W7C7	Q99N95;D3Z456;F6W7C7	39S ribosomal protein L3, mitochondrial	Mrpl3	39.109
28.68217	28.66357	28.75082	28.69205	28.66177	28.74724	28.85133	28.76822	28.67919	28.77061	28.6726	28.77878	28.96395	28.73705	28.66502	28.80181	28.64423	28.5921	28.79079	28.6702	29.02609	28.76275	28.64681	28.68666	28.36444	28.39934	28.35758	Q9CWZ7;D3Z4B2	Q9CWZ7;D3Z4B2	Gamma-soluble NSF attachment protein	Napg	34.732
NaN	NaN	NaN	NaN	NaN	NaN	NaN	NaN	NaN	NaN	NaN	NaN	NaN	NaN	NaN	NaN	NaN	NaN	NaN	NaN	NaN	NaN	NaN	NaN	NaN	NaN	23.96429	O88939;D3Z4C3;O88939-2;D3YVF8	O88939;D3Z4C3;O88939-2;D3YVF8	Zinc finger and BTB domain-containing protein 7A	Zbtb7a	60.28
26.29153	26.2738	26.19235	25.95365	NaN	NaN	NaN	NaN	NaN	26.30217	26.26103	26.08513	NaN	NaN	NaN	26.88402	NaN	NaN	NaN	26.83292	26.64746	NaN	25.86915	26.04567	NaN	NaN	NaN	D3Z4C9;Q9CQY6;D3Z4D6	D3Z4C9;Q9CQY6;D3Z4D6	Ubiquinol-cytochrome-c reductase complex assembly factor 2	Uqcc2	15.363
NaN	NaN	NaN	NaN	NaN	NaN	NaN	NaN	NaN	NaN	NaN	NaN	NaN	NaN	NaN	NaN	NaN	NaN	NaN	NaN	NaN	24.53517	NaN	NaN	NaN	NaN	NaN	Q8R4C2;D3Z4D2;Q8BR30;D6RET4;D3Z7T9	Q8R4C2;D3Z4D2;Q8BR30;D6RET4	RUN and FYVE domain-containing protein 2	Rufy2	70.092
28.07337	27.61814	27.74343	27.81066	28.02702	27.84062	27.98484	27.95588	28.01095	27.76402	27.85335	27.74701	27.82754	28.08218	27.89493	27.7051	27.65458	28.0316	27.71921	27.69092	27.85424	27.98517	27.65506	28.15774	27.85174	28.07046	27.85698	P52912;D3Z4H6;D3YY02	P52912;D3Z4H6;D3YY02	Nucleolysin TIA-1	Tia1	42.799
NaN	NaN	NaN	NaN	NaN	NaN	NaN	NaN	NaN	NaN	NaN	NaN	NaN	NaN	NaN	NaN	NaN	NaN	NaN	NaN	NaN	NaN	NaN	24.15159	NaN	NaN	NaN	Q62176;G3UWQ8;G3UXN1;D3Z4I3	Q62176;G3UWQ8;G3UXN1;D3Z4I3	RNA-binding protein 38;RNA-binding protein 24	Rbm38;Rbm24	25.363
27.50309	27.9868	27.62492	NaN	NaN	NaN	NaN	NaN	NaN	27.02939	NaN	28.07923	NaN	NaN	NaN	NaN	NaN	27.30669	27.52455	NaN	27.81109	NaN	NaN	27.06846	27.56456	NaN	27.05951	Q05BC3;D3Z4J9;Q05BC3-2;Q05BC3-3;D6RII3	Q05BC3;D3Z4J9;Q05BC3-2;Q05BC3-3;D6RII3	Echinoderm microtubule-associated protein-like 1	Eml1	89.679
28.19962	28.57791	28.25007	28.21702	28.06866	28.36428	27.95732	27.93921	27.97021	27.80618	27.07357	27.98169	28.14759	27.84278	27.42214	28.35005	27.64993	28.305	28.03255	28.03685	28.49022	NaN	28.15359	27.88052	28.17174	27.96659	27.91883	D3Z4L9;Q61333	D3Z4L9;Q61333	Tumor necrosis factor alpha-induced protein 2	Tnfaip2	79.933
27.88925	28.04973	28.37049	28.50404	28.49838	28.22518	28.29316	28.34765	28.06363	28.11922	28.12893	28.3286	28.116	28.3986	27.65963	28.4677	27.90701	27.52111	27.96917	28.17403	27.92014	28.02739	28.20387	28.307	28.25029	28.33134	28.19554	Q6PDH0;E9PWB1;D3Z4N0;D3Z0X5;Q6PDH0-2;F6RUK9;F6RYD0;E9Q307;E9PWW4;F7B296;E9Q340;F7AWU3;D3YVB9;D3YVQ3	Q6PDH0;E9PWB1;D3Z4N0;D3Z0X5;Q6PDH0-2;F6RUK9;F6RYD0;E9Q307;E9PWW4	Pleckstrin homology-like domain family B member 1	Phldb1	150.07
26.3396	26.78369	26.52482	26.29167	26.22317	NaN	26.18637	26.02882	25.9304	25.5322	26.35528	26.40119	25.99835	NaN	26.07245	NaN	NaN	26.18701	26.05184	25.85298	NaN	26.16984	26.00093	25.84597	26.22059	26.57421	26.18945	P59481;D3Z4P2;F6QN75;J3QNZ7	P59481;D3Z4P2	VIP36-like protein	Lman2l	39.881
27.45865	27.52843	27.63215	NaN	27.41393	27.3238	27.15808	27.30522	27.28648	27.60548	27.06651	27.09959	27.35565	27.05776	27.68966	NaN	27.52358	26.78756	27.00539	NaN	26.89227	27.13526	27.53564	27.40503	NaN	26.95992	26.78444	D3Z4S3	D3Z4S3	Putative peptidyl-tRNA hydrolase PTRHD1	Ptrhd1	16.037
26.62115	27.16375	27.41321	26.7278	26.84697	26.78631	27.04208	26.78107	26.89943	26.90116	27.18386	27.17988	26.89747	27.2063	27.07643	26.8305	26.6569	27.08618	26.97312	27.28145	26.77643	26.78569	27.08568	26.83304	26.58864	26.92468	26.67828	Q8BTY8;D3Z4T4;Q8BTY8-2;Q8BTY8-3;Q8BTY8-4	Q8BTY8;D3Z4T4;Q8BTY8-2;Q8BTY8-3;Q8BTY8-4	Sec1 family domain-containing protein 2	Scfd2	74.75
28.59712	28.50188	28.34096	27.81629	28.13109	27.97836	28.19906	28.0203	28.30265	28.38731	28.51036	28.28348	28.23544	28.3416	28.28476	28.30234	28.75089	28.40657	27.98577	28.41683	28.56001	28.11862	27.86278	28.02871	27.88664	27.95371	27.91678	Q9R020;D3Z4U0;D3Z4T9;E9PUD0;Q9R020-2;V9GX51	Q9R020;D3Z4U0;D3Z4T9;E9PUD0;Q9R020-2	Zinc finger Ran-binding domain-containing protein 2	Zranb2	37.35
NaN	NaN	NaN	NaN	NaN	NaN	NaN	NaN	NaN	NaN	NaN	NaN	NaN	NaN	NaN	NaN	NaN	NaN	NaN	NaN	NaN	NaN	NaN	NaN	23.50652	NaN	NaN	P70434;D3Z4U9;Q3TW14;F6TQ89	P70434;D3Z4U9;Q3TW14;F6TQ89	Interferon regulatory factor 7	Irf7	51.221
29.44839	28.96582	28.87687	28.63201	28.31497	28.50854	28.84431	28.22752	28.13751	28.85703	28.73908	28.76692	29.15962	28.56231	NaN	29.32071	28.99954	29.33373	30.00919	28.63748	29.64403	28.4972	28.00806	28.25056	27.89337	28.37691	28.96601	P56542;D3Z512;D3Z5U3	P56542;D3Z512;D3Z5U3	Deoxyribonuclease-2-alpha	Dnase2;Dnase2a	38.81
28.64695	28.57917	28.68776	28.86302	28.90441	28.44352	28.82326	28.60957	28.48451	28.62366	28.68666	28.84562	28.77285	28.52028	28.72143	28.58463	28.77461	28.53753	28.55939	28.7335	28.68909	28.58552	28.58481	28.58057	28.74217	28.7279	28.59801	D3Z569;Q9R0P6;D3YWT0;D3YTS1	D3Z569;Q9R0P6;D3YWT0;D3YTS1	Signal peptidase complex catalytic subunit SEC11;Signal peptidase complex catalytic subunit SEC11A	Sec11a	21.867
NaN	NaN	NaN	NaN	NaN	NaN	NaN	NaN	NaN	NaN	NaN	NaN	NaN	NaN	NaN	NaN	NaN	NaN	NaN	NaN	NaN	NaN	23.454	NaN	NaN	NaN	NaN	O70258;F6WKE4;F6R6P2;D3Z572;F8WGM3;F6ULV5;E9PX46;O70258-2	O70258;F6WKE4;F6R6P2;D3Z572;F8WGM3;F6ULV5;E9PX46;O70258-2	Epsilon-sarcoglycan	Sgce	49.735
29.27719	29.47383	29.57627	29.25762	29.34469	29.14474	29.15581	29.30079	29.19601	29.17638	28.98761	29.25011	28.98948	29.1756	29.22313	29.44431	29.35716	29.42826	29.3602	29.51354	29.54986	29.23167	29.54138	29.33667	29.38733	29.17893	29.26591	D3Z5I1;Q3UPF5;Q3UPF5-2;G3X9X5	D3Z5I1;Q3UPF5;Q3UPF5-2;G3X9X5	Zinc finger CCCH-type antiviral protein 1	Zc3hav1	112.53
25.92341	26.19563	26.40066	26.14402	26.1869	25.95187	25.74697	26.22742	25.55669	25.81172	25.84704	26.08371	NaN	25.8849	25.90933	25.89275	25.91267	25.65766	25.54174	26.04664	NaN	NaN	25.90097	25.78541	26.19955	25.81614	25.81636	Q9Z1T6;Q9Z1T6-1;D3Z5N5	Q9Z1T6;Q9Z1T6-1;D3Z5N5	1-phosphatidylinositol 3-phosphate 5-kinase	Pikfyve	236.87
25.75702	26.29497	26.0115	25.81433	25.93567	25.99073	26.13189	26.00723	25.95551	25.63569	25.61198	25.89155	25.84348	25.97675	26.34767	25.74722	26.34577	NaN	NaN	NaN	NaN	25.57355	25.8662	25.91529	25.6542	26.01861	NaN	Q61103;D3Z5N6;F8WIP7;Q9QX66;F6YKQ9;F7CPB1;D3YYG6;D3YY44;Q9QX66-3;P58269;Q9QX66-2	Q61103;D3Z5N6;F8WIP7	Zinc finger protein ubi-d4	Dpf2	44.229
25.37232	24.85277	25.8428	24.70071	25.04706	25.39379	24.76	24.78845	25.24067	25.53032	25.38271	NaN	NaN	NaN	NaN	25.41606	25.17741	25.11438	25.57571	25.89275	25.43228	25.04277	NaN	24.95744	25.06283	25.071	25.1303	D3Z5P5;P40694	D3Z5P5;P40694	DNA-binding protein SMUBP-2	Ighmbp2	97.496
29.79489	29.76498	29.78609	28.56681	28.81687	28.69975	28.68916	28.60855	28.31527	28.5691	28.75009	28.95707	28.51747	28.44928	28.76639	29.72004	29.51841	29.6417	29.54147	29.42668	29.33826	28.70151	28.93974	28.83367	28.71764	29.00282	28.6121	D3Z5U5;Q9Z257;Q9JJX6;D3YYR5;Q9Z256;Q9JJX6-3;Q9JJX6-4;Q9JJX6-2	D3Z5U5;Q9Z257;Q9JJX6;D3YYR5;Q9Z256;Q9JJX6-3;Q9JJX6-4;Q9JJX6-2	P2X purinoceptor;P2X purinoceptor 4	P2rx4	40.535
27.57607	27.29404	27.51721	27.61821	27.50317	27.83557	27.5133	27.62673	27.43157	27.19479	27.52984	27.43531	27.50597	27.56056	27.31734	27.49404	27.65479	27.63138	27.69916	27.23434	27.70866	27.50499	27.43476	27.69551	27.29981	26.89839	27.1046	O09012;O09012-2;D3Z600	O09012;O09012-2;D3Z600	Peroxisomal targeting signal 1 receptor	Pex5	70.755
30.48087	30.68921	30.69395	31.0496	31.18104	30.89815	30.81765	30.77219	31.17718	31.25152	31.01079	31.56397	31.2128	31.30997	31.21124	NaN	30.7259	30.68587	30.92952	30.93262	31.0485	31.04902	31.14643	30.95906	31.20466	31.19964	31.25946	P18608;D3Z607	P18608;D3Z607	Non-histone chromosomal protein HMG-14	Hmgn1	10.152
NaN	NaN	NaN	NaN	NaN	NaN	NaN	NaN	NaN	NaN	NaN	NaN	NaN	NaN	NaN	NaN	NaN	NaN	NaN	NaN	NaN	NaN	NaN	NaN	23.4665	NaN	NaN	Q9CZS3;D3Z644	Q9CZS3;D3Z644	LisH domain-containing protein FOPNL	Fopnl	19.642
31.6969	31.65284	31.69553	31.6545	31.76315	31.71252	31.39156	31.72053	31.47803	31.65331	31.69607	31.58938	31.50744	31.38185	31.47421	31.29082	31.20554	31.39683	31.58544	31.42357	31.49247	31.51183	31.46709	31.55298	31.53571	31.54001	31.64693	Q9QZ88;D3Z645;Q9QZ88-2;D3YYD5;D3YW98	Q9QZ88;D3Z645;Q9QZ88-2;D3YYD5;D3YW98	Vacuolar protein sorting-associated protein 29	Vps29	20.495
26.06269	NaN	NaN	26.54735	26.62255	NaN	NaN	NaN	26.55123	27.17855	26.14575	26.50755	26.29953	26.02785	26.21695	26.64141	26.52253	26.11797	NaN	26.37191	26.62506	26.24864	NaN	NaN	26.16921	NaN	26.4129	Q8CHC4;D3Z656;E9Q7S0;F7BQW7;D3Z1M7	Q8CHC4;D3Z656;E9Q7S0;F7BQW7;D3Z1M7	Synaptojanin-1	Synj1	172.62
NaN	NaN	NaN	NaN	NaN	NaN	NaN	NaN	NaN	NaN	NaN	NaN	NaN	NaN	NaN	NaN	NaN	NaN	NaN	NaN	NaN	NaN	NaN	NaN	NaN	NaN	25.09587	Q9CWY4;D3Z684	Q9CWY4;D3Z684	Gem-associated protein 7	Gemin7	14.251
26.81934	26.52868	26.96587	26.73247	27.30956	25.71298	26.63006	26.43925	26.52547	NaN	26.49225	26.47093	27.10949	26.27414	NaN	26.41812	NaN	26.3186	26.35436	25.6941	26.46343	26.84026	26.57508	26.59889	26.48016	NaN	26.1596	Q9DCT6;D3Z687;Q9DCT6-2;Q9DCT6-3;F8WH46;F6XN97;A2CF80;A2CF83;H3BJI0;Q9DCT6-4;F6S0D5	Q9DCT6;D3Z687;Q9DCT6-2;Q9DCT6-3;F8WH46;F6XN97	Chromatin complexes subunit BAP18	Bap18;0610010K14Rik	17.996
33.78098	33.61467	33.68645	33.67598	33.73125	33.65533	33.69872	33.75185	33.66331	33.5989	33.60212	33.54375	33.40895	33.4469	33.66416	33.52204	33.57317	33.58497	33.78371	33.7944	33.81421	33.49679	33.43042	33.64732	33.74705	33.84109	33.82904	P97351;D3Z6C3;D3Z7W7	P97351;D3Z6C3;D3Z7W7	40S ribosomal protein S3a	Rps3a	29.885
NaN	NaN	NaN	NaN	NaN	NaN	NaN	NaN	NaN	NaN	NaN	NaN	NaN	NaN	NaN	NaN	NaN	NaN	NaN	NaN	NaN	NaN	NaN	NaN	NaN	NaN	24.75939	Q6TYB5;D3Z6D5	Q6TYB5;D3Z6D5	Fasciculation and elongation protein zeta-2	Fez2	39.1
NaN	27.31155	NaN	NaN	NaN	NaN	NaN	NaN	NaN	NaN	NaN	NaN	NaN	NaN	NaN	27.3672	NaN	27.81427	27.55017	27.45654	27.66959	NaN	NaN	NaN	NaN	NaN	NaN	E9Q8C0;D3Z6E8;E9QNI0;Q8BLA1	E9Q8C0;D3Z6E8		Dlec1	193.79
27.11068	27.11902	27.27053	27.74766	27.35489	27.42358	27.41482	27.46529	27.11327	27.02168	27.20881	27.08314	27.36561	27.29386	27.31562	27.35161	26.96917	27.08264	27.25638	27.20098	27.10069	27.56529	27.45732	27.51089	27.33313	26.7604	27.15228	D3Z6H3;Q9WUB4;D3Z4E5;F6XWI6;D3Z6A1	D3Z6H3;Q9WUB4;D3Z4E5	Dynactin subunit 6	Dctn6	20.041
NaN	NaN	NaN	NaN	NaN	NaN	NaN	NaN	NaN	NaN	NaN	NaN	NaN	NaN	NaN	NaN	NaN	NaN	NaN	NaN	NaN	NaN	NaN	24.28115	NaN	NaN	NaN	Q8K1Y2;D3Z6I0;Q5FWX6;Q3UTQ8;Q8BLF2;Q8CEQ0;Q69ZM6-2;D3YU02;B1AU42;F2Z3Z6;B1AU43;E9Q341;Q8BLF2-4;Q8BLF2-6;Q8BLF2-5;Q8BLF2-7;Q8BLF2-8;Q8BLF2-2;Q69ZM6-3;Q69ZM6	Q8K1Y2;D3Z6I0;Q5FWX6	Serine/threonine-protein kinase D3;Protein kinase C;Serine/threonine-protein kinase	Prkd3	100.08
NaN	NaN	25.95305	25.5501	26.0324	25.87291	26.02728	25.40432	26.07036	25.55124	25.45312	25.65543	26.07106	25.8258	25.76964	25.49576	25.6177	25.82631	26.16745	26.13457	25.74901	26.08253	26.21815	25.94693	25.81756	25.53683	NaN	D3Z6J0;Q6SKR2;Q6PRU9;E9PXT7	D3Z6J0;Q6SKR2;Q6PRU9;E9PXT7		N6amt1	19.286
26.97836	26.84386	26.90277	26.95936	26.76104	26.36001	27.00806	26.78407	26.75723	26.88693	26.93832	27.08071	26.92139	27.21854	26.97738	26.99324	26.58018	NaN	26.70859	26.73647	26.70833	26.54299	26.91741	26.96477	26.69272	26.65281	26.62394	H3BJ24;H3BL33;H3BJM1;E2S038;H3BLF2;D3Z6Q3;P58462;H3BJR8;D3Z6Q4;P58462-4;D3Z0J5;P58462-2;H3BJ68;H3BKT4;D3Z2T4;D3Z454;D3Z6Q5	H3BJ24;H3BL33;H3BJM1;E2S038;H3BLF2;D3Z6Q3;P58462;H3BJR8;D3Z6Q4;P58462-4;D3Z0J5;P58462-2	Forkhead box protein P1	Foxp1	64.677
30.19988	30.39816	30.12337	30.17486	30.43609	30.48174	30.29285	30.39856	30.27264	30.494	30.58531	30.59655	30.45258	30.34837	30.31116	30.45846	30.47518	30.29483	30.7336	30.4334	30.57245	30.62854	30.34085	30.42702	30.48318	30.52599	30.55965	P35922;E9QAT0;D3Z6U8;E9QNF5;Q6AXB7;P35922-9;P35922-8;P35922-3;P35922-7;P35922-2;E9QAS9;E9QAS8;P35922-11;P35922-10;P35922-5;P35922-4;P35922-12;P35922-6	P35922;E9QAT0;D3Z6U8;E9QNF5;Q6AXB7;P35922-9;P35922-8;P35922-3;P35922-7;P35922-2;E9QAS9;E9QAS8;P35922-11;P35922-10;P35922-5;P35922-4;P35922-12;P35922-6	Fragile X mental retardation protein 1 homolog	Fmr1	68.988
26.38551	26.58678	26.38115	27.23142	27.26329	26.70213	26.59306	26.86597	26.89689	27.51284	26.98956	26.83497	26.90759	26.80144	26.99895	NaN	NaN	NaN	NaN	NaN	26.80132	26.60045	26.6284	26.75824	26.43535	26.80169	26.78743	Q9QXY9;D3Z6X3;D3Z6X4;E9QA46	Q9QXY9;D3Z6X3;D3Z6X4;E9QA46	Peroxisomal biogenesis factor 3	Pex3	42.223
NaN	NaN	NaN	NaN	NaN	25.35215	NaN	NaN	NaN	25.09269	NaN	NaN	25.13163	25.33081	25.34537	25.23976	NaN	25.17885	NaN	25.25353	NaN	25.37819	NaN	NaN	24.82012	25.1372	25.13766	Q91W40;D3Z710	Q91W40;D3Z710	Kinesin light chain 3	Klc3	56.005
NaN	NaN	NaN	NaN	NaN	NaN	NaN	NaN	NaN	NaN	NaN	NaN	NaN	NaN	NaN	NaN	NaN	NaN	NaN	NaN	NaN	NaN	NaN	NaN	NaN	NaN	NaN	Q61188;E9PWK3;D3Z774;Q6AXH7;Q61188-2;F7AQX0	Q61188;E9PWK3;D3Z774;Q6AXH7;Q61188-2;F7AQX0	Histone-lysine N-methyltransferase EZH2	Ezh2	85.291
28.26495	28.30835	28.25961	28.11312	28.22186	27.98332	28.34079	28.11232	28.16605	28.16293	28.18631	27.98185	28.04604	27.96367	27.96774	27.94453	27.9968	27.97027	28.08563	28.26941	28.04135	28.02528	27.87537	28.12001	28.50499	28.53679	28.22449	Q61749;Q61749-2;D3Z780;F7CPG6	Q61749;Q61749-2;D3Z780	Translation initiation factor eIF-2B subunit delta	Eif2b4	57.624
31.57862	31.52822	31.87342	31.29428	31.45665	31.41317	31.53746	31.52613	31.29559	31.50199	31.62997	31.32335	31.35448	31.44525	31.6314	31.24938	31.65834	31.58477	31.445	31.68842	31.55115	31.61741	31.58307	31.38082	31.50451	31.21634	31.08132	P61957;H7BWX9;D3Z794;G3UZX6	P61957;H7BWX9;D3Z794;G3UZX6	Small ubiquitin-related modifier 2	Sumo2;Sumo3	10.871
NaN	NaN	NaN	NaN	NaN	NaN	NaN	NaN	NaN	NaN	NaN	NaN	NaN	NaN	NaN	NaN	NaN	NaN	NaN	NaN	NaN	NaN	NaN	NaN	NaN	24.86131	NaN	P45700;D3Z799	P45700;D3Z799	Mannosyl-oligosaccharide 1,2-alpha-mannosidase IA;alpha-1,2-Mannosidase	Man1a1;Man1a	73.275
28.48639	28.41889	28.43674	28.10104	28.28802	28.14686	28.30117	28.27418	28.26714	28.37397	28.53263	28.42422	28.32522	28.05894	28.25521	28.19004	28.28741	28.37431	28.34989	28.1357	28.40908	28.20583	28.27848	28.13075	28.33892	28.23325	28.53586	Q6ZPF4;D3Z7A7;Q6ZPF4-2	Q6ZPF4;D3Z7A7;Q6ZPF4-2	Formin-like protein 3	Fmnl3	117.17
28.70724	28.82271	29.00172	29.17238	29.01967	29.01247	28.98577	28.99343	28.99932	28.69009	28.65277	28.67959	28.67596	28.94977	28.89574	28.79919	28.74906	28.63958	28.868	28.62927	28.87947	28.88472	28.95516	28.95105	29.08015	28.97232	29.01598	Q8BWY9;D3Z7B5;D6RGL3	Q8BWY9;D3Z7B5	Protein CIP2A	Kiaa1524;C330027C09Rik	102.04
NaN	NaN	NaN	NaN	NaN	NaN	NaN	NaN	NaN	25.24031	25.03044	NaN	25.36413	NaN	NaN	NaN	NaN	NaN	NaN	NaN	NaN	25.4618	25.18457	NaN	NaN	25.32536	NaN	Q9Z0P7;D3Z7B6;Q9Z0P7-3;Q9Z0P7-4;Q9Z0P7-2	Q9Z0P7;D3Z7B6;Q9Z0P7-3;Q9Z0P7-4;Q9Z0P7-2	Suppressor of fused homolog	Sufu	53.956
NaN	NaN	NaN	25.93995	26.01416	25.79811	25.89812	NaN	NaN	26.12522	25.92861	26.48798	26.28556	NaN	26.18334	26.05569	26.05078	26.28512	26.08318	26.20156	NaN	26.10077	26.21317	26.06778	25.94991	26.31576	25.85153	Q9Z2Q5;D3Z7C0	Q9Z2Q5;D3Z7C0	39S ribosomal protein L40, mitochondrial	Mrpl40	24.301
27.77931	27.65424	27.93511	27.7991	27.95105	27.81372	27.83195	27.66641	27.86974	27.87888	27.74791	27.87091	27.76566	27.76104	27.75576	27.90403	27.88239	27.82214	27.73421	27.6392	27.44443	27.92914	27.82274	27.95759	27.82159	27.71784	27.80064	F8WI56;D3Z7D3;Q8BWT5	F8WI56;D3Z7D3;Q8BWT5	Disco-interacting protein 2 homolog A	Dip2a	169.52
NaN	NaN	NaN	NaN	NaN	NaN	26.07253	NaN	NaN	NaN	NaN	NaN	NaN	NaN	NaN	NaN	NaN	NaN	NaN	NaN	NaN	NaN	NaN	NaN	NaN	NaN	NaN	Q2NL51;D3Z7E5	Q2NL51;D3Z7E5	Glycogen synthase kinase-3 alpha	Gsk3a	51.66
NaN	NaN	25.27675	NaN	NaN	NaN	NaN	NaN	NaN	NaN	26.12733	25.32691	25.55342	NaN	NaN	NaN	NaN	NaN	25.60628	25.26607	26.1224	26.17286	25.71072	26.00237	NaN	NaN	25.60953	Q8BL74;Q3UU56;D3Z7I0	Q8BL74;Q3UU56;D3Z7I0	General transcription factor 3C polypeptide 2	Gtf3c2;Gm29609	100.27
NaN	NaN	NaN	NaN	NaN	NaN	NaN	NaN	NaN	NaN	NaN	NaN	NaN	NaN	NaN	NaN	NaN	NaN	NaN	NaN	25.47296	NaN	NaN	NaN	NaN	NaN	NaN	Q9DCW2;D3Z7J3	Q9DCW2;D3Z7J3	Phospholipid scramblase 2	Plscr2	34.052
NaN	NaN	NaN	NaN	NaN	NaN	NaN	NaN	NaN	NaN	NaN	NaN	NaN	NaN	NaN	NaN	NaN	NaN	NaN	NaN	NaN	NaN	NaN	NaN	NaN	NaN	NaN	P05017;D3Z7M4;E9Q138;E9PU89;Q4VJB9;Q8CAR0;P05017-2	P05017;D3Z7M4;E9Q138;E9PU89;Q4VJB9;Q8CAR0;P05017-2	Insulin-like growth factor I	Igf1	17.093
26.38543	26.9266	26.05418	25.7406	26.10254	26.25838	26.69073	26.65144	NaN	NaN	NaN	25.94438	26.2842	26.22485	26.27341	26.79971	NaN	26.02718	NaN	26.54526	26.57802	26.45951	26.60668	26.55256	NaN	NaN	NaN	Q9CPT5;D3Z7M5	Q9CPT5;D3Z7M5	Nucleolar protein 16	Nop16	21.139
NaN	NaN	NaN	NaN	25.94382	NaN	25.9126	26.10897	NaN	NaN	NaN	NaN	NaN	NaN	NaN	NaN	NaN	NaN	NaN	NaN	NaN	26.29177	NaN	NaN	26.14402	NaN	NaN	D3Z7P3;D3Z7P4;F6U529;F7B327	D3Z7P3;D3Z7P4	Glutaminase kidney isoform, mitochondrial	Gls	73.963
31.06888	31.18972	31.12337	31.27348	31.16051	31.30552	31.13986	31.32533	31.18033	31.16153	31.35988	31.28002	31.15882	31.19331	31.25985	31.02195	31.25979	31.18713	31.18341	31.28703	31.27047	31.22785	31.28521	31.20589	31.20874	31.33809	31.26774	D3Z7P3-2;D3Z7P5;F6RDM4	D3Z7P3-2	Glutaminase kidney isoform, mitochondrial	Gls	65.994
NaN	NaN	NaN	NaN	NaN	NaN	NaN	NaN	NaN	NaN	NaN	NaN	NaN	NaN	27.0451	NaN	NaN	NaN	NaN	NaN	NaN	NaN	NaN	26.99129	NaN	NaN	NaN	Q640L3;D3Z7R9;Q640L3-2;Q640L3-3	Q640L3;D3Z7R9;Q640L3-2	Cell cycle progression protein 1	Ccpg1	86.125
26.50573	27.09557	NaN	26.93584	26.43425	26.68739	26.53591	26.35782	NaN	27.03946	26.90012	27.04458	26.83171	27.1055	26.74343	25.70949	26.57284	26.66085	26.72949	NaN	26.57989	26.72936	26.8299	26.79922	26.77693	26.51325	26.75723	Q3URD3;D3Z7V3;H7BX64;Q3URD3-2;F8WIH0;F6UV57;F6YCM8;Q3URD3-5;Q3URD3-4;Q3URD3-3;D3YV81;D3Z0N1;F6WY34	Q3URD3;D3Z7V3;H7BX64;Q3URD3-2;F8WIH0;F6UV57;F6YCM8;Q3URD3-5;Q3URD3-4;Q3URD3-3	Sarcolemmal membrane-associated protein	Slmap	96.932
28.89493	29.08972	29.40694	28.90716	29.02668	NaN	28.9706	NaN	NaN	29.15429	NaN	29.81548	NaN	29.39125	29.81388	29.33477	NaN	NaN	NaN	29.13001	NaN	29.79309	NaN	29.24692	29.14404	29.3114	NaN	D5MCW4;Q9CQ89	D5MCW4;Q9CQ89	Protein CutA	Cuta	16.453
NaN	NaN	NaN	NaN	NaN	NaN	NaN	24.21741	NaN	NaN	NaN	NaN	24.80514	24.43409	NaN	NaN	NaN	NaN	NaN	NaN	NaN	NaN	NaN	NaN	NaN	NaN	NaN	Q9CWU4;D6RCI4;F6XV67	Q9CWU4;D6RCI4;F6XV67	UPF0690 protein C1orf52 homolog	2410004B18Rik	20.101
NaN	NaN	NaN	NaN	NaN	NaN	NaN	NaN	NaN	NaN	NaN	NaN	NaN	NaN	NaN	NaN	NaN	NaN	NaN	NaN	NaN	NaN	NaN	NaN	NaN	NaN	23.55801	Q91W34;D6RDS0;Q91W34-2	Q91W34;D6RDS0;Q91W34-2	RUS1 family protein C16orf58 homolog	BC017158	50.469
25.87185	NaN	NaN	NaN	25.89497	25.5496	NaN	25.94742	NaN	NaN	26.11977	NaN	NaN	NaN	NaN	NaN	NaN	NaN	NaN	NaN	NaN	NaN	25.87183	26.24652	25.554	NaN	25.27434	D6RDT0;P59024	D6RDT0;P59024	Peptidyl-prolyl cis-trans isomerase;Peptidyl-prolyl cis-trans isomerase FKBP14	Fkbp14	13.333
NaN	26.05038	26.15356	NaN	NaN	25.71295	25.37302	NaN	NaN	NaN	NaN	25.38657	NaN	NaN	26.0861	NaN	NaN	26.66234	25.25252	26.60767	NaN	NaN	NaN	NaN	NaN	NaN	NaN	Q8C3R1;D6RE40;E9QLK3;Q8C3R1-2	Q8C3R1;D6RE40;E9QLK3;Q8C3R1-2	BRCA1-associated ATM activator 1	Brat1	89.085
NaN	NaN	NaN	NaN	NaN	NaN	NaN	NaN	NaN	NaN	NaN	NaN	NaN	NaN	NaN	NaN	NaN	NaN	NaN	NaN	NaN	NaN	NaN	NaN	NaN	NaN	25.36513	D6RFQ2	D6RFQ2		Pex11b	39.857
NaN	NaN	NaN	NaN	NaN	NaN	NaN	NaN	NaN	NaN	NaN	NaN	25.06419	NaN	NaN	NaN	NaN	NaN	NaN	NaN	NaN	NaN	NaN	NaN	NaN	NaN	NaN	Q80XP8;D6RG49	Q80XP8;D6RG49	Protein FAM76B	Fam76b	38.555
NaN	NaN	NaN	NaN	NaN	NaN	NaN	NaN	NaN	NaN	NaN	NaN	NaN	NaN	NaN	NaN	NaN	NaN	NaN	NaN	NaN	NaN	NaN	NaN	NaN	NaN	23.55016	Q9JM05;D6RGB7	Q9JM05;D6RGB7	E3 SUMO-protein ligase PIAS4	Pias4	55.569
NaN	27.4215	27.62052	27.37741	27.05497	27.53594	27.6336	27.24164	27.38657	27.29378	27.63527	27.32997	27.62261	27.29763	27.1278	27.18054	27.56187	27.28047	26.8334	27.4235	27.09698	27.44656	27.39346	27.2089	27.4283	27.62247	27.37716	D6RI20;Q9CR20;J3QMQ2	D6RI20;Q9CR20;J3QMQ2	Immediate early response 3-interacting protein 1	Hdhd2;Ier3ip1;Gm10784	16.254
NaN	NaN	NaN	NaN	NaN	NaN	NaN	NaN	NaN	NaN	NaN	NaN	NaN	NaN	NaN	NaN	NaN	NaN	NaN	NaN	NaN	NaN	NaN	NaN	NaN	NaN	25.20695	D6RI31;Q8BFQ6	D6RI31;Q8BFQ6	Disrupted in renal carcinoma protein 2 homolog	Dirc2	12.509
NaN	NaN	NaN	NaN	NaN	NaN	NaN	NaN	NaN	NaN	NaN	NaN	NaN	NaN	NaN	NaN	NaN	NaN	NaN	NaN	NaN	NaN	NaN	NaN	NaN	NaN	23.85833	D6RII5;Q91YQ7	D6RII5;Q91YQ7	Protein RMD5 homolog B	Rmnd5b	27.619
NaN	25.7299	25.32227	25.52211	25.77188	25.70891	NaN	25.70759	25.95298	NaN	NaN	25.7207	NaN	NaN	NaN	25.20161	NaN	25.6643	NaN	25.54834	NaN	NaN	NaN	25.99602	NaN	25.7533	25.79437	D6RJ50;Q5XJY4	D6RJ50;Q5XJY4	Presenilins-associated rhomboid-like protein, mitochondrial;P-beta	Parl	19.411
26.80735	26.86006	26.24051	NaN	26.43035	26.4205	26.66275	26.81653	26.40381	26.51292	26.64952	26.52476	27.19657	26.46882	26.73609	26.6811	26.86231	26.75124	26.72364	26.61667	27.15634	26.67209	26.7366	27.11446	26.48525	NaN	26.3326	P41778-2;P41778;D9J2V6;H3BJM6;D6RIQ9;D6RGB0;D3Z318;Q99NE9-2;Q99NE9	P41778-2;P41778;D9J2V6;H3BJM6	Pre-B-cell leukemia transcription factor 1	Pbx1	38.427
28.01951	28.33552	28.26481	28.3538	28.62157	28.2687	28.15759	28.33018	28.29083	28.31661	28.66909	28.65311	28.53638	28.63423	28.30926	28.26866	28.2557	28.11227	27.96063	27.73886	27.77931	28.04103	28.3966	27.81745	28.14487	28.16648	28.06456	E0CX20;Q6PGH1	E0CX20;Q6PGH1	Protein BUD31 homolog	Bud31	17
NaN	27.1916	26.3903	27.17874	27.49701	27.13261	27.92603	27.06723	28.25498	27.87994	28.32873	27.70827	28.27968	27.78868	27.57319	27.65034	27.81085	27.30556	28.20807	28.2756	28.08588	27.85365	27.64822	NaN	27.1488	27.64815	27.03339	E0CZ04;E0CX39;Q923B0;Q923B0-2;H3BKQ5	E0CZ04;E0CX39;Q923B0;Q923B0-2	Gamma-glutamylaminecyclotransferase	Ggact	11.933
NaN	NaN	NaN	NaN	NaN	NaN	NaN	NaN	NaN	NaN	NaN	NaN	NaN	NaN	NaN	NaN	NaN	NaN	NaN	NaN	NaN	NaN	NaN	23.61425	NaN	NaN	NaN	P0CB42;E0CX46;E0CZH7;E0CY72;E0CYA7	P0CB42;E0CX46;E0CZH7;E0CY72;E0CYA7	Alkylated DNA repair protein alkB homolog 1	Alkbh1	43.746
28.868	28.83271	28.84575	28.54049	28.57528	28.26074	28.11148	28.00255	27.84398	28.36915	28.40884	28.72533	28.22536	28.26575	28.07143	28.58949	28.54326	28.83849	28.5755	28.54701	28.40787	28.56551	28.50495	28.29855	28.06337	28.41224	28.42394	Q9D2C7;E0CX98;E0CZE8;E0CXR0	Q9D2C7;E0CX98;E0CZE8;E0CXR0	Bax inhibitor 1	Tmbim6	26.477
27.15653	27.17255	27.28806	27.22214	27.25548	27.2985	27.23891	27.15035	27.01457	27.63755	26.80759	27.07704	27.16183	26.98196	27.17684	26.88402	27.09426	NaN	NaN	28.18291	27.02506	27.42158	27.23608	27.17959	27.25269	27.54377	27.13575	Q6PEB6;E0CXA9;E0CYJ0;G8JL35;E0CX17	Q6PEB6;E0CXA9;E0CYJ0	MOB-like protein phocein	Mob4	26.032
NaN	NaN	NaN	NaN	NaN	NaN	NaN	NaN	NaN	NaN	NaN	NaN	NaN	NaN	NaN	NaN	NaN	NaN	NaN	NaN	NaN	NaN	NaN	NaN	NaN	27.9656	NaN	Q61301;Q61301-3;E0CXB9;Q61301-2;Q8BS72	Q61301;Q61301-3;E0CXB9;Q61301-2	Catenin alpha-2	Ctnna2	105.28
NaN	NaN	NaN	NaN	NaN	NaN	NaN	NaN	NaN	NaN	NaN	NaN	NaN	NaN	NaN	NaN	NaN	NaN	NaN	NaN	NaN	NaN	NaN	24.73789	NaN	NaN	NaN	P97808;F6TWM7;F8WJA1;E0CXN1	P97808;F6TWM7;F8WJA1;E0CXN1	FXYD domain-containing ion transport regulator 5	Fxyd5	19.454
NaN	NaN	NaN	NaN	NaN	NaN	25.67519	NaN	26.22028	25.6979	25.50782	NaN	NaN	25.42486	NaN	25.5242	NaN	NaN	25.38545	25.54951	NaN	NaN	NaN	25.29513	NaN	25.51211	25.42752	Q08122;Q08122-2;F6TS96;Q3TY99;E0CXU1;E0CXS2;E0CY14;F8WIE2;E0CXS9;J3KMT7;Q08122-1;Q08122-4;Q62441;Q62440;Q5SQA2;E9Q2Q6;F6ZBY9;Q5SQA4;Q5SQA3;Q62440-3;Q62440-2;Q62440-5;Q62440-6;F6YM15;Q62440-4	Q08122;Q08122-2;F6TS96;Q3TY99;E0CXU1;E0CXS2;E0CY14;F8WIE2;E0CXS9;J3KMT7;Q08122-1;Q08122-4	Transducin-like enhancer protein 3	Tle3	83.446
NaN	NaN	NaN	NaN	NaN	NaN	27.24961	NaN	NaN	NaN	NaN	NaN	NaN	NaN	NaN	NaN	NaN	NaN	NaN	NaN	NaN	NaN	NaN	NaN	NaN	NaN	NaN	Q91ZZ2;E0CXV1;Q3UGX8;Q3UHC1	Q91ZZ2;E0CXV1;Q3UGX8;Q3UHC1		Rapgef1	121.92
25.48971	NaN	25.42592	25.41806	25.11977	NaN	NaN	25.58623	NaN	NaN	NaN	25.49835	NaN	NaN	25.39241	25.72375	NaN	NaN	NaN	NaN	NaN	NaN	NaN	NaN	25.75735	25.18835	NaN	Q80V03;E0CXW2;E9PUK2;Q80V03-2;E0CXE8	Q80V03;E0CXW2;E9PUK2;Q80V03-2	Uncharacterized aarF domain-containing protein kinase 5	Adck5	66.654
25.44133	25.29761	NaN	NaN	25.56515	25.33023	25.54796	24.86353	25.6091	26.245	25.64372	NaN	NaN	25.62564	NaN	NaN	NaN	NaN	25.9664	NaN	NaN	25.39074	25.25353	25.57245	25.10033	25.35296	25.69022	P62482;Q3UPV6;E0CXZ9	P62482;Q3UPV6;E0CXZ9	Voltage-gated potassium channel subunit beta-2	Kcnab2	41.021
28.0502	28.4182	28.35178	27.86832	28.03465	NaN	27.6006	28.13467	27.92592	NaN	28.15841	28.02364	27.78119	28.21419	27.70438	27.85561	27.63076	27.68278	27.24264	27.56245	27.42582	27.708	27.94196	27.83074	27.5786	27.85466	NaN	Q9CR64;E0CY07;Q9CR64-2	Q9CR64;E0CY07;Q9CR64-2	Protein kish-A;Protein kish	Tmem167a;Tmem167	8.0738
NaN	NaN	NaN	NaN	NaN	NaN	NaN	NaN	NaN	25.19809	24.64185	NaN	25.10001	24.55766	24.85776	NaN	NaN	NaN	NaN	NaN	NaN	NaN	NaN	25.04635	NaN	NaN	NaN	Q08775;Q08775-5;F6TRA6;E0CZC6;E0CZ12;E0CY45;E9PUK7;F8WHN7;Q08775-4;Q08775-7;Q08775-6;Q08775-9;Q08775-3;Q08775-8;Q08775-2;Q64131;Q3U1Q3;Q64131-2	Q08775;Q08775-5;F6TRA6;E0CZC6;E0CZ12;E0CY45;E9PUK7;F8WHN7;Q08775-4;Q08775-7;Q08775-6;Q08775-9;Q08775-3;Q08775-8;Q08775-2;Q64131;Q3U1Q3;Q64131-2	Runt-related transcription factor 2;Runt-related transcription factor 3	Runx2;Runx3	66.204
NaN	NaN	NaN	NaN	NaN	NaN	NaN	25.99455	NaN	NaN	NaN	NaN	NaN	NaN	NaN	26.45873	26.5374	26.84122	NaN	NaN	NaN	NaN	NaN	NaN	NaN	NaN	NaN	Q9CQ36;E0CYA9	Q9CQ36;E0CYA9	DNA polymerase epsilon subunit 4	Pole4	12.24
26.91855	27.54503	27.32526	27.12031	27.21345	27.48447	27.15248	27.34723	27.39779	27.18357	27.15914	27.59505	26.96532	27.00721	27.43563	27.52947	27.39885	27.75277	27.1812	27.4715	27.30687	27.28833	27.50066	27.31207	NaN	26.68151	26.8629	Q6PCP5;E0CYB9;Q6PCP5-3;Q6PCP5-4;Q6PCP5-2;F7CTF8;E0CYI3;F7B1A4;F6VAL0;F7BC60	Q6PCP5;E0CYB9;Q6PCP5-3;Q6PCP5-4;Q6PCP5-2;F7CTF8;E0CYI3	Mitochondrial fission factor	Mff	32.931
NaN	NaN	NaN	NaN	NaN	NaN	NaN	NaN	NaN	NaN	25.60758	25.85569	NaN	NaN	25.94996	NaN	25.78691	25.81592	NaN	NaN	NaN	NaN	25.93852	25.57744	NaN	NaN	NaN	Q9ER69;E0CYH0;F7CCI4;Q9ER69-2;E0CZF5	Q9ER69;E0CYH0;F7CCI4;Q9ER69-2	Pre-mRNA-splicing regulator WTAP	Wtap	44.176
28.5472	28.12381	28.3173	28.08902	28.06579	28.20238	28.06938	27.85958	28.03685	28.32131	27.9592	28.116	28.05191	27.86726	27.80391	28.12766	28.07607	28.03192	28.1795	28.16212	28.13433	28.06605	28.08365	27.91707	28.26633	27.849	27.86561	Q8C6G8;E0CYH4;F7DFQ2;F8WH48;F6UT94	Q8C6G8;E0CYH4	WD repeat-containing protein 26	Wdr26	70.543
27.39075	27.26159	27.79421	27.62464	27.28056	27.52163	27.50446	27.23626	27.532	27.04947	27.3119	27.23425	27.4624	27.07745	27.56551	28.00346	27.89643	27.60017	27.68016	27.40844	27.78942	27.74214	27.19319	27.54399	27.30921	27.04739	27.19103	Q6P6L0;E0CYM1;E0CYH7;Q6P6L0-3	Q6P6L0;E0CYM1;E0CYH7;Q6P6L0-3	Filamin A-interacting protein 1-like	Filip1l	129.77
NaN	NaN	NaN	NaN	NaN	NaN	NaN	NaN	NaN	25.92425	26.1394	NaN	NaN	26.21486	26.08491	NaN	NaN	NaN	NaN	NaN	NaN	26.26356	NaN	26.73583	26.43032	26.22196	NaN	E0CYP1;E0CYX9;Q3TC33-2;Q3TC33	E0CYP1;E0CYX9;Q3TC33-2;Q3TC33	Coiled-coil domain-containing protein 127	Ccdc127	20.188
NaN	NaN	NaN	NaN	NaN	NaN	NaN	NaN	NaN	NaN	NaN	NaN	NaN	NaN	NaN	NaN	NaN	NaN	NaN	NaN	NaN	NaN	NaN	NaN	NaN	NaN	24.60908	O70161;O70161-2;E0CYP4;F8WHW6;O70161-3	O70161;O70161-2;E0CYP4;F8WHW6;O70161-3	Phosphatidylinositol 4-phosphate 5-kinase type-1 gamma	Pip5k1c	72.407
26.13099	25.86245	25.77102	25.93605	26.17049	26.38349	26.51866	26.85887	26.61597	26.05055	26.26512	25.93742	26.41493	26.47333	26.27064	26.28182	26.31065	26.60428	26.29873	26.26598	26.66993	26.01672	26.07325	26.26345	25.95283	26.26665	25.83947	E0CYQ0;F7B6A4;F7C1U0;E0CZ97;F6SYN4;E0CYD2	E0CYQ0;F7B6A4;F7C1U0;E0CZ97;F6SYN4;E0CYD2		Kctd17	33.342
30.22066	30.25192	30.51427	30.1821	30.13026	30.02868	30.31214	30.25788	30.13944	30.0822	30.16411	30.05543	30.17331	30.11607	30.25338	30.38741	30.26573	30.35374	30.48164	30.42962	30.38309	30.2049	30.27819	30.47557	30.09371	29.8308	30.0956	P23506;F7D432;E9PWE0;E0CYV0;P23506-2;F6V9F1;F6TXE3	P23506;F7D432;E9PWE0;E0CYV0;P23506-2;F6V9F1	Protein-L-isoaspartate(D-aspartate) O-methyltransferase;Protein-L-isoaspartate O-methyltransferase	Pcmt1	24.634
28.52032	28.51348	28.4434	28.0531	27.73344	27.93061	27.89879	27.90971	27.86254	28.04859	28.01393	27.90982	27.88594	28.13242	27.75901	28.29994	28.34312	28.43241	27.97208	28.28074	28.19559	28.11887	28.12199	28.08532	28.15378	27.89093	28.02823	E0CZ22;G3XA21;D3Z624;E9PYI5;E0CYC5;F6UUF6	E0CZ22;G3XA21;D3Z624		Mroh1	181.79
28.59413	28.68896	28.53486	28.34011	28.51664	28.38694	28.55497	28.43559	28.59106	28.38467	28.15832	28.29872	28.16423	28.41272	28.35456	28.55421	28.67865	28.60682	28.68999	28.69475	28.53708	28.3731	28.49564	28.16849	28.51454	28.53534	28.46115	P28740-1;P28740;P28740-2;E0CZ72;F8VQ42;F6SUU5;Q9D481	P28740-1;P28740;P28740-2;E0CZ72;F8VQ42	Kinesin-like protein KIF2A;Kinesin-like protein	Kif2a	80.86
27.07623	NaN	NaN	26.57701	27.3189	26.61947	26.45094	26.90127	26.89931	26.35678	26.84506	26.90667	NaN	26.9391	26.47297	NaN	NaN	NaN	NaN	NaN	26.85115	27.08467	26.73337	26.7128	26.75136	26.63519	26.71109	P48453;G3X8U7;E0CZ78;P48453-2;E9Q6P2;P48455	P48453;G3X8U7;E0CZ78;P48453-2;E9Q6P2	Serine/threonine-protein phosphatase 2B catalytic subunit beta isoform;Serine/threonine-protein phosphatase	Ppp3cb	59.173
NaN	NaN	NaN	NaN	NaN	NaN	NaN	NaN	NaN	NaN	NaN	NaN	NaN	NaN	NaN	NaN	NaN	NaN	NaN	NaN	NaN	NaN	NaN	NaN	NaN	NaN	24.84976	Q8VDB2;E0CZB5;Q8VCA2	Q8VDB2;E0CZB5;Q8VCA2	Dol-P-Man:Man(7)GlcNAc(2)-PP-Dol alpha-1,6-mannosyltransferase	Alg12	54.543
28.70553	28.65489	28.81693	28.54819	28.56602	28.41836	28.50226	28.26401	28.30226	28.30322	28.31398	28.20676	28.25269	28.31596	28.26754	28.7165	28.47943	28.46392	28.49644	28.81075	28.38936	28.44561	28.34938	28.44364	28.40661	28.55834	28.34841	Q8VBW6;E0CZE0	Q8VBW6;E0CZE0	NEDD8-activating enzyme E1 regulatory subunit	Nae1	60.273
26.54214	26.33318	NaN	26.52259	25.8671	25.80804	26.24701	NaN	26.35232	26.15584	26.27204	26.23644	26.24654	25.93452	26.50136	25.88883	26.2344	NaN	26.13228	NaN	26.13071	26.14686	25.95998	25.95815	25.89837	NaN	NaN	E2JF22;F7AC58;E9PUQ9;F6QY99;F6PYU5	E2JF22;F7AC58;E9PUQ9	Piezo-type mechanosensitive ion channel component 1;Piezo-type mechanosensitive ion channel component	Piezo1	292
27.09114	26.92105	26.565	26.96895	26.7934	26.56011	27.15653	27.26723	27.16576	27.19037	NaN	26.87736	27.25997	26.65431	26.66669	NaN	NaN	NaN	NaN	26.86868	27.0086	27.16997	27.06415	26.90208	27.16844	26.74021	27.3026	Q6P4S6;F6S7W6;E9PU87;F6U8X4;F6U6U5;Q6P4S6-2	Q6P4S6;F6S7W6;E9PU87;F6U8X4;F6U6U5;Q6P4S6-2	Serine/threonine-protein kinase SIK3	Sik3	145.78
30.05181	28.86765	29.62164	29.42646	29.48339	29.25259	29.55861	29.79919	30.19671	28.66275	NaN	28.47958	29.63019	29.03761	NaN	NaN	NaN	NaN	29.85856	29.14814	NaN	NaN	29.46883	29.5622	NaN	29.45187	NaN	Q571H0;E9PU96	Q571H0;E9PU96	Nucleolar pre-ribosomal-associated protein 1	Urb1	254.61
26.48867	26.64554	26.26522	26.07564	25.96118	26.11124	26.26723	26.32129	26.3694	26.49666	NaN	26.27604	26.5507	26.53841	26.08649	26.07739	26.53597	25.92295	26.28253	NaN	26.40531	26.30636	26.17733	25.94925	26.03746	25.97327	25.78319	Q5BLK4;E9PUA2	Q5BLK4;E9PUA2	Terminal uridylyltransferase 7	Zcchc6	169.1
26.27546	26.23705	26.05306	25.9822	26.18367	25.99621	26.32538	25.87455	25.90408	NaN	25.83499	25.84479	25.93594	25.58072	25.79496	26.11779	26.29209	25.99302	26.25618	26.10582	26.26085	26.11476	26.12916	26.12762	26.07843	25.91392	25.96243	Q8R0S2;E9PUA3;Q8R0S2-2	Q8R0S2;E9PUA3;Q8R0S2-2	IQ motif and SEC7 domain-containing protein 1	Iqsec1	108.01
27.48454	27.44703	27.48915	26.99129	27.19732	27.04135	26.8236	27.05776	26.96102	27.14219	27.01265	27.11118	27.22922	27.30025	26.80452	27.88483	27.56914	27.62881	27.70945	27.66282	27.76275	26.94056	26.93202	27.10709	26.43654	26.80464	26.44635	Q62393;F8WHQ1;E9PUA7;Q62393-2;Q62393-3;D3Z637;D3Z125;D3Z7X7;D3Z2U2	Q62393;F8WHQ1;E9PUA7;Q62393-2;Q62393-3;D3Z637;D3Z125;D3Z7X7	Tumor protein D52	Tpd52	24.313
NaN	NaN	NaN	NaN	NaN	NaN	NaN	NaN	NaN	NaN	NaN	NaN	NaN	NaN	23.49607	NaN	NaN	NaN	NaN	NaN	NaN	NaN	NaN	NaN	NaN	NaN	NaN	Q8C7X8;E9PUB2;P28662	Q8C7X8;E9PUB2;P28662	Brain protein I3	Bri3	11.062
27.66064	27.95914	27.80753	27.86248	28.08542	27.71816	28.02855	28.17916	28.12761	27.63437	28.00089	27.9856	28.04614	27.94943	27.87033	28.12874	27.88303	27.60795	27.93348	27.86118	27.71901	27.88017	28.00131	27.94743	27.98403	27.95649	28.01244	Q2YDW2;E9PUB7;D3YX87;Q2YDW2-2	Q2YDW2;E9PUB7;D3YX87;Q2YDW2-2	Protein misato homolog 1	Msto1	61.23
25.62806	25.39454	25.47692	25.22446	25.77329	25.47184	25.55836	26.1029	25.99716	25.9668	25.84513	25.68054	26.42988	25.76139	25.96495	25.42326	25.54475	NaN	25.5971	25.70564	NaN	25.98057	25.5112	26.03147	25.84817	25.63896	NaN	Q8BSI6;E9PUE1	Q8BSI6;E9PUE1	R3H and coiled-coil domain-containing protein 1	R3hcc1	65.751
27.77693	27.32234	27.3784	27.19366	26.83171	26.72195	26.95549	26.87479	26.54901	27.33875	27.34799	27.10189	26.88786	26.86148	27.14501	27.18348	27.39656	27.18177	27.5526	27.16988	27.50567	26.87173	27.33305	27.17665	26.77102	27.00292	27.3238	Q5SSL4;E9PUE7;Q5SSL4-4;Q5SSL4-2;Q5SSL4-3;H3BKV6;H3BJY3;Z4YN68;H3BKT3	Q5SSL4;E9PUE7;Q5SSL4-4;Q5SSL4-2;Q5SSL4-3	Active breakpoint cluster region-related protein	Abr	97.666
28.03223	28.31713	28.35632	27.71345	27.80132	27.90902	27.5742	27.86432	27.80852	27.69531	27.99459	27.60922	27.76135	27.76465	27.80815	27.96251	27.67593	27.65765	27.87038	27.84476	28.12869	27.9788	27.71529	27.78656	27.81158	27.53675	28.07587	Q61210-5;Q61210;E9PUF7;Q61210-3;Q61210-4;Q61210-2;F6ZN61	Q61210-5;Q61210;E9PUF7;Q61210-3;Q61210-4;Q61210-2;F6ZN61	Rho guanine nucleotide exchange factor 1	Arhgef1	109.25
NaN	NaN	NaN	NaN	NaN	NaN	NaN	NaN	NaN	NaN	NaN	NaN	NaN	NaN	NaN	NaN	NaN	NaN	NaN	NaN	NaN	NaN	NaN	NaN	NaN	NaN	NaN	Q7TPH6;F6SMY7;E9PUJ6;Q7TPH6-2	Q7TPH6;F6SMY7;E9PUJ6;Q7TPH6-2	E3 ubiquitin-protein ligase MYCBP2	Mycbp2	517.73
NaN	25.82576	26.05683	NaN	NaN	25.77779	26.67263	25.93204	26.15653	26.01387	26.53132	27.14763	26.22258	26.04051	26.19449	NaN	NaN	NaN	NaN	NaN	NaN	26.12112	25.95717	26.28107	25.91971	26.07308	26.00515	E9PUK3;Q8K012;E9PUI5;Q8K012-2	E9PUK3;Q8K012;E9PUI5;Q8K012-2	Formin-binding protein 1-like	Fnbp1l	63.974
29.45115	29.40269	29.23501	29.34997	29.22945	29.09439	29.42128	28.87748	29.38842	29.32515	29.26725	29.15983	29.10099	29.0127	29.18841	29.50368	29.37679	29.35999	29.69241	29.51679	29.49012	29.24191	29.21023	29.32135	28.98883	29.29024	29.15902	E9PUM4;Q71LX4	E9PUM4;Q71LX4	Talin-2	Tln2	271.66
NaN	NaN	NaN	NaN	NaN	NaN	25.56857	NaN	25.67271	25.68552	NaN	NaN	NaN	25.72091	25.63589	NaN	NaN	25.68024	NaN	NaN	NaN	NaN	25.94833	25.42082	NaN	NaN	26.00793	Q9Z138;E9PUN5;Q9Z139	Q9Z138;E9PUN5	Tyrosine-protein kinase transmembrane receptor ROR2;Tyrosine-protein kinase transmembrane receptor	Ror2	105
NaN	NaN	NaN	NaN	NaN	NaN	NaN	NaN	NaN	25.53466	NaN	NaN	NaN	NaN	NaN	NaN	NaN	NaN	NaN	NaN	NaN	NaN	NaN	NaN	NaN	NaN	25.39888	Q9CQ33;E9PUQ1;Q9CQ33-2	Q9CQ33;E9PUQ1;Q9CQ33-2	Leucine-zipper-like transcriptional regulator 1	Lztr1	94.475
29.34157	29.30578	29.2987	29.2014	29.32174	29.09429	29.17343	29.30945	29.23258	29.17999	29.36645	29.19385	29.46437	29.2736	29.37712	29.4282	29.27952	29.11726	29.23485	29.17655	29.35928	29.15622	29.26331	29.34463	28.93972	29.02089	29.10914	Q921M4;E9PUQ5;Q921M4-2;Z4YJU8;A2AN46;A2AN48;A2AN45;A2AN44;A2AN42	Q921M4;E9PUQ5;Q921M4-2;Z4YJU8	Golgin subfamily A member 2	Golga2	113.28
29.37424	29.03031	29.09043	29.14615	29.1281	28.89949	29.31168	29.11709	29.17876	29.20574	29.03018	29.16842	29.03039	29.00576	28.87757	29.25345	29.25692	29.2212	29.16713	28.94651	29.16358	29.15241	29.01076	29.04022	29.22032	28.95327	29.06535	Q3UYU2;E9PUQ7;Q8BNV1;F6ZHN3;F6SY41	Q3UYU2;E9PUQ7;Q8BNV1;F6ZHN3	tRNA (uracil-5-)-methyltransferase homolog A	Trmt2a	67.488
28.43968	28.01935	28.11704	27.95776	28.19742	28.09869	27.78942	27.25223	27.70649	28.06666	28.0516	28.03769	28.07204	28.00849	27.92846	28.27932	28.14933	28.12075	27.9975	28.24227	28.16289	27.74458	28.04182	27.67331	27.96884	27.87326	28.18806	E9PUR0;E9Q1M6;F7DE17;F7C545;F6RRY0;F6SI14	E9PUR0;E9Q1M6		Ankhd1	269.67
27.67526	27.28136	27.29675	27.24254	27.32749	27.17541	27.21271	27.40673	27.0041	27.34832	27.63575	27.42758	27.26383	27.52641	27.40876	27.23754	27.49373	27.46069	27.65315	27.48431	27.51171	27.3741	27.49572	27.32954	27.44142	27.3244	27.77046	P06537;E9PUR6;E9PYV1;P06537-3;P06537-2;P06537-4;E9Q310;E9Q8A6;D3Z280;D3YTK8;D6RIL1;D3Z473;A3KN90	P06537;E9PUR6;E9PYV1;P06537-3;P06537-2;P06537-4;E9Q310	Glucocorticoid receptor	Nr3c1	86.052
NaN	25.56724	25.90656	NaN	25.7214	25.49948	25.88848	NaN	26.08174	NaN	NaN	25.84687	25.97461	NaN	25.98264	26.06552	NaN	NaN	26.03993	NaN	25.90258	NaN	NaN	NaN	NaN	NaN	26.09579	O35680;E9PUY1	O35680;E9PUY1	28S ribosomal protein S12, mitochondrial	Mrps12	15.437
29.40775	29.11776	29.17279	28.82887	28.98109	28.90481	28.74634	28.95812	28.97399	28.81592	28.96202	29.28514	28.89905	28.91969	28.65356	28.97878	28.662	28.5626	29.01183	29.0663	28.97276	29.10874	28.75057	28.88463	28.93708	28.78188	28.87194	Q9D5V5;E9PV12;G3X914;E9Q6Z0;F8VQI6	Q9D5V5;E9PV12;G3X914;E9Q6Z0	Cullin-5	Cul5	90.973
NaN	NaN	NaN	NaN	NaN	NaN	NaN	NaN	NaN	NaN	NaN	NaN	25.48815	NaN	NaN	NaN	NaN	NaN	NaN	NaN	NaN	NaN	NaN	NaN	NaN	NaN	NaN	Q68FL4;F8WGT1;E9PV16;H3BKT5;F8WI65;Q68FL4-2;E9PX77	Q68FL4;F8WGT1;E9PV16;H3BKT5;F8WI65;Q68FL4-2	Putative adenosylhomocysteinase 3;Adenosylhomocysteinase	Ahcyl2	66.899
NaN	25.26796	NaN	NaN	NaN	NaN	NaN	NaN	NaN	NaN	NaN	NaN	NaN	NaN	NaN	25.01729	24.63245	24.98307	24.64735	NaN	NaN	NaN	NaN	NaN	NaN	NaN	NaN	Q8VE09;E9PV21;G3X8X1	Q8VE09;E9PV21;G3X8X1	Tetratricopeptide repeat protein 39C	Ttc39c	65.444
30.04791	29.84122	30.09169	30.00972	29.9986	29.98373	30.04635	29.98929	29.96994	30.11929	29.91471	29.90225	30.05517	30.10924	30.13504	30.01172	29.88204	29.91485	30.11508	30.12706	29.94461	30.27985	30.12275	30.03171	29.7405	29.76121	29.86406	Q505F5;E9PV22;F6YT33;F6Z4L9	Q505F5;E9PV22	Leucine-rich repeat-containing protein 47	Lrrc47	63.589
31.12633	31.00985	31.06593	30.79908	30.86511	30.90297	30.78074	30.80054	30.79227	30.78441	30.63417	30.56665	30.65957	30.77345	30.6372	30.97631	30.83771	30.7024	30.67581	30.86356	30.70586	30.86777	30.9077	30.71571	30.65676	30.58109	30.57876	E9PV41;O08808;E9PXV7;Q6NS79;D3Z074	E9PV41;O08808;E9PXV7;Q6NS79;D3Z074	Protein diaphanous homolog 1	Diap1;Diaph1	140.4
30.47933	30.60673	30.08347	30.41367	31.60924	31.86504	29.92153	29.10697	29.68667	30.43917	30.58924	30.20979	30.1827	31.53645	31.98624	29.9488	32.20682	32.70277	30.03735	29.89433	30.98868	29.83212	30.60284	NaN	29.92196	29.99469	30.84805	O35143;E9PV44	O35143;E9PV44	ATPase inhibitor, mitochondrial	Atpif1	12.159
NaN	NaN	NaN	NaN	NaN	NaN	NaN	NaN	NaN	NaN	NaN	NaN	NaN	NaN	NaN	NaN	NaN	NaN	NaN	NaN	NaN	NaN	NaN	NaN	NaN	NaN	NaN	E9PV48	E9PV48		I830012O16Rik	47.219
NaN	NaN	NaN	NaN	NaN	NaN	NaN	NaN	NaN	NaN	NaN	NaN	NaN	NaN	NaN	NaN	NaN	NaN	NaN	NaN	NaN	NaN	NaN	NaN	NaN	24.6015	NaN	Q8R0X2;E9PV69;Q8R0X2-2	Q8R0X2;E9PV69;Q8R0X2-2	CDK2-associated and cullin domain-containing protein 1	Cacul1	42.106
NaN	NaN	NaN	25.04001	24.95726	NaN	NaN	25.59041	NaN	NaN	NaN	NaN	NaN	NaN	NaN	NaN	NaN	NaN	NaN	NaN	NaN	NaN	NaN	NaN	24.93369	25.06447	NaN	Q9DB85;E9PVA2	Q9DB85;E9PVA2	Ribosomal RNA-processing protein 8	Rrp8	51.066
27.74188	27.94849	27.7458	28.05512	27.81005	27.94509	27.98082	27.96615	27.8864	28.00544	28.38191	27.96939	28.51623	28.06882	27.90334	27.74259	27.72293	27.88518	27.67647	27.98701	27.89527	27.7415	27.94737	27.79445	27.72585	27.71391	27.76364	E9PVA6;Q9JLQ2;Q80XR8;D3Z1I2;J3QK07;F7BIK4;F6U8T2;F6WV69;F6SLJ2;D3Z409	E9PVA6;Q9JLQ2;Q80XR8;D3Z1I2;J3QK07;F7BIK4;F6U8T2	ARF GTPase-activating protein GIT2	Git2	84.456
32.30574	32.3191	32.26939	32.36507	32.29082	32.2747	32.36875	32.27623	32.30046	32.15512	32.24867	32.24241	32.29327	32.27842	32.19152	32.24986	32.36776	32.34382	32.39742	32.36218	32.24284	32.17858	32.27695	32.15397	32.19736	32.26492	32.20682	E9PVA8;Q8BIX2	E9PVA8		Gcn1l1	293.02
NaN	NaN	NaN	NaN	NaN	NaN	NaN	NaN	NaN	NaN	NaN	NaN	NaN	NaN	NaN	NaN	NaN	NaN	NaN	NaN	NaN	NaN	NaN	NaN	NaN	NaN	NaN	E9PVB6;P53668;F6PZ73;F6XM68	E9PVB6;P53668;F6PZ73	LIM domain kinase 1	Limk1	71.824
33.26919	33.21771	33.14809	33.13794	33.22087	33.17303	33.26165	33.25448	33.25476	33.08482	33.18262	33.088	33.16159	33.15754	33.20074	33.28043	33.1521	33.23035	33.20666	33.24828	33.27003	33.13921	33.15549	33.1402	33.14892	33.06821	33.04485	E9PVC5;E9Q770;Q80XI3;D3Z439;A2AMI7;Z4YKC4;A2AMI2;Q80XI3-2;Q80XI3-4;Q80XI3-3;D3YWM1;D6RCH1;D3YWY7;D3YWC6	E9PVC5		Eif4g1	175.46
NaN	NaN	NaN	25.76157	NaN	NaN	NaN	NaN	NaN	25.46793	25.50364	25.38755	25.54745	NaN	NaN	NaN	NaN	NaN	NaN	NaN	NaN	25.4108	25.32691	25.51111	25.26195	25.19599	25.85022	O08747;E9PVI4;O08747-2	O08747;E9PVI4;O08747-2	Netrin receptor UNC5C	Unc5c	103.06
NaN	NaN	NaN	NaN	NaN	NaN	NaN	NaN	NaN	NaN	NaN	NaN	NaN	NaN	NaN	NaN	NaN	NaN	NaN	NaN	NaN	NaN	NaN	NaN	NaN	NaN	NaN	Q6PFY1;E9QA76;E9Q363;E9PVQ1	Q6PFY1;E9QA76;E9Q363;E9PVQ1	F-BAR and double SH3 domains protein 1	Fchsd1	76.255
NaN	NaN	NaN	NaN	NaN	NaN	NaN	NaN	NaN	NaN	NaN	NaN	NaN	NaN	NaN	NaN	NaN	NaN	NaN	NaN	NaN	NaN	NaN	NaN	NaN	NaN	25.67665	E9PVS5	E9PVS5		Immt	19.676
29.44587	29.31549	29.22777	28.82299	28.94481	28.78425	28.64952	28.72706	28.73802	28.72641	28.88542	28.70586	28.76598	28.67037	28.83005	29.0008	28.97252	29.23528	29.023	29.19169	29.00576	28.58803	28.96596	28.83587	28.73367	28.9673	28.90951	E9PVU0;E9Q175;E9Q3L1;E9Q174;V9GXM4;V9GX76;Q64331	E9PVU0;E9Q175;E9Q3L1;E9Q174;V9GXM4;V9GX76;Q64331	Unconventional myosin-VI	Myo6	146.31
NaN	26.3601	25.95624	26.08385	26.281	25.8683	26.14894	25.83224	26.15389	25.85842	25.50903	25.95071	26.11279	25.82466	26.21865	25.6643	25.88164	25.49387	NaN	NaN	NaN	25.97011	26.12114	25.70237	25.40464	25.60702	25.84761	P15806;P15806-2;F6T941;E9PWE3;E9PWE5;E9PWE4;E9PVV2;E9PVV1;E9PWE2	P15806;P15806-2;F6T941;E9PWE3;E9PWE5;E9PWE4;E9PVV2;E9PVV1;E9PWE2	Transcription factor E2-alpha	Tcf3	67.7
28.74416	28.44861	28.17102	28.03454	28.40365	28.20504	28.1041	28.15687	28.37277	28.5526	27.73699	28.23329	27.6813	28.4494	28.53007	27.87619	27.82687	27.80273	28.12761	28.07373	28.02733	27.88408	28.28202	28.35842	28.07046	28.222	28.41828	E9PVX6	E9PVX6		Mki67	350.86
NaN	NaN	NaN	NaN	NaN	NaN	NaN	NaN	NaN	25.96864	NaN	26.36671	NaN	NaN	NaN	NaN	NaN	NaN	NaN	NaN	NaN	NaN	NaN	NaN	26.08507	NaN	26.09915	E9PW03;Q9WTK3;E9QA52;F6T7Y8;E9Q4I5	E9PW03;Q9WTK3;E9QA52;F6T7Y8	Glycosylphosphatidylinositol anchor attachment 1 protein	Gpaa1	61.396
26.58735	26.64017	26.31077	26.41395	26.25148	26.30393	26.35178	26.23971	26.29035	26.36618	26.35595	26.24007	26.31394	26.12526	26.32853	26.20223	26.07486	26.48316	26.54813	26.17627	26.31029	26.32747	26.5022	26.18533	26.39733	26.21771	26.22707	Q80U70;E9PW15	Q80U70;E9PW15	Polycomb protein Suz12	Suz12	83.025
26.73957	26.86514	26.79427	26.57672	25.91401	26.77781	27.00764	26.32639	26.45205	26.47619	26.68992	26.8208	26.83002	27.13173	26.66465	27.01073	27.03223	26.90035	26.89631	27.02992	26.81311	26.64979	26.86372	27.23489	26.92728	26.96477	26.82007	Q9CY57;E9PW20;Q9CY57-3;Q9CY57-5;Q9CY57-4;Q9CY57-2;D3YZA1;D3Z7T7	Q9CY57;E9PW20;Q9CY57-3;Q9CY57-5;Q9CY57-4;Q9CY57-2;D3YZA1;D3Z7T7	Chromatin target of PRMT1 protein	Chtop	26.585
NaN	NaN	NaN	NaN	NaN	NaN	NaN	NaN	NaN	NaN	NaN	NaN	NaN	NaN	NaN	NaN	NaN	NaN	NaN	NaN	NaN	NaN	NaN	NaN	NaN	NaN	24.9852	Q922Q6;E9Q136;E9PW22	Q922Q6;E9Q136;E9PW22	Alpha/beta hydrolase domain-containing protein 14A	Abhd14a	27.839
31.42081	31.31581	31.44105	31.24536	31.1767	31.1795	31.16075	31.08948	31.3443	30.89012	30.91563	30.8365	31.10074	30.94182	30.94412	31.12115	30.78207	31.19131	30.98983	31.21025	30.94796	30.99624	30.88496	30.90419	30.77447	30.53538	30.75931	P28656;E9PW66;J3QP68	P28656;E9PW66;J3QP68	Nucleosome assembly protein 1-like 1	Nap1l1	45.345
29.05282	29.22212	29.20457	29.01137	28.94751	29.29478	29.43104	29.22193	29.1122	29.01116	29.3393	29.20161	29.18473	28.94397	29.01063	28.79538	29.00161	28.66071	28.97836	29.09663	29.45146	29.08312	28.84134	28.61684	29.13511	28.8225	29.11649	Q8BK63;Q8BK63-2;H7BXB1;E9Q4G7;E9PWB2;E9Q2U6;E9Q3W1;F6YBC9	Q8BK63;Q8BK63-2;H7BXB1;E9Q4G7;E9PWB2;E9Q2U6;E9Q3W1	Casein kinase I isoform alpha	Csnk1a1	38.914
33.01147	33.16514	33.10966	33.71743	33.59768	33.74565	33.76287	33.75364	33.64065	33.77431	33.79488	33.72395	33.79333	33.68406	33.79527	33.00853	33.02837	32.99135	33.03146	32.94608	32.96132	33.89383	33.83404	33.85592	33.61949	33.56001	33.61785	E9PWE8;Q62188;Q3TT92;D3YUS0;D3Z567	E9PWE8;Q62188;Q3TT92	Dihydropyrimidinase-related protein 3	Dpysl3	73.884
27.32809	27.43714	27.25988	27.28392	NaN	26.66071	26.70583	26.80464	26.51922	26.8098	26.51188	26.90885	26.89169	26.81433	26.69458	27.15866	27.05755	27.57492	26.83497	27.45372	27.2803	26.72546	26.62798	26.47988	26.70293	26.45182	26.66452	E9PWF0;Q05895;D3Z6N1	E9PWF0;Q05895	Thrombospondin-3	Thbs3	100.18
28.51028	28.50805	28.44876	28.44526	28.44261	28.50135	28.64289	28.38261	28.36219	28.45775	28.55186	28.55443	28.56848	28.45168	28.60745	28.5232	28.44257	28.31614	28.4413	28.56808	28.36127	28.66353	28.53022	28.30843	28.50574	28.21729	28.4682	E9PWG2;E9PY51	E9PWG2;E9PY51		Trappc8	160.91
NaN	NaN	NaN	NaN	NaN	NaN	NaN	NaN	NaN	NaN	NaN	NaN	NaN	NaN	NaN	NaN	NaN	NaN	NaN	NaN	NaN	NaN	NaN	NaN	NaN	NaN	NaN	P05977;E9PWG4;P05977-2;P09542;P09541;A2A6Q8;Q9CZ19	P05977;E9PWG4;P05977-2;P09542;P09541;A2A6Q8;Q9CZ19	Myosin light chain 1/3, skeletal muscle isoform;Myosin light chain 3;Myosin light chain 4	Myl1;Myl3;Myl4	20.594
29.74368	30.05504	29.71427	29.72737	29.863	29.79396	29.78143	29.83124	29.86673	29.82481	29.84512	29.58287	29.59418	29.6855	29.66258	29.92337	29.78144	29.73606	29.69661	29.63095	29.8822	29.58454	29.83757	29.77695	29.82158	29.70372	29.79594	E9PWG6	E9PWG6		Ncapg	112.87
NaN	NaN	NaN	NaN	NaN	26.14098	NaN	NaN	NaN	NaN	26.09386	NaN	26.14203	NaN	NaN	NaN	NaN	NaN	NaN	NaN	NaN	NaN	NaN	26.07178	NaN	NaN	NaN	P54761;E9PWK7;Q8C8K1;O09127	P54761;E9PWK7;Q8C8K1	Ephrin type-B receptor 4;Receptor protein-tyrosine kinase	Ephb4	108.85
NaN	NaN	NaN	NaN	NaN	NaN	NaN	NaN	NaN	NaN	NaN	NaN	NaN	24.96437	NaN	NaN	NaN	NaN	NaN	NaN	NaN	NaN	NaN	NaN	NaN	NaN	NaN	Q640P4;E9QLV1;E9PWN8;F6U4D1	Q640P4;E9QLV1;E9PWN8;F6U4D1	Glycosyltransferase 8 domain-containing protein 2	Glt8d2	39.933
24.91566	NaN	27.14657	27.19338	27.47274	26.7335	27.47676	27.02813	27.72058	27.64423	27.5235	27.755	27.22995	27.55604	26.97268	NaN	26.17531	NaN	27.73899	25.92891	NaN	27.41183	27.51518	27.40714	27.56558	27.83611	27.4267	J3QQ16;E9PWQ3;D3YWD1	J3QQ16;E9PWQ3		Col6a3	288.69
28.32556	28.09104	28.15291	28.22853	28.21002	28.10829	27.95699	28.15576	27.77982	27.95416	28.15422	27.95527	27.99291	28.04015	28.00421	27.98446	27.74413	27.90265	28.03931	27.95737	28.06379	28.00517	27.92558	28.03842	27.86662	27.99432	27.89435	E9QLK7;E9PZA7;E9PWT1;F7CGG2;Q80YV3	E9QLK7;E9PZA7;E9PWT1;F7CGG2;Q80YV3	Transformation/transcription domain-associated protein	Trrap	435.8
NaN	NaN	NaN	25.45723	NaN	NaN	NaN	25.62492	25.97011	25.65212	NaN	NaN	25.73505	25.33323	NaN	25.81792	26.11724	25.87671	25.98867	25.89016	NaN	NaN	NaN	NaN	NaN	25.50422	NaN	P18653;E9PWV3;Q505N6;F6RQA2;F6Q8A4;G3UZI3	P18653;E9PWV3;Q505N6;F6RQA2;F6Q8A4;G3UZI3	Ribosomal protein S6 kinase alpha-1;Ribosomal protein S6 kinase	Rps6ka1	81.594
NaN	NaN	NaN	NaN	NaN	NaN	NaN	NaN	NaN	NaN	NaN	NaN	NaN	NaN	NaN	NaN	NaN	NaN	NaN	NaN	NaN	25.39454	NaN	NaN	NaN	25.56142	NaN	E9PWW6;E9Q8M5;E9Q0D3;F6X2N3	E9PWW6;E9Q8M5		Zc3h7a	110.8
31.39228	31.19906	31.28383	31.09125	31.02446	31.0796	31.13357	31.13846	31.1003	31.08347	30.91634	30.99267	30.98312	30.89077	30.96959	31.33804	31.39023	31.36765	31.3772	31.58956	31.33724	31.18677	31.16171	31.18305	30.93684	30.87284	30.95712	Q8C0C7;E9PWY9;D6RIJ2	Q8C0C7;E9PWY9	Phenylalanine--tRNA ligase alpha subunit	Farsa	57.598
NaN	NaN	NaN	NaN	NaN	NaN	NaN	NaN	NaN	NaN	NaN	NaN	NaN	NaN	NaN	NaN	NaN	NaN	NaN	NaN	NaN	NaN	NaN	NaN	NaN	NaN	NaN	E9PX10;Q8BML3;Q9D8C3-2;Q9D8C3	E9PX10;Q8BML3;Q9D8C3-2;Q9D8C3	Putative bifunctional UDP-N-acetylglucosamine transferase and deubiquitinase ALG13	Alg13;Glt28d2	17.096
28.23288	28.23613	28.08917	28.245	28.14341	28.2507	28.04307	28.25935	28.21974	28.35574	28.30025	28.11491	27.95449	28.07459	28.10054	28.39603	28.18792	27.90696	28.10465	28.1042	27.78899	27.95726	27.98739	28.2202	28.2266	28.38299	28.38158	Q8K4B0;F8WHY8;E9PX23	Q8K4B0;F8WHY8;E9PX23	Metastasis-associated protein MTA1	Mta1	80.797
28.44951	28.38208	28.63052	28.73134	28.57715	28.52653	28.55139	28.56238	28.553	28.50233	28.46956	28.53583	28.54621	28.60724	28.464	27.95466	28.09033	27.9954	28.2512	28.03339	28.27395	28.59131	28.37418	28.71152	28.53397	28.55866	28.52361	Q8BPM2;E9PX30;Q8BPM2-2;E9Q1T3	Q8BPM2;E9PX30;Q8BPM2-2;E9Q1T3	Mitogen-activated protein kinase kinase kinase kinase 5;Mitogen-activated protein kinase kinase kinase kinase	Map4k5	95.044
26.91684	27.67485	27.20992	27.25314	27.45795	27.3746	27.54222	27.26517	27.27017	27.34739	27.01967	26.82687	27.27044	27.04667	27.58025	26.99194	27.06866	27.47785	26.97738	27.30452	27.10789	26.8896	27.40007	27.45983	27.63048	27.44047	27.19056	E9PX53;E9QPR5;Q8K2V1;E0CXK8;Q8K2V1-2;E0CYV2;F6TLH3;F6V294;E0CX37;F6U5N5	E9PX53;E9QPR5;Q8K2V1;E0CXK8;Q8K2V1-2	Serine/threonine-protein phosphatase 4 regulatory subunit 1	Ppp4r1	104.5
30.38874	30.38885	30.2172	29.06876	29.03782	29.33224	29.27846	29.23918	29.06363	29.32884	29.07579	29.23777	29.13372	29.09622	29.08099	30.24218	30.1116	30.23501	30.20116	30.29909	30.19213	29.49117	29.63637	29.54228	29.66953	29.50924	29.70028	Q69Z37;E9PX59;V9GX63	Q69Z37;E9PX59	Sterile alpha motif domain-containing protein 9-like	Samd9l	180.2
28.0126	27.81348	27.40154	27.01914	27.29798	27.02718	27.2764	27.24934	27.13917	27.28666	27.15875	27.37086	27.20546	27.29859	27.09517	27.42742	27.42069	27.28039	27.54082	27.42021	26.97564	27.18858	27.12819	27.17122	27.14394	26.89724	27.05631	E9PX68;E9Q585;E9Q1Q0	E9PX68;E9Q585;E9Q1Q0		Slc4a1ap	82.886
30.32131	30.70701	30.71399	32.3149	32.25637	32.17308	32.27445	32.35537	32.30204	32.53382	32.49488	32.46721	32.52246	32.52755	32.48656	31.56955	31.57867	31.50753	31.55691	31.5555	31.54499	32.60512	32.51385	32.5166	32.46842	32.51453	32.5107	Q60847;E9PX70;Q60847-2;Q60847-5;J3KMS9;Q60847-4;Q60847-3;F6WIM8	Q60847;E9PX70;Q60847-2;Q60847-5;J3KMS9;Q60847-4;Q60847-3	Collagen alpha-1(XII) chain	Col12a1	340.21
NaN	NaN	24.28524	NaN	NaN	NaN	NaN	NaN	NaN	NaN	NaN	NaN	NaN	NaN	NaN	NaN	NaN	NaN	NaN	NaN	NaN	NaN	NaN	NaN	NaN	NaN	NaN	Q8CEI1;E9Q705;E9PX89	Q8CEI1;E9Q705;E9PX89	BolA-like protein 3	Bola3	12.228
NaN	NaN	25.7015	NaN	NaN	NaN	NaN	NaN	NaN	NaN	NaN	NaN	NaN	NaN	NaN	NaN	NaN	NaN	NaN	NaN	NaN	NaN	NaN	NaN	NaN	NaN	NaN	Q8K1N1;E9PXB0;E9QAC9	Q8K1N1;E9PXB0;E9QAC9	Calcium-independent phospholipase A2-gamma	Pnpla8	87.38
29.04833	29.27586	29.32367	29.03808	29.14851	28.81011	28.88413	28.945	29.04349	29.19079	28.94106	29.07561	29.09093	29.79752	28.74602	29.19467	29.0747	28.56765	28.96994	28.70369	29.03525	29.0037	29.33711	29.24991	28.87088	29.07462	29.26866	Q8CFI0;Q8CFI0-3;E9PXB7	Q8CFI0;Q8CFI0-3;E9PXB7	E3 ubiquitin-protein ligase NEDD4-like	Nedd4l	115.42
NaN	NaN	NaN	NaN	NaN	NaN	NaN	NaN	NaN	NaN	NaN	NaN	NaN	NaN	NaN	NaN	NaN	NaN	NaN	NaN	NaN	NaN	NaN	NaN	NaN	23.63567	NaN	E9PXB9;Z4YN86;Q9CQ85	E9PXB9;Z4YN86;Q9CQ85	Mitochondrial import inner membrane translocase subunit Tim22	Timm22	9.2296
NaN	NaN	NaN	NaN	NaN	NaN	25.49524	25.71997	NaN	25.73946	25.75575	25.77072	25.59554	25.69469	25.38512	NaN	NaN	NaN	NaN	NaN	NaN	NaN	25.55292	25.56953	NaN	25.51439	25.87075	P58006;E9PXR3	P58006;E9PXR3	Sestrin-1	Sesn1	56.637
27.04385	27.08841	27.24146	26.44779	NaN	NaN	NaN	NaN	NaN	NaN	26.06384	26.16177	26.0049	26.1104	25.98761	26.27197	26.05217	26.49627	26.02813	26.34687	25.96093	26.44239	25.55772	26.34193	26.47644	26.20152	NaN	Q9Z0F8;E9PXU2;Q9Z0F8-2;J3QNB3	Q9Z0F8;E9PXU2;Q9Z0F8-2	Disintegrin and metalloproteinase domain-containing protein 17	Adam17	93.055
NaN	NaN	NaN	NaN	NaN	NaN	NaN	NaN	NaN	NaN	NaN	NaN	NaN	NaN	NaN	NaN	NaN	NaN	NaN	NaN	NaN	NaN	NaN	NaN	NaN	NaN	28.03391	Q9ESD7;Q9ESD7-2;E9QL12;E9PXU9;E9Q423;Q9ESD7-3	Q9ESD7;Q9ESD7-2;E9QL12;E9PXU9;E9Q423;Q9ESD7-3	Dysferlin	Dysf	237.91
26.38648	26.33683	26.34902	26.4182	26.55966	26.21873	26.30765	26.50951	26.47726	NaN	26.22821	26.7128	26.33708	26.28374	26.42212	NaN	NaN	26.1206	NaN	NaN	NaN	26.18565	26.17451	25.96576	26.16751	26.6133	26.31349	Q8C2B3;E9PXW8;Q8C2B3-5;Q8C2B3-2;Q8C2B3-3;E9PZG4;E9PX62;E9PXW1;Q8C2B3-6;Q8C2B3-4;F6RY11;F6VIB5;Q6NZM9-2	Q8C2B3;E9PXW8;Q8C2B3-5;Q8C2B3-2;Q8C2B3-3;E9PZG4;E9PX62;E9PXW1;Q8C2B3-6;Q8C2B3-4;F6RY11;F6VIB5	Histone deacetylase 7	Hdac7	101.29
32.53394	32.61336	32.41923	32.87493	32.89432	33.03831	32.9211	32.97011	32.95861	33.03074	32.97068	33.01646	32.98223	32.95586	32.92385	32.85964	32.98011	32.80041	32.55041	32.56124	32.52428	33.02021	33.00005	32.88183	32.83228	32.75806	32.64072	Q91W90;E9PXX7	Q91W90;E9PXX7	Thioredoxin domain-containing protein 5	Txndc5	46.415
30.76462	30.65463	30.6678	30.42071	30.45728	30.65906	30.62288	30.54435	30.53111	30.6441	30.49333	30.50607	30.68813	30.44589	30.48376	30.60001	30.50275	30.46743	30.71153	30.61404	30.69934	30.61711	30.4514	30.5837	30.60832	30.58594	30.54342	F8VPX1;E9PXY8;Q6A4J8;Q6A4J8-3;Q6A4J8-2;G3UWR8;E0CY04	F8VPX1;E9PXY8;Q6A4J8;Q6A4J8-3;Q6A4J8-2	Ubiquitin carboxyl-terminal hydrolase;Ubiquitin carboxyl-terminal hydrolase 7	Usp7	128.47
NaN	NaN	NaN	26.42507	25.88036	NaN	26.11118	NaN	NaN	25.99632	NaN	NaN	26.32819	26.28318	25.95974	NaN	NaN	NaN	NaN	NaN	NaN	26.1054	NaN	25.98089	25.57689	NaN	25.96477	E9PXZ3;E9Q6R1	E9PXZ3;E9Q6R1		Itga10	127.76
26.18014	26.02407	26.08353	26.02414	26.38316	NaN	NaN	NaN	NaN	NaN	NaN	26.04554	25.98002	25.91052	26.19503	NaN	26.03863	NaN	25.82401	NaN	NaN	NaN	NaN	NaN	NaN	25.8989	26.08329	E9PY39;Q9CZY3;B7ZBY7	E9PY39;Q9CZY3;B7ZBY7	Ubiquitin-conjugating enzyme E2 variant 1	Gm20431;Ube2v1	42.096
NaN	NaN	NaN	NaN	NaN	NaN	NaN	NaN	NaN	NaN	NaN	NaN	NaN	NaN	NaN	NaN	NaN	NaN	NaN	NaN	NaN	NaN	NaN	NaN	23.3839	NaN	NaN	E9PY46;E9Q682	E9PY46;E9Q682		Ift140	165.87
NaN	NaN	NaN	NaN	NaN	NaN	NaN	NaN	NaN	NaN	NaN	NaN	NaN	NaN	NaN	NaN	NaN	NaN	NaN	NaN	NaN	NaN	NaN	NaN	NaN	NaN	23.95544	Q99L28;E9PY85;G3UZF1	Q99L28;E9PY85;G3UZF1	Probable ribosome biogenesis protein RLP24	Rsl24d1;Gm20509	19.611
27.47057	27.07612	27.07214	27.40908	27.09194	26.93472	26.96741	26.80206	26.85448	27.02242	27.1279	27.15093	27.46279	26.83569	27.36553	27.46115	27.51841	27.53764	27.10169	26.87209	27.09144	26.79736	26.88728	27.25142	27.15981	26.48784	NaN	Q8R311;H3BK44;E9PY90;H3BK48;E9Q3S2;H3BKH2;H3BJS0;H3BJ71;H3BKL6;H3BL19;H3BJI6;H3BJS5;H3BJ35;H3BJY7	Q8R311;H3BK44;E9PY90;H3BK48;E9Q3S2;H3BKH2;H3BJS0;H3BJ71;H3BKL6;H3BL19;H3BJI6	cTAGE family member 5	Ctage5	87.717
28.39116	28.3301	28.40625	27.42254	27.3468	27.19075	27.33799	27.7254	27.43801	27.498	27.41852	27.40023	27.55347	27.49739	27.23133	27.74913	27.76161	27.79141	27.53141	27.78182	28.0168	27.3616	27.45912	27.4715	27.09517	27.25494	27.53882	E9PYB0	E9PYB0		Ahnak2	182.61
NaN	27.07419	NaN	27.13682	27.18225	27.30156	26.87935	27.40357	27.07979	27.04562	27.32251	27.3501	27.07633	27.28648	27.41337	NaN	26.98674	NaN	NaN	26.64444	26.56292	27.2699	27.25953	27.32131	27.24354	26.84302	26.90805	E9PYF4;F6VG99;F6TFN2;E9PYI7	E9PYF4;F6VG99;F6TFN2;E9PYI7		Lmo7	192.55
29.30193	29.39129	29.50752	29.17465	29.37424	29.31534	29.22798	29.36638	29.30415	29.37416	29.35815	29.45693	29.48008	29.26053	29.40953	29.32266	29.14273	29.29984	29.61514	29.41434	29.14798	29.42015	29.35088	29.29088	29.38138	29.61188	29.79067	E9PYG6	E9PYG6		Rasa1	115.43
29.40245	29.46855	29.30128	29.48737	29.25372	29.0151	28.94774	29.19782	29.15584	29.20734	29.21535	29.06368	29.44875	29.32322	29.35435	29.26622	29.37364	29.46416	29.27244	29.34316	29.19463	29.49415	29.49375	29.30602	29.32318	29.59955	29.35126	E9PYH0;Q62059;G3XA35;Q62059-2;E9QMK2;Q62059-3;E9QMK3;Q62059-4;Q8BS97;F7B603;F7B6F7;E0CZC0	E9PYH0;Q62059;G3XA35;Q62059-2;E9QMK2;Q62059-3	Versican core protein	Vcan	366.89
30.60752	30.79784	30.92288	30.26964	30.50786	30.36734	30.54241	30.44095	30.1262	30.55078	30.53036	30.5285	30.30704	30.48001	30.34509	30.65079	30.90275	30.45474	30.69636	30.97412	30.84274	30.47923	30.44184	30.40983	30.61886	30.59023	30.57416	Q91V12;E9PYH2;Q91V12-2;Q91V12-4;Q91V12-3	Q91V12;E9PYH2;Q91V12-2;Q91V12-4;Q91V12-3	Cytosolic acyl coenzyme A thioester hydrolase	Acot7	42.536
NaN	NaN	NaN	NaN	NaN	NaN	NaN	NaN	NaN	NaN	NaN	NaN	NaN	NaN	NaN	NaN	NaN	NaN	NaN	NaN	NaN	NaN	NaN	NaN	NaN	NaN	26.38331	E9PYH6;D3YUD4;Q8CFT2;G3UZ56;D3YX07;Q8CFT2-2	E9PYH6;D3YUD4	Histone-lysine N-methyltransferase	Setd1a	186.06
31.46212	31.40187	31.32791	31.51385	31.58051	31.40441	31.47189	31.50195	31.54761	31.37425	31.35789	31.40299	31.44372	31.46339	31.39351	31.41725	31.2951	31.3713	31.43495	31.39994	31.42727	31.43047	31.41946	31.4745	31.39861	31.40172	31.51338	Q9JMA1;E9PYI8	Q9JMA1;E9PYI8	Ubiquitin carboxyl-terminal hydrolase 14;Ubiquitin carboxyl-terminal hydrolase	Usp14	56.001
26.42432	26.66546	26.2779	26.34684	26.24409	26.19223	26.21523	NaN	NaN	26.1875	26.12764	26.20929	26.29067	26.32263	NaN	26.34162	26.15101	NaN	26.30257	26.4964	NaN	NaN	26.27918	26.2402	26.28757	26.07038	26.3501	E9PYK3	E9PYK3		Parp4	216.13
32.39125	32.50996	32.51946	32.54075	32.64431	32.65482	32.71914	32.60583	32.4073	32.56738	32.4839	32.43564	32.50228	32.3632	32.34932	32.44409	32.42272	32.4621	32.47063	32.62229	32.81301	32.52948	32.45327	32.41145	32.62897	32.57089	32.62834	Q9CXW4;E9PYL9;A2BH06;D3Z3K1	Q9CXW4;E9PYL9;A2BH06;D3Z3K1	60S ribosomal protein L11	Rpl11;Gm10036	20.252
NaN	NaN	NaN	NaN	NaN	NaN	NaN	NaN	NaN	NaN	NaN	NaN	NaN	NaN	NaN	NaN	NaN	NaN	NaN	NaN	NaN	NaN	NaN	NaN	24.78122	NaN	NaN	Q9R0B7;E9PYN2;E9Q7N8;E0CYH6;E0CZ32;E0CYN4;E0CXP1;E0CY94;F7CTY2	Q9R0B7;E9PYN2;E9Q7N8;E0CYH6;E0CZ32;E0CYN4;E0CXP1;E0CY94;F7CTY2	Zinc finger protein 346	Znf346;Zfp346	32.698
26.34359	26.16961	26.01829	26.59306	26.849	27.03549	27.49267	26.95205	26.96246	27.38928	27.26919	27.15837	27.22812	27.14686	27.05517	25.92023	26.16636	NaN	26.91934	26.35094	26.53718	27.29772	27.04989	26.95715	26.90552	27.03863	27.25169	Q62219;E9PYQ1;E9Q1D5;Q62219-7;Q62219-9;Q62219-5;Q62219-4;Q62219-2;Q62219-3;Q62219-10	Q62219;E9PYQ1;E9Q1D5;Q62219-7;Q62219-9;Q62219-5;Q62219-4;Q62219-2;Q62219-3;Q62219-10	Transforming growth factor beta-1-induced transcript 1 protein	Tgfb1i1	50.1
27.48884	27.52753	27.83569	27.60484	27.65034	27.44727	27.76262	27.6454	27.67963	27.42798	27.6361	27.65034	27.68164	27.6677	27.72254	27.07327	27.58391	27.13702	27.62457	26.95471	27.63706	27.74772	27.40121	27.80101	27.77762	27.78556	27.59156	P97393;E9PYT0	P97393;E9PYT0	Rho GTPase-activating protein 5	Arhgap5	172.11
26.59676	NaN	NaN	26.2797	26.24265	NaN	26.60385	NaN	26.37744	26.62645	26.44066	26.4597	26.36299	26.48915	26.6465	26.34998	26.5334	26.47604	NaN	26.8447	26.55675	NaN	27.17864	26.10723	26.49457	26.63159	NaN	E9Q9N6;E9PYX3;Q3T9A3;F6ZS70;E9QMP6;Q05512;Q05512-3;Q05512-4;Q05512-2;E9Q2J6;F7CVZ7;F7A3Q3;F6UY70;F6ZEX4;F7CRG8;E9PZ55;E9Q2G8;E9Q8H5	E9Q9N6;E9PYX3;Q3T9A3;F6ZS70;E9QMP6;Q05512;Q05512-3;Q05512-4;Q05512-2	Serine/threonine-protein kinase MARK2	Mark2	79.091
NaN	NaN	NaN	NaN	NaN	NaN	NaN	NaN	NaN	NaN	NaN	NaN	NaN	NaN	NaN	NaN	NaN	NaN	23.65316	NaN	NaN	NaN	NaN	NaN	NaN	NaN	NaN	Q99PP6;K7N6K2;J3QNR8;E9PYZ4;Q99PP6-3;Q99PP6-2	Q99PP6;K7N6K2;J3QNR8;E9PYZ4;Q99PP6-3;Q99PP6-2	Tripartite motif-containing protein 34A	Trim34a;Trim34b	55.907
27.15894	26.97935	27.09959	26.40306	26.85389	26.31697	26.95859	26.62547	26.82978	26.88017	27.05941	26.88693	26.71437	26.93977	26.79352	27.20387	27.03307	26.95793	26.96631	27.32517	26.7016	26.75315	26.68445	26.89724	26.68886	26.65363	26.87537	Q6NZN0;E9Q640;E9PYZ7;Q6NZN0-5;Q6NZN0-3;Q6NZN0-4;Q6NZN0-2;E9PUF4	Q6NZN0;E9Q640;E9PYZ7;Q6NZN0-5;Q6NZN0-3;Q6NZN0-4;Q6NZN0-2;E9PUF4	RNA-binding protein 26	Rbm26	114.14
32.36398	32.35171	32.2966	31.84984	31.95723	32.02726	32.07499	32.2067	32.09343	32.23418	32.1427	32.11244	32.02413	32.0298	32.24958	32.17623	32.03892	32.05129	32.19443	32.1258	32.10621	32.17875	32.20306	32.25277	31.97456	31.73582	32.00098	E9PZ00;Q8BFQ1;K3W4L3;J3QPG5;Q61207	E9PZ00;Q8BFQ1;K3W4L3;J3QPG5;Q61207	Prosaposin	Psap	60.672
33.55499	33.5064	33.62113	34.21016	34.26255	34.21335	34.70125	34.76836	34.77077	34.40293	34.36084	34.38162	34.44375	34.43116	34.42511	33.48472	33.40743	33.39854	33.46684	33.49798	33.41978	34.43974	34.452	34.48045	34.5974	34.56161	34.61094	E9PZ16	E9PZ16		Hspg2	469.78
26.74394	26.51412	26.77354	26.84398	26.70425	26.4291	26.87397	26.46001	26.44804	26.43782	26.56184	26.24538	26.58935	26.77668	26.81482	26.79117	26.83014	27.05134	27.05393	27.07694	26.90633	26.27338	26.05759	26.50783	26.04396	26.23467	26.29623	Q91W59;E9PZ21;Q91W59-2;Q91W59-3;Q8BWL5;G3UZJ9;Q8BWL5-4;Q8BWL5-6;Q8BWL5-3;Q8BWL5-2;Q8BWL5-5	Q91W59;E9PZ21;Q91W59-2;Q91W59-3	RNA-binding motif, single-stranded-interacting protein 1	Rbms1	43.99
NaN	NaN	NaN	NaN	NaN	NaN	NaN	NaN	NaN	NaN	NaN	NaN	NaN	NaN	NaN	NaN	NaN	NaN	NaN	NaN	NaN	NaN	NaN	NaN	NaN	24.95274	NaN	Q61122;E9PZ64	Q61122;E9PZ64	NGFI-A-binding protein 1	Nab1	54.009
NaN	NaN	NaN	NaN	NaN	NaN	NaN	25.9032	NaN	NaN	25.78898	NaN	NaN	NaN	NaN	26.13352	25.75256	26.68579	26.25395	26.30534	26.2923	NaN	NaN	25.78042	NaN	25.915	NaN	Q3UFP5;E9PZ73;Q3USK5;P30051;E9QAK6;Q6PAQ8;E9Q387;E9PVS2;F6QH05	Q3UFP5;E9PZ73;Q3USK5;P30051;E9QAK6;Q6PAQ8;E9Q387;E9PVS2;F6QH05	Transcriptional enhancer factor TEF-1	Tead1	46.789
NaN	25.43062	25.60289	25.36903	25.71777	25.34442	25.55786	25.39624	25.72977	25.61969	25.80341	25.49689	25.98932	25.36339	25.60826	NaN	NaN	25.4317	25.34286	25.43629	NaN	25.32759	25.79072	25.28111	25.41112	25.61423	25.3278	Q91W89;E9PZ88;F8WIE1;E9PYM7;E0CYW2;E0CZB0;E0CXM6;E0CYR8;E0CXI0;F6TFL1	Q91W89;E9PZ88;F8WIE1;E9PYM7	Alpha-mannosidase 2C1;Alpha-mannosidase	Man2c1	115.69
NaN	NaN	NaN	NaN	NaN	NaN	NaN	NaN	NaN	NaN	NaN	NaN	NaN	NaN	NaN	NaN	28.5416	NaN	NaN	29.95074	NaN	NaN	NaN	NaN	NaN	NaN	29.09778	E9PZB3	E9PZB3		Gm5093	19.876
34.76129	34.93359	34.83371	34.92702	34.72649	34.8706	34.81622	34.83644	34.80232	35.00834	35.00387	34.94607	34.96021	34.83493	34.82714	34.67251	34.87339	34.7439	34.71318	34.87806	34.95736	34.90172	34.8387	34.96236	34.85675	34.81779	34.7506	E9PZF0;Q01768;Q5NC79	E9PZF0;Q01768	Nucleoside diphosphate kinase;Nucleoside diphosphate kinase B	Gm20390;Nme2	30.2
27.22104	27.56718	27.54444	NaN	26.90001	26.57542	26.78307	26.42744	26.64719	26.80882	26.81238	26.78556	27.18924	27.24164	27.31129	27.51976	27.93523	27.15923	27.48616	27.35658	27.5526	27.55362	27.3413	27.13046	26.95416	27.09899	26.91216	Q61179;E9Q8M6;E9PZJ2	Q61179;E9Q8M6;E9PZJ2	Interferon regulatory factor 9	Irf9	44.61
27.18716	27.30574	27.33108	27.00999	27.28383	27.44348	27.53408	27.25169	27.34426	27.36786	27.19451	27.35783	27.72267	27.52947	27.41812	27.70622	27.65649	27.51736	27.27977	27.47638	27.33236	27.2985	27.09194	27.49083	26.84625	26.95138	26.79835	Q6P2L7;E9PZJ6;Q6P2L7-3;Q6P2L7-2;A2AR60	Q6P2L7;E9PZJ6;Q6P2L7-3;Q6P2L7-2;A2AR60	Protein CASC4	Casc4	49.408
30.32206	30.24581	30.34889	30.05323	30.01598	29.97186	29.91099	29.94921	30.06664	29.8269	29.86065	29.77881	29.79112	29.85461	29.94196	30.16507	29.99037	30.06278	30.03223	30.00223	30.01744	29.89851	29.93382	29.96829	30.01863	29.97883	30.01212	E9PZJ8;E9PZJ8-2	E9PZJ8	Activating signal cointegrator 1 complex subunit 3	Ascc3	250.55
33.10607	32.99815	32.89569	NaN	NaN	NaN	32.75143	32.95279	NaN	32.67327	NaN	32.74395	32.44035	NaN	NaN	NaN	32.37474	NaN	32.42365	32.5933	NaN	NaN	32.65066	NaN	32.40492	32.76584	32.84101	E9PZM4;M0QWT0	E9PZM4	Chromodomain-helicase-DNA-binding protein 2	Chd2	210.8
28.71352	28.66231	29.15388	28.61397	28.67314	28.80544	28.64324	28.50309	28.44904	28.71941	28.65298	28.67929	28.55036	28.79473	28.69252	28.58032	28.75443	28.8194	28.65642	28.67983	28.68696	28.76648	28.4903	28.49663	28.86865	28.67741	28.82153	E9PZM7	E9PZM7		Scaf11	162.1
NaN	NaN	NaN	NaN	NaN	NaN	NaN	NaN	NaN	NaN	NaN	NaN	NaN	NaN	NaN	NaN	NaN	NaN	NaN	NaN	NaN	NaN	NaN	NaN	NaN	NaN	NaN	E9PZP8	E9PZP8		Herc1	532.65
26.67384	26.3433	NaN	26.56509	26.11494	26.53194	26.48295	26.78407	26.31522	26.08582	26.42446	NaN	26.52395	26.37815	26.68659	26.80033	26.9608	27.42694	27.06137	26.85507	27.12169	26.58377	26.53257	26.73699	26.45797	26.46596	26.5611	Q61387;E9PZS8	Q61387;E9PZS8	Cytochrome c oxidase subunit 7A-related protein, mitochondrial	Cox7a2l	12.399
26.79823	26.98196	NaN	27.20872	NaN	NaN	NaN	NaN	NaN	NaN	NaN	26.54666	NaN	NaN	NaN	NaN	NaN	NaN	NaN	NaN	NaN	26.59619	NaN	NaN	NaN	NaN	NaN	E9PZX1	E9PZX1		Dthd1	90.148
NaN	NaN	NaN	NaN	NaN	NaN	NaN	NaN	NaN	NaN	NaN	NaN	NaN	NaN	NaN	NaN	NaN	NaN	NaN	NaN	NaN	NaN	NaN	NaN	NaN	23.732	NaN	Q91VB4;E9PZY1	Q91VB4;E9PZY1	Hermansky-Pudlak syndrome 3 protein homolog	Hps3	113.18
28.08856	28.05118	28.81772	28.05987	28.01547	28.33147	28.15441	28.10365	28.27959	27.95593	28.39284	28.13168	28.79705	27.74265	28.0167	28.43273	27.95371	28.51443	28.61277	28.35733	28.22867	28.27364	28.25323	28.30317	28.23206	27.98452	28.12716	Q8C5L3;E9Q027;Q8C5L3-3;Q8C5L3-2;E9Q8D5;E9Q7M5;E9Q8R6;H7BWX6	Q8C5L3;E9Q027;Q8C5L3-3;Q8C5L3-2;E9Q8D5	CCR4-NOT transcription complex subunit 2	Cnot2	59.71
29.31088	29.39919	29.25505	29.62277	29.3168	29.34172	29.43988	29.69608	29.45589	29.20385	29.30428	29.32206	29.30424	29.12283	29.35286	29.38893	29.37431	29.52811	29.45748	29.47983	29.52247	29.32459	29.5076	29.31415	29.34327	29.67373	29.55569	E9Q035;P47758;Q921I1;D3YYR8;E9Q939;E9Q2Q7	E9Q035;P47758	Signal recognition particle receptor subunit beta	Gm20425;Srprb	107.8
28.752	28.71253	28.63724	29.02689	28.793	29.14831	28.86965	28.91451	28.69425	28.64678	28.69544	28.72852	28.91812	28.9546	28.94617	28.92388	28.45117	28.87388	28.7082	28.71918	28.85638	28.65281	28.6802	28.77046	28.6411	29.02467	28.58781	Q8BWW4;E9Q066;G3X9Q6	Q8BWW4;E9Q066;G3X9Q6	La-related protein 4	Larp4	79.763
NaN	NaN	NaN	NaN	NaN	NaN	NaN	NaN	NaN	NaN	NaN	NaN	NaN	NaN	NaN	NaN	NaN	NaN	NaN	NaN	NaN	NaN	NaN	NaN	NaN	NaN	28.00013	E9Q070;D3YVM5	E9Q070;D3YVM5		Gm8730;Rplp0	34.216
NaN	NaN	25.50194	NaN	25.16258	NaN	NaN	25.10398	NaN	25.22751	25.55365	25.21701	NaN	25.71164	NaN	NaN	NaN	NaN	NaN	NaN	NaN	NaN	25.46939	NaN	NaN	25.03107	NaN	Q68FM7;E9Q0A3;D6RGQ8	Q68FM7;E9Q0A3		Arhgef11	171.8
NaN	NaN	NaN	NaN	NaN	NaN	NaN	NaN	NaN	NaN	NaN	NaN	NaN	NaN	NaN	27.45097	27.35842	NaN	27.35498	NaN	27.44608	NaN	NaN	NaN	NaN	NaN	NaN	Q9QXL1;F8VQE2;E9Q0A4	Q9QXL1;F8VQE2;E9Q0A4	Kinesin-like protein KIF21B;Kinesin-like protein	Kif21b	186.18
29.15214	29.23909	29.1438	29.72376	29.48491	29.56389	29.69982	29.52195	29.66506	29.63244	29.28275	29.48637	29.34083	29.59715	29.44154	29.58009	29.58808	29.42794	29.48867	29.36641	29.66296	29.56836	29.65976	29.45936	29.64317	29.38346	29.39385	E9Q0A7;Q4KMM3-4;Q4KMM3-3;B1H3M0	E9Q0A7;Q4KMM3-4;Q4KMM3-3	Oxidation resistance protein 1	Oxr1	91.741
28.53144	28.40088	27.96538	NaN	NaN	NaN	NaN	NaN	28.6319	28.40653	28.63876	28.62572	28.53289	NaN	28.48777	28.63775	28.78463	28.96171	NaN	28.56972	28.43583	29.10669	29.10259	28.87786	27.75066	NaN	28.48984	Q9QXL2;Q9QXL2-2;F8WGN6;E9Q0J5;Q9QXL2-3;Q9QXL2-4	Q9QXL2;Q9QXL2-2;F8WGN6;E9Q0J5;Q9QXL2-3;Q9QXL2-4	Kinesin-like protein KIF21A;Kinesin-like protein	Kif21a	186.53
29.5132	29.52382	29.528	29.68527	29.79286	29.71661	29.73184	29.80489	29.87685	29.96637	29.92507	29.8341	29.95518	29.88246	29.64225	29.77748	29.75653	29.83835	29.83197	29.82716	29.69305	29.81569	29.8005	29.8065	29.69767	29.80885	29.68599	Q9Z0R4;E9Q3I4;E9Q3I5;E9Q0N0;Q9Z0R4-2;E9Q3I8;E9Q3I9;Q6NZJ5;D3Z6P4;Q6J1S9;F6R6C8;F6ZLP6	Q9Z0R4;E9Q3I4;E9Q3I5;E9Q0N0;Q9Z0R4-2;E9Q3I8;E9Q3I9;Q6NZJ5	Intersectin-1	Itsn1	194.29
27.08426	26.74445	26.94134	27.65451	27.97361	27.65465	27.84098	27.71299	27.58255	27.59249	27.64698	27.58613	27.81384	27.72377	27.8929	27.10819	26.6764	26.83942	27.34435	27.25584	26.84158	28.02438	27.67317	27.92637	27.56114	27.8584	27.77153	E9Q0S6	E9Q0S6		Tns1	201.38
NaN	26.53368	26.15619	26.49218	NaN	NaN	NaN	NaN	26.0801	NaN	26.44443	26.94559	NaN	NaN	NaN	27.77153	NaN	NaN	NaN	NaN	NaN	NaN	NaN	26.23385	NaN	25.61569	25.29761	E9Q0T0;G5E8W7;F6SPQ1;O35448;E9PVM9	E9Q0T0;G5E8W7;F6SPQ1;O35448;E9PVM9	Lysosomal thioesterase PPT2	Ppt2	23.143
27.18158	27.81207	27.2971	27.68525	27.69119	27.6088	27.46933	27.45097	27.69179	27.67054	27.3026	27.75831	27.40268	27.37443	27.5721	27.52716	27.35943	27.41191	27.5721	27.78394	27.55267	27.59996	27.49045	27.50809	27.78918	27.61632	27.68445	E9Q0Y4;P46062	E9Q0Y4;P46062	Signal-induced proliferation-associated protein 1	Sipa1	112.22
27.44853	27.62589	27.82929	27.88803	27.79061	27.81739	27.74214	27.71784	27.76135	27.79619	28.17536	27.90346	27.91382	27.74201	27.83316	27.57326	27.63506	27.57225	27.66031	27.3446	27.41571	27.91245	27.81256	27.76414	27.84559	27.73202	27.67822	E9Q137;Q3TXY2	E9Q137;Q3TXY2		Tex264	33.589
NaN	NaN	NaN	NaN	NaN	NaN	NaN	NaN	NaN	NaN	NaN	NaN	NaN	NaN	NaN	NaN	NaN	NaN	NaN	NaN	NaN	NaN	NaN	NaN	NaN	NaN	NaN	E9Q148	E9Q148			13.447
NaN	NaN	NaN	NaN	NaN	25.39604	NaN	NaN	25.5083	NaN	NaN	NaN	NaN	NaN	NaN	NaN	NaN	NaN	NaN	NaN	25.44405	NaN	NaN	NaN	NaN	NaN	NaN	Q61062;E9Q150;E9Q967	Q61062;E9Q150;E9Q967	Segment polarity protein dishevelled homolog DVL-3	Dvl3	78.122
NaN	NaN	NaN	NaN	NaN	NaN	NaN	NaN	NaN	NaN	NaN	NaN	NaN	NaN	NaN	NaN	NaN	NaN	NaN	NaN	NaN	NaN	NaN	NaN	NaN	NaN	24.44031	Q9EP82;E9Q156	Q9EP82;E9Q156	tRNA (guanine-N(7)-)-methyltransferase non-catalytic subunit WDR4;tRNA (guanine-N(7)-)-methyltransferase non-catalytic subunit Wdr4	Wdr4	45.755
32.41856	32.38484	32.40586	32.67903	32.51754	32.52092	32.63327	32.72848	32.61969	32.55677	32.35752	32.59464	32.54821	32.5282	32.58094	32.63856	32.51223	32.44682	32.50588	32.58567	32.55204	32.60951	32.67356	32.62614	32.80222	32.6468	32.6866	E9Q1G8;O55131;E9Q9F5;Q9DA97;S4R2P6	E9Q1G8;O55131;E9Q9F5	Septin-7	Sept7	50.648
27.25449	26.86526	26.69631	26.9336	27.03307	27.21762	27.06034	27.37327	27.07694	27.43094	27.38993	27.00389	27.05227	27.39239	27.41804	27.34739	27.39632	27.49389	27.31734	27.4215	27.45897	27.39485	27.19282	27.07378	27.48485	27.02749	27.20154	Q99MN9;E9Q1J7;D3YZC1	Q99MN9;E9Q1J7	Propionyl-CoA carboxylase beta chain, mitochondrial	Pccb	58.408
NaN	25.94443	NaN	25.68819	25.97161	NaN	NaN	NaN	NaN	26.12293	25.89904	NaN	25.99925	25.7635	25.86814	26.03236	NaN	26.28136	NaN	NaN	25.60987	25.82823	26.1474	26.42985	26.06168	25.92014	NaN	Q8BUH8;E9Q1L5;Q9CQN9	Q8BUH8;E9Q1L5;Q9CQN9	Sentrin-specific protease 7	Senp7	116.34
26.27966	29.18002	29.4155	26.6013	31.11154	NaN	NaN	NaN	NaN	29.08286	29.52163	29.29353	29.31298	29.21716	29.54747	29.23256	27.46334	28.80363	29.17112	30.14346	29.09333	29.207	26.74727	29.52487	NaN	29.12844	29.64475	E9Q1P8	E9Q1P8	Interferon regulatory factor 2-binding protein 2	Irf2bp2	59.291
32.0267	31.86861	31.78687	31.81467	31.74539	31.79017	31.79935	31.78254	31.89544	31.81864	31.67787	31.91706	31.7892	31.5681	31.78101	31.57948	31.5115	31.51465	31.50654	31.59402	31.53013	31.76446	31.57727	31.71174	31.90189	31.91014	31.74041	Q01405;E9Q1S3	Q01405;E9Q1S3	Protein transport protein Sec23A	Sec23a	86.161
NaN	NaN	NaN	NaN	NaN	NaN	NaN	NaN	NaN	NaN	NaN	NaN	NaN	26.85019	NaN	NaN	NaN	NaN	NaN	NaN	NaN	NaN	NaN	NaN	NaN	NaN	NaN	E9Q414;E9Q1Y3	E9Q414;E9Q1Y3	Apolipoprotein B-100;Apolipoprotein B-48	Apob	509.43
NaN	NaN	NaN	NaN	NaN	NaN	24.84144	NaN	25.24343	NaN	NaN	NaN	NaN	NaN	NaN	NaN	25.28849	25.24536	25.42044	NaN	25.66557	24.92402	NaN	NaN	NaN	24.96318	NaN	E9Q467;E9Q236	E9Q467;E9Q236		Abcc4	140.21
27.15093	27.01052	26.49806	NaN	NaN	NaN	26.85792	26.39455	26.69432	NaN	25.98409	NaN	26.46557	26.46927	NaN	NaN	NaN	26.641	NaN	25.70353	26.26274	25.93941	26.05602	NaN	25.97714	26.40701	NaN	Q9EPL9;Q8C178;E9Q296;D3Z2N6	Q9EPL9;Q8C178;E9Q296	Peroxisomal acyl-coenzyme A oxidase 3;Acyl-coenzyme A oxidase	Acox3	78.403
NaN	NaN	NaN	NaN	NaN	NaN	NaN	NaN	NaN	24.26885	NaN	NaN	NaN	NaN	NaN	NaN	NaN	NaN	NaN	NaN	NaN	NaN	NaN	NaN	NaN	NaN	NaN	E9Q2B2;Q5RIM6;Q60974;Q60974-2;Q5RIN0;E9Q8K6;Q8BK32;F7C134;E9Q9Y2;Q8CHB6;F6TRR6;E0CYX5	E9Q2B2;Q5RIM6;Q60974;Q60974-2;Q5RIN0;E9Q8K6	Nuclear receptor corepressor 1	Ncor1	264.04
NaN	NaN	NaN	25.41161	25.37428	NaN	NaN	NaN	NaN	NaN	NaN	25.36556	25.42387	25.39051	25.69208	25.44386	NaN	25.50319	25.56028	25.01423	25.38584	NaN	NaN	25.66823	NaN	NaN	NaN	E9Q2E4;E9PX61;Q6GQX8	E9Q2E4;E9PX61		Gm15800	484.12
26.84374	26.76218	27.06938	26.76408	26.64458	26.60668	26.46218	26.59064	26.48499	26.34849	26.73117	26.63561	26.65922	26.79117	26.84494	26.95649	27.29132	27.00871	26.97104	27.09617	26.89018	26.50362	26.65976	26.72975	26.95205	26.58864	26.2835	Q80TP3;E9Q2H1	Q80TP3;E9Q2H1	E3 ubiquitin-protein ligase UBR5	Ubr5	308.35
NaN	NaN	25.41877	NaN	NaN	NaN	NaN	NaN	NaN	NaN	NaN	NaN	NaN	NaN	NaN	NaN	NaN	NaN	NaN	NaN	NaN	NaN	NaN	NaN	NaN	NaN	NaN	E9Q2I4	E9Q2I4		Elmsan1	119.72
NaN	26.77165	26.4566	26.40061	26.66926	26.43992	26.53699	26.80477	26.2258	26.89111	26.76116	26.50694	26.61316	26.63076	26.5786	26.25667	26.61274	26.68579	26.40568	26.71581	26.92683	26.47641	26.2998	26.62073	26.0913	26.10039	26.16538	Q9CR29;E9Q2S9;Q9CR29-2	Q9CR29;E9Q2S9;Q9CR29-2	Coiled-coil domain-containing protein 43	Ccdc43	25.049
31.42482	31.36755	31.4515	31.36682	31.4068	31.35982	31.25552	31.27186	31.30867	31.26456	31.23015	31.32287	31.16249	31.18104	31.16441	31.22997	31.33005	31.30758	31.35747	31.38247	31.40426	31.26936	31.21025	31.18062	31.27275	31.15328	31.28339	Q8CG47;E9Q2X6;Q3U763	Q8CG47;E9Q2X6	Structural maintenance of chromosomes protein 4;Structural maintenance of chromosomes protein	Smc4	146.89
27.31984	NaN	26.99626	27.39043	NaN	27.05693	27.76743	26.88867	27.37898	27.25052	NaN	27.13163	27.41361	27.60357	27.20658	27.84984	27.4999	27.08507	26.93326	27.95599	26.8839	26.85899	27.32414	27.01691	NaN	27.01723	NaN	O88522;Q8VC91;E9Q2Y3;Q7TSS3;A3KG41;A3KG38;A3KG44;A3KG40;A3KG39;A3KG37	O88522;Q8VC91;E9Q2Y3;Q7TSS3;A3KG41;A3KG38;A3KG44;A3KG40	NF-kappa-B essential modulator	Ikbkg	47.972
29.83888	29.87038	30.02089	29.69957	29.76042	29.90182	29.74983	29.65251	29.7378	29.79481	29.59785	29.88504	29.68766	29.9334	29.77568	29.95699	30.10437	30.03931	30.07533	30.04596	29.98237	29.89322	30.02195	30.09497	29.84828	29.56805	29.81157	O55128;E9Q317;D3YY73;D3Z2N9;D3YY55	O55128;E9Q317;D3YY73;D3Z2N9	Histone deacetylase complex subunit SAP18	Sap18;Gm10094	17.595
NaN	NaN	NaN	NaN	NaN	NaN	NaN	NaN	26.89041	27.36995	NaN	NaN	NaN	NaN	NaN	27.17226	NaN	26.87232	27.08922	26.98566	27.06075	26.95205	NaN	26.23314	NaN	NaN	NaN	E9Q394;E9Q474;E9PVD4;F6VCM8	E9Q394;E9Q474		Akap13	303.97
NaN	NaN	NaN	NaN	NaN	NaN	NaN	NaN	NaN	NaN	NaN	NaN	NaN	NaN	NaN	NaN	NaN	NaN	NaN	NaN	NaN	NaN	NaN	NaN	NaN	NaN	25.82677	Q99LJ7;F6QHR6;E9Q3B1;Q99LJ7-2	Q99LJ7;F6QHR6;E9Q3B1;Q99LJ7-2	RCC1 and BTB domain-containing protein 2	Rcbtb2	60.163
NaN	NaN	NaN	26.19607	26.2622	26.23911	NaN	26.13573	NaN	26.07073	26.05534	25.78327	25.71322	25.8226	26.05401	26.17204	26.17642	NaN	26.58692	26.4159	26.02827	26.32473	NaN	NaN	26.05916	26.14344	NaN	P62876;E9Q3B5	P62876;E9Q3B5	DNA-directed RNA polymerases I, II, and III subunit RPABC5	Polr2l;Usp50	7.645
27.60569	27.61168	27.40341	27.77624	27.82262	27.74701	28.13178	28.15253	27.86284	27.8521	27.90472	27.77316	28.06466	27.99335	28.12879	28.32178	27.71417	28.09612	28.07137	28.01303	27.9327	28.17822	28.20322	28.09441	27.68919	27.79724	27.96835	E9Q3E2;Q8CC35-2;Q8CC35;Q8CC35-3	E9Q3E2;Q8CC35-2;Q8CC35;Q8CC35-3	Synaptopodin	Synpo	117.51
28.96912	28.76344	28.89738	28.70652	28.60555	28.78743	28.58431	28.61726	28.67539	28.81668	28.95516	28.92275	28.73773	28.73088	29.08236	28.79993	29.14365	28.97408	28.95341	28.76028	28.9236	28.84485	28.82241	28.58774	28.55852	28.48808	28.3843	E9Q3G8	E9Q3G8		Nup153	152.01
NaN	NaN	NaN	NaN	NaN	NaN	NaN	NaN	NaN	NaN	NaN	NaN	NaN	NaN	NaN	NaN	NaN	24.61172	NaN	NaN	NaN	NaN	NaN	NaN	NaN	NaN	NaN	E9Q3H6;G5E8J7;Q3THF9-2;Q3THF9	E9Q3H6;G5E8J7;Q3THF9-2;Q3THF9	Coenzyme Q-binding protein COQ10 homolog B, mitochondrial	Coq10a;Coq10b	28.927
26.7753	26.70266	26.64897	27.02454	26.74522	26.65431	26.69843	26.59505	26.63713	26.50836	26.68872	26.72182	26.85828	26.70715	26.72923	26.87291	26.78332	26.41979	27.15103	26.68271	26.72988	26.4227	26.54157	26.42456	26.527	26.95405	26.75404	E9Q3L2;F6Y9T6;D6RJ66;F6WIX7;F6XSW4	E9Q3L2		Pi4ka	231.35
31.62797	31.58504	31.58907	31.62008	31.55819	31.55009	31.69632	31.70718	31.56092	31.57655	31.59521	31.64495	31.7419	31.62693	31.59553	31.50999	31.62497	31.55604	31.66535	31.65578	31.62453	31.71358	31.63919	31.63573	31.54747	31.5779	31.61872	O08788;E9Q586;E9Q3M3;O08788-2;D3YX34;D3Z2M9;D3YYG9	O08788;E9Q586;E9Q3M3;O08788-2;D3YX34	Dynactin subunit 1	Dctn1	141.67
NaN	NaN	NaN	NaN	NaN	25.78526	25.45356	NaN	NaN	NaN	25.61209	25.48191	25.44016	25.25587	25.39731	NaN	NaN	25.41584	25.72051	NaN	25.70683	NaN	25.13559	NaN	25.586	25.57002	NaN	Q9Z129;E9Q3N0;Q9Z129-2;D3Z6T0;F6S4D9;D3YZW9	Q9Z129;E9Q3N0;Q9Z129-2;D3Z6T0;F6S4D9	ATP-dependent DNA helicase Q1	Recql	72.484
29.55656	29.32268	29.62652	29.09582	28.82996	28.78235	29.05943	29.07745	28.79293	28.94156	28.82165	28.77065	28.63962	28.85623	28.80554	29.10961	29.08484	28.98163	29.16055	29.06201	28.9339	28.7212	28.97013	28.9827	28.69883	28.86659	28.58208	Q61490;E9Q3Q6;E9Q4G8;F6QH25;Q5MPX5	Q61490;E9Q3Q6;E9Q4G8;F6QH25	CD166 antigen	Alcam	65.091
NaN	NaN	NaN	NaN	NaN	NaN	NaN	NaN	NaN	NaN	25.43632	24.99727	25.40549	25.79181	25.36322	NaN	NaN	NaN	NaN	NaN	NaN	NaN	NaN	NaN	NaN	24.84494	NaN	P28571-1;P28571;E9Q517;E9Q3V0;P28571-2	P28571-1;P28571;E9Q517;E9Q3V0;P28571-2	Sodium- and chloride-dependent glycine transporter 1;Transporter	Slc6a9	70.557
31.4037	31.50989	31.38946	31.59642	31.38746	31.33979	31.31257	31.16603	31.28118	31.2957	31.30661	31.34921	31.21593	31.22814	31.20961	31.38257	31.37176	31.52468	31.3714	31.42532	31.5419	31.23301	31.38458	31.39586	31.37394	31.39994	31.44189	E9Q3X0;Q9EQK5;D3Z2N7	E9Q3X0;Q9EQK5	Major vault protein	Mvp	96.856
NaN	25.83925	25.77372	25.57496	25.88479	25.49753	25.85315	25.78547	25.82294	25.23747	25.30016	25.88479	NaN	25.61431	NaN	NaN	NaN	25.5606	25.90353	25.95755	25.89229	25.55251	25.78883	NaN	25.61361	25.75936	25.92166	E9Q3Y4;Q9ESE1;Q9ESE1-2;Q9ESE1-3	E9Q3Y4;Q9ESE1;Q9ESE1-2;Q9ESE1-3	Lipopolysaccharide-responsive and beige-like anchor protein	Lrba	316.81
30.70989	30.65463	30.61833	31.65706	31.57642	31.66229	31.58549	31.6788	31.61619	31.79494	31.68093	31.85809	31.71816	31.74947	31.74667	31.02881	30.95878	30.95435	30.97364	31.00624	31.02069	31.68675	31.62091	31.61864	31.69241	31.66174	31.757	E9Q983;E9Q3Z5;Q8K4L3;Q8K4L2;F6R6A4;D3Z2X9;F6TBK9	E9Q983;E9Q3Z5;Q8K4L3;Q8K4L2	Supervillin	Svil	198.53
28.38443	28.10704	28.29597	28.06625	27.71017	27.80821	27.77423	27.85007	27.79724	27.88536	27.78638	27.96681	27.79755	28.04072	27.69226	27.89764	27.88332	28.02607	27.88501	27.93146	27.84356	27.74002	27.75774	28.12692	27.58111	27.71483	27.88983	E9Q411	E9Q411		Nbas	265.77
NaN	NaN	NaN	NaN	NaN	NaN	NaN	NaN	NaN	NaN	NaN	NaN	NaN	NaN	24.49198	NaN	NaN	NaN	NaN	NaN	NaN	NaN	NaN	NaN	NaN	NaN	NaN	E9Q7X6;E9Q440;J3QNP5;E9Q7X6-2	E9Q7X6;E9Q440;J3QNP5;E9Q7X6-2	Protein HEG homolog 1	Heg1	141.9
27.51269	28.46991	28.16068	28.35666	28.51446	28.73282	28.90213	28.66902	28.8067	28.5747	28.54433	28.50624	28.69092	29.02224	28.7182	28.4802	28.44166	28.68167	28.77039	28.66448	28.28202	29.09806	28.98261	28.74791	29.0957	28.85147	28.91085	E9Q450;Q8BP43;S4R2U0	E9Q450;Q8BP43		Tpm1	32.848
25.94566	26.3539	26.30866	25.94684	26.22356	25.89326	26.36536	26.1797	25.88676	26.03456	25.69	26.03746	25.79447	25.91228	25.90348	26.1115	26.63173	26.20195	26.54666	NaN	NaN	26.15393	25.98429	NaN	26.05211	26.18319	26.02631	Q6P2K6;E9Q481;Q6P2K6-2	Q6P2K6;E9Q481	Serine/threonine-protein phosphatase 4 regulatory subunit 3A	Smek1	93.841
NaN	NaN	NaN	NaN	NaN	NaN	NaN	NaN	NaN	NaN	NaN	NaN	NaN	NaN	NaN	NaN	NaN	NaN	NaN	NaN	NaN	NaN	NaN	NaN	NaN	NaN	NaN	Q9CQ56;E9Q496;Q9CQ56-2;D3Z6D3	Q9CQ56;E9Q496;Q9CQ56-2	Vesicle transport protein USE1	Use1	30.593
NaN	NaN	NaN	25.49671	NaN	NaN	NaN	NaN	NaN	NaN	NaN	NaN	25.66652	NaN	NaN	NaN	25.57681	NaN	NaN	NaN	NaN	25.62698	NaN	NaN	NaN	25.29151	NaN	E9Q4F7;E9Q4F8	E9Q4F7;E9Q4F8		Ankrd11	296.18
27.34443	26.97082	27.23863	26.87549	26.45202	27.18537	26.51004	27.01808	27.10059	27.06425	27.37642	26.8305	27.02739	26.96356	27.11912	26.99744	27.25701	27.15054	26.47414	26.90265	26.78594	27.03486	26.92502	27.05486	26.90507	27.53468	27.30478	E9Q4K7;Q9EQW7;A2AKI2	E9Q4K7	Kinesin-like protein	Kif13b	204.57
NaN	NaN	25.66373	NaN	25.16454	NaN	NaN	NaN	25.48855	NaN	NaN	25.26198	NaN	NaN	NaN	NaN	NaN	NaN	NaN	NaN	25.44282	NaN	NaN	NaN	NaN	NaN	NaN	P54310;E9Q4M2;P54310-2	P54310;E9Q4M2;P54310-2	Hormone-sensitive lipase	Lipe	83.347
29.49095	29.49175	29.54197	29.18896	29.17665	29.05253	28.92962	29.1969	29.07556	29.12073	29.2925	29.23025	29.13785	29.3822	29.58803	29.46059	29.5556	29.25874	29.39149	29.32989	29.65559	29.25395	29.13504	29.20583	29.13528	28.80667	29.08035	Q91VN4;E9Q4M4	Q91VN4;E9Q4M4	MICOS complex subunit Mic25	Chchd6	29.852
NaN	NaN	NaN	NaN	NaN	NaN	25.41419	NaN	NaN	25.21338	25.11545	25.6133	25.1531	25.23385	25.83901	NaN	NaN	NaN	NaN	NaN	NaN	25.79697	NaN	25.33334	25.17596	25.27551	25.27714	E9Q6R4;E9Q4N7;E9Q4N6	E9Q6R4;E9Q4N7;E9Q4N6		Arid1b	237.02
27.43555	27.82778	27.55369	27.54495	27.63506	27.48185	27.67122	27.54988	27.53579	27.60731	27.53512	27.49022	27.59335	27.6729	27.78706	27.47846	27.40916	27.15788	27.67849	27.54045	27.25764	27.41498	27.55552	27.58097	27.43317	27.59626	27.49869	E9Q4P1;D3YWG9;D3Z057;Q9DAD3	E9Q4P1		Wdfy1	46.217
26.22017	NaN	NaN	25.96325	26.11744	NaN	26.09543	NaN	26.27446	NaN	NaN	NaN	25.32732	25.54984	NaN	NaN	26.20085	26.61175	NaN	NaN	NaN	NaN	25.87593	26.29332	26.39992	NaN	NaN	O70566;Q6W4W7;E9Q4U7	O70566;Q6W4W7;E9Q4U7	Protein diaphanous homolog 2	Diaph2;Diap2	124.87
27.06466	27.07388	27.13085	27.03223	27.00089	27.17465	26.9718	26.92637	27.06497	27.09658	27.14647	26.92976	27.07704	27.47112	27.25854	26.68913	27.0704	26.63962	26.66044	26.5717	26.78942	27.17684	26.95626	27.25043	27.28242	27.16873	27.21873	E9Q4X2;G3UXP5;F6X3X7;F6YNY8	E9Q4X2		Uggt2	172.76
29.7588	29.33496	29.64267	29.21972	28.84819	29.07309	29.07355	29.23151	28.99618	29.31603	29.13028	29.39096	29.28741	29.10794	29.41627	29.45065	29.35096	29.53695	29.75446	29.38985	29.44299	29.21616	29.201	29.23601	29.12792	29.05111	28.99978	E9Q512;H3BJG4;Q8BVJ9;H3BJH8;H3BJU5	E9Q512;H3BJG4		Trip11	226.45
NaN	NaN	NaN	NaN	NaN	NaN	NaN	NaN	NaN	NaN	NaN	NaN	NaN	NaN	NaN	NaN	NaN	NaN	NaN	NaN	NaN	NaN	NaN	NaN	NaN	NaN	24.41371	P98154;Q8C2R4;E9QNU3;Q6P5A9;E9Q548	P98154;Q8C2R4;E9QNU3;Q6P5A9;E9Q548	Integral membrane protein DGCR2/IDD	Dgcr2;Gm20518	60.696
NaN	NaN	NaN	NaN	NaN	NaN	NaN	NaN	NaN	NaN	NaN	NaN	NaN	NaN	NaN	NaN	NaN	NaN	NaN	NaN	28.15441	NaN	NaN	NaN	NaN	NaN	NaN	Q5U5Q9;E9Q577;Q5U5Q9-3;E9PWM5;Q5U5Q9-2	Q5U5Q9;E9Q577;Q5U5Q9-3;E9PWM5;Q5U5Q9-2	BRCA1-A complex subunit RAP80	Uimc1	81.477
29.37217	29.25678	29.44713	29.04429	28.80962	29.01342	28.80956	29.06592	29.21517	29.31223	29.09801	28.78971	29.05422	28.95807	29.30606	29.16739	29.16899	29.2028	29.33569	29.31963	29.14567	29.03236	28.71257	29.02878	29.12696	29.1595	29.27269	P46735;E9QNH6;E9Q580;Q7TQD7;P46735-2;D3YV80	P46735;E9QNH6;E9Q580;Q7TQD7;P46735-2	Unconventional myosin-Ib	Myo1b	128.56
28.73992	28.82914	28.90633	27.23708	27.68532	27.4263	27.53601	27.77574	27.87162	27.50066	27.4419	27.93646	27.62171	27.58212	27.7055	28.13897	28.37393	28.27724	28.24082	28.15764	28.16921	27.89105	27.72306	27.88902	27.63934	27.82808	27.76509	O08528;E9Q5B5;E9Q9M6	O08528;E9Q5B5	Hexokinase-2;Hexokinase	Hk2	102.53
30.1111	29.92252	29.88281	30.03879	30.20583	30.21743	30.08398	30.21199	30.19496	30.11768	30.08068	30.10649	30.51145	30.09421	30.35605	30.10936	30.06368	30.08752	30.47682	30.58307	30.55243	30.37824	29.99496	30.0738	30.55032	30.14868	30.37223	E9Q5C9	E9Q5C9		Nolc1	73.697
26.40383	26.44264	26.25461	26.8125	26.26331	26.26202	26.52679	26.48689	26.84458	26.31372	26.40396	27.02844	26.90047	NaN	26.52385	NaN	26.48787	26.63145	NaN	26.76192	26.57252	26.41638	26.78967	26.92671	26.70583	26.77505	26.3425	P69566;E9Q5D6;P69566-2	P69566;E9Q5D6;P69566-2	Ran-binding protein 9	Ranbp9	71.011
NaN	NaN	NaN	NaN	NaN	NaN	NaN	NaN	NaN	NaN	NaN	NaN	NaN	NaN	25.31783	NaN	NaN	NaN	NaN	NaN	NaN	NaN	NaN	NaN	NaN	NaN	NaN	Q80TF3;E9Q5E1;A2AGW4	Q80TF3;E9Q5E1;A2AGW4	Protocadherin-19	Pcdh19	126.03
28.919	28.32676	28.60339	28.36528	28.02549	NaN	28.84032	28.75509	28.70738	28.59267	28.85686	28.62293	NaN	28.11202	28.37642	28.9888	28.85493	28.83485	28.9447	29.03873	29.19929	NaN	28.26222	28.35254	28.7104	NaN	28.09733	E9Q5G3	E9Q5G3	Kinesin-like protein KIF23	Kif23	108.77
26.62659	26.44198	26.5546	26.36113	26.22946	25.95989	26.31226	26.09418	26.31897	26.47254	26.34019	26.5082	26.23407	26.77002	NaN	NaN	26.53674	26.87079	26.26455	NaN	26.49091	26.0371	26.00875	26.59818	25.98679	26.05399	26.05358	E9Q5I7;Q3UAM9;Q63961;F7BZW0	E9Q5I7;Q3UAM9;Q63961	Endoglin	Eng	69.274
NaN	NaN	NaN	NaN	NaN	NaN	NaN	NaN	NaN	NaN	NaN	NaN	NaN	NaN	NaN	NaN	NaN	NaN	NaN	NaN	NaN	NaN	NaN	NaN	26.97717	NaN	NaN	Q8K0Z5;E9Q5J9	Q8K0Z5;E9Q5J9		Tpm3	33.149
27.60491	27.24136	27.70279	26.99906	27.06075	26.99583	27.06219	26.78556	27.0402	27.328	26.97651	27.24472	27.05414	27.18433	27.09336	27.19695	27.16624	26.91547	27.16241	27.25323	27.30478	26.85852	26.83702	26.90231	27.48485	27.05227	27.30861	E9Q5K9;E9Q5K9-3;E9Q5K9-2;D6RG95	E9Q5K9;E9Q5K9-3;E9Q5K9-2;D6RG95	YTH domain-containing protein 1	Ythdc1	85.648
27.45654	27.63374	27.43897	27.57001	27.27764	27.41514	27.35691	26.95638	27.56391	27.34189	27.48869	27.1716	27.11515	26.81372	26.80415	27.29272	27.25422	27.0803	27.1333	27.25629	27.142	27.2818	27.33586	27.22104	27.22435	27.28956	27.07449	Q5SSH7;E9Q5W5;Q5SSH7-2;Q5SSH7-3	Q5SSH7;E9Q5W5;Q5SSH7-2	Zinc finger ZZ-type and EF-hand domain-containing protein 1	Zzef1	328.31
NaN	NaN	NaN	NaN	NaN	NaN	NaN	NaN	NaN	NaN	NaN	NaN	NaN	NaN	NaN	NaN	NaN	NaN	NaN	NaN	NaN	NaN	NaN	NaN	24.87516	NaN	NaN	Q924C6;E9Q600	Q924C6;E9Q600	Lysyl oxidase homolog 4	Loxl4	84.778
27.01818	26.401	26.84601	NaN	26.17253	26.14051	26.21201	25.71816	26.64003	26.21947	NaN	26.35857	NaN	NaN	NaN	NaN	27.30826	27.11456	26.30016	27.17484	NaN	26.41524	25.92692	26.32977	26.75646	26.77467	26.3994	Q60680;E9Q605;E9QNL4;Q60680-2;Q60680-3	Q60680;E9Q605;E9QNL4;Q60680-2;Q60680-3	Inhibitor of nuclear factor kappa-B kinase subunit alpha	Chuk	84.728
36.49645	36.46176	36.45473	36.74033	36.73164	36.70342	36.87004	36.92271	36.88046	36.70187	36.70342	36.72097	36.82264	36.80196	36.78962	36.75459	36.73845	36.74197	36.71267	36.73605	36.69359	36.98577	36.99454	36.95967	36.7981	36.80436	36.80304	E9Q616;G5E8K8	E9Q616		Ahnak	604.25
29.3796	29.45274	29.45177	29.54514	29.28052	29.34904	29.71249	29.57678	29.57013	29.30326	29.30646	29.45556	29.27786	29.43358	29.30367	29.12038	28.95172	29.11506	29.17274	29.02813	29.06756	29.52335	29.57768	29.55164	29.97555	29.99051	29.8699	E9Q634;G3V011	E9Q634	Unconventional myosin-Ie	Myo1e	126.82
NaN	NaN	NaN	NaN	25.78942	25.70443	25.69426	25.81702	25.86375	NaN	NaN	NaN	NaN	NaN	NaN	NaN	NaN	NaN	NaN	NaN	NaN	NaN	NaN	NaN	25.11882	25.70041	NaN	O08665;E9Q668	O08665;E9Q668	Semaphorin-3A	Sema3a	88.812
NaN	NaN	NaN	NaN	NaN	NaN	NaN	NaN	NaN	NaN	NaN	NaN	NaN	NaN	NaN	NaN	NaN	NaN	NaN	NaN	NaN	NaN	NaN	NaN	NaN	NaN	NaN	Q8CG14;E9Q6C2;E0CZE7;Q8CFG8;W4VSN5	Q8CG14;E9Q6C2;E0CZE7	Complement C1s-A subcomponent;Complement C1s-A subcomponent heavy chain;Complement C1s-A subcomponent light chain	C1sa;C1s1	76.857
27.10739	27.02136	27.02327	27.58513	27.43547	27.32414	27.18064	27.27267	27.3226	27.76192	27.47003	27.51284	27.73253	27.73421	27.81048	27.74644	27.89493	27.82451	27.65068	27.78163	27.72208	27.39313	27.70655	27.44695	27.05206	27.26258	27.33731	E9Q6C7;Q8JZZ7;Q8JZZ7-2;Q0P6A0;Q3UQ39;Q80TR1;F6YP92;H7BX15;E9Q9Q9;E9Q3V9;Q80TR1-2	E9Q6C7;Q8JZZ7;Q8JZZ7-2	Latrophilin-2	Adgrl2;Lphn2	166.58
26.62603	26.57557	26.75353	26.11678	26.11577	26.11815	25.61299	25.68691	NaN	26.0435	26.71686	25.54371	26.20721	25.65062	26.01159	25.57199	25.73923	25.66224	NaN	NaN	25.72772	25.90947	NaN	25.97347	26.19642	26.04683	25.83487	Q3U3W2;E9Q6H7	Q3U3W2;E9Q6H7		Tmem181a	54.983
28.04422	27.7753	27.97126	27.93781	27.72527	27.87871	28.10914	27.87672	27.71313	28.07046	27.79736	27.71129	27.96312	28.02279	27.9706	27.72514	27.69823	27.84817	27.97438	27.98999	27.93106	27.61084	27.55486	27.78619	28.08228	27.98934	28.37704	E9Q6J5	E9Q6J5		Bod1l	327.45
25.66003	NaN	25.61714	24.94047	25.12388	25.00144	25.09848	25.31399	NaN	NaN	NaN	NaN	NaN	24.89578	24.81646	NaN	24.87807	NaN	NaN	24.77213	NaN	25.24746	25.20743	NaN	NaN	24.90012	25.10049	O08811;E9Q6K1;D3Z700;F6YA33	O08811;E9Q6K1;D3Z700;F6YA33	TFIIH basal transcription factor complex helicase XPD subunit	Ercc2	86.841
29.19779	29.07806	29.1677	29.15412	29.04593	29.14433	28.9491	29.08919	29.09207	29.00016	28.93292	29.1693	29.14598	29.00405	28.90799	28.95316	28.85249	29.02134	28.90248	28.91499	29.2032	29.10132	28.94838	29.189	28.98506	29.07898	29.21817	Q80TV8;J3QP81;E9Q6L0;E9QNY9;E9QKH0;Q80TV8-2	Q80TV8;J3QP81;E9Q6L0;E9QNY9;E9QKH0;Q80TV8-2	CLIP-associating protein 1	Clasp1	169.23
28.40637	28.39067	28.40864	28.07449	28.1785	28.43806	28.1033	28.02089	28.06974	28.10859	28.22922	27.91718	28.01908	27.83159	27.98457	28.04573	28.33437	27.54628	28.32856	27.85543	28.58147	27.80993	28.00105	27.95942	28.25124	28.23535	28.24063	Q60949;E9Q6L4;Q60949-2;F6QUA9	Q60949;E9Q6L4;Q60949-2;F6QUA9	TBC1 domain family member 1	Tbc1d1	142.02
31.65198	31.74751	31.57687	31.86172	31.82718	31.83534	31.92309	31.93856	31.9664	31.87986	31.90867	31.87785	31.93407	32.0043	31.98318	31.80047	31.8436	31.86769	31.78585	31.77372	31.83534	32.0192	32.01694	32.00306	31.80216	31.79807	31.86027	E9Q6R7;Q05AA6;B1AV35	E9Q6R7		Utrn	392.7
NaN	NaN	NaN	NaN	NaN	NaN	NaN	NaN	NaN	NaN	NaN	NaN	NaN	NaN	NaN	NaN	NaN	NaN	NaN	NaN	NaN	NaN	NaN	NaN	NaN	NaN	NaN	Q91W18;F6ZI20;E9Q6T6;Q91W18-2;Q91W18-3	Q91W18;F6ZI20;E9Q6T6;Q91W18-2;Q91W18-3	Tudor domain-containing protein 3	Tdrd3	82.252
NaN	NaN	NaN	NaN	NaN	NaN	NaN	NaN	NaN	NaN	NaN	NaN	NaN	NaN	NaN	NaN	NaN	NaN	NaN	NaN	NaN	NaN	NaN	NaN	NaN	23.58829	NaN	Q924A2;Q924A2-2;E9Q6T8;E9QP01	Q924A2;Q924A2-2;E9Q6T8;E9QP01	Protein capicua homolog	Cic	258.13
26.82566	27.43357	27.04375	27.28286	28.105	28.07618	27.82214	27.98658	28.04187	27.97345	27.83334	28.12174	28.07653	27.91718	27.64979	28.00389	27.77354	28.4122	28.74583	28.23841	27.73725	27.81501	28.05626	27.59456	27.20992	27.82802	27.5297	Q3UWL8;E9Q6U4;E9Q4Q8;E9Q8R1;Q6P0X1	Q3UWL8;E9Q6U4;E9Q4Q8;E9Q8R1;Q6P0X1	Prefoldin subunit 4	Pfdn4	15.238
32.3786	32.28207	32.2727	32.39054	32.33384	32.4338	32.26688	32.22107	32.31273	32.31379	32.49943	32.46198	32.32364	32.28593	32.30919	32.21011	32.18878	32.23307	32.11753	32.10836	32.12765	32.40657	32.34247	32.35893	32.27356	32.28838	32.30729	E9Q718;Q9R0B9	E9Q718;Q9R0B9	Procollagen-lysine,2-oxoglutarate 5-dioxygenase 2	Plod2	86.9
NaN	NaN	NaN	25.97194	25.69477	NaN	NaN	25.80519	25.85086	NaN	25.98908	NaN	NaN	26.04881	25.80833	26.35917	NaN	NaN	NaN	NaN	25.82987	NaN	NaN	25.55546	NaN	25.87368	NaN	E9Q777;E9Q774	E9Q777;E9Q774		Akap11	208.85
25.57126	25.61473	NaN	NaN	NaN	25.27952	NaN	NaN	NaN	NaN	25.4768	NaN	NaN	NaN	NaN	NaN	NaN	NaN	NaN	NaN	NaN	NaN	NaN	25.40561	25.91043	25.28302	25.51512	E9Q784	E9Q784		Zc3h13	203.75
NaN	NaN	NaN	NaN	25.07378	25.93348	NaN	NaN	NaN	NaN	NaN	NaN	NaN	NaN	NaN	NaN	NaN	NaN	NaN	NaN	NaN	NaN	NaN	NaN	NaN	NaN	NaN	Q99JY4;E9Q7A5;E9Q8R5;E9PXM1	Q99JY4;E9Q7A5;E9Q8R5	TraB domain-containing protein	Trabd	42.189
NaN	NaN	26.27932	NaN	NaN	NaN	NaN	25.73234	NaN	NaN	25.88716	NaN	26.14492	26.15779	NaN	26.45361	26.14874	26.02705	NaN	26.34183	NaN	NaN	NaN	25.76941	NaN	NaN	NaN	Q924H2;E9Q7C1;G3X8S4	Q924H2;E9Q7C1;G3X8S4	Mediator of RNA polymerase II transcription subunit 15	Med15	87.06
30.49696	30.30835	30.3453	30.23364	30.00451	30.23158	30.13333	30.16075	30.18731	30.2202	30.08474	30.05776	30.18553	30.18506	30.13809	30.31398	30.25023	30.29712	30.3156	30.24127	30.37285	30.20967	30.38	30.36338	29.98291	29.83287	30.02366	Q7TNF4;Q5UE59;E9Q7C9;Q8CD76;F6UYN4	Q7TNF4;Q5UE59;E9Q7C9;Q8CD76		Klc1	68.602
26.35178	26.36533	26.676	26.13825	26.45114	26.37918	26.66153	26.60003	26.41959	26.35772	26.47931	26.46047	26.38362	26.5065	26.33059	26.38098	26.29237	NaN	NaN	26.63782	26.45468	26.50939	26.34352	26.7252	26.2582	26.1979	26.55408	E9Q7E2;Q9D982	E9Q7E2		Arid2	195.99
26.20968	26.03773	26.37292	25.91047	25.94382	26.22806	26.00475	25.88835	25.85736	26.11404	25.84642	26.28798	26.38342	25.82094	26.14824	NaN	NaN	NaN	25.86119	25.97115	25.91755	25.89023	26.0128	25.88318	26.07928	26.01572	26.17777	Q3V3Q7;E9Q7E9	Q3V3Q7;E9Q7E9	Phosphofurin acidic cluster sorting protein 2	Pacs2	94.931
32.08331	32.03312	32.03551	32.08553	31.97651	32.05821	32.06564	32.10124	32.06179	32.05236	32.06933	32.08052	32.01179	31.9898	32.02036	32.25962	32.229	32.25485	32.17739	32.17009	32.14032	32.14895	32.17632	32.1328	32.16198	32.16645	32.0623	E9Q7G0	E9Q7G0		Numa1	235.63
NaN	NaN	27.015	27.37981	27.63686	27.64575	27.09969	27.36686	27.56326	27.31855	NaN	26.26996	27.36461	26.84134	27.37567	27.47352	27.12839	27.13614	27.06188	27.37873	26.95416	27.33407	27.49373	27.34697	27.41651	27.37774	26.73944	Q64520;E9Q7K1;Q564G0;G3UYV3	Q64520;E9Q7K1;Q564G0	Guanylate kinase	Guk1	21.918
27.47808	27.18319	27.5599	27.21688	27.11078	26.87173	27.04302	27.28039	26.96102	27.28815	27.02009	27.32397	27.48853	27.43571	27.69385	27.44498	27.28851	27.53304	27.38129	27.49953	27.5369	27.27373	27.22766	26.98598	26.86242	27.3892	26.89539	E9Q7M2;Q9Z2S7;B1AVF2;Q9Z2S7-2	E9Q7M2		Tsc22d2	78.196
NaN	NaN	NaN	NaN	NaN	NaN	NaN	NaN	NaN	NaN	NaN	NaN	NaN	NaN	NaN	NaN	NaN	NaN	NaN	NaN	NaN	NaN	25.2893	NaN	NaN	NaN	NaN	E9Q7Q3	E9Q7Q3		Tpm3	28.734
NaN	NaN	NaN	26.53625	NaN	26.47669	26.8649	26.31866	25.9815	26.24185	26.43028	26.2496	26.59221	26.22727	26.31261	NaN	26.57615	NaN	NaN	NaN	NaN	25.99386	NaN	NaN	26.29714	NaN	NaN	Q8CGU1;E9Q7U2	Q8CGU1;E9Q7U2	Calcium-binding and coiled-coil domain-containing protein 1	Calcoco1	77.279
27.22692	27.03349	26.8832	26.58391	26.49553	26.66858	26.27147	26.56133	26.20296	26.49953	26.27444	26.71122	26.08997	26.15648	26.26862	26.15573	26.4782	NaN	26.61175	26.61569	NaN	26.65226	26.46953	26.15549	26.62478	26.32665	26.71227	P31266;E9Q7W0;P31266-2	P31266;E9Q7W0;P31266-2	Recombining binding protein suppressor of hairless	Rbpj	58.537
NaN	NaN	NaN	NaN	NaN	NaN	NaN	NaN	NaN	NaN	NaN	NaN	NaN	NaN	NaN	NaN	NaN	NaN	NaN	NaN	NaN	NaN	NaN	24.40613	NaN	NaN	NaN	Q9WTK7;E9Q811;Q9WTK7-2	Q9WTK7;E9Q811;Q9WTK7-2	Serine/threonine-protein kinase STK11	Stk11	49.266
29.80832	29.58617	29.54554	29.80736	29.6776	29.556	29.85788	29.67395	29.77061	29.90742	29.89209	29.43746	29.91954	29.97282	30.30018	29.47265	29.81345	29.79487	29.52923	29.40852	29.64341	30.1398	30.10275	29.5195	29.35155	29.57158	29.41464	P56212;E9Q827;P56212-2;E9Q4B9;E9PXD7	P56212;E9Q827;P56212-2;E9Q4B9	cAMP-regulated phosphoprotein 19	Arpp19	12.293
28.2748	28.51409	28.09003	28.53438	28.36148	28.6246	28.21257	28.15663	28.53531	28.3765	28.49857	28.55475	28.47487	28.34917	28.35431	28.43484	28.1923	28.52645	28.46225	28.7302	28.29316	28.39059	28.29828	28.47479	28.02971	28.30165	28.3501	O35609;E9Q855;Q3UXS0	O35609;E9Q855;Q3UXS0	Secretory carrier-associated membrane protein 3	Scamp3	38.458
27.18139	27.07316	27.19489	26.94078	27.0624	26.82214	26.81763	26.81982	26.98772	27.004	26.92468	26.96763	27.2035	26.88064	27.22601	26.71581	26.84062	26.8992	27.28145	26.7196	27.16	27.05528	26.99108	26.84074	26.96499	26.82116	26.88157	Q8BKC8;Q8BKC8-2;E9Q8A3;Q8BKC8-3;D6RI80	Q8BKC8;Q8BKC8-2;E9Q8A3;Q8BKC8-3	Phosphatidylinositol 4-kinase beta	Pi4kb	91.514
NaN	NaN	NaN	NaN	26.48405	NaN	NaN	26.44866	NaN	26.55183	26.5546	NaN	NaN	NaN	NaN	NaN	NaN	NaN	26.44608	NaN	NaN	NaN	26.22028	26.34575	NaN	NaN	NaN	Q571G4;E9Q8B7;E9PV28;Q571G4-2;F6XQ46;E9PUI8;Q571G4-3	Q571G4;E9Q8B7;E9PV28;Q571G4-2	Protein lin-54 homolog	Lin54	79.565
NaN	NaN	NaN	NaN	NaN	NaN	NaN	NaN	NaN	NaN	NaN	NaN	NaN	NaN	NaN	NaN	NaN	23.28433	NaN	NaN	NaN	NaN	NaN	NaN	NaN	NaN	NaN	E9Q8D0;F6QYD2	E9Q8D0;F6QYD2		Dnajc21	61.734
NaN	NaN	NaN	26.70978	26.89989	26.9684	26.71973	26.61161	26.63589	26.95582	27.17255	26.78169	26.59818	26.76863	26.72364	NaN	NaN	NaN	NaN	NaN	NaN	26.58176	NaN	26.77342	26.73234	26.29023	26.80526	Q59IW6;E9Q8E3;Q59IW9;Q59IW5	Q59IW6;E9Q8E3;Q59IW9;Q59IW5		Abi3bp	129.54
NaN	NaN	NaN	NaN	NaN	NaN	NaN	NaN	NaN	NaN	NaN	NaN	NaN	NaN	NaN	NaN	NaN	NaN	NaN	NaN	NaN	NaN	NaN	NaN	23.32306	NaN	NaN	Q60722;Q60722-3;Q91YV0;E9Q8G4;Q60722-2	Q60722;Q60722-3;Q91YV0;E9Q8G4;Q60722-2	Transcription factor 4	Tcf4	71.624
NaN	NaN	NaN	NaN	NaN	NaN	24.93012	NaN	25.52815	NaN	NaN	NaN	NaN	NaN	NaN	NaN	NaN	NaN	NaN	NaN	NaN	NaN	NaN	NaN	25.35787	NaN	25.53178	E9Q8I7;E9PZN0;E9Q3K1	E9Q8I7;E9PZN0;E9Q3K1		Nfxl1	101.51
27.84751	27.63547	27.30504	27.41313	27.32689	26.9914	27.142	27.19338	27.03926	27.29999	26.85162	26.95593	26.80514	27.2641	27.0805	26.89539	26.9849	27.24572	27.10009	26.72325	26.71109	27.11138	26.95049	27.16058	27.2226	27.30287	27.17007	Q6ZPZ3;E9Q8K8;Q6ZPZ3-2	Q6ZPZ3;E9Q8K8;Q6ZPZ3-2	Zinc finger CCCH domain-containing protein 4	Zc3h4	140.97
29.94921	30.22458	29.92691	NaN	NaN	NaN	NaN	NaN	NaN	NaN	29.89659	NaN	NaN	29.60869	NaN	29.84506	29.81879	29.93986	30.03669	29.92592	29.89631	NaN	NaN	NaN	NaN	NaN	NaN	E9Q8L9;Q9D620	E9Q8L9;Q9D620	Rab11 family-interacting protein 1	Rab11fip1	125.02
26.26096	26.6006	26.69763	25.95857	26.01854	NaN	26.4771	26.29042	26.10965	26.07725	26.23526	26.69564	25.95473	25.88783	26.04444	26.10498	26.24447	26.3404	26.16448	26.45675	26.21788	25.83108	26.18096	NaN	25.76933	26.47692	25.87044	Q8BRT1;E9Q8N5;Q08EB6;F7DCH5;Q8BRT1-6	Q8BRT1;E9Q8N5;Q08EB6;F7DCH5	CLIP-associating protein 2	Clasp2	140.74
NaN	NaN	25.33572	25.67559	25.82546	25.51926	25.94391	25.73534	25.51989	NaN	25.63254	25.92739	26.29938	25.6212	NaN	NaN	NaN	NaN	NaN	NaN	NaN	25.47206	26.2365	25.861	25.66471	25.8793	26.14643	E9Q8T1;E9QL08;E9Q9Z4;Q9JJG0-4;Q9JJG0-3;Q9JJG0;Q9JJG0-2	E9Q8T1;E9QL08;E9Q9Z4;Q9JJG0-4;Q9JJG0-3;Q9JJG0;Q9JJG0-2	Transforming acidic coiled-coil-containing protein 2	Tacc2	305.23
NaN	NaN	NaN	NaN	NaN	NaN	NaN	NaN	NaN	NaN	NaN	NaN	NaN	NaN	NaN	NaN	NaN	NaN	NaN	NaN	NaN	NaN	NaN	NaN	24.9083	NaN	NaN	Q91W36;E9Q8W9;G3UZF0	Q91W36;E9Q8W9;G3UZF0	Ubiquitin carboxyl-terminal hydrolase 3;Ubiquitin carboxyl-terminal hydrolase	Usp3	58.867
30.06753	29.8367	29.94405	29.98983	30.23501	29.94405	30.08284	30.18056	29.96292	30.04362	29.93972	29.8975	30.00517	29.99375	30.0715	30.03551	29.92196	29.7442	29.70175	29.84248	29.94461	30.13001	30.22055	30.05956	29.83808	29.8108	29.97965	E9Q912;E9Q6Q4	E9Q912;E9Q6Q4		Rap1gds1	66.076
28.53631	28.36695	28.3313	28.42154	28.28784	28.32946	28.49671	28.47588	28.304	28.39342	28.26763	28.30343	28.3808	28.08142	28.30282	28.45478	28.35102	28.50673	28.8052	28.62718	28.53708	27.98788	28.06456	28.24862	28.37766	28.38233	28.52227	E9Q914;Q6ZPR5-3;Q6ZPR5-2;Q6ZPR5-4;E9Q1V5;Q6ZPR5-5;E9Q9L1;E9Q0L7;E9Q5Z0;E9Q5R0;E9PVE5;E9Q146;E9Q1M2;E9Q1T4;E9PZU7	E9Q914;Q6ZPR5-3;Q6ZPR5-2;Q6ZPR5-4;E9Q1V5;Q6ZPR5-5;E9Q9L1;E9Q0L7	Sphingomyelin phosphodiesterase 4	Smpd4	84.972
27.53423	27.51149	27.38014	27.39534	27.60696	27.70991	27.19864	27.48762	27.39762	27.31277	27.29281	27.59071	27.51179	27.23059	27.50847	NaN	NaN	27.54804	27.6541	27.51473	27.4523	27.11664	27.36386	27.57203	27.47584	27.3256	27.47885	Q8BK08;E9Q933;Z4YN74	Q8BK08;E9Q933;Z4YN74	Transmembrane protein 11, mitochondrial	Tmem11	21.311
NaN	NaN	NaN	NaN	NaN	NaN	NaN	NaN	NaN	NaN	NaN	NaN	NaN	NaN	NaN	27.20518	27.21206	26.69962	27.06415	26.81995	NaN	NaN	NaN	NaN	NaN	NaN	NaN	E9Q981;Q6NVD6	E9Q981;Q6NVD6		9830147E19Rik;Gm5595	76.035
29.80361	30.03473	29.9077	NaN	NaN	NaN	NaN	NaN	NaN	NaN	25.10466	NaN	NaN	NaN	25.05196	29.60978	29.52077	29.45097	29.35416	29.46865	29.37051	25.13465	25.09398	NaN	NaN	NaN	NaN	E9Q9A9;E9Q9A9-2;F7CFL3	E9Q9A9;E9Q9A9-2	2-5-oligoadenylate synthase 2	Oas2	85.05
NaN	NaN	NaN	NaN	NaN	NaN	NaN	NaN	NaN	NaN	NaN	NaN	NaN	NaN	NaN	NaN	NaN	NaN	NaN	NaN	NaN	NaN	NaN	NaN	NaN	NaN	NaN	O35071;E9Q9B0;Q3V3Y9	O35071;E9Q9B0	Kinesin-like protein KIF1C;Kinesin-like protein	Kif1c	122.43
26.13142	26.06227	26.19518	26.35229	26.29358	26.38222	25.89661	25.83306	26.37587	26.64746	26.45875	26.54259	26.16542	26.28072	25.99766	26.8616	26.42478	NaN	26.48256	26.30812	26.32457	NaN	26.19723	26.47472	26.32499	26.61175	26.32267	E9Q9B7	E9Q9B7		Kidins220	199.18
28.04051	27.7564	27.69112	28.51875	28.31155	28.76733	28.1899	28.67398	28.84254	28.51107	28.27746	28.6047	28.80873	28.49907	28.70484	28.77489	28.74871	28.50093	28.59801	28.60357	28.46754	28.60269	28.53894	28.63416	28.3522	28.5937	28.61947	E9Q9C0;Q8K4G5-2;E9Q9C1;Q8K4G5;E9Q9C7;E9Q9C2;E9QK41;E9Q9C4;Q8K4G5-4;E9Q9D1;E9Q9D2;E9Q030;Q8K4G5-3;E9Q9Q7;Q8K4G5-5;F6YHE5	E9Q9C0;Q8K4G5-2;E9Q9C1;Q8K4G5;E9Q9C7;E9Q9C2;E9QK41;E9Q9C4;Q8K4G5-4;E9Q9D1;E9Q9D2;E9Q030;Q8K4G5-3;E9Q9Q7	Actin-binding LIM protein 1	Ablim1	80.384
NaN	NaN	NaN	NaN	NaN	NaN	NaN	NaN	27.83201	NaN	NaN	NaN	NaN	NaN	NaN	NaN	NaN	28.01537	27.86408	27.91701	27.83099	NaN	28.04255	NaN	NaN	NaN	NaN	E9Q9C5;P63082	E9Q9C5;P63082	V-type proton ATPase 16 kDa proteolipid subunit	Atp6v0c	15.265
NaN	NaN	NaN	NaN	NaN	NaN	NaN	NaN	NaN	NaN	NaN	NaN	NaN	NaN	NaN	NaN	NaN	NaN	NaN	NaN	NaN	NaN	NaN	NaN	NaN	NaN	27.02083	Q6NZJ6;E9Q9E1;E9PVC6;Q6NZJ6-2	Q6NZJ6;E9Q9E1;E9PVC6;Q6NZJ6-2	Eukaryotic translation initiation factor 4 gamma 1	Eif4g1	176.07
28.80005	28.68057	28.83053	28.53059	28.53857	28.64131	28.62687	28.61158	28.79897	28.61087	28.48781	28.73383	28.63357	28.76749	28.54962	28.54352	28.85004	29.07352	28.54602	28.78666	28.82714	28.51175	28.61376	28.37414	28.53178	28.42009	28.49324	P54103;E9Q9H2;E9Q9H3;Q3TRX6	P54103;E9Q9H2;E9Q9H3	DnaJ homolog subfamily C member 2;DnaJ homolog subfamily C member 2, N-terminally processed	Dnajc2	71.721
NaN	NaN	NaN	NaN	NaN	NaN	NaN	NaN	NaN	NaN	NaN	NaN	NaN	NaN	NaN	NaN	NaN	NaN	NaN	NaN	NaN	NaN	NaN	NaN	NaN	NaN	23.62545	F6YZU5;E9Q9I2;E9Q9R9	F6YZU5;E9Q9I2;E9Q9R9		Dlg5	174.58
NaN	25.68266	25.58675	NaN	NaN	NaN	NaN	NaN	NaN	NaN	NaN	NaN	NaN	NaN	NaN	NaN	25.44761	NaN	NaN	NaN	NaN	NaN	NaN	25.24027	NaN	NaN	NaN	Q6ZQB6;E9Q9J4;Q6ZQB6-2;Q6ZQB6-3;A2ARP1;A2ARP1-6;A2ARP1-7;A2ARP1-3;A2ARP1-2	Q6ZQB6;E9Q9J4;Q6ZQB6-2;Q6ZQB6-3;A2ARP1;A2ARP1-6;A2ARP1-7;A2ARP1-3;A2ARP1-2	Inositol hexakisphosphate and diphosphoinositol-pentakisphosphate kinase 2;Inositol hexakisphosphate and diphosphoinositol-pentakisphosphate kinase 1	Ppip5k2;Ppip5k1	128.43
29.14955	29.16887	29.1408	29.6331	29.49452	29.55347	29.59932	29.67921	29.53262	29.64263	29.57766	29.88486	29.69959	29.65056	29.73352	29.26539	29.25582	29.05486	29.45354	29.44514	29.253	29.50385	29.39787	29.42514	29.61931	29.55746	29.69975	Q3V1L4;G3X9J6;E9Q9M1	Q3V1L4;G3X9J6;E9Q9M1	Cytosolic purine 5-nucleotidase	Nt5c2	64.808
NaN	NaN	NaN	NaN	NaN	NaN	NaN	NaN	NaN	NaN	NaN	NaN	NaN	NaN	NaN	NaN	NaN	NaN	NaN	NaN	NaN	NaN	24.24706	NaN	NaN	NaN	NaN	E9Q9Q2	E9Q9Q2		R3hdm1	124.39
NaN	26.34567	NaN	NaN	NaN	26.15973	NaN	26.23823	25.86538	NaN	26.0964	25.6282	NaN	26.38237	26.34799	NaN	NaN	NaN	NaN	NaN	NaN	26.70741	26.61751	26.7743	26.56225	26.20477	26.80563	Q3UZ39-2;E9Q9T1	Q3UZ39-2;E9Q9T1	Leucine-rich repeat flightless-interacting protein 1	Lrrfip1	71.302
NaN	NaN	NaN	NaN	NaN	24.81269	NaN	NaN	NaN	NaN	NaN	NaN	NaN	NaN	25.03318	NaN	NaN	NaN	NaN	NaN	NaN	NaN	NaN	NaN	NaN	25.21701	NaN	E9Q9V7;Q8BQA6	E9Q9V7		Srcap	106.32
33.92194	33.8922	33.84455	33.88048	33.93676	33.89329	33.99951	34.0182	34.01646	34.03666	34.0458	34.04352	34.06495	34.09553	34.11342	34.05399	34.11187	33.92628	33.87463	33.89392	33.96714	34.33025	34.20682	34.33671	33.9502	33.87051	33.92919	E9QA15	E9QA15		Cald1	89.272
NaN	NaN	NaN	NaN	NaN	NaN	NaN	NaN	NaN	NaN	NaN	NaN	NaN	NaN	NaN	NaN	NaN	NaN	NaN	NaN	NaN	NaN	NaN	24.47488	NaN	NaN	NaN	Q8BT14;Q8BT14-2;E9QA19;Q8BT14-3	Q8BT14;Q8BT14-2;E9QA19;Q8BT14-3	CCR4-NOT transcription complex subunit 4	Cnot4	63.473
27.77455	27.96003	28.04734	28.03118	28.10689	28.35699	28.53697	28.17798	28.08385	28.22223	28.32607	27.97858	28.08116	28.18537	28.05424	28.38459	28.23704	27.98425	27.65676	28.30186	28.2102	28.07587	28.10944	28.03805	28.15991	27.9433	28.35913	Q9Z0H4;Q9Z0H4-9;Q9Z0H4-6;V9GX43;S4R2U7;S4R1S7;E9QA47;Q9Z0H4-11;Q9Z0H4-7;Q9Z0H4-5;Q9Z0H4-4;Q9Z0H4-8;Q9Z0H4-2;A3KGT2;S4R2J2;S4R2L5;A3KGT0;S4R2S7;S4R2U1	Q9Z0H4;Q9Z0H4-9;Q9Z0H4-6;V9GX43;S4R2U7;S4R1S7;E9QA47;Q9Z0H4-11;Q9Z0H4-7;Q9Z0H4-5;Q9Z0H4-4;Q9Z0H4-8;Q9Z0H4-2;A3KGT2;S4R2J2;S4R2L5;A3KGT0	CUGBP Elav-like family member 2	Celf2	54.27
NaN	NaN	NaN	NaN	NaN	NaN	NaN	NaN	NaN	NaN	NaN	NaN	NaN	NaN	NaN	27.52955	NaN	NaN	NaN	NaN	NaN	NaN	NaN	NaN	NaN	NaN	NaN	E9QA61	E9QA61		Cep85l	91.83
26.63976	26.41923	27.06075	26.58162	26.54853	26.41983	26.46602	26.51366	26.60654	26.36398	27.02158	26.40805	26.23827	26.19528	26.69259	26.79724	27.01468	26.8169	26.19982	27.08416	26.71895	26.84242	26.50555	26.65376	26.63006	26.55922	26.8334	E9QA83;Q9CYC3;F6V6S1;F6VN87;Q9CYC3-2	E9QA83;Q9CYC3;F6V6S1	Transmembrane protein 39A	Tmem39a	18.519
NaN	NaN	NaN	24.2015	24.87624	NaN	24.57565	NaN	NaN	24.49619	24.66476	24.64752	25.12416	24.75073	NaN	NaN	NaN	NaN	NaN	NaN	24.569	NaN	NaN	24.72692	NaN	NaN	24.73123	E9QAB6	E9QAB6		Ptar1	48.29
26.08109	25.82653	25.90097	25.90523	NaN	26.06831	25.80961	25.84017	26.46992	25.68998	26.49823	25.92302	26.17902	26.09609	26.13921	26.06669	26.01321	26.00567	26.31809	26.11305	26.2558	25.84597	26.13449	25.75445	25.83166	26.12593	25.94604	E9QAE3	E9QAE3		Btaf1	207.05
26.74714	26.74663	26.38906	26.96378	27.08699	27.00035	26.82445	27.13487	26.8642	27.05434	27.24545	27.03748	26.5437	26.97607	27.04874	NaN	NaN	NaN	NaN	NaN	NaN	26.93326	26.92603	27.11178	27.02781	27.23544	27.08679	Q0VGY8;E9QAF9;Q0VGY8-2	Q0VGY8;E9QAF9;Q0VGY8-2	Protein TANC1	Tanc1	200.8
NaN	NaN	NaN	25.89215	26.61344	26.31636	NaN	NaN	NaN	NaN	NaN	NaN	25.84165	NaN	25.78427	NaN	26.08393	NaN	26.20411	NaN	NaN	NaN	NaN	NaN	26.17843	NaN	NaN	Q9D4J7;E9QAG2;Q9D4J7-2	Q9D4J7;E9QAG2;Q9D4J7-2	PHD finger protein 6	Phf6	41.139
30.92938	30.97535	30.90584	30.86622	30.87372	30.87027	30.83334	30.94594	30.98746	31.01684	30.74077	30.90892	31.00343	30.87526	30.89822	31.05976	31.06535	31.04557	30.95851	30.90684	30.9199	31.10762	30.97719	31.03892	30.71489	30.62288	30.67573	E9QAH1;E9PVZ8;E9Q028;Q9CTU9	E9QAH1;E9PVZ8		Golgb1	365.29
NaN	NaN	NaN	NaN	NaN	NaN	NaN	NaN	NaN	NaN	NaN	NaN	NaN	NaN	NaN	NaN	NaN	NaN	NaN	NaN	NaN	NaN	NaN	NaN	NaN	NaN	24.44069	P97360;E9QAJ7	P97360;E9QAJ7	Transcription factor ETV6	Etv6	56.405
28.47417	28.71882	28.44099	28.05647	28.21942	27.99615	28.13634	27.99906	27.90323	27.99178	28.13359	28.12485	28.10054	28.1281	28.2103	28.04307	28.24009	28.20079	28.29719	28.10824	27.96202	27.9531	28.16734	27.91456	27.97399	27.9414	28.03118	Q61183;E9QAN2;E9PWC8;E9PZR3;Q61183-4;Q61183-3;F6VTN8;Q61183-2;E9QAY4;F7CXD5;Q9WVP6;E9PVN7;A1L349;E9Q5Z1;F7AB38	Q61183;E9QAN2;E9PWC8;E9PZR3;Q61183-4;Q61183-3;F6VTN8;Q61183-2	Poly(A) polymerase alpha	Papola	82.308
NaN	25.21693	25.49051	NaN	NaN	NaN	NaN	NaN	NaN	NaN	NaN	NaN	NaN	NaN	NaN	NaN	NaN	NaN	NaN	NaN	NaN	NaN	NaN	NaN	NaN	NaN	NaN	E9QAN9;E9PUG6	E9QAN9;E9PUG6		Ifi203	95.302
29.97364	30.01119	29.77142	30.28626	30.19155	30.14139	30.12275	29.98359	30.20839	30.23843	30.2157	30.28978	30.1751	30.11023	30.10649	29.76208	29.63313	29.68802	29.88638	29.79278	30.06574	30.15291	30.17855	29.98956	30.34329	30.19484	30.36932	E9QAQ5;Q9WV60	E9QAQ5;Q9WV60	Glycogen synthase kinase-3 beta	Gsk3b	47.989
32.00755	31.92213	31.98424	31.82396	31.83992	31.74077	31.72412	31.80428	31.67871	31.86375	31.83699	31.8436	31.70112	31.73465	31.74363	31.66263	31.67909	31.57732	31.94956	31.88874	31.91024	31.84831	31.73138	31.71092	32.04635	32.09235	32.02782	E9QAS4;Q6PDQ2;E9QAS5;F6WR45;B0QZH8;B0QZH7	E9QAS4;Q6PDQ2;E9QAS5	Chromodomain-helicase-DNA-binding protein 4	Chd4	216.37
25.33828	25.31565	25.34472	NaN	NaN	25.06554	25.68726	NaN	NaN	25.35336	25.3434	25.47624	25.13473	NaN	25.09293	NaN	NaN	NaN	25.1139	NaN	25.5141	24.9839	25.18888	25.0421	25.01171	25.3233	25.36329	Q7TNC9;Q3TZT4;E9QAS7	Q7TNC9;Q3TZT4;E9QAS7		Inpp5a	47.622
33.39994	33.39535	33.29063	33.37878	33.41765	33.4021	33.47279	33.29379	33.2942	33.38561	33.25152	33.43266	33.29475	33.40743	33.34625	33.22705	33.29269	33.12207	33.3632	33.39164	33.43004	33.42892	33.21464	33.23606	33.50439	33.48196	33.6139	Q9CZM2;E9QAZ2;E9Q1X1;B8JKK2	Q9CZM2;E9QAZ2;E9Q1X1	60S ribosomal protein L15;Ribosomal protein L15	Rpl15;Gm10020	24.146
31.04479	31.03453	31.06426	31.5917	31.65689	31.81726	31.7071	31.7963	31.72672	31.60872	31.7643	31.56597	31.56184	31.70293	31.64792	31.13136	31.10462	31.01551	31.02075	31.02016	31.31279	31.88856	31.84277	31.90059	31.58916	31.6258	31.60872	P13595-2;E9QB01;E9Q589;P13595-3;P13595-4	P13595-2;E9QB01;E9Q589;P13595-3;P13595-4	Neural cell adhesion molecule 1	Ncam1	93.539
31.92153	31.87247	31.96286	31.84487	31.76754	31.72672	31.7662	31.84004	31.83447	31.7388	31.79134	31.75923	31.7533	31.72391	31.70767	31.86371	31.83981	31.88907	31.98312	32.09135	32.09623	31.70895	31.87672	31.80613	31.86707	31.75887	31.81921	Q68FL6;E9QB02;F6W0G8	Q68FL6;E9QB02	Methionine--tRNA ligase, cytoplasmic	Mars	101.43
NaN	NaN	NaN	NaN	NaN	NaN	NaN	NaN	NaN	27.38113	27.45333	NaN	27.34172	NaN	NaN	27.07592	26.71424	27.09728	NaN	27.27569	27.54429	NaN	27.3339	26.83207	NaN	NaN	NaN	E9QJS0;G5E8U8;G5E8U5;Q80ZK0;D3Z6K5	E9QJS0;G5E8U8;G5E8U5;Q80ZK0	28S ribosomal protein S10, mitochondrial	Mrps10	18.698
28.8683	28.97391	28.85872	28.70748	28.48493	28.86759	28.79321	28.74775	28.53956	28.76894	28.97501	28.79194	28.55585	28.65557	28.34304	29.12033	28.91111	28.88948	28.94327	28.8487	28.60361	28.76009	28.78824	28.66414	28.55281	28.42906	28.52821	P56376;E9QJT5;Q8BMV3	P56376;E9QJT5	Acylphosphatase-1;Acylphosphatase	Acyp1	11.241
26.072	25.98869	26.23745	26.40654	26.55372	26.43054	26.53943	26.47074	26.36135	26.65881	26.25656	26.45945	26.27001	26.4491	26.46868	26.70451	26.70859	26.86041	26.84685	26.44899	26.81323	26.68151	26.88635	26.58606	26.25297	26.32151	26.63533	E9QJV4;Q8K2Z2;Q8K2Z2-2	E9QJV4;Q8K2Z2	Pre-mRNA-processing factor 39	Prpf39	77.923
28.58269	28.50135	28.01121	28.16682	28.7481	28.68692	28.43786	28.563	28.94913	28.1601	28.23046	28.02136	27.90064	28.89322	28.11971	28.90693	28.60056	28.09416	28.7481	28.84538	28.78824	28.64733	28.52698	28.6658	28.58165	28.26749	28.35729	Q9EPV8;E9QJZ1;E0CY91;E0CYW1;E0CY38;E0CZB3;G3UWR6	Q9EPV8;E9QJZ1;E0CY91;E0CYW1;E0CY38;E0CZB3	Ubiquitin-like protein 5	Ubl5;Gm16381	8.5468
26.50249	26.42723	NaN	27.60067	27.47607	27.83117	27.57218	27.46824	27.57463	27.77448	27.58341	27.84038	27.34189	27.71306	27.59626	26.60315	26.3875	26.45778	26.51174	NaN	26.32891	27.74868	27.30165	27.48853	27.0802	26.95538	27.07347	P97798;E9QK04;P97798-5;P97798-2;P97798-3;P97798-4	P97798;E9QK04;P97798-5;P97798-2;P97798-3;P97798-4	Neogenin	Neo1	163.16
29.15059	29.13472	29.30293	28.9165	28.77631	28.69355	28.76553	28.75649	29.06971	28.80095	28.86573	28.82711	28.86726	29.00147	29.05928	29.18879	29.09	28.95615	29.10652	29.26477	29.39738	28.89879	28.68502	28.71535	28.87191	28.80759	28.96422	Q5PSV9;E9QK89;G3UX64	Q5PSV9;E9QK89	Mediator of DNA damage checkpoint protein 1	Mdc1	184.67
NaN	NaN	NaN	NaN	NaN	NaN	NaN	NaN	NaN	NaN	NaN	25.93679	NaN	NaN	NaN	NaN	NaN	NaN	NaN	NaN	NaN	NaN	NaN	NaN	NaN	NaN	NaN	Q3UHX0;E9QKD1	Q3UHX0;E9QKD1	Nucleolar protein 8	Nol8	128.63
29.16423	29.18917	29.13023	29.07707	29.12448	29.29833	28.98956	28.98631	29.09951	29.10315	29.0576	29.15786	29.22421	29.26658	29.04234	29.1042	29.2223	29.39129	29.2641	29.33562	29.31214	29.06361	28.88425	29.22009	29.06301	28.99437	28.98674	Q8BMG7;E9QKE4;Q8BMG7-2	Q8BMG7;E9QKE4	Rab3 GTPase-activating protein non-catalytic subunit	Rab3gap2	152.53
NaN	NaN	NaN	NaN	NaN	NaN	NaN	NaN	NaN	NaN	NaN	NaN	NaN	24.74422	NaN	NaN	NaN	NaN	NaN	NaN	NaN	NaN	NaN	NaN	NaN	NaN	NaN	Q9WV86;E9QKG2;E9PZI6;Q8K0T4;G3UX83;D3YYB5;G5E8P9	Q9WV86;E9QKG2;E9PZI6	Katanin p60 ATPase-containing subunit A1	Katna1	55.948
25.20523	NaN	25.2727	NaN	NaN	NaN	NaN	25.11585	25.12668	25.39382	NaN	NaN	24.88334	24.98845	NaN	25.16879	25.27704	25.67465	NaN	25.76233	25.56921	NaN	NaN	NaN	25.34918	25.24963	NaN	E9QKG3;Q9CWH5;Q9CWH5-2	E9QKG3;Q9CWH5	tRNA (guanine(10)-N2)-methyltransferase homolog	Trmt11	52.938
NaN	NaN	NaN	NaN	NaN	NaN	NaN	NaN	NaN	NaN	NaN	26.15033	NaN	NaN	NaN	NaN	NaN	NaN	NaN	NaN	NaN	NaN	NaN	NaN	NaN	26.36803	NaN	Q9D1F4;E9QKI5;E9QKI4;D3Z4W3;D3Z4R0;D3YWZ1;F6R8S6	Q9D1F4;E9QKI5;E9QKI4	Proline-rich AKT1 substrate 1	Akt1s1	27.483
25.93549	25.82197	NaN	26.35738	26.33828	NaN	25.77369	25.95029	25.93861	25.71264	26.00505	NaN	26.25359	25.70033	25.81978	NaN	25.81076	26.39277	25.65428	NaN	NaN	25.90219	26.06129	26.0032	25.97524	26.13291	25.94011	Q9QZW0;Q9QZW0-2;E9QKK8;F6Q8D3;E9Q0M7;Q6DFW5;F6TYE6	Q9QZW0;Q9QZW0-2;E9QKK8;F6Q8D3	Phospholipid-transporting ATPase 11C;Phospholipid-transporting ATPase	Atp11c	129.24
32.70263	32.87216	32.73265	30.86902	30.95643	30.91748	30.80824	30.9334	30.85467	31.04218	31.08322	30.9621	30.97316	30.90448	31.00571	32.59016	32.4702	32.42174	32.62001	32.62154	32.59826	31.2432	31.25519	31.33293	31.34884	31.33453	31.3016	E9QKL6;Q8BV49;Q504N7;G3UXS8;G3UY50;E9PVL3	E9QKL6		Ifi204	69.437
27.72943	27.52118	27.63644	27.51638	27.69059	27.66533	27.76174	27.56398	27.61217	27.43905	27.74516	27.63229	27.52395	27.93213	27.37865	27.32071	27.03967	27.639	27.30165	27.49937	27.64883	27.54694	27.45081	27.19046	27.57528	27.52118	27.53445	E9QKT1;O08759	E9QKT1;O08759	Ubiquitin-protein ligase E3A	Ube3a	99.818
31.84157	31.8527	31.8265	31.8949	31.9989	31.95577	31.68558	31.81585	31.85319	31.79529	31.68954	31.74499	31.81711	31.8279	31.78943	31.74323	31.77714	31.54052	31.71153	31.61566	31.67164	31.8619	31.82881	31.92582	32.02072	31.91371	31.85434	Q91YE6;E9QKZ2;E0CXB2;F6TLX3;E0CY46;F6UT58	Q91YE6;E9QKZ2;E0CXB2	Importin-9	Ipo9	116.05
30.12448	30.03223	30.20944	29.93649	29.82826	29.84386	29.94196	29.98739	30.07137	29.89539	30.05245	29.88268	30.09245	29.90124	29.91656	29.93115	29.90928	29.92649	29.88755	29.83626	29.79141	29.94712	30.01704	29.8511	29.7352	29.80246	29.60001	P98078;E9QL31;P98078-2;F6TQN9;E9PX84;Q3TRE6;P98078-3;Q9DCE6;E0CXT5;E0CZ53;E0CYJ2	P98078;E9QL31;P98078-2;F6TQN9;E9PX84;Q3TRE6;P98078-3	Disabled homolog 2	Dab2	82.311
NaN	NaN	NaN	NaN	NaN	NaN	NaN	NaN	NaN	NaN	NaN	NaN	NaN	NaN	NaN	NaN	NaN	NaN	NaN	NaN	NaN	NaN	NaN	NaN	NaN	NaN	NaN	Q8CIC2;E9QL43;Q8CIC2-2	Q8CIC2;E9QL43;Q8CIC2-2	Nucleoporin-like protein 2	Nupl2	44.337
26.95704	26.90724	26.68499	26.74265	26.50812	26.47458	26.2387	26.44485	26.56795	26.66519	26.60484	26.46603	26.32834	26.56758	26.42624	26.91889	NaN	27.20611	NaN	26.72025	27.12692	26.58735	26.78831	26.46454	26.48401	26.58133	26.33475	E9QL65	E9QL65		Cog3	94.144
27.10139	27.29509	27.05838	26.14203	26.42701	26.28219	26.04926	26.31629	26.29514	26.29724	26.16504	26.60399	26.13567	26.39239	26.32069	26.42541	26.88751	26.8695	27.12898	26.86041	26.95693	26.02022	26.11955	26.04496	26.1536	26.3405	26.3536	Q91YX5;E9QL80;D3YVK0	Q91YX5;E9QL80;D3YVK0	Acyl-CoA:lysophosphatidylglycerol acyltransferase 1	Lpgat1	43.088
NaN	NaN	NaN	NaN	NaN	NaN	NaN	NaN	NaN	NaN	NaN	NaN	NaN	NaN	NaN	26.1432	NaN	NaN	NaN	NaN	NaN	NaN	NaN	NaN	NaN	NaN	NaN	Q3UFF7;E9QLB2	Q3UFF7;E9QLB2	Lysophospholipase-like protein 1	Lyplal1	26.354
25.92452	NaN	26.43844	NaN	NaN	NaN	NaN	NaN	NaN	NaN	NaN	NaN	NaN	25.46787	NaN	NaN	NaN	NaN	NaN	NaN	NaN	NaN	NaN	NaN	NaN	NaN	NaN	E9QLB8;Q566J8	E9QLB8;Q566J8	AarF domain-containing protein kinase 4	Adck4	59.178
26.52657	27.20191	26.74111	27.0118	26.9232	27.08537	NaN	NaN	26.6983	27.00335	27.0118	27.04323	26.82408	26.82226	26.85555	26.63672	26.7226	26.69006	27.44008	26.95638	26.69511	NaN	26.81629	26.76989	26.63437	27.28498	26.97432	Q8BZ98;E9QLL2;Q8BZ98-2;F2Z460;E0CXZ8	Q8BZ98;E9QLL2;Q8BZ98-2	Dynamin-3	Dnm3	97.189
NaN	26.76155	26.46498	27.04667	27.16231	26.17972	26.86124	27.2488	26.41128	26.41009	27.02918	26.85246	26.64952	26.87807	27.02422	NaN	NaN	NaN	NaN	NaN	NaN	NaN	26.78942	26.73312	26.47262	26.4774	26.59818	Q60961;E9QLR3;Q60961-2	Q60961;E9QLR3;Q60961-2	Lysosomal-associated transmembrane protein 4A	Laptm4a	26.857
25.32134	25.63578	25.57433	25.71921	25.59044	NaN	NaN	NaN	26.03733	26.17184	NaN	NaN	25.97976	NaN	NaN	NaN	NaN	25.8546	NaN	NaN	NaN	NaN	NaN	NaN	25.87054	NaN	NaN	P53762;Q8CEC2;E9QLT6;Q3ULM2;P53762-2	P53762;Q8CEC2;E9QLT6;Q3ULM2;P53762-2	Aryl hydrocarbon receptor nuclear translocator	Arnt	86.962
29.16301	29.02678	28.87564	28.86511	28.84092	28.74163	28.80008	28.90753	28.57784	28.88253	28.96138	29.1249	28.96686	29.14438	29.01041	29.21771	29.15622	29.08608	29.1226	29.37105	29.16691	28.9198	28.86794	28.82335	29.07168	28.51766	28.70642	Q03173;E9QLZ9;Q03173-3;Q03173-4;E9QKR1;J3QNM3;E9QKQ9;Q03173-6;Q03173-5;Q03173-2	Q03173;E9QLZ9;Q03173-3;Q03173-4;E9QKR1;J3QNM3;E9QKQ9;Q03173-6;Q03173-5	Protein enabled homolog	Enah	85.843
NaN	NaN	NaN	NaN	NaN	NaN	NaN	NaN	NaN	NaN	NaN	NaN	NaN	NaN	NaN	NaN	NaN	NaN	NaN	NaN	NaN	NaN	NaN	NaN	NaN	23.57565	NaN	Q9JIY2;E9QM14;Q9JIY2-3;Q9JIY2-2;Q9JIY2-4	Q9JIY2;E9QM14;Q9JIY2-3;Q9JIY2-2;Q9JIY2-4	E3 ubiquitin-protein ligase Hakai	Cbll1	54.444
27.3333	27.2803	27.53571	27.3033	27.36553	27.66187	27.12564	26.97782	27.40876	27.20508	27.27471	26.98956	27.08284	27.30322	27.22131	27.41296	27.26078	27.50605	27.11783	27.02559	27.21391	27.13721	27.27879	27.28171	27.25142	27.43293	27.41627	E9QM21;O08734;Q91WX5;F7CUQ1	E9QM21;O08734;Q91WX5	Bcl-2 homologous antagonist/killer	Bak1	23.294
28.78566	28.62038	29.15224	29.09605	29.11976	29.16564	29.26258	29.0786	29.24434	29.29026	29.38292	29.31103	29.31205	29.406	29.36591	29.0341	29.09177	28.90848	29.05961	29.11451	29.11639	29.28493	29.02541	29.15986	29.25566	29.24934	29.02499	E9QM38;P55012	E9QM38;P55012	Solute carrier family 12 member 2	Slc12a2	130.67
27.38369	27.33305	27.36903	27.01308	27.45144	27.35043	27.38096	26.7335	27.36319	26.96378	27.41587	27.08355	27.0202	26.8423	26.67681	27.48823	26.98033	27.20443	26.8169	27.26195	26.98218	27.04958	26.69657	26.58477	26.67936	26.87044	26.96025	O70305;O70305-2;E9QM77;O70305-3;F6U2C2;F7B6X4	O70305;O70305-2;E9QM77;O70305-3;F6U2C2	Ataxin-2	Atxn2	136.48
NaN	NaN	NaN	NaN	NaN	NaN	NaN	NaN	NaN	NaN	NaN	NaN	NaN	26.14924	NaN	NaN	26.08817	NaN	NaN	NaN	NaN	NaN	NaN	NaN	26.59733	26.42614	26.3521	Q3TNH5;E9QMA2;Q3TNH5-3;Q3TNH5-2	Q3TNH5;E9QMA2;Q3TNH5-3	Protein FAM172A	Fam172a	48.072
NaN	NaN	NaN	NaN	NaN	25.39192	NaN	NaN	NaN	NaN	NaN	NaN	25.19129	NaN	NaN	NaN	NaN	NaN	NaN	NaN	NaN	NaN	NaN	NaN	NaN	NaN	NaN	P70191;E9QMA6	P70191;E9QMA6	TNF receptor-associated factor 5	Traf5	64.144
NaN	NaN	NaN	NaN	24.90228	NaN	NaN	NaN	NaN	NaN	NaN	NaN	NaN	NaN	NaN	NaN	NaN	NaN	NaN	NaN	NaN	NaN	NaN	NaN	NaN	NaN	NaN	Q8CES0;E9QMB7	Q8CES0;E9QMB7	N-alpha-acetyltransferase 30	Naa30	39.432
NaN	NaN	NaN	NaN	NaN	NaN	NaN	NaN	NaN	NaN	NaN	NaN	NaN	NaN	NaN	NaN	NaN	NaN	NaN	NaN	NaN	28.55197	NaN	NaN	NaN	NaN	NaN	Q3UVX5;F6WSV0;F6YJ89;E9QMC2;Q3UVX5-2	Q3UVX5;F6WSV0;F6YJ89;E9QMC2;Q3UVX5-2	Metabotropic glutamate receptor 5	Grm5	131.86
NaN	25.95879	25.49057	25.66793	25.92933	25.20486	25.91002	25.22545	25.78594	25.32708	25.54625	25.90063	25.75652	NaN	25.67834	NaN	25.83576	25.93764	26.27247	25.77261	25.80821	25.66885	25.75901	25.9647	25.12317	26.18384	26.30647	Q99PP7;E9QME5;E9QP19;Q99PP7-2	Q99PP7;E9QME5;E9QP19;Q99PP7-2	E3 ubiquitin-protein ligase TRIM33	Trim33	123.84
NaN	NaN	NaN	NaN	NaN	NaN	NaN	NaN	NaN	NaN	NaN	NaN	NaN	NaN	NaN	NaN	NaN	NaN	NaN	NaN	NaN	NaN	NaN	NaN	NaN	NaN	26.18873	E9QMF4;E0CXW7	E9QMF4;E0CXW7		Osgep	19.825
27.18726	27.21965	26.99992	26.87103	27.11565	26.86148	26.84577	27.0337	26.75557	27.11098	27.00988	27.13721	26.94704	26.71725	26.65895	26.68445	26.66085	26.7166	26.84278	26.70121	27.10259	26.74201	26.57414	26.85031	26.88495	26.92558	26.92785	Q99J72;Q99J72-3;H3BJQ3;H3BKE5;E9QMH1;H3BJ44;H3BJL0;Q99J72-4;Q99J72-2;Q3TI69;H3BL97;H3BJJ6;H3BKS1;H3BJD1	Q99J72;Q99J72-3;H3BJQ3;H3BKE5;E9QMH1;H3BJ44;H3BJL0;Q99J72-4;Q99J72-2;Q3TI69	DNA dC->dU-editing enzyme APOBEC-3	Apobec3	50.947
31.11104	31.15249	31.25361	31.09924	30.98128	31.08144	31.09402	31.19894	31.09409	31.03098	31.02373	31.1423	31.06939	31.20647	31.18754	31.26338	31.12034	31.11966	31.19272	31.0754	31.09346	31.0843	31.16417	30.98291	30.73675	30.81207	30.68127	E9QMH7;Q9DBZ1	E9QMH7;Q9DBZ1	Inhibitor of nuclear factor kappa-B kinase-interacting protein	Ikbip	42.497
27.03297	27.12564	27.01255	26.8328	26.84769	26.86962	26.64293	26.96576	26.93584	26.97924	27.05972	27.0071	27.09909	26.94849	26.98229	27.60308	27.755	27.73809	27.83774	27.82372	27.59946	27.05082	27.13663	26.8776	26.90346	26.99496	26.89897	Q8BH86;E9QMK9;Q8BH86-2;F7CUW7	Q8BH86;E9QMK9;Q8BH86-2	UPF0317 protein C14orf159 homolog, mitochondrial	9030617O03Rik	66.365
26.4919	26.50661	26.73299	26.70359	26.93562	26.48331	26.61849	26.81287	26.3324	26.50968	26.79996	26.71004	26.36209	26.6584	26.56353	NaN	26.77128	27.05258	26.92773	26.98468	26.54579	26.91866	26.69272	26.89977	26.61807	26.72624	26.49448	Q8CHY6;E9QMN5	Q8CHY6;E9QMN5	Transcriptional repressor p66 alpha	Gatad2a	67.333
25.7006	NaN	NaN	26.25171	26.08552	26.38752	25.81866	25.95316	26.11104	25.84608	26.01067	26.23856	26.19223	26.12894	25.77133	NaN	25.89636	NaN	25.40188	25.88236	NaN	26.08166	25.87816	26.08381	26.28132	25.88855	26.0597	E9QMR2;Q8BIK4;Q8BIK4-2;F8VPN7;Q8BIK4-3	E9QMR2;Q8BIK4;Q8BIK4-2;F8VPN7	Dedicator of cytokinesis protein 9	Dock9	234.91
33.25898	32.72676	32.22271	31.5884	31.94545	31.69275	32.31124	32.42555	32.27512	32.6792	32.89001	32.62999	32.83119	32.61023	32.67476	32.86358	32.68062	32.55677	32.58329	32.67453	32.48368	32.47957	32.58269	32.95489	32.28662	32.23124	32.01986	Q4KML4;E9QMV2	Q4KML4;E9QMV2	Costars family protein ABRACL	Abracl	9.0303
NaN	NaN	25.89294	25.95489	NaN	26.50227	26.31852	NaN	NaN	NaN	26.06983	NaN	NaN	26.35852	NaN	NaN	NaN	NaN	NaN	NaN	NaN	NaN	NaN	NaN	NaN	NaN	NaN	Q8BLK9;E9QMX4;Q8BLK9-2;Q8BLK9-3	Q8BLK9;E9QMX4;Q8BLK9-2;Q8BLK9-3	Ribosomal protein S6 kinase delta-1	Rps6kc1	115.71
31.9007	31.84296	32.0266	31.92167	31.9451	32.02802	31.97018	31.90996	31.93372	32.03371	32.01817	32.01109	31.90354	31.99159	31.96949	31.66352	31.75394	31.70347	31.62091	31.58987	31.73057	32.01525	31.98553	31.96151	31.75903	31.84172	31.81287	E9QPE2;E9QN12;P05622	E9QPE2;E9QN12;P05622	Platelet-derived growth factor receptor beta	Pdgfrb	122.88
29.18241	29.2975	29.30873	29.53325	29.39497	29.28604	29.43728	29.35191	29.437	29.3124	29.45707	29.36691	29.50597	29.27002	29.54672	29.51292	29.34397	29.46564	29.8831	29.87861	29.87856	29.25739	29.4503	29.13834	29.74617	29.80047	29.80475	E9QN31	E9QN31		Nop2	86.906
NaN	NaN	NaN	NaN	NaN	NaN	NaN	NaN	NaN	NaN	NaN	NaN	NaN	NaN	NaN	NaN	NaN	NaN	NaN	NaN	24.53706	NaN	NaN	NaN	NaN	NaN	NaN	Q8CIM3;E9QN44	Q8CIM3;E9QN44	D-2-hydroxyglutarate dehydrogenase, mitochondrial	D2hgdh	58.575
25.60028	26.497	26.03559	26.14664	26.57744	26.28577	26.48364	26.44191	26.72012	26.52346	26.29458	NaN	26.18492	26.29307	26.36961	26.4584	26.17341	26.43076	26.58678	26.38509	26.33243	26.72299	26.72416	26.85031	26.69032	26.48783	26.78207	Q91WK0;E9QN52;Q91WK0-2	Q91WK0;E9QN52;Q91WK0-2	Leucine-rich repeat flightless-interacting protein 2	Lrrfip2	47.147
29.80925	29.93086	30.01478	30.42862	30.15557	30.24943	30.44065	30.31041	30.30389	30.37244	30.3416	30.26204	30.27985	30.1939	30.43738	30.22894	29.99752	29.9428	29.97528	30.0177	30.09547	30.38103	30.41135	30.34625	30.36296	30.20245	30.36567	Q9QWY8;H3BL41;H3BJY2;E9QN63;H3BKE6;E9QMI7;E9QMJ1;Q9QWY8-2;Q9QWY8-4;Q9QWY8-3;H3BKD4;H3BK40;H3BJM7	Q9QWY8;H3BL41;H3BJY2;E9QN63;H3BKE6;E9QMI7;E9QMJ1;Q9QWY8-2;Q9QWY8-4;Q9QWY8-3;H3BKD4	Arf-GAP with SH3 domain, ANK repeat and PH domain-containing protein 1	Asap1	127.42
30.91805	30.87152	30.89966	30.85616	30.95317	30.87906	30.82206	30.76153	30.75828	30.94224	30.93502	30.92931	30.94238	30.93803	30.82024	30.88511	30.96657	30.84386	30.81864	30.88176	30.74182	30.99577	30.78449	30.97275	30.79544	30.74302	30.82358	P02469;E9QN70;E9PYT5	P02469;E9QN70	Laminin subunit beta-1	Lamb1	197.09
30.00437	29.91869	29.7805	30.18341	30.05943	29.95338	29.96513	29.71877	30.14613	29.90598	29.95532	29.91698	29.98427	29.81914	29.8444	30.03682	29.93185	30.15207	30.01372	30.0037	30.03865	29.94657	30.17141	30.16878	29.77494	29.83738	29.70451	E9QN99	E9QN99		Abhd14b	22.45
NaN	NaN	NaN	NaN	NaN	24.77399	NaN	NaN	NaN	NaN	NaN	NaN	24.68239	NaN	NaN	NaN	NaN	NaN	NaN	NaN	NaN	25.35222	25.21041	NaN	NaN	NaN	NaN	Q62417;E9QNA7;Q62417-2;Q62417-7;Q62417-5;Q62417-4;D3Z5J3;Q62417-3;E9Q6A3;E9PYX6;Q62417-6	Q62417;E9QNA7;Q62417-2;Q62417-7;Q62417-5;Q62417-4;D3Z5J3;Q62417-3;E9Q6A3;E9PYX6;Q62417-6	Sorbin and SH3 domain-containing protein 1	Sorbs1	143.07
26.98218	26.77819	26.82129	NaN	26.63561	26.62268	26.32153	NaN	26.38923	26.18544	26.57715	26.80821	26.31783	NaN	NaN	27.00271	NaN	26.56596	26.56488	NaN	26.25064	26.37403	26.39629	26.3919	26.51649	NaN	25.92678	E9QNG1;Q9Z0R6;Q9Z0R6-2	E9QNG1;Q9Z0R6;Q9Z0R6-2	Intersectin-2	Itsn2	188.78
NaN	NaN	25.6454	26.08075	26.03248	26.08754	25.49293	25.75903	25.68239	NaN	25.81279	25.58935	26.22639	25.70036	25.77821	NaN	NaN	NaN	NaN	NaN	25.79937	25.49436	NaN	25.77891	25.65799	25.5311	NaN	Q5XG73;Q5XG73-3;E9QNH7;Q5XG73-2;Z4YM84;E0CXU7;E9Q289	Q5XG73;Q5XG73-3;E9QNH7;Q5XG73-2	Acyl-CoA-binding domain-containing protein 5	Acbd5	56.613
33.40604	33.44048	33.47882	33.28967	33.32483	33.29816	33.25673	33.2998	33.29748	33.23349	33.24204	33.41286	33.2717	33.22504	33.28609	33.39777	33.37477	33.32764	33.48676	33.46344	33.54029	33.3387	33.28664	33.38766	33.50119	33.43936	33.48772	E9QNN1;O70133-2;O70133;O70133-3	E9QNN1;O70133-2;O70133;O70133-3	ATP-dependent RNA helicase A	Dhx9	149.69
NaN	NaN	NaN	NaN	NaN	NaN	NaN	NaN	NaN	NaN	NaN	NaN	NaN	25.59092	NaN	NaN	NaN	NaN	NaN	NaN	NaN	NaN	NaN	NaN	NaN	NaN	NaN	Q8CHG7;E9QNQ4	Q8CHG7;E9QNQ4	Rap guanine nucleotide exchange factor 2	Rapgef2	166.41
28.66621	28.70193	28.71797	28.68716	28.57517	28.44253	28.41804	28.54841	28.45983	28.57766	28.45576	28.2752	28.41997	28.3687	28.37915	28.32792	28.36986	28.45963	28.4574	28.39456	28.34253	28.17541	28.1574	28.7441	28.18716	28.23954	28.4574	E9QNR6;Q8VD62	E9QNR6;Q8VD62	UPF0696 protein C11orf68 homolog	AI837181;Bles03	31.845
NaN	NaN	25.76129	NaN	25.83598	25.8216	NaN	25.71853	25.90134	25.8412	NaN	25.58618	25.65504	NaN	25.94766	25.74899	NaN	25.74199	26.02922	NaN	NaN	25.47782	25.85431	25.58603	25.87033	25.48622	25.69846	Q80YQ2;F8WJB0;E9QNV2;Q80YQ2-2;H3BK33;H3BLE0;H3BJ42	Q80YQ2;F8WJB0;E9QNV2;Q80YQ2-2;H3BK33	Mediator of RNA polymerase II transcription subunit 23	Med23	156.09
NaN	NaN	NaN	NaN	25.838	25.73694	NaN	NaN	25.6335	26.09239	25.70862	26.27994	25.4883	25.47311	NaN	NaN	NaN	25.80065	NaN	NaN	NaN	NaN	NaN	25.74901	25.67363	NaN	25.5265	E9QNW6;Q8VDG7	E9QNW6;Q8VDG7	Platelet-activating factor acetylhydrolase 2, cytoplasmic	Pafah2	46.2
NaN	NaN	NaN	NaN	NaN	NaN	NaN	NaN	NaN	NaN	NaN	NaN	NaN	NaN	NaN	NaN	NaN	NaN	NaN	NaN	NaN	NaN	NaN	NaN	NaN	NaN	NaN	Q60751;E9QNX9	Q60751;E9QNX9	Insulin-like growth factor 1 receptor;Insulin-like growth factor 1 receptor alpha chain;Insulin-like growth factor 1 receptor beta chain;Tyrosine-protein kinase receptor	Igf1r	155.79
NaN	NaN	NaN	NaN	NaN	NaN	NaN	NaN	NaN	NaN	NaN	NaN	NaN	NaN	NaN	NaN	NaN	NaN	NaN	NaN	NaN	NaN	NaN	NaN	NaN	NaN	NaN	E9QNY3	E9QNY3		Myl10	16.922
28.20004	28.07475	27.76275	28.10575	28.16322	27.76015	27.88745	27.46201	27.48746	28.12874	27.84182	28.02009	27.39803	27.41418	27.41038	28.21734	28.19249	28.305	28.09904	28.238	28.17164	27.4004	27.63762	27.7697	27.28092	27.73596	27.68953	Q9JLC8;E9QNY8;Q9JLC8-3;Q9JLC8-2;B2RRL5;D3Z3H1	Q9JLC8;E9QNY8;Q9JLC8-3;Q9JLC8-2	Sacsin	Sacs	520.68
NaN	NaN	28.17588	NaN	NaN	NaN	NaN	NaN	NaN	28.41486	NaN	NaN	27.91285	NaN	NaN	28.27146	NaN	28.41474	28.01632	28.04182	28.89444	NaN	NaN	NaN	NaN	NaN	NaN	Q7TPV2;E9QNZ2;Q7TPV2-2;F6Z1P8;Q7TPV2-3	Q7TPV2;E9QNZ2;Q7TPV2-2	E3 ubiquitin-protein ligase DZIP3	Dzip3	138.02
26.6088	NaN	27.34002	27.30191	27.5226	27.55516	27.47359	27.39779	27.39754	27.05765	26.96675	27.12327	27.41901	26.94436	26.92093	27.86242	27.0624	27.57831	27.89018	27.15296	27.38525	27.28762	27.37327	27.44332	27.244	27.12672	27.30426	Q6PFR5;E9QP00	Q6PFR5;E9QP00	Transformer-2 protein homolog alpha	Tra2a	32.316
29.93944	29.95837	29.94852	29.39979	29.47098	29.46612	29.14873	29.4255	29.6373	29.58302	29.41264	29.52174	29.56807	29.3783	29.63097	29.57288	29.56436	29.51508	29.51914	29.36895	29.52408	29.56091	29.76139	29.44731	29.51619	29.56834	29.36131	Q6ZWQ0;E9QP46;Q6DFZ2;Q6ZWQ0-3;F6W8R9;F7BX34;Q6ZWN0;D3YVK9;D3Z2P5;D3Z2J8;F6VTU3;Q6ZWQ0-2;D3Z412	Q6ZWQ0;E9QP46	Nesprin-2	Syne2	782.72
NaN	NaN	NaN	NaN	NaN	NaN	NaN	NaN	NaN	NaN	NaN	NaN	NaN	NaN	NaN	NaN	NaN	NaN	NaN	NaN	NaN	NaN	NaN	NaN	NaN	NaN	24.20202	E9QP49;Q99MS7-2;G5E8Y6	E9QP49;Q99MS7-2;G5E8Y6	EH domain-binding protein 1-like protein 1	Ehbp1l1	184.8
30.18907	30.04869	30.25991	30.25214	30.16674	30.23203	29.98577	29.98522	29.99078	30.13247	30.11073	30.05982	30.25203	30.08347	30.11359	30.05038	30.32389	30.05853	30.04752	29.76924	29.96582	30.12891	30.04035	29.94601	30.19366	30.05349	30.12989	Q99JW4;E9QP62;Q9D7B2;Q91XD2	Q99JW4;E9QP62;Q9D7B2	LIM and senescent cell antigen-like-containing domain protein 1	Lims1	37.24
NaN	NaN	26.33615	26.59804	NaN	26.16867	26.19614	25.78746	NaN	26.14466	NaN	NaN	26.39248	NaN	NaN	25.94329	25.85674	26.47692	26.67748	26.31025	26.34902	26.38438	NaN	26.30789	NaN	NaN	NaN	Q6PGF3;E9QP84;G3UW74;E9PZW4	Q6PGF3;E9QP84;G3UW74	Mediator of RNA polymerase II transcription subunit 16	Med16	91.785
NaN	NaN	NaN	NaN	NaN	NaN	NaN	NaN	NaN	NaN	NaN	NaN	NaN	NaN	NaN	NaN	NaN	NaN	NaN	NaN	NaN	NaN	NaN	NaN	NaN	NaN	25.30803	Q69ZJ7;F6S7U1;E9QPA1;Q69ZJ7-2	Q69ZJ7;F6S7U1;E9QPA1;Q69ZJ7-2	RAB6A-GEF complex partner protein 1	Ric1	158.83
27.83822	27.86089	27.95216	27.66003	28.03286	27.561	27.54878	27.73383	27.84506	27.5729	27.42718	27.46194	27.12613	28.00029	27.55662	27.55105	27.68244	27.92536	27.29981	27.71888	27.7211	27.50211	27.62429	27.61526	27.5326	27.49297	27.51623	P59328;E9QPB3;P59328-3;P59328-2	P59328;E9QPB3;P59328-3	WD repeat and HMG-box DNA-binding protein 1	Wdhd1	124.25
NaN	NaN	NaN	NaN	NaN	31.15702	NaN	NaN	26.18103	NaN	NaN	NaN	NaN	NaN	NaN	26.29337	NaN	NaN	NaN	26.09158	NaN	NaN	NaN	26.37164	NaN	NaN	NaN	E9QPE7;O08638;O08638-2;Q91Z83;B1AR69;E9Q264	E9QPE7;O08638;O08638-2	Myosin-11	Myh11	223.35
31.03124	31.04205	31.00457	30.71522	30.77274	30.85266	30.77761	30.86585	30.68495	30.75963	30.84251	30.90203	30.70479	30.78058	30.95026	30.81322	30.65198	30.82031	30.93058	30.95671	30.76446	30.65352	30.58933	30.64427	30.81314	30.60205	30.79118	Q6A026;E9QPI5	Q6A026;E9QPI5	Sister chromatid cohesion protein PDS5 homolog A	Pds5a	150.33
NaN	NaN	NaN	NaN	NaN	NaN	NaN	NaN	NaN	NaN	NaN	NaN	NaN	NaN	NaN	NaN	NaN	NaN	NaN	NaN	NaN	NaN	NaN	NaN	NaN	NaN	25.13093	E9QPM1;Q8VE91;Q8VE91-3;Q8VE91-2	E9QPM1;Q8VE91;Q8VE91-3;Q8VE91-2	Protein FAM134B	Fam134b	52.966
NaN	NaN	NaN	NaN	NaN	27.28806	27.36277	27.07561	27.46708	27.04687	26.91878	26.95482	26.9526	27.25395	26.75595	NaN	NaN	NaN	NaN	NaN	NaN	26.66031	26.80292	26.54584	26.76167	NaN	NaN	Q64096;E9QPM7;D3Z3S7;G3UYM8;F6VR53;D3YUF3;D3YUF4;G3UXP9;E9Q863;E9PY13;E9PY12;G3UX72;E9PXE1;E9PXE2	Q64096;E9QPM7;D3Z3S7;G3UYM8;F6VR53;D3YUF3;D3YUF4;G3UXP9;E9Q863;E9PY13;E9PY12;G3UX72;E9PXE1;E9PXE2	Guanine nucleotide exchange factor DBS	Mcf2l	129.11
NaN	NaN	NaN	NaN	NaN	NaN	NaN	NaN	NaN	NaN	NaN	NaN	NaN	NaN	NaN	NaN	NaN	NaN	NaN	NaN	NaN	NaN	NaN	NaN	NaN	NaN	23.19363	Q8VDR9;E9QPN7	Q8VDR9;E9QPN7	Dedicator of cytokinesis protein 6	Dock6	233.26
27.24726	27.33594	26.99442	27.42774	27.38755	27.61246	27.58563	27.48293	27.35279	27.39558	27.28207	27.43006	27.05569	27.16337	27.09879	NaN	27.20219	27.02295	26.88274	27.33782	26.90231	27.21475	27.1052	27.11823	27.3468	27.15798	27.34282	Q9DBR4;Q3TIZ5;E9QPX0;Q9DBR4-2;E9PWH3;Q9DBR4-3;Q3TDW6;F6V8Y6;E0CYY8;E0CZA9;E0CYJ4	Q9DBR4;Q3TIZ5;E9QPX0;Q9DBR4-2;E9PWH3;Q9DBR4-3;Q3TDW6	Amyloid beta A4 precursor protein-binding family B member 2	Apbb2	83.2
28.26284	28.09189	28.48447	27.87144	NaN	NaN	28.15938	28.08294	27.93944	28.08121	28.15064	28.40536	28.3286	28.03988	28.26392	28.29268	28.36286	28.07893	28.21378	28.53931	28.34355	27.94905	28.00142	28.05982	28.12179	28.0625	27.99226	Q9CXZ1;E9QPX3	Q9CXZ1;E9QPX3	NADH dehydrogenase [ubiquinone] iron-sulfur protein 4, mitochondrial	Ndufs4	19.784
NaN	NaN	NaN	26.62408	26.66939	NaN	NaN	NaN	NaN	26.56918	26.72962	26.89053	26.5932	26.52376	26.60795	NaN	26.73273	NaN	26.49692	NaN	26.61175	NaN	NaN	NaN	NaN	NaN	NaN	P13705;E9QPY6	P13705;E9QPY6	DNA mismatch repair protein Msh3	Msh3	123.07
NaN	NaN	NaN	NaN	NaN	NaN	NaN	NaN	NaN	NaN	NaN	NaN	NaN	NaN	NaN	NaN	27.23261	NaN	NaN	NaN	NaN	NaN	NaN	NaN	NaN	NaN	NaN	Q70FJ1;E9QQ10;Q70FJ1-3;Q70FJ1-2;Z4YM71;H3BLL7	Q70FJ1;E9QQ10;Q70FJ1-3;Q70FJ1-2	A-kinase anchor protein 9	Akap9	435.87
27.14482	27.01255	27.0426	27.09285	26.69949	26.92286	26.88728	26.81213	26.83894	26.91274	26.98055	27.10649	27.05289	27.10839	27.0277	27.30443	26.9391	27.12041	27.30522	27.04947	26.80796	27.26821	27.06199	26.89516	27.28524	27.19714	27.22435	Q9Z2A0;F2Z3X6;Q3TRL2;F2Z3Z9;F2Z400;F2Z4A5;F2Z3V6;F2Z3X9	Q9Z2A0;F2Z3X6;Q3TRL2;F2Z3Z9;F2Z400	3-phosphoinositide-dependent protein kinase 1	Pdpk1	63.758
NaN	NaN	NaN	NaN	NaN	NaN	NaN	NaN	NaN	NaN	NaN	NaN	NaN	NaN	NaN	NaN	NaN	NaN	NaN	NaN	NaN	NaN	NaN	NaN	NaN	NaN	24.01393	Q9CZB6;F2Z3Z0;F2Z449;F2Z3X8;F2Z466;F2Z473	Q9CZB6;F2Z3Z0;F2Z449;F2Z3X8;F2Z466;F2Z473	Mediator of RNA polymerase II transcription subunit 7	Med7	27.205
25.71067	25.81431	25.43847	25.47976	NaN	NaN	NaN	NaN	NaN	NaN	NaN	NaN	25.39401	NaN	NaN	NaN	NaN	NaN	NaN	NaN	NaN	NaN	NaN	25.30956	NaN	NaN	NaN	F2Z433;Q924H5;Q924H5-2;F2Z4A1	F2Z433;Q924H5;Q924H5-2;F2Z4A1	DNA repair protein RAD51 homolog 3	Rad51c	37.324
30.18388	30.03184	30.30487	30.04856	30.17938	30.0496	30.10162	30.08828	30.34266	30.17081	30.2466	30.17307	30.26595	30.31203	30.24002	30.08537	29.92988	30.09723	29.8497	29.97787	30.09698	30.33479	30.43131	30.14916	29.98427	29.99833	29.97897	Q9R059;F2Z455;D6RJ68	Q9R059;F2Z455	Four and a half LIM domains protein 3	Fhl3	31.794
25.89851	25.54681	NaN	NaN	NaN	NaN	NaN	NaN	NaN	NaN	NaN	NaN	NaN	NaN	NaN	NaN	NaN	NaN	NaN	NaN	NaN	NaN	NaN	NaN	NaN	NaN	NaN	F2Z461	F2Z461	E3 ISG15--protein ligase Herc6	Herc6	112.93
27.28613	NaN	27.57138	27.11912	26.99064	27.1882	26.80784	27.22288	26.69205	26.74881	27.02697	26.55831	27.08132	26.97509	26.70147	26.65458	26.72208	27.03023	26.40106	NaN	27.12554	26.91878	NaN	26.8429	26.67775	26.42122	26.57387	F2Z4A3	F2Z4A3		Fat1	506.26
NaN	NaN	NaN	NaN	NaN	NaN	NaN	NaN	NaN	NaN	NaN	NaN	NaN	NaN	NaN	NaN	NaN	NaN	NaN	NaN	NaN	NaN	NaN	NaN	NaN	NaN	25.24151	Q9CPY4;F2Z4B3;O35207	Q9CPY4;F2Z4B3;O35207	Cyclin-dependent kinase 2-associated protein 2;Cyclin-dependent kinase 2-associated protein 1	Cdk2ap2;Cdk2ap1	13.202
NaN	NaN	NaN	NaN	NaN	NaN	NaN	NaN	NaN	NaN	NaN	NaN	NaN	NaN	NaN	NaN	NaN	NaN	NaN	NaN	30.83462	NaN	NaN	NaN	NaN	NaN	NaN	Q91XT4;F6Q2Y9	Q91XT4;F6Q2Y9	Protein transport protein Sec16B	Sec16b	115.51
30.77776	30.65983	30.56964	30.71964	30.89591	30.90268	31.1584	31.11898	30.92748	30.87247	30.98604	30.61588	31.08303	31.10162	31.10793	30.9506	31.1278	30.76659	31.03302	31.16381	30.97008	30.64727	30.74703	30.77651	30.99064	30.92514	30.84864	P47915;F6QL70;F6YH22;W4VSN7;D3Z1N9;F6VZG1	P47915;F6QL70;F6YH22;W4VSN7;D3Z1N9	60S ribosomal protein L29	Rpl29;Gm17669;Gm5218;Gm3550;Gm10709	17.587
NaN	NaN	NaN	NaN	NaN	NaN	NaN	NaN	NaN	NaN	NaN	NaN	NaN	NaN	NaN	NaN	NaN	NaN	NaN	NaN	NaN	NaN	NaN	NaN	25.42621	NaN	NaN	Q5HZJ0;F6QX82	Q5HZJ0;F6QX82	Ribonuclease 3	Drosha	158.83
NaN	NaN	NaN	NaN	NaN	NaN	NaN	NaN	NaN	NaN	NaN	NaN	NaN	NaN	NaN	NaN	NaN	NaN	NaN	NaN	NaN	NaN	NaN	NaN	NaN	NaN	24.03213	F6QZB1;Q9CX48	F6QZB1;Q9CX48	Zinc finger CCHC domain-containing protein 10	Zcchc10	3.3249
NaN	25.66294	NaN	NaN	NaN	NaN	NaN	NaN	NaN	25.62723	25.67328	25.46902	25.41928	25.33016	25.48846	NaN	NaN	NaN	NaN	NaN	NaN	25.45626	25.44107	NaN	25.70052	25.56924	25.8731	Q61420;F6R7Y0	Q61420;F6R7Y0	CMP-sialic acid transporter	Slc35a1	36.453
27.76869	27.63048	27.72865	27.99496	27.38377	27.7183	27.74195	27.71646	27.74503	27.5545	27.88803	27.7637	27.50438	27.28145	27.99005	27.38105	27.22784	27.82663	28.17874	27.91131	27.48262	27.36085	27.29299	27.64134	27.55428	27.54038	27.56587	Q9JJK2;F6RJV6	Q9JJK2;F6RJV6	LanC-like protein 2	Lancl2	50.777
30.34117	30.34784	30.26159	30.49181	30.61491	30.60036	30.69437	30.615	30.445	30.44273	30.47721	30.54167	30.60311	30.6062	30.64461	30.50711	30.4074	30.56147	30.64358	30.63712	30.73554	30.65796	30.57443	30.56247	30.4961	30.59174	30.65215	F6RPJ9;Q9JHR7	F6RPJ9;Q9JHR7	Insulin-degrading enzyme	Ide	114.15
NaN	NaN	NaN	NaN	NaN	NaN	NaN	NaN	NaN	NaN	NaN	NaN	NaN	NaN	NaN	NaN	NaN	NaN	NaN	NaN	NaN	NaN	NaN	NaN	NaN	NaN	NaN	Q91ZP6;Q3V1V0;F6RT43;M0QWK1;Q91ZP6-2	Q91ZP6;Q3V1V0;F6RT43;M0QWK1;Q91ZP6-2	NEDD4 family-interacting protein 2	Ndfip2	33.638
NaN	NaN	NaN	NaN	NaN	NaN	NaN	NaN	NaN	NaN	NaN	NaN	NaN	NaN	NaN	NaN	NaN	NaN	NaN	NaN	NaN	NaN	NaN	NaN	NaN	24.46108	NaN	F6RUI8	F6RUI8		Ankhd1	66.266
NaN	25.58205	NaN	NaN	25.69705	25.98196	25.80661	25.35954	25.26853	25.87265	25.96827	26.12056	26.05982	25.95994	26.65635	NaN	26.33683	NaN	26.05992	26.32389	25.87558	25.94929	25.74175	NaN	26.00065	NaN	25.55183	Q6PGD0;F6RYG0;D3YYN2;G3UXG8;D3Z6U7	Q6PGD0;F6RYG0;D3YYN2;G3UXG8;D3Z6U7	All-trans retinoic acid-induced differentiation factor	Atraid	23.857
NaN	NaN	NaN	NaN	NaN	NaN	25.80656	25.87755	NaN	NaN	25.60354	NaN	NaN	25.50069	25.398	NaN	NaN	NaN	25.08602	NaN	NaN	NaN	NaN	NaN	25.57228	25.69179	25.68856	Q8N9S3;F6S1R2;Q8N9S3-3;A2AF81;Q8N9S3-2;A2AF82	Q8N9S3;F6S1R2;Q8N9S3-3;A2AF81;Q8N9S3-2	Activator of 90 kDa heat shock protein ATPase homolog 2	Ahsa2	37.648
NaN	NaN	NaN	NaN	NaN	NaN	NaN	NaN	NaN	NaN	NaN	NaN	NaN	NaN	NaN	NaN	NaN	NaN	NaN	NaN	NaN	NaN	NaN	NaN	NaN	NaN	24.28419	F6SAX2;Q9CRW3-2;Q9CRW3	F6SAX2;Q9CRW3-2;Q9CRW3	UPF0538 protein C2orf76 homolog	3110009E18Rik	15.491
27.74111	27.73693	27.06301	27.14831	27.62902	27.39844	27.33398	27.11902	26.96917	27.74118	27.21706	27.33654	27.39329	27.24744	27.3667	27.85923	28.07781	27.65472	27.58398	27.56056	28.07368	27.34172	27.37302	27.68284	27.13193	27.17874	27.06445	Q8K1Z0;F6SFF5	Q8K1Z0;F6SFF5	Ubiquinone biosynthesis protein COQ9, mitochondrial	Coq9	35.082
NaN	NaN	NaN	NaN	NaN	NaN	NaN	NaN	NaN	NaN	NaN	NaN	NaN	NaN	NaN	NaN	NaN	NaN	NaN	24.49784	NaN	NaN	NaN	NaN	NaN	NaN	NaN	Q9CY62;F6SLH0;Q9CY62-3;Q9CY62-2	Q9CY62;F6SLH0;Q9CY62-3;Q9CY62-2	E3 ubiquitin-protein ligase RNF181	Rnf181	19.1
25.57644	NaN	NaN	NaN	NaN	NaN	NaN	NaN	NaN	NaN	NaN	NaN	NaN	NaN	NaN	NaN	NaN	NaN	NaN	NaN	NaN	NaN	NaN	NaN	NaN	NaN	NaN	Q9CY28;F6SMJ7;F6XXP5	Q9CY28;F6SMJ7;F6XXP5	GTP-binding protein 8	Gtpbp8	31.872
33.34837	33.03897	33.07487	33.27211	33.32322	33.25743	33.11357	33.10384	33.27781	33.23063	33.11117	33.17285	33.22231	32.94178	33.0101	33.22216	33.03096	33.06569	33.17614	33.23178	33.22461	33.16504	33.09665	32.98386	33.29557	33.33285	33.51688	P62082;F6SVV1;J3QJZ3	P62082;F6SVV1;J3QJZ3	40S ribosomal protein S7	Rps7;Gm9493	22.127
24.88646	NaN	25.52226	25.32663	25.00847	NaN	25.05986	NaN	NaN	NaN	NaN	25.01776	NaN	NaN	NaN	25.03901	NaN	NaN	NaN	NaN	NaN	NaN	NaN	NaN	NaN	NaN	NaN	F6SZ47;P28028	F6SZ47;P28028	Serine/threonine-protein kinase B-raf	Braf	83.201
NaN	NaN	NaN	NaN	NaN	NaN	NaN	NaN	NaN	NaN	NaN	NaN	NaN	NaN	NaN	NaN	NaN	NaN	NaN	NaN	NaN	NaN	NaN	NaN	NaN	NaN	24.02842	Q6NSR8;F6T2H5	Q6NSR8;F6T2H5	Probable aminopeptidase NPEPL1	Npepl1	55.939
27.99383	27.96736	27.97454	27.74291	27.64444	27.58427	27.63	27.96108	27.68826	27.86284	27.91216	27.8543	27.8629	27.91559	27.87244	28.03706	28.15552	28.00067	27.88931	28.24984	28.0591	27.97071	28.10964	27.75475	27.68579	28.0168	27.92903	Q60739;F6TCF9;Q60739-2	Q60739;F6TCF9;Q60739-2	BAG family molecular chaperone regulator 1	Bag1	39.74
26.39056	25.98144	26.14645	25.8089	NaN	NaN	25.69514	NaN	NaN	25.81521	25.63813	25.51431	NaN	NaN	25.9832	NaN	NaN	NaN	26.12662	25.46258	NaN	NaN	NaN	25.55848	25.70746	25.95978	25.48932	Q8BX90;F6TLV3;E0CXY0	Q8BX90;F6TLV3;E0CXY0	Fibronectin type-III domain-containing protein 3A	Fndc3a	131.96
NaN	NaN	NaN	NaN	NaN	NaN	NaN	NaN	NaN	NaN	NaN	NaN	NaN	23.87371	NaN	NaN	NaN	NaN	NaN	NaN	NaN	NaN	NaN	NaN	NaN	NaN	NaN	Q3UZ01;F6TN13;Q3UZ01-2	Q3UZ01;F6TN13;Q3UZ01-2	RNA-binding protein 40	Rnpc3	57.971
NaN	NaN	NaN	NaN	NaN	NaN	NaN	26.07792	NaN	NaN	26.02373	26.33477	NaN	25.68563	26.13753	NaN	NaN	25.83482	NaN	NaN	NaN	NaN	26.19922	NaN	26.09243	NaN	25.82786	P56818;F6TV37;Q8C4F4	P56818;F6TV37;Q8C4F4	Beta-secretase 1	Bace1	55.747
NaN	NaN	NaN	NaN	NaN	NaN	NaN	NaN	NaN	NaN	NaN	NaN	NaN	NaN	NaN	NaN	NaN	NaN	NaN	NaN	NaN	NaN	NaN	NaN	NaN	NaN	NaN	F6UFZ5;G3X9Z4	F6UFZ5;G3X9Z4		Pcf11	164.44
28.32199	28.09391	28.26897	28.07908	27.98821	27.91969	27.87584	27.87226	27.80569	27.72546	27.90701	27.93309	27.53118	27.2978	27.57564	28.02496	28.05523	28.04302	28.11803	28.39448	28.42386	27.73892	27.95444	27.81818	28.05863	27.73615	27.87578	Q9CQE7;F6UIS1;Q9CQE7-2;F6RK81	Q9CQE7;F6UIS1;Q9CQE7-2;F6RK81	Endoplasmic reticulum-Golgi intermediate compartment protein 3	Ergic3	43.208
28.68676	28.79346	28.39243	28.68585	28.60897	28.6208	28.53905	28.68852	28.60067	28.64575	28.79897	28.75417	28.75076	28.7592	28.4705	28.52343	28.88166	28.92728	28.39742	28.05729	28.67576	28.86744	28.77975	28.81418	28.82174	28.52025	28.33441	Q810U5;F6UK66;Q810U5-3;Q810U5-2	Q810U5;F6UK66;Q810U5-3;Q810U5-2	Coiled-coil domain-containing protein 50	Ccdc50	35.321
NaN	NaN	NaN	NaN	NaN	NaN	NaN	NaN	NaN	NaN	NaN	NaN	NaN	NaN	NaN	NaN	NaN	NaN	NaN	NaN	NaN	NaN	NaN	NaN	NaN	NaN	24.27185	Q8K3A0;F6UL52;F6WN43	Q8K3A0;F6UL52;F6WN43	Iron-sulfur cluster co-chaperone protein HscB, mitochondrial	Hscb	26.645
NaN	NaN	NaN	NaN	NaN	NaN	NaN	NaN	NaN	NaN	NaN	NaN	NaN	NaN	NaN	NaN	NaN	NaN	NaN	NaN	NaN	NaN	NaN	NaN	NaN	23.10497	NaN	Q8VDI7;F6Z1E7;F6UMH9	Q8VDI7;F6Z1E7;F6UMH9	Ubiquitin-associated domain-containing protein 1	Ubac1	45.53
NaN	NaN	NaN	NaN	NaN	NaN	NaN	NaN	NaN	NaN	NaN	NaN	NaN	NaN	NaN	NaN	NaN	NaN	NaN	NaN	NaN	25.01287	NaN	NaN	NaN	NaN	NaN	F6UNW2;Q8VCA6;S4R2H0;M0QWV0;Q8VCA6-3;Q8VCA6-2	F6UNW2;Q8VCA6;S4R2H0;M0QWV0;Q8VCA6-3;Q8VCA6-2	Transmembrane protein 161A	Tmem161a	50.791
NaN	29.02807	28.40904	26.26188	NaN	27.08335	27.34959	27.27364	NaN	NaN	NaN	NaN	NaN	NaN	NaN	NaN	NaN	NaN	NaN	NaN	NaN	27.30339	NaN	27.26696	26.08479	25.87542	25.99587	Q8CIG3;F6V3V2;Q8CIG3-2	Q8CIG3;F6V3V2;Q8CIG3-2	Lysine-specific histone demethylase 1B	Kdm1b	92.632
25.52205	NaN	25.98444	26.0982	NaN	26.13747	NaN	26.03867	NaN	26.60611	26.72416	26.19365	26.27985	NaN	26.42765	25.44991	25.15738	25.47723	25.46927	25.88918	NaN	26.20687	26.35257	26.64815	NaN	NaN	NaN	Q6P4T0;F6V3Y9	Q6P4T0;F6V3Y9	Autophagy-related protein 2 homolog A	Atg2a	210.94
30.24184	30.46246	30.87577	30.10124	30.16075	30.12028	29.93621	30.11706	29.97487	29.98915	29.97569	30.16399	30.1973	30.25293	30.15762	30.08005	30.56384	29.75497	30.18683	30.48654	30.2042	30.09371	30.24468	30.38103	30.25631	30.0029	30.01385	Q9R0Q3;F6V6T4;Q8BPI2	Q9R0Q3;F6V6T4;Q8BPI2	Transmembrane emp24 domain-containing protein 2	Tmed2	22.705
26.36384	26.58907	26.80193	NaN	26.04112	25.9695	26.73738	27.09678	26.58219	26.57989	26.93393	NaN	26.73337	26.5222	26.81299	26.7145	NaN	27.25512	26.30301	26.53669	26.90461	26.60017	26.89365	26.79129	26.2549	NaN	26.53959	Q9D6J5;F6VCY0;Q3V406;F6Z9R1;E9Q9J5	Q9D6J5;F6VCY0;Q3V406;F6Z9R1;E9Q9J5	NADH dehydrogenase [ubiquinone] 1 beta subcomplex subunit 8, mitochondrial	Ndufb8;Gm20538	21.876
26.65281	26.52686	26.21085	26.25938	26.76408	26.43543	26.81336	26.50418	26.37184	26.02251	26.48547	25.95963	26.60074	26.78631	26.17116	26.41729	26.52903	26.12394	26.6698	26.3026	26.23478	25.97178	26.25679	26.43165	26.25906	26.03848	NaN	Q9ERI5;G3UVU9;F6VRF7;F6VMC4;Q9ERI5-2;F7BDP4	Q9ERI5;G3UVU9;F6VRF7;F6VMC4;Q9ERI5-2	Bifunctional arginine demethylase and lysyl-hydroxylase JMJD6	Jmjd6	46.567
NaN	NaN	NaN	NaN	NaN	NaN	NaN	NaN	NaN	NaN	NaN	NaN	NaN	NaN	NaN	NaN	NaN	NaN	NaN	NaN	NaN	NaN	NaN	NaN	NaN	NaN	24.70049	Q3UMG5;F6VQ19;Q3UMG5-2;Q3UMG5-3;A2AMP0;F7AAC3	Q3UMG5;F6VQ19;Q3UMG5-2;Q3UMG5-3;A2AMP0;F7AAC3	Leucine-rich repeat and calponin homology domain-containing protein 2	Lrch2	84.988
29.52288	29.7071	29.45093	29.67506	29.85699	29.81569	30.44806	29.84719	29.98128	29.87869	29.63296	29.57717	30.25721	29.94154	30.06034	30.05155	30.14504	30.06098	30.23284	29.91826	29.81354	30.01585	29.96774	29.85173	29.58737	29.82246	29.6246	Q9Z130;F6VQH5	Q9Z130;F6VQH5	Heterogeneous nuclear ribonucleoprotein D-like	Hnrnpdl	33.558
29.08897	NaN	29.4381	NaN	NaN	NaN	NaN	NaN	NaN	NaN	NaN	NaN	NaN	NaN	NaN	NaN	NaN	NaN	NaN	NaN	28.75047	NaN	NaN	NaN	NaN	NaN	NaN	F6VRP8	F6VRP8		Lgals3bp	15.318
32.10259	32.3408	32.13351	32.36984	32.41349	32.37098	32.57968	32.44067	32.67386	32.32652	32.29674	32.42081	32.39154	32.36698	32.29723	32.2886	32.49632	32.51951	32.04694	32.18875	32.00698	32.65955	32.56284	32.78371	32.36053	32.22897	32.27022	P68254;F6VW30;F6YY69;P68254-2	P68254;F6VW30;F6YY69;P68254-2	14-3-3 protein theta	Ywhaq	27.778
NaN	NaN	NaN	NaN	NaN	NaN	NaN	NaN	NaN	NaN	NaN	NaN	NaN	NaN	NaN	NaN	NaN	NaN	NaN	23.90316	NaN	NaN	NaN	NaN	NaN	NaN	NaN	F6VZ99;Q9D720	F6VZ99;Q9D720	Non-structural maintenance of chromosomes element 1 homolog	Nsmce1	22.271
NaN	NaN	NaN	NaN	NaN	NaN	NaN	NaN	NaN	NaN	NaN	NaN	NaN	NaN	NaN	NaN	NaN	23.72993	NaN	NaN	NaN	NaN	NaN	NaN	NaN	NaN	NaN	P09025;P09632;F6W0B3	P09025;P09632;F6W0B3	Homeobox protein Hox-C8;Homeobox protein Hox-B8	Hoxc8;Hoxb8	27.74
NaN	NaN	NaN	NaN	NaN	NaN	NaN	NaN	NaN	NaN	NaN	NaN	NaN	NaN	NaN	NaN	NaN	NaN	NaN	NaN	NaN	NaN	NaN	NaN	NaN	NaN	NaN	F6WHQ7	F6WHQ7		Gstm1	22.587
NaN	NaN	NaN	NaN	NaN	NaN	NaN	NaN	NaN	NaN	NaN	NaN	NaN	NaN	NaN	NaN	NaN	NaN	NaN	NaN	NaN	NaN	NaN	NaN	NaN	NaN	23.48505	Q8VDQ9;V9GXJ9;F6WIU1	Q8VDQ9;V9GXJ9;F6WIU1	Protein KRI1 homolog	Kri1	82.056
NaN	24.90963	24.41751	24.63766	24.66443	24.85262	24.9904	24.86962	24.46544	24.76056	24.49826	24.90866	NaN	25.03192	25.10221	NaN	24.81431	NaN	NaN	25.46992	25.13438	24.586	24.74222	24.50731	24.68244	24.66617	24.61639	Q6ZQ93;F6WJB7;F7BSN3;F6SZG2;Q6ZQ93-3;Q6ZQ93-2;Q6ZQ93-4;Z4YLQ1;Z4YN11	Q6ZQ93;F6WJB7;F7BSN3;F6SZG2;Q6ZQ93-3;Q6ZQ93-2;Q6ZQ93-4;Z4YLQ1	Ubiquitin carboxyl-terminal hydrolase 34;Ubiquitin carboxyl-terminal hydrolase	Usp34	408.21
NaN	NaN	29.93284	NaN	NaN	NaN	NaN	NaN	NaN	NaN	NaN	NaN	NaN	NaN	NaN	30.06535	29.93072	30.19496	29.98875	30.17009	30.09421	NaN	NaN	NaN	NaN	NaN	NaN	Q52KE7;F6WST0;F6WYR6;Q52KE7-2	Q52KE7;F6WST0;F6WYR6;Q52KE7-2	Cyclin-L1	Ccnl1	60.132
NaN	NaN	NaN	NaN	27.05144	26.96796	NaN	26.95216	26.9215	NaN	26.62436	NaN	27.07061	26.84972	NaN	26.80772	26.9007	NaN	NaN	NaN	NaN	NaN	NaN	NaN	NaN	NaN	26.61779	Q8BVI5;F7CJY7;F6X4N5;B7ZCB8;B7ZCB9	Q8BVI5;F7CJY7;F6X4N5;B7ZCB8	Syntaxin-16	Stx16	37.08
26.34706	26.62282	NaN	26.31945	26.38016	26.0612	26.24013	NaN	26.34018	26.27094	26.30215	26.93438	26.45844	26.37053	26.83099	NaN	NaN	26.33873	26.65376	26.479	26.74586	26.75468	26.86325	26.55088	26.96179	26.282	NaN	Q3UMT1;F6XWD4	Q3UMT1;F6XWD4	Protein phosphatase 1 regulatory subunit 12C	Ppp1r12c	84.684
NaN	NaN	NaN	NaN	NaN	NaN	NaN	NaN	NaN	NaN	NaN	NaN	NaN	NaN	25.00273	NaN	NaN	NaN	NaN	NaN	NaN	NaN	NaN	NaN	NaN	NaN	NaN	P29037;F6XYI9;F8WJ67;Z4YMT0;Q6SJ95;Q91YM5	P29037;F6XYI9;F8WJ67;Z4YMT0;Q6SJ95;Q91YM5	TATA-box-binding protein;TATA box-binding protein-like protein 2	Tbp;Tbpl2	34.709
28.54528	28.16068	28.06635	28.1248	28.39116	28.23096	28.10515	28.19169	28.44786	28.05346	28.13658	28.00013	27.95853	28.29916	28.21433	28.57337	28.27586	28.67919	28.16653	28.44943	28.06245	28.45419	28.14773	28.09783	28.09099	27.90351	27.97454	F6Y616;Q8VE62;D3Z3J6;G3UYE5;G3UZ67;G3UZS6;G3UZH8	F6Y616;Q8VE62;D3Z3J6;G3UYE5	Polyadenylate-binding protein-interacting protein 1	Paip1	53.963
26.56324	27.15769	26.99248	26.58692	26.7348	26.73221	26.85733	26.98663	26.76433	26.6432	26.87748	26.9301	26.92807	26.74265	26.72455	27.26078	26.96257	NaN	26.49762	26.82772	27.44451	26.70319	26.80181	26.89192	26.77731	26.90242	26.90139	P59997;F6YRW4;P59997-2;H3BKJ9;H3BL82;P59997-3	P59997;F6YRW4;P59997-2	Lysine-specific demethylase 2A	Kdm2a	132.68
33.01119	33.02518	32.973	32.98509	32.96317	32.8986	32.99727	33.2048	32.9887	33.04599	32.92006	33.08673	32.90241	32.9799	32.93482	33.06457	33.08143	33.02176	33.00787	32.98104	33.10293	32.85985	32.94784	32.93512	33.09563	33.22777	33.01279	P62270;F6YVP7;S4R1N6	P62270;F6YVP7;S4R1N6	40S ribosomal protein S18	Rps18;Gm10260	17.718
NaN	NaN	NaN	NaN	NaN	25.65998	NaN	26.26826	25.96314	NaN	26.16728	25.92141	NaN	25.59781	25.84833	25.64221	NaN	NaN	NaN	NaN	NaN	NaN	25.74502	25.93393	25.33016	25.35602	NaN	Q80SY4;F6ZBL2;F6YFW9	Q80SY4;F6ZBL2	E3 ubiquitin-protein ligase MIB1	Mib1	110.09
27.32079	27.10089	27.11396	27.36077	27.27569	27.14239	27.26633	27.42382	27.25872	27.07092	26.87091	27.03653	27.26821	27.12495	27.31458	27.29728	27.30913	27.3887	27.45065	27.34104	27.36603	27.34959	27.29684	27.38072	27.03128	27.08628	27.07265	F6ZBR8;O88286-3;O88286;G5E8J8;O88286-2	F6ZBR8;O88286-3;O88286;G5E8J8;O88286-2	Protein Wiz	Wiz	104.46
31.92723	31.78527	31.84483	31.84427	31.81364	31.77506	31.86364	31.86526	31.83285	31.77984	31.82122	31.86408	31.85683	31.87258	31.83752	32.14968	32.15539	32.02238	31.93301	32.05905	32.03039	31.97538	31.95989	31.95878	31.50214	31.62479	31.56184	F6ZDS4;Q7M739;F6RX08	F6ZDS4;Q7M739	Nucleoprotein TPR	Tpr	273.99
28.28573	29.01329	NaN	28.43153	29.04508	28.98997	29.05807	28.69591	28.85338	28.51005	28.43909	27.8375	28.76237	28.35393	28.47854	28.63343	27.93506	27.58312	28.58377	NaN	28.19892	28.5679	28.51743	28.30878	27.72741	27.70101	28.34075	Q9CR21;F6ZFT1;F8WJ64	Q9CR21;F6ZFT1;F8WJ64	Acyl carrier protein, mitochondrial;Acyl carrier protein	Ndufab1	17.37
28.61835	NaN	28.16576	28.9749	28.4186	28.36945	28.55688	28.45278	28.7325	28.55932	28.43078	28.62314	29.14696	29.58495	29.43889	28.42782	28.66034	28.34647	28.47715	28.69551	28.08375	28.5406	28.49671	28.37019	28.39276	28.1046	28.37455	F6ZFU0	F6ZFU0		Eef1d	61.391
NaN	NaN	NaN	NaN	NaN	NaN	NaN	NaN	NaN	NaN	NaN	NaN	NaN	NaN	NaN	NaN	NaN	NaN	NaN	NaN	NaN	NaN	NaN	NaN	NaN	NaN	NaN	F6ZQA3	F6ZQA3		Numa1	82.882
33.87747	33.9261	33.96654	32.73838	32.68983	32.76256	32.76212	32.67327	32.72533	32.92429	32.87295	32.87807	32.72165	32.72931	32.75311	33.76791	33.72385	33.81153	33.75603	33.7608	33.78702	33.03949	33.13683	33.10124	33.21908	33.16893	33.10738	F7A6H4;E9Q555;Q3U0U2	F7A6H4;E9Q555	E3 ubiquitin-protein ligase RNF213	Rnf213	584.78
30.72232	30.77988	30.68571	30.63651	30.54711	30.49419	30.46363	30.74807	30.56156	30.75167	30.64229	30.56138	30.77823	30.75589	30.77714	30.70033	30.72607	30.71489	30.58486	30.6976	30.71047	30.86327	30.7692	30.82911	30.53899	30.51315	30.45032	F7AA26	F7AA26		Pakap	125.98
NaN	NaN	NaN	NaN	26.65034	NaN	NaN	NaN	NaN	26.79054	NaN	26.44359	NaN	NaN	NaN	NaN	NaN	NaN	NaN	NaN	NaN	26.44536	NaN	NaN	NaN	26.56197	NaN	F7ACR9;F6Q750	F7ACR9;F6Q750		Macf1	608.23
NaN	NaN	NaN	NaN	NaN	NaN	NaN	NaN	NaN	NaN	NaN	NaN	NaN	NaN	NaN	NaN	NaN	NaN	NaN	25.38643	NaN	NaN	NaN	NaN	NaN	NaN	NaN	Q9CWV0;F7ASG0	Q9CWV0;F7ASG0	Mitochondrial assembly of ribosomal large subunit protein 1	Malsu1	26.02
NaN	NaN	NaN	NaN	NaN	NaN	NaN	NaN	NaN	NaN	NaN	NaN	NaN	NaN	NaN	NaN	NaN	NaN	NaN	NaN	NaN	NaN	NaN	NaN	NaN	24.65922	NaN	Q8R2Y2;F7ATH5;Q8R2Y2-2	Q8R2Y2;F7ATH5;Q8R2Y2-2	Cell surface glycoprotein MUC18	Mcam	71.545
25.8794	26.06225	26.11686	26.15434	26.09617	25.76656	26.02062	25.51965	25.84852	25.98616	25.93418	25.89583	25.65889	25.73627	25.5764	NaN	NaN	NaN	25.73068	NaN	NaN	25.89812	25.81367	26.12723	25.60014	25.74553	25.62611	Q8K2Y9;F7AVU1;Q8K2Y9-2;E0CZ84;E0CXR5;E0CYY2	Q8K2Y9;F7AVU1;Q8K2Y9-2;E0CZ84;E0CXR5	Cerebral cavernous malformations protein 2 homolog	Ccm2	49.917
NaN	NaN	NaN	NaN	NaN	NaN	NaN	NaN	NaN	NaN	NaN	NaN	NaN	22.07832	NaN	NaN	NaN	NaN	NaN	NaN	NaN	NaN	NaN	NaN	NaN	NaN	NaN	P16406;F7B9G4	P16406;F7B9G4	Glutamyl aminopeptidase	Enpep	107.96
NaN	NaN	NaN	NaN	NaN	25.05432	NaN	NaN	NaN	NaN	NaN	NaN	NaN	NaN	NaN	NaN	NaN	NaN	NaN	NaN	NaN	NaN	NaN	NaN	NaN	NaN	NaN	F7BE84;A6H6J9	F7BE84		Ankrd50	150.86
26.67317	27.15238	27.06753	27.42766	27.1946	27.07928	27.69073	27.58269	27.51923	27.71927	27.34934	27.67344	27.38418	27.30756	27.46311	27.35456	26.89099	27.24427	27.43921	27.34782	27.21484	27.57029	27.33628	27.05724	27.004	27.1813	27.2021	F7BGR7;Q8VE92;Q8C7Q4;F6TBN8;J3QPA9;Q5CZX8;S4R1A6;Q8C7Q4-2;B0LM42	F7BGR7;Q8VE92;Q8C7Q4;F6TBN8;J3QPA9;Q5CZX8;S4R1A6;Q8C7Q4-2	RNA-binding protein 4B;RNA-binding protein 4	Gm21992;Rbm4b;Rbm4	52.791
25.51878	25.59001	NaN	NaN	24.70287	25.12766	24.50161	24.70562	NaN	NaN	NaN	NaN	NaN	NaN	NaN	NaN	NaN	NaN	NaN	NaN	NaN	NaN	NaN	NaN	NaN	NaN	NaN	F7BJB9	F7BJB9		Morc3	106.52
27.49114	28.02681	27.55662	27.85472	27.8211	27.80667	27.65185	27.95516	27.90753	27.72988	27.90656	27.51277	27.67687	27.81726	28.13438	27.52201	27.66811	27.5634	27.60336	27.53326	27.76376	27.83509	27.94101	27.90953	27.85674	28.04067	27.84858	Q8C033;F7BQE4;Q8C033-2	Q8C033;F7BQE4;Q8C033-2	Rho guanine nucleotide exchange factor 10	Arhgef10	147.94
NaN	NaN	NaN	NaN	NaN	NaN	NaN	NaN	NaN	NaN	NaN	NaN	NaN	NaN	NaN	NaN	NaN	NaN	NaN	NaN	NaN	NaN	NaN	NaN	NaN	23.08937	NaN	Q80Z96;F7BWJ0	Q80Z96;F7BWJ0	Vang-like protein 1	Vangl1	60.063
NaN	NaN	NaN	25.69118	NaN	25.675	NaN	NaN	25.22582	25.58377	25.12589	25.27533	25.41703	25.31015	25.73673	25.77208	NaN	25.52543	NaN	NaN	25.74091	NaN	NaN	25.18435	25.5373	NaN	25.22755	F7BWT7;F7BWT7-2	F7BWT7;F7BWT7-2	Tetraspanin-15	Tspan15	33.07
28.62481	28.63838	28.68552	28.74631	28.90242	28.85415	28.67872	28.87675	28.62045	28.77191	28.70154	28.68923	28.83385	28.82314	28.72078	28.82796	28.74654	28.78263	28.81293	28.7214	28.61474	28.75945	28.61807	28.7505	28.75018	28.66784	28.52081	Q60676;F7BX26	Q60676;F7BX26	Serine/threonine-protein phosphatase 5;Serine/threonine-protein phosphatase	Ppp5c	56.876
30.08537	30.21616	30.13136	30.23226	30.17403	30.104	30.22343	30.24002	30.23318	30.00879	30.03682	29.99564	30.02894	30.16579	30.06368	30.03394	30.16842	30.08955	30.06882	30.1795	30.1162	30.04648	30.1152	30.08803	30.00544	30.06291	30.06407	F7CBP1;G3XA17;Q62448;Q62448-2;F6TW20;F7DAB1;F6UU81;F7CHS2	F7CBP1;G3XA17;Q62448;Q62448-2	Eukaryotic translation initiation factor 4 gamma 2	Eif4g2	97.888
27.57824	27.69392	26.97826	27.95482	27.83575	28.06173	28.19493	28.02089	28.19183	27.98392	27.98604	27.86461	28.07694	28.2907	28.183	27.54951	27.39149	27.64726	27.48577	27.66533	27.65963	28.11173	28.15393	27.91365	27.98956	28.00566	28.04406	Q9ESK9;F7CC56;F7CCJ3;E9PX56;F6TLJ4	Q9ESK9;F7CC56;F7CCJ3	RB1-inducible coiled-coil protein 1	Rb1cc1	182.35
26.15043	27.58949	26.92739	25.99908	NaN	NaN	27.40113	NaN	26.32268	27.2658	26.81568	NaN	26.43329	26.4356	NaN	28.05367	28.0661	27.1865	27.30339	NaN	27.50673	NaN	27.12011	26.84374	26.67775	26.66641	27.1715	Q78HU7;F7D1I5;G3UXY6;Q9CPW0;E9QNF7;Q9CPW0-2	Q78HU7;F7D1I5;G3UXY6;Q9CPW0;E9QNF7;Q9CPW0-2	Glycophorin-C;Contactin-associated protein-like 2	Gypc;Cntnap2	10.329
33.29228	32.97347	33.17987	32.28088	32.25637	32.28439	32.38759	32.38309	32.41956	32.39956	32.37981	32.41873	32.33434	32.39772	32.37583	32.67329	32.75047	32.85584	32.76097	32.71365	32.61369	32.79684	32.76951	32.79339	32.55671	32.43151	32.42335	F7DBB3;Q3URZ6	F7DBB3;Q3URZ6		Ahnak2	166.49
26.48333	26.39293	26.30004	26.53894	26.28789	26.65157	26.58319	26.92445	26.37363	26.19316	26.40246	26.50668	26.90495	27.1037	26.23068	26.93731	26.14427	26.56113	NaN	26.76964	26.24362	26.30796	26.18575	26.32052	26.08018	26.39092	26.36011	P50096;F7DEU6;E0CYE2;E0CXK0;F6XXH9	P50096;F7DEU6;E0CYE2	Inosine-5-monophosphate dehydrogenase 1;Inosine-5-monophosphate dehydrogenase	Impdh1	55.278
28.46976	28.4176	28.47676	28.36515	28.36123	28.29149	28.19484	28.27981	28.22876	28.06265	28.27582	28.22417	28.20592	28.25521	28.22702	28.60618	28.20918	28.15639	28.25651	28.27489	28.58319	28.23772	28.36077	27.99959	28.25512	28.12485	28.18947	F8VPK0	F8VPK0		Ttc37	173.94
NaN	26.03208	NaN	25.84518	25.99079	26.19761	NaN	25.99073	NaN	NaN	26.03049	NaN	25.7715	25.94145	NaN	25.9175	26.13309	26.34863	26.04525	NaN	NaN	NaN	NaN	25.80629	NaN	25.41355	NaN	Q61194;F8VPL2;Q61194-2	Q61194;F8VPL2;Q61194-2	Phosphatidylinositol 4-phosphate 3-kinase C2 domain-containing subunit alpha	Pik3c2a	190.76
27.52126	27.17503	27.50059	27.21011	27.00228	27.24871	27.06599	27.1991	26.8675	27.06168	27.14919	26.90828	27.06271	26.80144	26.73712	27.34587	27.02876	27.02094	27.16959	27.11018	27.04812	26.9457	26.71371	26.87982	27.12139	27.00121	27.06969	F8VPL5;E9PVG7;P97820;P83510;E0CZF8;E0CZD7;E0CXD6;E0CY98;E9PUL9;B9EKN8;B2RQ80;P83510-2;E0CYV5	F8VPL5;E9PVG7;P97820;P83510;E0CZF8;E0CZD7;E0CXD6;E0CY98;E9PUL9;B9EKN8;B2RQ80;P83510-2	Mitogen-activated protein kinase kinase kinase kinase 4;Traf2 and NCK-interacting protein kinase	Map4k4;Tnik	140.81
28.19009	28.13941	28.59089	28.72556	28.32843	28.52821	28.84266	28.72299	28.68692	28.40442	28.4717	28.63637	28.74506	28.51506	28.52865	28.86514	28.3235	28.70912	28.44888	28.37824	28.51431	28.74429	28.70438	28.73043	28.42786	28.38117	28.31341	V9GXP8;F8VPM7;Q99MI1;V9GXF0;V9GXH3;Q99MI1-2;V9GWT6;V9GXL1;Q99MI1-4	V9GXP8;F8VPM7;Q99MI1;V9GXF0;V9GXH3;Q99MI1-2;V9GWT6	ELKS/Rab6-interacting/CAST family member 1	Erc1	127.94
27.89238	27.86703	28.0559	27.73176	27.97836	27.90351	27.76768	27.89597	27.86821	27.71588	27.67142	27.94492	27.98011	28.17622	27.71024	27.42013	27.69975	27.7934	27.9613	27.82074	27.85067	27.53319	27.467	27.79829	27.5819	27.69485	27.64334	F8VPN4;F6XXE6;E0CYU6;E0CX86;F7CSZ6	F8VPN4;F6XXE6		Agl	174.29
31.12466	31.44105	31.04231	31.3802	30.99799	31.78222	31.04733	31.33644	31.34504	31.4071	31.32898	31.06958	31.12053	31.04486	31.159	31.13179	31.07826	NaN	31.14643	31.78511	31.43773	30.871	31.22917	31.06657	31.53885	31.25552	31.3248	F8VPP8	F8VPP8		Zc3h7b	110.29
27.91502	28.15122	27.92071	27.59577	27.75423	27.9561	27.89215	27.72319	27.60774	27.47646	27.3073	28.0079	27.54635	27.5403	27.51938	27.87408	27.86154	27.6764	28.22573	27.88437	27.83364	27.29579	27.28162	27.50665	27.70253	27.65376	27.46178	P45481;F8VPR5	P45481;F8VPR5	CREB-binding protein	Crebbp	265.49
NaN	NaN	NaN	25.43221	NaN	NaN	NaN	24.94784	NaN	NaN	NaN	NaN	NaN	NaN	NaN	NaN	NaN	NaN	NaN	NaN	NaN	NaN	NaN	NaN	NaN	25.24699	NaN	P97366;F8VPT6;E9PWR7	P97366;F8VPT6;E9PWR7	Ecotropic viral integration site 5 protein	Evi5	92.942
30.29767	30.2106	30.14856	30.25372	30.20955	30.14783	30.3227	30.20793	30.24207	30.26338	30.21859	30.29275	30.08955	30.11917	30.24706	30.21419	30.13382	30.23215	30.45503	30.44243	30.29942	30.24241	30.19072	30.34837	30.29505	30.24116	30.45992	F8VPU2;E9Q805	F8VPU2	FERM, RhoGEF and pleckstrin domain-containing protein 1	Farp1	118.87
27.31588	27.20303	27.1335	26.79625	26.91422	27.13104	26.81458	26.52471	26.78319	26.74188	26.75213	27.11971	26.47169	NaN	26.68472	26.93112	27.00292	26.96796	27.28498	27.10859	27.09426	26.86065	26.99496	26.80968	27.18594	26.87444	NaN	F8VPV0;P48725;P48725-3;P48725-2	F8VPV0;P48725;P48725-3;P48725-2	Pericentrin	Pcnt	331.33
25.20479	NaN	NaN	NaN	NaN	NaN	NaN	NaN	NaN	NaN	NaN	NaN	NaN	NaN	NaN	NaN	NaN	NaN	NaN	NaN	NaN	NaN	NaN	NaN	NaN	NaN	NaN	Q8C092;F8VPY2	Q8C092;F8VPY2	Transcription initiation factor TFIID subunit 5	Taf5	87.044
26.64361	NaN	26.79526	NaN	NaN	NaN	NaN	NaN	NaN	NaN	NaN	NaN	NaN	NaN	NaN	26.51414	NaN	26.49526	NaN	26.27402	26.61147	NaN	NaN	NaN	NaN	NaN	NaN	F8VPZ3;F6XDW8	F8VPZ3;F6XDW8	Ubiquitin carboxyl-terminal hydrolase	Usp32	181.73
26.48522	NaN	NaN	NaN	26.50311	26.59662	26.60611	26.70226	26.65895	26.03838	26.26256	26.36309	NaN	26.2826	NaN	NaN	26.49181	NaN	26.46047	26.36808	26.34059	26.45955	26.70372	26.72741	26.16919	26.51406	26.73789	F8VQ05;F6Q1V8	F8VQ05		Fryl	337.82
27.33943	NaN	27.62589	27.24	27.57903	27.54848	27.48639	27.77925	27.31346	27.14258	27.15682	27.36611	27.30077	27.46022	27.4145	27.549	27.44774	27.60038	27.63519	27.54119	27.72319	27.76155	27.33484	27.3538	27.82742	27.16365	26.77856	F8VQ06	F8VQ06		Ltbp3	134.36
29.40598	29.09305	29.30971	29.09391	29.17281	29.18768	29.31248	29.1561	28.97864	29.44437	29.24765	29.25606	29.24004	29.36484	29.21845	29.16887	29.32875	29.25719	29.22212	29.39928	29.44123	29.16178	29.29388	29.33095	28.83415	28.95191	28.88256	Q8VI36;Q8VI36-2;F8VQ28	Q8VI36;Q8VI36-2;F8VQ28	Paxillin	Pxn	64.476
27.3784	27.31467	27.28956	27.24063	27.18943	27.31544	26.95449	27.19188	27.21771	26.69325	27.10849	27.13418	27.26033	26.9516	26.8776	27.12682	27.1419	27.31077	27.71999	27.26821	27.576	26.94548	27.05082	27.11892	27.121	27.09124	27.46256	F8VQ29	F8VQ29		Iqgap3	185.35
NaN	NaN	NaN	NaN	NaN	NaN	NaN	NaN	NaN	NaN	NaN	NaN	NaN	NaN	NaN	NaN	NaN	NaN	NaN	NaN	NaN	NaN	NaN	NaN	NaN	NaN	NaN	Q8R418;F8VQ54;Q8R418-2	Q8R418;F8VQ54;Q8R418-2	Endoribonuclease Dicer	Dicer1	216.82
28.12751	28.10724	27.75723	27.76135	27.56812	27.7529	27.59377	27.61506	27.56275	27.40259	27.40787	27.62059	28.13467	27.68378	27.77806	27.81934	27.7053	27.63443	27.78038	27.88163	28.08477	27.57442	27.52283	27.30939	28.01009	27.72468	27.74849	F8VQ87;P97789;P97789-2;P97789-3	F8VQ87;P97789;P97789-2;P97789-3	5-3 exoribonuclease 1	Xrn1	194.76
27.67432	27.77128	27.86029	27.74842	27.65363	27.48408	27.55318	27.51691	27.71633	27.65601	27.59278	27.82287	27.61463	27.81794	27.59626	27.53178	27.22361	27.56318	27.79501	27.66797	27.71888	27.47839	27.58842	27.60251	27.92524	27.87572	27.7599	Q8VDD9;F8VQ93	Q8VDD9;F8VQ93	PH-interacting protein	Phip	206.72
26.05532	26.51859	26.15327	26.11748	26.58663	26.25501	26.55445	26.56275	26.68244	26.45362	26.44847	26.55132	26.44239	26.45051	26.28768	26.81054	26.77656	26.25611	26.32908	27.00935	26.1168	26.52858	26.29239	26.44867	26.08002	26.06275	26.12784	Q6Y685;F8VQ95;Q6Y685-2	Q6Y685;F8VQ95;Q6Y685-2	Transforming acidic coiled-coil-containing protein 1	Tacc1	83.951
NaN	NaN	NaN	NaN	NaN	NaN	NaN	NaN	NaN	NaN	NaN	NaN	NaN	NaN	NaN	NaN	NaN	NaN	NaN	NaN	NaN	NaN	NaN	28.81491	NaN	NaN	NaN	F8VQB6;E9Q5G1;F8VQB6-2;D3YXU7	F8VQB6;E9Q5G1;F8VQB6-2	Unconventional myosin-X	Myo10	237.32
27.95427	27.62847	28.27751	NaN	28.38125	28.03543	28.06841	27.96312	28.14526	NaN	28.28167	NaN	NaN	27.97678	28.06173	NaN	NaN	27.75481	NaN	28.33654	NaN	28.28652	28.3551	28.37683	28.34668	NaN	28.28162	F8VQB8;E9PZM8;Q99J85;F7BX42;D3Z5F6;D3Z329	F8VQB8;E9PZM8;Q99J85;F7BX42	Neuronal pentraxin receptor	Npcd;Nptxr	52.229
30.30345	30.30487	30.37906	30.2824	30.27075	30.24127	30.45552	30.45052	30.33319	30.18364	30.33224	30.30345	30.23763	30.20093	30.14989	30.08664	30.00021	30.17153	30.4341	30.38463	30.3117	30.10774	30.25687	30.21211	30.53594	30.4716	30.48472	F8VQC1;E9Q740	F8VQC1;E9Q740	Signal recognition particle subunit SRP72	Srp72	74.656
31.32892	31.19472	31.3688	31.07807	31.05077	31.1078	31.20926	31.26221	31.26192	31.1671	31.09723	31.2236	31.11979	31.1717	31.13748	31.22412	31.27675	31.15858	31.32458	31.34942	31.40735	31.15189	31.08189	31.19496	31.28449	31.21379	31.19994	F8VQC7;Q61595;Q61595-5;Q61595-6;Q61595-10;Q61595-11;Q61595-3;Q61595-9;Q61595-15;Q61595-7;Q61595-16;Q61595-4;Q61595-13;Q61595-2;Q61595-12;Q61595-14;Q61595-8	F8VQC7;Q61595;Q61595-5;Q61595-6;Q61595-10;Q61595-11;Q61595-3;Q61595-9;Q61595-15;Q61595-7;Q61595-16;Q61595-4;Q61595-13;Q61595-2;Q61595-12;Q61595-14;Q61595-8	Kinectin	Ktn1	152.54
26.87291	26.69019	27.01393	28.60254	27.95704	28.43126	28.41244	28.24554	28.21988	28.46018	28.57387	28.23293	28.73638	28.1059	28.23804	27.16452	26.79464	26.94782	26.92003	27.00614	26.63672	28.15967	27.97126	28.32852	28.24993	28.35871	28.06049	Q8BTY2;F8VQC9;Q8BTY2-2;Q5DTL9;Q8JZR6;B1AWV9;Q8JZR6-2;Q5DTL9-2	Q8BTY2;F8VQC9;Q8BTY2-2	Sodium bicarbonate cotransporter 3;Anion exchange protein	Slc4a7	116.51
25.25451	25.20523	25.33088	25.56523	25.30647	25.47748	25.27327	NaN	25.05519	NaN	25.29302	NaN	NaN	NaN	NaN	NaN	NaN	NaN	NaN	25.31489	NaN	25.2833	NaN	25.48204	25.02513	NaN	NaN	Q05909;F8VQD7;E9Q6E7	Q05909;F8VQD7	Receptor-type tyrosine-protein phosphatase gamma;Protein-tyrosine-phosphatase	Ptprg	161.24
26.16701	25.80144	26.42042	26.16075	25.99751	NaN	25.8764	25.94757	25.97572	26.06743	25.83367	26.27799	26.06579	NaN	25.67925	26.45693	26.22555	25.98015	26.30616	26.44271	26.30999	26.00652	25.98438	25.94199	26.22383	25.86507	25.75119	Q8VHH5;F8VQE9;Q8VHH5-2;Q8BXK8;E9Q3K3	Q8VHH5;F8VQE9;Q8VHH5-2	Arf-GAP with GTPase, ANK repeat and PH domain-containing protein 3	Agap3	97.964
NaN	NaN	NaN	25.11648	25.81049	NaN	NaN	NaN	NaN	25.22387	NaN	NaN	NaN	NaN	NaN	NaN	NaN	NaN	NaN	NaN	NaN	NaN	24.98024	24.9852	NaN	24.94744	NaN	Q3TLI0;F8VQF9	Q3TLI0;F8VQF9	Trafficking protein particle complex subunit 10	Trappc10	141.59
29.67292	29.48738	29.54852	29.65671	29.70051	29.51918	29.4855	29.58662	29.52492	29.67179	29.66279	29.62671	29.54883	29.662	29.60954	29.5109	29.33388	29.49247	29.33645	29.32049	29.42416	29.63211	29.56986	29.53627	29.43309	29.371	29.2656	F8VQJ3;P02468;F6TLW1;F6SFQ3	F8VQJ3;P02468	Laminin subunit gamma-1	Lamc1	177.19
27.56085	27.75653	27.49633	26.47479	26.614	26.70266	26.25506	26.8749	27.08253	26.90953	26.95371	26.80292	26.60017	26.6983	26.45886	27.58499	27.59007	27.81928	27.17836	27.17274	27.31614	26.9345	26.91502	27.07989	26.51551	26.51809	26.57773	F8VQK5;P59808	F8VQK5;P59808	SAM and SH3 domain-containing protein 1	Sash1	135.62
27.83153	27.63083	27.73602	27.504	27.8071	27.42718	27.71339	27.7474	27.65219	27.7431	27.56165	27.63083	27.87238	27.60201	27.40763	27.63152	26.96257	27.47862	27.38747	27.26571	26.91068	27.85846	27.79606	27.54163	27.39477	27.43444	27.37997	F8VQL9;Q9WU42;E9PY55;E9Q701;E9Q9V3;Q9WU42-2;F6Z4B2;D3Z2J5;F6SK53;Q3UV08	F8VQL9;Q9WU42;E9PY55;E9Q701;E9Q9V3;Q9WU42-2;F6Z4B2	Nuclear receptor corepressor 2	Ncor2	273.41
26.07647	26.47652	26.38439	26.37018	26.32475	26.23887	26.07402	26.42454	26.23974	26.39911	26.03368	26.44689	26.38537	26.14192	26.38215	26.22243	26.63962	26.37564	26.07582	26.67761	NaN	NaN	26.19331	26.44237	26.21206	26.6071	26.47451	Q8R4H2;F8VQN6	Q8R4H2;F8VQN6	Rho guanine nucleotide exchange factor 12	Arhgef12	172.35
28.47491	28.40215	28.4088	28.29973	28.16145	28.18745	27.93117	27.96295	NaN	28.30887	28.44758	28.17703	28.02512	28.2338	28.11376	28.09678	28.03653	28.19831	28.20345	28.33403	28.21854	28.28793	27.65881	28.14919	29.04001	28.39656	28.37894	F8WGB3;Q9CZB0	F8WGB3;Q9CZB0	Succinate dehydrogenase cytochrome b560 subunit, mitochondrial	Sdhc	14.51
25.8187	26.10847	26.26866	26.39508	26.11793	NaN	25.87148	NaN	25.7043	NaN	26.29251	25.60416	NaN	NaN	NaN	NaN	25.87523	26.11678	NaN	NaN	NaN	NaN	26.08887	25.94688	26.24367	25.55415	25.83901	Q922M3;F8WGQ9	Q922M3;F8WGQ9	BTB/POZ domain-containing adapter for CUL3-mediated RhoA degradation protein 3	Kctd10	35.701
25.94347	25.89735	NaN	26.46574	26.19747	26.23794	25.9859	26.22083	26.01861	26.38711	26.47669	26.34689	26.48233	26.09009	26.32776	NaN	NaN	NaN	26.33228	25.98453	26.55271	25.97502	26.41558	26.37663	26.37304	26.42164	26.66112	Q497V5;F8WGW3;Q497V5-2	Q497V5;F8WGW3;Q497V5-2	S1 RNA-binding domain-containing protein 1	Srbd1	114.09
25.80848	26.05111	NaN	25.81289	NaN	26.05227	NaN	NaN	NaN	25.74425	25.68547	NaN	25.86027	25.75918	25.95094	NaN	25.82881	25.64974	25.85151	NaN	25.77972	NaN	NaN	NaN	25.78756	26.26377	25.64017	Q6PNC0;F8WGX5	Q6PNC0;F8WGX5	DmX-like protein 1	Dmxl1	336
29.98114	30.04231	29.88807	28.96229	28.91345	28.7542	28.72221	28.85591	28.57827	28.49865	28.58753	28.55965	28.68405	28.6677	28.74673	29.56776	29.46636	29.61898	29.61084	29.6033	29.66854	28.61284	28.41812	28.49816	28.27582	28.33901	28.33875	F8WH23;Q61581;E9Q5D9	F8WH23;Q61581;E9Q5D9	Insulin-like growth factor-binding protein 7	Igfbp7	29.1
NaN	NaN	NaN	NaN	NaN	NaN	NaN	NaN	NaN	NaN	NaN	NaN	NaN	NaN	NaN	NaN	27.02369	NaN	NaN	NaN	NaN	NaN	NaN	NaN	NaN	NaN	NaN	F8WH78;Q9ER63	F8WH78;Q9ER63	Tumor necrosis factor receptor superfamily member 23	Tnfrsf23	11.75
NaN	NaN	NaN	NaN	NaN	NaN	NaN	NaN	NaN	NaN	NaN	NaN	NaN	NaN	NaN	NaN	NaN	NaN	NaN	NaN	NaN	NaN	NaN	NaN	NaN	NaN	NaN	Q5IRJ6;F8WHL1;Q5IRJ6-2	Q5IRJ6;F8WHL1;Q5IRJ6-2	Zinc transporter 9	Slc30a9	62.875
29.60479	29.84068	30.02446	29.46365	29.74298	29.64796	29.90009	29.95421	29.79475	29.4295	29.7491	29.68519	30.28129	29.6441	30.06214	30.29756	28.38059	30.0724	30.15557	30.21928	29.93579	29.46743	29.61964	29.58508	29.59964	29.84579	29.72071	P56135;F8WHP8	P56135;F8WHP8	ATP synthase subunit f, mitochondrial	Atp5j2	10.344
NaN	NaN	NaN	NaN	NaN	NaN	NaN	NaN	NaN	NaN	NaN	NaN	NaN	NaN	NaN	NaN	NaN	NaN	NaN	NaN	NaN	NaN	NaN	NaN	NaN	NaN	25.68148	F8WHS3;Q8K479	F8WHS3;Q8K479	Complement C1q tumor necrosis factor-related protein 5	C1qtnf5	23.205
NaN	NaN	NaN	NaN	26.06196	NaN	NaN	NaN	NaN	NaN	NaN	NaN	NaN	NaN	NaN	NaN	NaN	NaN	NaN	NaN	NaN	NaN	NaN	NaN	NaN	NaN	NaN	F8WHT3;Q7TPM1;A2AN33;F7AYW2;Q7TPM1-2;F6V431	F8WHT3;Q7TPM1;A2AN33;F7AYW2	Protein PRRC2B	Prrc2b	243.12
30.95747	31.16099	31.10049	31.0298	31.00075	31.02598	31.09955	31.13406	30.99544	31.30024	31.12176	31.31062	31.1267	31.06156	31.14492	30.98053	30.86865	30.77455	31.16033	31.13418	31.08309	31.08144	31.11929	31.11966	31.26947	31.35846	31.41064	F8WHU5;Q4VA53-3;Q4VA53-2	F8WHU5;Q4VA53-3	Sister chromatid cohesion protein PDS5 homolog B	Pds5b	164.76
28.15383	27.99583	28.29237	28.00635	27.98332	27.99064	27.89227	28.00341	28.21591	28.28065	28.07592	28.00635	27.87221	28.10004	27.92128	28.1775	27.81042	27.63561	28.1208	28.0701	27.84476	28.09008	28.0531	27.89412	27.91188	28.15755	28.21762	Q9D3E6;F8WHU7;F6XQW1;F6TNY1;D6REF2;D6RHQ7;Q8C918;D3Z1T1;D6RH50	Q9D3E6;F8WHU7;F6XQW1	Cohesin subunit SA-1	Stag1	144.44
NaN	NaN	NaN	NaN	NaN	NaN	NaN	NaN	NaN	NaN	NaN	NaN	NaN	NaN	NaN	NaN	NaN	NaN	NaN	NaN	NaN	NaN	NaN	NaN	NaN	NaN	25.799	Q62273;F8WI08	Q62273;F8WI08	Sulfate transporter	Slc26a2	81.603
27.56892	27.32749	27.06404	27.35842	27.51405	27.36486	27.66126	27.60915	27.51382	26.57489	27.27186	26.73247	26.60654	27.00485	27.21252	27.51721	27.104	27.32131	27.2724	27.26508	27.23133	27.61034	27.50658	27.90713	27.70603	27.4475	27.138	Q61508;F8WI14;Q61508-2;D3YV22;D3Z0U9;D3YV64;D3Z038;D3Z772;D3YZV0	Q61508;F8WI14;Q61508-2	Extracellular matrix protein 1	Ecm1	62.832
NaN	NaN	NaN	NaN	NaN	25.50024	25.83152	NaN	NaN	NaN	NaN	NaN	NaN	NaN	25.59591	NaN	NaN	NaN	NaN	NaN	25.65179	NaN	25.62419	NaN	NaN	NaN	NaN	F8WI22;Q8K019-3	F8WI22;Q8K019-3	Bcl-2-associated transcription factor 1	Bclaf1	100.28
29.42718	29.66931	29.45144	29.63274	29.71232	29.4976	29.72746	29.48702	29.58654	29.61001	29.68159	29.57189	29.43139	29.8975	29.68951	29.65523	29.54309	29.59301	29.58194	29.79135	29.4492	29.58515	29.65171	29.76656	29.46188	29.44158	29.36169	F8WI30;Q9CY18;F7D3B8;F6RSR4	F8WI30;Q9CY18;F7D3B8;F6RSR4	Sorting nexin-7	Snx7	50.878
25.61032	25.94246	NaN	25.61557	25.91575	NaN	NaN	25.58643	NaN	25.53309	NaN	NaN	25.79196	NaN	26.12894	25.97902	26.22363	NaN	26.23648	NaN	25.86448	26.19957	25.75376	NaN	NaN	NaN	NaN	F8WIA3;J3QMA2;J3QK34;P0C8B4	F8WIA3;J3QMA2;J3QK34;P0C8B4	Uncharacterized protein C14orf142 homolog	Gm20604;Gm28051;AK010878	7.8946
NaN	NaN	NaN	NaN	NaN	NaN	NaN	NaN	NaN	NaN	NaN	NaN	NaN	NaN	NaN	NaN	NaN	NaN	NaN	NaN	NaN	NaN	NaN	NaN	NaN	NaN	24.95522	F8WID5	F8WID5		Tpm1	37.412
26.89701	26.83882	26.89389	27.3304	26.97978	26.72286	27.11654	26.31927	26.91707	26.81078	26.74098	26.58549	26.50659	26.87127	26.70081	26.55517	26.65075	NaN	27.02062	26.98153	NaN	26.95349	27.06517	26.86278	27.01265	26.95438	27.01031	F8WIE5;Q69ZR2	F8WIE5;Q69ZR2	E3 ubiquitin-protein ligase HECTD1	Hectd1	289.23
25.66988	25.65895	25.84384	24.79551	25.37928	25.24996	NaN	24.99192	25.40947	NaN	NaN	NaN	25.31955	NaN	NaN	NaN	NaN	NaN	24.29621	NaN	NaN	NaN	NaN	NaN	NaN	25.3048	NaN	Q9Z207;F8WIG5	Q9Z207;F8WIG5	Protein diaphanous homolog 3	Diaph3;Diap3	133.68
28.95784	28.80673	28.78831	28.85171	29.10557	29.08972	28.87818	28.98158	28.95978	29.22993	29.3223	29.15593	29.34545	29.121	29.12736	29.0247	28.93545	28.89556	29.08352	29.16181	28.82742	28.95687	29.09255	29.00854	29.17772	29.31549	28.90288	Q9JIS8;F8WIJ0;F6TQE2	Q9JIS8;F8WIJ0	Solute carrier family 12 member 4	Slc12a4	120.62
NaN	NaN	NaN	NaN	NaN	NaN	NaN	NaN	NaN	NaN	NaN	NaN	NaN	NaN	NaN	NaN	NaN	NaN	NaN	NaN	NaN	NaN	NaN	NaN	NaN	NaN	NaN	P10923;F8WIP8	P10923;F8WIP8	Osteopontin	Spp1	32.459
33.47653	33.45831	33.45844	33.99108	33.93025	33.92389	34.01255	33.87151	33.99243	34.104	34.20194	34.09073	34.06318	34.04132	34.07431	33.88385	33.87893	33.83705	33.8997	33.828	33.84221	34.2955	34.22562	34.1699	34.07543	34.00888	34.07567	F8WIT2;P14824	F8WIT2;P14824	Annexin;Annexin A6	Anxa6	75.288
27.42222	27.69385	27.38558	27.01606	27.77386	26.86868	27.25133	27.34401	26.94704	26.99043	27.15006	27.27106	27.03591	26.77442	27.24545	27.25845	27.00389	27.27622	27.36578	27.46692	27.82893	27.22039	27.1035	27.28727	26.06497	27.20816	27.63658	Q9D1K7;F8WIU1;H7BXB9;Q6IR22	Q9D1K7;F8WIU1;H7BXB9	UPF0687 protein C20orf27 homolog	1700037H04Rik	19.476
NaN	24.66177	NaN	NaN	NaN	NaN	NaN	NaN	24.70372	NaN	NaN	24.70224	NaN	NaN	NaN	NaN	NaN	NaN	NaN	NaN	NaN	NaN	NaN	24.73474	24.84513	24.54197	NaN	Q3U3W5;F8WIU7;Q3U3W5-2	Q3U3W5;F8WIU7	Putative protein arginine N-methyltransferase 9	Prmt9;Prmt10	94.219
NaN	NaN	NaN	NaN	NaN	25.79929	NaN	NaN	NaN	NaN	25.17729	NaN	NaN	NaN	NaN	NaN	NaN	NaN	NaN	NaN	25.22714	NaN	NaN	NaN	NaN	NaN	NaN	F8WIU9;Q5RKS2	F8WIU9;Q5RKS2	Small integral membrane protein 7	Smim7	7.2675
33.26891	33.10662	33.15958	32.59504	32.55085	32.41458	32.36056	32.43961	32.50734	32.1922	32.35757	32.39938	32.43403	32.25341	32.31311	32.70716	32.80949	32.6855	32.82478	32.93789	32.93384	32.44609	32.40905	32.52113	32.63889	32.48515	32.50716	Q60854;F8WIV2;K7E6F1;E9Q3Y1;E9Q6X2;E9Q108;E9Q0P9;E9PYY0;E9PZQ9;E9Q4R2;Q3UWK8;W4VSP4;Q6P6K7	Q60854;F8WIV2;K7E6F1	Serpin B6	Serpinb6;Serpinb6a	42.598
28.97746	29.44538	29.43201	29.18284	28.84518	28.90001	29.35172	29.35534	29.82279	29.38959	30.43102	30.04674	30.62567	30.36578	30.39161	28.68699	27.7335	29.05383	28.74551	29.11183	29.07457	29.99496	29.94182	30.48106	30.13516	29.94949	30.33682	Q6GSS7;Q64523;F8WIX8;Q8CGP4	Q6GSS7;Q64523;F8WIX8;Q8CGP4	Histone H2A type 2-A;Histone H2A type 2-C;Histone H2A	Hist2h2aa1;Hist2h2ac;Hist1h2al;Hist1h2aa	14.095
NaN	NaN	NaN	NaN	NaN	NaN	NaN	NaN	NaN	NaN	NaN	NaN	NaN	NaN	24.14554	NaN	NaN	NaN	NaN	NaN	NaN	NaN	NaN	NaN	NaN	NaN	NaN	Q923Q2;F8WIY7	Q923Q2;F8WIY7	StAR-related lipid transfer protein 13	Stard13	125.06
NaN	NaN	NaN	NaN	NaN	NaN	NaN	NaN	NaN	NaN	NaN	NaN	NaN	NaN	NaN	25.40246	NaN	NaN	NaN	NaN	NaN	NaN	NaN	NaN	NaN	NaN	NaN	F8WJ31;Q5RJ54;Q5RJ54-2	F8WJ31;Q5RJ54;Q5RJ54-2	Zinc finger and SCAN domain-containing protein 26	Zscan26	38.814
NaN	NaN	NaN	NaN	26.89319	27.3026	27.056	27.16978	27.33014	27.13124	27.26758	26.66519	27.51908	27.44111	27.17179	27.46817	27.22066	27.46591	27.05372	27.54304	27.68077	NaN	NaN	27.02263	27.61884	26.87162	27.39852	Q9Z1X9;F8WJ72	Q9Z1X9;F8WJ72	Cell division control protein 45 homolog	Cdc45	65.384
28.58463	28.52992	28.53553	28.68599	28.36164	28.46778	28.42382	28.76167	28.6194	28.25512	28.51668	28.75678	28.45065	28.52309	28.37832	28.19704	27.70912	28.07465	28.2459	28.2911	27.91028	28.60414	28.55972	28.70675	28.576	28.79182	28.51039	Q3UMY5;F8WJ93;Q3UMY5-3;Q3UMY5-4;Q3UMY5-2	Q3UMY5;F8WJ93;Q3UMY5-3;Q3UMY5-4;Q3UMY5-2	Echinoderm microtubule-associated protein-like 4	Eml4	110.03
28.28344	27.58011	28.05734	27.38129	27.90913	27.81549	28.10829	27.86225	27.89105	27.96922	27.80088	27.88861	27.77348	27.84834	27.73053	28.20326	28.19371	28.12849	28.57488	28.36123	28.24045	28.15262	28.29911	28.1417	28.3356	28.39664	28.241	Q9ESV0;F8WJA0	Q9ESV0;F8WJA0	ATP-dependent RNA helicase DDX24	Ddx24	96.428
29.47205	29.31542	29.40605	29.12952	28.8998	28.93458	28.96466	28.9853	29.08907	28.97997	29.08271	28.83557	29.06653	28.90205	28.88425	29.14222	29.2952	29.15195	29.29397	29.16504	29.28414	29.11115	29.04778	29.1293	29.03404	29.20686	29.15098	Q80X82;F8WJD4;S4R2Q3;D3Z2M2;F6UJ99	Q80X82;F8WJD4	Symplekin	Sympk	142.28
32.32155	32.24147	32.27994	31.84748	31.84831	32.02769	31.9007	31.85746	31.90835	31.92302	32.07584	32.00915	31.9513	31.95778	31.93473	32.45317	32.5617	32.4591	32.4577	32.42061	32.41901	31.8958	32.12774	32.00631	32.06811	32.16516	32.08595	Q60710;F8WJE0;F6TVP2;E9Q0K6;E9PYG9;E0CXZ5	Q60710;F8WJE0;F6TVP2;E9Q0K6;E9PYG9	Deoxynucleoside triphosphate triphosphohydrolase SAMHD1	Samhd1	72.65
30.24932	30.31289	30.09056	30.19636	30.31095	30.29909	30.10287	30.22757	30.1398	30.25564	30.10999	30.35605	30.25406	30.46178	30.2803	30.35962	30.53945	30.30965	30.40568	30.49076	30.45042	30.37658	29.99456	30.21928	30.14114	30.5766	30.2374	P62996;F8WJG3	P62996;F8WJG3	Transformer-2 protein homolog beta	Tra2b	33.665
28.85025	29.23103	29.08783	28.80369	28.97427	28.76063	28.82599	28.72224	29.16758	28.8064	29.02678	29.06935	28.91977	28.68793	28.98193	29.01278	28.87238	29.11148	29.04695	28.91593	29.05662	29.06502	29.06126	28.99922	28.5921	28.79113	28.78734	Q8R3Q6;F8WJI3;E9Q4B5	Q8R3Q6;F8WJI3;E9Q4B5	Coiled-coil domain-containing protein 58	Ccdc58	16.665
29.85286	29.85946	29.8954	29.55908	29.67704	29.65717	29.74069	29.60769	29.52847	29.43782	29.33962	29.78415	29.90153	29.76319	29.98454	29.76439	29.79585	29.82422	30.09157	30.22929	29.96458	29.66443	29.60668	29.52509	29.55221	29.47667	29.43663	G3UVU2;Q62203;D3YW09;D3Z5A6	G3UVU2;Q62203;D3YW09	Splicing factor 3A subunit 2	Sf3a2	51.278
28.20965	28.39669	27.95975	27.92422	27.81446	27.72657	27.5862	27.88826	27.70728	27.45325	27.55779	27.61267	27.77831	27.5099	27.55135	27.77335	27.62129	27.8481	27.65833	27.86053	27.91895	27.71673	27.77442	27.42454	27.64767	27.58248	27.37824	G3UW40;E9PWI3	G3UW40;E9PWI3		Mcc	92.813
NaN	NaN	NaN	NaN	NaN	NaN	NaN	NaN	NaN	NaN	NaN	NaN	NaN	NaN	NaN	NaN	NaN	NaN	NaN	NaN	NaN	NaN	NaN	NaN	NaN	NaN	NaN	G3UW55	G3UW55		A230065H16Rik	11.426
NaN	NaN	NaN	NaN	NaN	NaN	NaN	NaN	NaN	NaN	NaN	NaN	NaN	24.26363	NaN	NaN	NaN	NaN	NaN	NaN	NaN	NaN	NaN	NaN	NaN	NaN	NaN	Q0VG62;G3UW58	Q0VG62;G3UW58	Uncharacterized protein C8orf59 homolog	1810022K09Rik	15.809
NaN	NaN	NaN	NaN	NaN	NaN	NaN	NaN	NaN	NaN	NaN	NaN	NaN	NaN	NaN	NaN	NaN	NaN	NaN	NaN	NaN	NaN	NaN	NaN	NaN	NaN	NaN	G3UW78	G3UW78		Cyp4f17	60.458
NaN	NaN	NaN	25.67244	25.73299	NaN	26.06404	NaN	25.61192	NaN	NaN	NaN	25.92893	NaN	NaN	NaN	NaN	NaN	26.29237	26.38553	NaN	NaN	NaN	25.17463	26.10789	NaN	25.9369	Q6NZL6;G3UW83;E9Q2M2	Q6NZL6;G3UW83;E9Q2M2	Tonsoku-like protein	Tonsl	151.11
NaN	NaN	NaN	NaN	NaN	NaN	NaN	NaN	NaN	NaN	NaN	NaN	NaN	NaN	NaN	NaN	NaN	NaN	24.94324	NaN	NaN	NaN	NaN	NaN	NaN	NaN	NaN	G3UW85;Q9D9P6	G3UW85		Erh	14.355
NaN	NaN	25.99807	25.59705	NaN	NaN	NaN	25.50464	26.40662	NaN	NaN	NaN	25.48465	NaN	25.59753	26.18779	25.84625	NaN	NaN	NaN	25.84276	NaN	NaN	25.64367	25.45717	NaN	26.02926	Q99K43;G3XA79;G3UY19;G3UW86;G3UWQ7;G3UXT4;G3UYX6	Q99K43;G3XA79;G3UY19;G3UW86;G3UWQ7;G3UXT4	Protein regulator of cytokinesis 1	Prc1	70.289
25.16749	25.72812	25.0878	25.63095	25.44802	25.63757	25.20131	NaN	25.42361	NaN	25.12119	NaN	25.30626	NaN	NaN	NaN	NaN	NaN	NaN	NaN	NaN	NaN	25.54648	25.20337	NaN	NaN	NaN	Q925H1;G3UW90;V9GX74;Q80V18;V9GXE9;V9GXA5;V9GX39	Q925H1;G3UW90;V9GX74;Q80V18;V9GXE9;V9GXA5	Zinc finger transcription factor Trps1	Trps1	141.03
NaN	25.97887	25.48542	25.1949	NaN	NaN	NaN	25.06089	NaN	NaN	NaN	NaN	NaN	NaN	NaN	NaN	NaN	25.0814	NaN	NaN	NaN	NaN	NaN	NaN	24.79571	NaN	NaN	Q03347;G3UWD2;Q3UM65;Q03347-5;Q03347-4;G3X9W7;Q03347-3;Q03347-2	Q03347;G3UWD2;Q3UM65;Q03347-5;Q03347-4;G3X9W7;Q03347-3;Q03347-2	Runt-related transcription factor 1	Runx1	48.609
26.24003	26.00449	26.23577	26.62338	26.66655	26.92762	26.41251	26.61428	26.41487	26.54894	26.7939	26.55022	26.37162	26.59989	26.76395	NaN	26.02049	25.7465	25.99313	26.11748	25.66658	26.3272	26.54051	NaN	26.56864	NaN	26.66533	Q8JZV9;G3UWD3;F6UPJ1	Q8JZV9;G3UWD3	3-hydroxybutyrate dehydrogenase type 2	Bdh2	26.753
NaN	NaN	NaN	NaN	NaN	NaN	NaN	NaN	NaN	NaN	NaN	NaN	NaN	NaN	NaN	NaN	NaN	NaN	NaN	NaN	NaN	NaN	NaN	NaN	NaN	NaN	NaN	G3UWE2	G3UWE2		F830016B08Rik	47.984
30.98421	31.1919	31.14394	31.32962	30.86378	30.99725	30.95373	30.92599	31.01472	30.91121	30.81574	30.93002	31.09553	30.78737	31.03328	30.9474	31.07775	30.80371	30.67817	30.8455	31.03026	31.33047	31.08341	31.36682	30.87555	30.5425	30.82031	P62897;G3UWG1;CON__P62894;P00015	P62897;G3UWG1	Cytochrome c, somatic	Cycs;Gm10108	11.605
NaN	NaN	NaN	NaN	NaN	NaN	NaN	NaN	NaN	NaN	NaN	NaN	NaN	NaN	NaN	NaN	NaN	NaN	NaN	NaN	NaN	NaN	NaN	NaN	NaN	NaN	29.46318	G3UWH0;P60060	G3UWH0;P60060	Protein transport protein Sec61 subunit gamma	Sec61g	11.5
27.16298	27.13741	26.93179	26.88995	26.93607	27.00153	26.9085	26.78619	26.95183	26.91866	27.15403	26.68886	27.06876	26.80132	26.92863	26.98631	26.94302	26.97531	27.2178	27.03023	26.71594	26.89666	27.12406	27.16087	26.85863	27.03894	27.00753	Q8R1U1;G3UWH9;Q7TSQ9;G3UWX2;G3UWY4;G3UYW8;G3UX78;G3UZ15	Q8R1U1;G3UWH9;Q7TSQ9	Conserved oligomeric Golgi complex subunit 4	Cog4	88.66
NaN	28.7564	28.19948	28.25979	27.98261	NaN	NaN	NaN	28.30565	28.31108	28.68629	28.60682	28.25309	NaN	28.3109	NaN	28.34993	NaN	NaN	NaN	NaN	NaN	NaN	28.28868	NaN	28.11401	28.21637	Q9Z172;G3UZ60;G3UWI9;G3UWX9;G3UZA7;Q9Z172-2	Q9Z172;G3UZ60;G3UWI9;G3UWX9;G3UZA7;Q9Z172-2	Small ubiquitin-related modifier 3;Small ubiquitin-related modifier	Sumo3	12.43
NaN	NaN	NaN	NaN	NaN	NaN	NaN	NaN	NaN	NaN	NaN	NaN	NaN	NaN	NaN	NaN	NaN	NaN	NaN	NaN	NaN	NaN	NaN	NaN	NaN	NaN	24.67223	G3UWL2	G3UWL2		Ppp2r1a	15.924
29.04505	29.18645	29.29292	28.69432	28.8023	28.83071	28.96672	29.12679	29.04973	28.71509	28.54141	28.89787	29.02105	28.98104	28.79576	29.19491	29.47112	29.23647	29.14387	29.14783	29.20762	28.90942	28.83726	28.92369	28.6802	28.76459	28.76278	Q7TNP2;Q3TTF6;H3BKU1;G3UWS4;H3BLE7;H3BLQ0;H3BIV7	Q7TNP2;Q3TTF6;H3BKU1;G3UWS4;H3BLE7;H3BLQ0;H3BIV7	Serine/threonine-protein phosphatase 2A 65 kDa regulatory subunit A beta isoform	Ppp2r1b	65.934
30.12928	30.13748	30.13394	29.83808	29.9255	30.04479	29.93874	30.0575	30.0822	29.8853	30.09346	29.97842	29.84512	29.77604	29.82404	29.65957	29.87685	29.65291	30.01598	29.92959	30.05853	29.67182	29.69034	30.06535	30.17188	29.94935	30.07074	P35601;Q5U4B1;G3UWX1;G3X8Z6;P35601-2;G3UXL4;G3UZ76	P35601;Q5U4B1;G3UWX1;G3X8Z6;P35601-2;G3UXL4	Replication factor C subunit 1	Rfc1	125.98
NaN	NaN	NaN	NaN	NaN	NaN	NaN	NaN	NaN	NaN	NaN	NaN	NaN	NaN	NaN	NaN	NaN	NaN	NaN	NaN	NaN	NaN	NaN	NaN	NaN	NaN	24.45438	Q8C3X4;G3UWY0	Q8C3X4;G3UWY0	Translation factor Guf1, mitochondrial	Guf1	72.462
26.42419	NaN	26.17253	NaN	NaN	NaN	NaN	NaN	NaN	NaN	NaN	NaN	NaN	NaN	NaN	NaN	NaN	NaN	NaN	NaN	NaN	NaN	NaN	NaN	NaN	NaN	NaN	G3UWZ0;O88379;G3UZ82	G3UWZ0;O88379	Bromodomain adjacent to zinc finger domain protein 1A	Baz1a	178.17
NaN	NaN	NaN	NaN	NaN	NaN	NaN	NaN	NaN	NaN	NaN	NaN	NaN	NaN	NaN	NaN	NaN	NaN	NaN	NaN	NaN	NaN	NaN	NaN	NaN	NaN	23.45513	P50171;G3UX44;P50171-2	P50171;G3UX44;P50171-2	Estradiol 17-beta-dehydrogenase 8	Hsd17b8;H2-Ke6	26.588
26.43786	26.40899	26.45034	NaN	NaN	NaN	NaN	NaN	NaN	NaN	NaN	NaN	NaN	26.08766	NaN	NaN	26.08278	NaN	NaN	26.02589	NaN	26.14589	NaN	NaN	NaN	NaN	NaN	G3UX50;Q3UKR0;O35613;G3UWJ9;G3UWI4	G3UX50;Q3UKR0;O35613	Death domain-associated protein 6	Daxx	77.208
NaN	NaN	NaN	NaN	NaN	NaN	NaN	NaN	NaN	NaN	NaN	NaN	NaN	NaN	NaN	NaN	NaN	NaN	NaN	NaN	NaN	NaN	NaN	NaN	NaN	NaN	24.78741	O70348;G3UYE6;G3UX82	O70348;G3UYE6;G3UX82	Decapping and exoribonuclease protein	Dxo	45.28
29.70223	29.74503	29.76484	29.35441	29.21769	29.29509	29.41038	29.19639	29.21266	29.59335	29.70347	29.42856	29.70966	29.4977	29.62878	29.78793	29.83562	29.67872	29.74379	29.73389	30.11657	29.76519	29.53508	29.51068	29.68547	29.50599	29.58862	Q8BHD7;G3UZ01;G8JL74;G3UXA6;Q8BHD7-2;G3UY95;G3UXZ8	Q8BHD7;G3UZ01;G8JL74;G3UXA6;Q8BHD7-2	Polypyrimidine tract-binding protein 3	Ptbp3	56.7
30.76928	30.77368	30.70314	30.84693	30.75199	30.97425	30.75087	30.78269	30.89504	30.88903	31.01185	30.8862	30.9011	30.83681	30.82001	30.72931	30.60019	30.86563	31.01239	31.02075	30.88932	31.01119	30.91449	30.89937	30.85103	30.99685	30.92075	Q9D7G0;G3UXL2	Q9D7G0;G3UXL2	Ribose-phosphate pyrophosphokinase 1	Prps1;Prps1l3	34.834
25.54881	25.50788	25.5985	NaN	NaN	25.00427	25.09192	NaN	NaN	25.20743	NaN	NaN	NaN	25.28369	NaN	NaN	25.63672	NaN	NaN	NaN	NaN	25.00992	NaN	NaN	NaN	NaN	NaN	P28704;Q8VCR0;G3UXP8;Q3TWJ1;P28704-2;Q6LC96;P28705;E9Q9V9	P28704;Q8VCR0;G3UXP8;Q3TWJ1;P28704-2;Q6LC96	Retinoic acid receptor RXR-beta	Rxrb;Rxra	55.865
NaN	NaN	NaN	26.50599	NaN	NaN	NaN	NaN	NaN	26.67801	26.90426	26.79823	26.41426	NaN	26.64979	NaN	NaN	NaN	NaN	NaN	NaN	NaN	NaN	NaN	26.52498	NaN	NaN	Q9R1B9;G3UY21;G3UXV6;G3UZ88;G3UYX7;G3X909;G3UZ61;G3UWQ3;G3UZW0	Q9R1B9;G3UY21;G3UXV6;G3UZ88;G3UYX7;G3X909	Slit homolog 2 protein;Slit homolog 2 protein N-product;Slit homolog 2 protein C-product	Slit2	168.78
30.18127	29.88264	29.88652	30.15846	29.87916	30.15146	29.98359	29.69369	29.73963	29.78681	29.98875	30.02419	29.80371	29.78975	29.74432	29.95352	29.81484	30.24479	29.94754	30.16818	30.29581	29.9221	29.67406	29.9955	29.95892	29.9924	29.84655	G3UXW9;Q99LD4;Q3MIA8;B1ATU4;Q99LD4-2	G3UXW9;Q99LD4;Q3MIA8;B1ATU4;Q99LD4-2	COP9 signalosome complex subunit 1	Gps1	58.86
32.90819	32.74403	32.81329	31.8054	31.7133	31.71219	31.87144	31.67607	31.72797	31.79517	31.81318	31.95972	31.95598	31.94091	31.9621	32.5535	32.68092	32.53957	32.55819	32.45569	32.5452	32.00658	32.01973	32.08639	31.66636	31.73872	31.86079	P97371;G3UXZ5;G3UXY0;G3X9K9;G3UWN9;G3UXR1	P97371;G3UXZ5;G3UXY0;G3X9K9;G3UWN9	Proteasome activator complex subunit 1	Psme1	28.673
28.76721	28.96124	29.01537	28.99226	28.88911	29.33892	29.0546	29.28621	29.09587	28.9341	29.17007	29.19953	29.25368	29.07145	29.38441	29.58316	29.2662	29.59864	29.67278	29.31652	29.41931	29.16382	29.3393	29.40629	29.03695	29.54988	28.8597	Q8CCS6;G3UY42;Q8CCS6-2;D3YUB9;D3Z5F7;D3Z055;G3UWS5;Q5XFR0;G3UWY6	Q8CCS6;G3UY42;Q8CCS6-2;D3YUB9;D3Z5F7;D3Z055;G3UWS5	Polyadenylate-binding protein 2	Pabpn1;Gm20521	32.296
NaN	NaN	NaN	25.33998	NaN	NaN	NaN	NaN	25.76269	25.16982	25.58474	NaN	25.55985	25.28634	25.30772	NaN	24.86197	NaN	NaN	NaN	NaN	NaN	NaN	NaN	25.929	25.82791	25.28697	G3UY52	G3UY52		Usp9x	20.406
26.35592	NaN	NaN	NaN	NaN	NaN	NaN	25.4797	NaN	NaN	NaN	NaN	25.44579	25.47655	NaN	25.63937	NaN	NaN	NaN	NaN	NaN	NaN	NaN	NaN	NaN	26.14155	NaN	P24860;Q68EM3;G3UY65	P24860;Q68EM3;G3UY65	G2/mitotic-specific cyclin-B1	Ccnb1	48.051
NaN	NaN	NaN	NaN	NaN	NaN	25.01086	24.97583	NaN	24.05606	NaN	NaN	NaN	24.44082	NaN	NaN	25.14016	NaN	NaN	25.19832	NaN	24.9038	NaN	NaN	24.77415	24.86538	NaN	O35280;G3UYB1;G3UYC5;O35280-2	O35280;G3UYB1;G3UYC5;O35280-2	Serine/threonine-protein kinase Chk1	Chek1	54.381
29.9538	29.82481	29.76147	29.98644	29.97282	30.05155	30.07189	29.96829	30.08677	30.10799	30.14431	29.99281	30.13541	30.06072	30.06072	30.11991	29.95685	30.00932	29.8771	30.05711	29.97432	30.09421	29.93298	29.91727	30.06625	30.12509	30.10024	Q9ESZ8;Q3UHU8;G3UYD0;Q9ESZ8-5;Q9ESZ8-4;Q9ESZ8-3;Q9ESZ8-6;Q9ESZ8-2;G3UYJ6;G3UX27;G3UWV2;Q99NI3;G3UYD7;G3UZU4	Q9ESZ8;Q3UHU8;G3UYD0;Q9ESZ8-5;Q9ESZ8-4;Q9ESZ8-3;Q9ESZ8-6;Q9ESZ8-2	General transcription factor II-I	Gtf2i	112.26
28.48485	28.97834	28.60339	28.36131	28.63872	28.51058	28.6729	28.56336	28.58158	28.55014	28.42158	28.58803	28.42674	28.69152	28.48385	28.78859	28.9972	28.86127	28.67297	28.67061	28.89666	28.68866	28.6035	28.72693	28.104	28.2724	28.3784	Q6Y7W8;G3UYG6;G3UWR2;G3UYR9;G3UZX7;E9Q2M5;Q6Y7W8-2;G3UZW5;G3UXF2;G3UZS9;REV__E9Q340;REV__E9Q307;REV__E9PWW4;REV__F6RYD0;REV__F6RUK9;REV__E9PWB1;REV__Q6PDH0;REV__D3Z4N0;REV__Q6PDH0-2;REV__D3Z0X5	Q6Y7W8;G3UYG6;G3UWR2;G3UYR9;G3UZX7	PERQ amino acid-rich with GYF domain-containing protein 2	Gigyf2	149.19
NaN	NaN	NaN	NaN	NaN	NaN	NaN	NaN	NaN	NaN	NaN	NaN	NaN	NaN	NaN	NaN	NaN	NaN	NaN	NaN	NaN	NaN	NaN	NaN	NaN	NaN	NaN	G3UYJ7;G3UX05	G3UYJ7		Gm20441	28.523
NaN	NaN	NaN	NaN	NaN	NaN	NaN	NaN	NaN	NaN	NaN	NaN	NaN	NaN	NaN	NaN	NaN	25.17123	NaN	NaN	NaN	NaN	NaN	NaN	NaN	NaN	NaN	O70585;O70585-2;Q8K0N0;Q8C8Z9;G3UZ87;G3UYM7;G3UYK9;G3UZJ3;G3UXK0;G3UY34;G3UXI3	O70585;O70585-2;Q8K0N0;Q8C8Z9;G3UZ87;G3UYM7;G3UYK9;G3UZJ3;G3UXK0;G3UY34	Dystrobrevin beta;Dystrobrevin	Dtnb	74.398
31.28692	31.03957	31.07782	31.08917	31.51935	31.13852	31.4775	31.2403	31.23575	31.11514	31.27159	31.00912	31.04843	31.35647	31.59375	31.24252	31.35925	31.22049	31.1919	31.52239	31.27337	31.11539	31.40004	31.304	31.15894	31.19917	30.81886	P62858;G3UYV7;J3QNN8	P62858;G3UYV7;J3QNN8	40S ribosomal protein S28	Rps28;Gm10263	7.8409
NaN	NaN	NaN	NaN	NaN	NaN	NaN	NaN	NaN	NaN	NaN	NaN	NaN	NaN	NaN	NaN	28.05289	27.78425	NaN	NaN	27.84566	NaN	NaN	NaN	NaN	NaN	NaN	Q6VNB8;G3UYW1;Q6VNB8-2;G3UWK9	Q6VNB8;G3UYW1;Q6VNB8-2	WD repeat and FYVE domain-containing protein 3	Wdfy3	392.33
NaN	NaN	NaN	NaN	NaN	NaN	NaN	NaN	NaN	NaN	NaN	NaN	NaN	NaN	NaN	NaN	NaN	NaN	NaN	NaN	NaN	NaN	NaN	NaN	23.8041	NaN	NaN	Q5RKZ7;G3UYX9;Q5RKZ7-2	Q5RKZ7;G3UYX9;Q5RKZ7-2	Molybdenum cofactor biosynthesis protein 1;Cyclic pyranopterin monophosphate synthase;Cyclic pyranopterin monophosphate synthase accessory protein	Mocs1	69.858
NaN	NaN	26.06825	26.23118	26.29334	26.3387	26.05523	26.17215	NaN	26.01331	26.59363	NaN	26.65949	26.008	26.06269	26.23597	26.12825	NaN	26.47346	26.62826	26.77844	26.32384	26.41979	26.74714	26.22545	26.31273	NaN	Q8R366;G3UYZ1;D3Z4Q8	Q8R366;G3UYZ1	Immunoglobulin superfamily member 8	Igsf8	65.01
29.11491	28.79687	29.15682	29.22559	29.20837	29.50928	29.18917	29.32483	29.13212	29.41264	29.40034	29.46894	29.49066	29.41645	29.54937	29.2038	29.51426	29.40005	29.46254	29.3697	29.70038	29.31514	29.32283	29.3033	29.34242	29.37596	29.23973	P50431;G3UZ26;G3UYY1;G3UZZ9	P50431;G3UZ26;G3UYY1	Serine hydroxymethyltransferase, cytosolic;Serine hydroxymethyltransferase	Shmt1	52.6
27.77737	27.84995	27.92524	27.83858	27.74849	28.25314	27.82341	27.8543	27.94464	28.09889	28.08396	28.11659	28.15137	28.2516	28.45081	28.43496	28.50366	28.57084	28.31644	28.6353	28.45238	28.24214	28.0462	28.23284	27.87637	27.73944	27.5642	P63013;P63013-2;G3UZ44;V9GXM0	P63013;P63013-2;G3UZ44;V9GXM0	Paired mesoderm homeobox protein 1	Prrx1	27.269
NaN	26.90598	26.80723	NaN	26.85043	NaN	27.12711	27.2359	26.76547	NaN	NaN	NaN	26.61246	NaN	NaN	NaN	27.16863	27.09648	27.12967	27.1279	27.07592	NaN	26.9684	NaN	26.79104	27.04385	26.97662	Q8BGA5;G3UZA0	Q8BGA5;G3UZA0	KRR1 small subunit processome component homolog	Krr1	43.537
NaN	NaN	NaN	NaN	NaN	NaN	NaN	NaN	NaN	NaN	NaN	NaN	NaN	NaN	NaN	NaN	NaN	NaN	25.24245	NaN	24.93979	NaN	NaN	NaN	NaN	NaN	NaN	G3UZM1;Q69ZK6	G3UZM1;Q69ZK6	Probable JmjC domain-containing histone demethylation protein 2C	Jmjd1c	281.59
NaN	NaN	NaN	NaN	NaN	NaN	NaN	NaN	NaN	NaN	NaN	NaN	NaN	NaN	NaN	NaN	NaN	NaN	NaN	NaN	24.51515	NaN	NaN	NaN	NaN	NaN	NaN	G3UZP7	G3UZP7		H2-D1	9.9724
NaN	NaN	NaN	NaN	NaN	NaN	NaN	NaN	NaN	NaN	NaN	NaN	NaN	NaN	NaN	NaN	NaN	NaN	NaN	NaN	NaN	NaN	NaN	NaN	NaN	NaN	NaN	O08580;G3UZQ2	O08580;G3UZQ2	Steroid hormone receptor ERR1	Esrra	45.464
NaN	NaN	NaN	NaN	NaN	NaN	NaN	NaN	NaN	NaN	NaN	NaN	NaN	NaN	NaN	NaN	NaN	NaN	NaN	NaN	NaN	NaN	NaN	NaN	NaN	26.57586	NaN	P28063;G3UZW8	P28063;G3UZW8	Proteasome subunit beta type-8;Proteasome subunit beta type	Psmb8	30.26
29.24817	29.64623	29.59502	29.35026	29.70726	29.51561	29.67507	29.4675	29.81398	29.63967	29.73108	29.62204	30.09497	29.44127	29.68909	29.81441	29.88511	29.86638	29.60957	29.62319	29.57788	29.62709	29.49987	29.54863	29.32479	29.79158	29.26464	P97493;G3UZY2;G3UX99;A2A439	P97493;G3UZY2	Thioredoxin, mitochondrial	Txn2	18.255
NaN	25.77324	NaN	NaN	NaN	25.71416	25.71884	25.31517	25.58365	25.50815	NaN	25.73451	25.61619	NaN	25.56616	NaN	25.51482	NaN	NaN	25.73678	NaN	25.70293	NaN	25.66652	25.18018	25.75885	NaN	Q99MD6;G3X8P6;D3Z0H7	Q99MD6;G3X8P6;D3Z0H7	Thioredoxin reductase 3	Txnrd3	71.318
26.49946	26.84386	26.55124	26.53399	26.54675	26.56403	26.7934	26.92366	26.83557	26.70121	27.39991	26.49994	26.72377	26.77191	26.98425	26.89331	26.42808	26.8259	NaN	26.46807	26.30245	26.74753	26.98544	26.44416	26.41844	26.4241	26.32277	O89090;G3X8Q0;O89090-2	O89090;G3X8Q0;O89090-2	Transcription factor Sp1	Sp1	80.731
35.23421	35.2094	35.2235	30.91207	30.32098	32.62941	32.28717	32.2801	31.07985	32.70528	33.03777	32.87041	33.04942	32.67324	32.55928	35.39337	35.24983	35.40781	35.25631	35.27902	35.21274	32.05963	32.23269	32.71492	32.5469	31.97641	32.1325	G3X9T8;G3X8Q5	G3X9T8;G3X8Q5		Cp	121.08
30.55965	30.48903	30.58495	30.33862	30.27974	30.35458	30.37275	30.44934	30.34995	30.78854	30.36296	30.4851	30.48798	31.01339	30.33191	30.4183	30.36755	30.59859	30.41145	30.47441	30.63183	30.69511	30.62331	30.65685	30.82252	30.852	30.65446	G3X8R0;Q60870	G3X8R0;Q60870	Receptor expression-enhancing protein;Receptor expression-enhancing protein 5	Reep5	21.447
29.19042	29.2131	29.23162	29.02981	28.99499	28.93952	29.0397	28.92391	29.04278	29.32182	28.94615	28.85258	28.9034	29.08707	29.1181	29.0078	29.10027	28.96251	28.82784	28.83581	28.96348	28.7826	28.86579	28.77285	28.68241	28.80313	28.64774	Q80VJ2;G3X8R2	Q80VJ2;G3X8R2	Steroid receptor RNA activator 1	Sra1	25.557
27.3463	27.65109	27.63499	27.1947	27.12129	27.46544	27.27293	27.25286	27.27799	26.9496	27.0559	26.80624	27.57015	27.20751	27.08608	27.41232	27.26812	27.42406	26.95804	27.35279	27.20686	27.30748	27.30617	27.1062	27.22729	27.11922	26.86065	G3X8R5;Q3UA37	G3X8R5;Q3UA37	Glutamine-rich protein 1	Qrich1	86.528
27.54672	27.88075	27.99701	27.97131	28.06029	28.21016	27.81391	27.80341	27.90976	27.81958	27.94754	28.11222	27.98718	27.80304	27.97847	27.87444	28.14414	28.23339	27.80051	28.09648	28.01095	27.89949	27.96549	27.88309	27.71882	27.86142	27.53408	P59759;Q5DTZ3;G3X8R8;Q8VIM5;Q8VIM5-5;Q8VIM5-4;Q8VIM5-3	P59759;Q5DTZ3;G3X8R8	MKL/myocardin-like protein 2	Mkl2	117.55
NaN	NaN	NaN	NaN	NaN	NaN	NaN	NaN	NaN	NaN	NaN	NaN	NaN	NaN	NaN	NaN	NaN	NaN	NaN	NaN	NaN	NaN	NaN	NaN	NaN	NaN	23.45851	Q8CFK2;G3X8S2	Q8CFK2;G3X8S2	Transcription factor IIIB 90 kDa subunit	Brf1	73.798
28.2544	28.05698	28.26642	28.03732	28.41635	28.42886	28.10069	28.23995	28.49339	28.24522	28.35519	28.21928	28.43698	28.29925	28.13271	28.34604	28.7278	28.38731	28.27133	28.24771	28.42053	28.14351	28.22186	28.32629	28.09552	28.26137	28.20032	Q0P678;H3BIW0;G3X8T2;Q0P678-2;H3BJJ9;H3BJN4;H3BKL4	Q0P678;H3BIW0;G3X8T2	Zinc finger CCCH domain-containing protein 18	Zc3h18	105.69
31.9111	31.80436	31.7628	31.52934	31.32372	31.51719	31.64293	31.52888	31.53288	31.63387	31.84502	31.65595	31.59036	31.57389	31.60872	31.12139	31.10005	31.33127	31.32039	31.17575	31.2128	31.66217	31.59112	31.43802	31.55764	31.37441	31.4447	G3X8T3;P16675;A2A5J9;A2A5J8	G3X8T3;P16675	Carboxypeptidase;Lysosomal protective protein;Lysosomal protective protein 32 kDa chain;Lysosomal protective protein 20 kDa chain	Ctsa	55.726
NaN	NaN	NaN	NaN	NaN	25.24587	25.06562	NaN	NaN	25.50443	NaN	25.75695	25.0071	NaN	NaN	NaN	26.00896	NaN	NaN	NaN	25.82999	25.2359	NaN	25.78009	NaN	25.53703	25.25832	O88622;G3X8U8;O88622-2;E9Q088;E9Q7T9	O88622;G3X8U8;O88622-2;E9Q088	Poly(ADP-ribose) glycohydrolase	Parg	109.32
28.0726	27.99389	27.60978	26.79328	26.87725	26.81115	26.55541	26.41832	25.65775	26.89724	NaN	25.70393	25.62756	26.47051	26.8225	27.38813	27.27284	27.37576	27.70649	27.56435	27.4574	NaN	25.96572	26.60569	25.77125	25.51899	NaN	O70458;G3X8V6;O70458-2	O70458;G3X8V6;O70458-2	Oncostatin-M-specific receptor subunit beta	Osmr	110.23
26.71253	26.22799	NaN	26.44433	25.66471	26.50415	26.36301	26.4823	25.69312	25.90376	26.31335	26.03612	26.13745	25.9875	26.48333	26.85007	26.32074	26.07678	26.24336	26.48818	26.43086	26.13422	25.95518	26.20998	26.02085	26.04264	26.20542	G3X8X0;Q05BH3;G3UXT5	G3X8X0;Q05BH3		Dhx16	119.07
28.45195	28.16029	28.35166	28.19136	28.11436	28.05946	28.18749	28.17098	27.96389	27.90403	28.04952	28.14788	27.97826	27.97749	28.02849	27.72735	28.01025	28.03423	27.85614	28.3157	28.0464	28.22679	27.88437	28.00961	28.09718	27.88931	28.09904	G3X8X7;Q920Q4;Q920Q4-2;A2BI90	G3X8X7;Q920Q4;Q920Q4-2	Vacuolar protein sorting-associated protein 16 homolog	Vps16	94.825
30.44035	30.36421	30.41438	30.32689	30.25327	30.20618	30.16603	30.08639	30.14005	30.05814	30.13785	30.14407	30.13944	30.05375	30.01638	30.00089	30.13956	30.231	30.2278	30.18612	30.31862	30.15967	30.0922	29.93621	30.21732	30.03092	30.26215	G3X8Y3;Q80UM3;E9PZ53	G3X8Y3;Q80UM3	N-alpha-acetyltransferase 15, NatA auxiliary subunit	Naa15	101.09
NaN	NaN	NaN	NaN	NaN	NaN	NaN	25.20232	NaN	25.27675	NaN	25.40028	NaN	25.27106	25.31285	NaN	NaN	NaN	NaN	NaN	NaN	NaN	NaN	NaN	25.44139	NaN	NaN	O88561;G3X8Y7;F7CPA3;O88561-2	O88561;G3X8Y7;F7CPA3;O88561-2	Long-chain fatty acid transport protein 3	Slc27a3	72.964
26.01333	26.68619	26.40033	NaN	NaN	NaN	26.10113	NaN	NaN	NaN	NaN	NaN	NaN	NaN	NaN	26.46042	26.59747	26.44255	26.31541	26.47411	26.18684	NaN	NaN	NaN	NaN	NaN	NaN	G3X8Y8;Q9QUN7	G3X8Y8;Q9QUN7	Toll-like receptor;Toll-like receptor 2	Tlr2	89.466
NaN	NaN	NaN	NaN	NaN	NaN	NaN	NaN	NaN	NaN	NaN	NaN	NaN	NaN	NaN	NaN	NaN	NaN	NaN	NaN	NaN	NaN	NaN	NaN	NaN	23.07606	NaN	Q9D7V2;G3X915;Q9D7V2-2	Q9D7V2;G3X915;Q9D7V2-2	LysM and putative peptidoglycan-binding domain-containing protein 2	Lysmd2	23.693
NaN	NaN	NaN	NaN	NaN	NaN	NaN	NaN	24.97071	24.94391	NaN	NaN	NaN	NaN	24.86358	NaN	NaN	NaN	NaN	NaN	NaN	NaN	NaN	NaN	NaN	NaN	NaN	Q9DBR3;G3X920;Q9DBR3-3;Q9DBR3-2	Q9DBR3;G3X920	Armadillo repeat-containing protein 8	Armc8	75.363
31.08474	31.15358	31.20157	31.24779	31.19859	31.1805	31.15116	31.26517	31.10899	31.11942	31.07016	31.17111	31.15055	31.13675	31.1139	30.9497	30.8685	30.98046	31.0321	31.05375	30.91599	31.22314	31.19531	31.17872	31.29773	31.3728	31.31365	G3X922	G3X922		Dnajc13	254.44
27.68244	27.85929	27.85156	28.0704	28.25192	27.89735	28.04056	28.16533	28.34422	28.3479	28.45701	27.71293	28.08998	27.97421	27.98473	27.81665	28.38105	27.62916	28.16672	28.1036	28.08238	28.09753	27.87777	28.20107	27.91079	28.3719	28.19742	G3X926;Q9JJ80;S4R1Y5;S4R2H5;S4R2R2	G3X926;Q9JJ80;S4R1Y5;S4R2H5	Ribosome production factor 2 homolog	Rpf2	31.471
29.80173	29.91855	29.74535	29.45423	29.20107	29.53042	29.47274	29.388	29.38897	29.40761	29.35416	29.78605	29.31905	29.36047	29.52141	29.56691	29.59877	29.6505	29.77618	30.00035	29.66865	29.31941	29.23496	29.30465	29.54606	29.57578	29.62629	Q6NZC7;G3X928	Q6NZC7;G3X928	SEC23-interacting protein	Sec23ip	110.78
27.88867	27.72038	27.91508	27.61611	27.73059	27.99986	27.9266	27.76503	27.98256	27.76408	27.62317	27.66905	27.77279	27.64705	28.06379	27.88186	27.99383	27.63443	27.81164	27.9169	27.99583	27.91707	27.80606	27.82784	27.65075	27.85013	27.77254	Q3TWF6;G3X934	Q3TWF6;G3X934	WD repeat-containing protein 70	Wdr70	73.118
NaN	NaN	NaN	NaN	NaN	NaN	NaN	NaN	NaN	NaN	NaN	NaN	NaN	NaN	NaN	NaN	NaN	NaN	NaN	NaN	NaN	NaN	NaN	NaN	NaN	NaN	NaN	G3X937;Q921R8;Q921R8-2	G3X937;Q921R8	Solute carrier family 41 member 3	Slc41a3	53.289
31.25248	31.35342	31.29822	31.10406	31.02907	30.91428	30.99752	31.03236	31.10018	30.98753	31.22378	31.1434	31.12466	31.08417	31.01072	31.28405	31.2487	31.16087	31.34884	31.44564	31.36003	30.98278	31.12983	31.16399	31.28328	31.29729	31.29214	Q920B9;G3X956	Q920B9;G3X956	FACT complex subunit SPT16	Supt16h;Supt16	119.82
25.68552	25.4393	25.67109	25.21397	25.17874	25.51668	25.07284	25.12841	25.37069	25.77057	25.43355	25.89592	25.89108	25.37086	25.27348	25.71942	25.57057	25.6214	25.45745	25.66126	NaN	25.25695	25.4996	25.25641	25.85845	25.49509	25.64985	Q9DBZ9;G3X960	Q9DBZ9;G3X960	Rho GTPase-activating protein SYDE1	Syde1	80.383
30.28516	30.05414	30.27819	29.98577	30.05206	30.13026	30.19835	30.10262	30.18884	30.12201	30.21986	30.15279	30.11011	30.11272	30.01145	30.13724	30.07648	30.05336	30.01438	29.99537	30.0296	30.16183	30.26305	30.30737	30.21443	29.93312	30.1886	G3X963;Q8CDM1;Q8CDM1-2	G3X963;Q8CDM1	ATPase family AAA domain-containing protein 2	Atad2	155.28
29.71447	29.62605	29.93579	29.63017	29.57528	29.50317	29.44516	29.52453	29.44766	29.59632	29.45648	29.51978	29.37646	29.29397	29.39094	29.74988	29.58492	29.74485	29.58468	29.62347	29.26177	29.54532	29.48372	29.49106	29.53486	29.52186	29.70872	G3X972	G3X972		Sec24c	118.58
29.40402	29.32483	29.17451	29.18608	29.09783	28.95726	29.29393	29.29772	29.09167	29.16964	29.01526	28.80141	29.09763	28.92017	28.90745	29.17105	29.11563	29.21431	29.22656	29.2634	29.24549	29.11237	29.23048	29.27697	29.06504	29.18655	29.12536	G3X9B1	G3X9B1		Heatr1	242.07
26.07873	26.0722	26.01329	26.14091	26.44776	26.34998	26.30499	26.44444	26.35691	26.53549	26.58764	26.4234	26.12827	26.70028	26.40717	25.93098	26.30402	26.00415	26.37197	26.01336	26.00539	26.20909	26.52588	26.77668	26.04789	26.03385	26.043	G3X9C8;Q8BQ89	G3X9C8;Q8BQ89	LIX1-like protein	Lix1l	36.589
NaN	NaN	NaN	NaN	NaN	NaN	NaN	NaN	NaN	NaN	NaN	NaN	NaN	NaN	NaN	NaN	NaN	NaN	NaN	NaN	NaN	NaN	NaN	NaN	NaN	NaN	23.26742	Q9JM52;Q9JM52-3;Q5SXG1;Q5SXG3;G3X9G2;Q9JM52-2;F7AMS7	Q9JM52;Q9JM52-3;Q5SXG1;Q5SXG3;G3X9G2;Q9JM52-2;F7AMS7	Misshapen-like kinase 1	Mink1	147.29
27.49823	27.07908	27.06743	27.00881	26.87631	27.29842	26.68579	27.35094	27.04739	27.47985	26.84566	27.0661	27.47738	26.84649	27.15991	27.43667	26.90598	27.24608	27.40479	27.15759	27.34748	27.49709	27.70662	27.23745	26.92071	27.36561	27.33236	P42859;G3X9H5;P42859-2	P42859;G3X9H5;P42859-2	Huntingtin	Htt	344.69
28.64348	28.74426	28.63644	28.81888	29.06533	29.00852	28.83798	29.12955	29.03005	29.19359	29.16255	29.16313	29.27102	29.30615	29.21711	29.09575	28.85472	28.87839	28.79514	28.80187	28.78466	28.97345	29.1445	29.19995	28.97208	28.8759	28.87191	G3X9I1;G5E911;Q91VU0;E9Q0W5;E9Q6F0;E9Q8C5	G3X9I1;G5E911;Q91VU0;E9Q0W5	Protein FAM3C	Fam3c	21.486
27.86112	27.71588	27.75487	27.55311	27.34299	27.79644	27.49259	27.45317	27.76509	27.36052	27.41877	27.76053	27.51058	27.79551	27.49251	27.7753	27.8117	27.82232	27.67943	27.70226	27.88629	27.8688	27.63409	27.89926	27.44348	27.68525	27.78625	Q148V7;G3X9J4;E9QM90;Q148V7-3;Q148V7-2	Q148V7;G3X9J4;E9QM90;Q148V7-3;Q148V7-2	LisH domain and HEAT repeat-containing protein KIAA1468	Kiaa1468;2310035C23Rik	134.59
25.95031	25.89486	26.08896	25.83128	25.77573	25.8893	25.81534	NaN	NaN	NaN	26.12713	25.90109	25.84261	25.75325	25.68769	25.99069	26.1221	25.9351	25.73397	NaN	25.5858	26.11365	NaN	25.87352	25.86901	25.28877	25.57381	G3X9K3;D3YYK9	G3X9K3	Brefeldin A-inhibited guanine nucleotide-exchange protein 1	Arfgef1	208.5
NaN	NaN	NaN	NaN	NaN	NaN	NaN	NaN	NaN	NaN	NaN	NaN	NaN	NaN	NaN	NaN	NaN	NaN	NaN	NaN	NaN	NaN	NaN	NaN	NaN	24.18352	NaN	Q8QZZ7;G3X9K8	Q8QZZ7;G3X9K8	EKC/KEOPS complex subunit Tprkb	Tprkb	19.556
32.62595	32.52417	32.68378	32.35597	32.5494	32.36278	32.50185	32.44317	32.3065	32.3438	32.58612	32.43015	32.53083	32.46556	32.48939	32.75151	32.69526	32.93414	32.7645	32.7112	32.74825	32.3955	32.69509	32.64523	32.22605	31.97753	32.1491	Q9DCX2;G3X9L6;B1ASE2;D3Z1B2	Q9DCX2;G3X9L6;B1ASE2	ATP synthase subunit d, mitochondrial	Atp5h;Gm10250	18.749
28.69538	28.78914	28.92813	28.76313	28.92193	28.9262	28.76926	28.89963	28.91525	28.83735	28.97817	28.93438	29.15612	28.94184	28.83268	28.93393	28.93165	28.86106	29.15588	29.1943	29.08398	28.6763	28.62951	28.72452	28.85611	28.86115	29.17315	Q9ER88;G3X9M0;Q9ER88-2;G3UWZ6;G3UWJ4;G3UZC0;G3UWR5;G3UWM7;G3UYM6;G3UYP3	Q9ER88;G3X9M0;Q9ER88-2;G3UWZ6;G3UWJ4;G3UZC0;G3UWR5;G3UWM7	28S ribosomal protein S29, mitochondrial	Dap3	44.699
25.65753	26.42869	26.29824	25.13942	25.42076	NaN	NaN	NaN	NaN	NaN	NaN	NaN	NaN	NaN	NaN	NaN	NaN	NaN	NaN	NaN	NaN	NaN	25.39927	NaN	NaN	NaN	NaN	G3X9N1;Q8C4V1;D3Z5T4;Q8C4V1-3;Q8C4V1-2	G3X9N1;Q8C4V1;D3Z5T4;Q8C4V1-3;Q8C4V1-2	Rho GTPase-activating protein 24	Arhgap24	84.113
30.69279	30.6976	30.72882	30.81597	30.89172	30.8822	30.83236	30.98631	30.87921	30.81421	30.80347	30.73279	30.81169	30.80931	30.71579	30.73908	30.85823	30.75398	30.76303	30.64478	30.84812	30.87547	31.11793	30.76533	30.62932	30.4567	30.74695	Q9JKP5;G3X9Q0	Q9JKP5;G3X9Q0	Muscleblind-like protein 1	Mbnl1	36.975
NaN	25.25559	NaN	NaN	NaN	NaN	NaN	25.05155	25.41671	25.66796	25.01512	25.16576	25.09563	25.54445	25.43399	NaN	NaN	NaN	NaN	NaN	NaN	NaN	NaN	NaN	25.24703	25.16312	25.08922	Q61738;G3X9Q1;Q61738-5;Q61738-3;Q61738-4;Q61738-2;Q61738-6	Q61738;G3X9Q1;Q61738-5;Q61738-3;Q61738-4;Q61738-2;Q61738-6	Integrin alpha-7;Integrin alpha-7 heavy chain;Integrin alpha-7 light chain	Itga7	129.33
28.78019	28.96229	28.90776	27.80243	27.49434	28.00448	27.87713	27.94548	27.79427	28.12883	27.9438	28.08634	27.86609	27.95577	28.09939	28.62202	28.47719	28.5733	28.33998	28.29758	28.49865	27.50378	27.63941	27.58899	27.54134	27.79668	27.28145	P06802;G3X9S2;P06802-2;E9QQ26	P06802;G3X9S2;P06802-2	Ectonucleotide pyrophosphatase/phosphodiesterase family member 1;Alkaline phosphodiesterase I;Nucleotide pyrophosphatase	Enpp1	103.17
32.61483	32.40083	32.34361	31.48116	31.26841	31.34366	31.237	31.47267	31.31468	31.44574	31.34921	31.23934	31.8072	31.58938	31.61325	32.04267	32.37291	32.25031	32.10946	31.89739	32.0269	31.59205	31.69648	31.87181	31.46383	31.52384	31.52323	P97372;G3X9V0;E0CZ90	P97372;G3X9V0;E0CZ90	Proteasome activator complex subunit 2	Psme2	27.057
31.61956	31.71334	31.68792	31.6628	31.78904	31.75247	31.7332	31.78386	31.74743	31.88384	31.84875	31.78222	31.91727	31.90631	31.90792	31.8415	31.75139	31.8324	31.79455	31.77663	31.76647	31.99152	32.00785	31.93012	31.74547	31.64483	31.62971	P30999;G3X9V2;E9Q8Z6;E9Q8Z8;E9Q8Z4;E9Q8Z9;D3Z2H2;E9Q901;E9Q904;D3Z7H6;E9Q986;E9Q907;E9Q905;D3Z2H7	P30999;G3X9V2;E9Q8Z6;E9Q8Z8;E9Q8Z4;E9Q8Z9;D3Z2H2;E9Q901;E9Q904;D3Z7H6;E9Q986;E9Q907;E9Q905;D3Z2H7	Catenin delta-1	Ctnnd1	104.92
NaN	NaN	NaN	NaN	NaN	NaN	NaN	NaN	NaN	NaN	NaN	NaN	NaN	NaN	NaN	NaN	NaN	NaN	NaN	NaN	NaN	NaN	NaN	NaN	NaN	NaN	NaN	P49117;G3X9W4	P49117;G3X9W4	Nuclear receptor subfamily 2 group C member 2	Nr2c2	65.239
26.53885	26.61203	26.43423	25.93542	26.06862	25.91388	26.02378	25.90314	26.39177	NaN	NaN	26.13246	NaN	NaN	26.26408	26.17999	26.98804	26.27279	26.82323	26.33352	26.34739	26.59392	26.03502	26.66885	NaN	26.21232	NaN	G3X9Y5;E9Q735;E9Q442	G3X9Y5;E9Q735	Ubiquitin conjugation factor E4 A	Ube4a	124.46
27.95288	28.16954	27.8846	27.73079	27.62826	27.92468	27.91917	28.01143	27.70925	27.65096	27.49747	27.35422	27.93388	27.42686	27.50127	27.5599	27.58556	27.44695	28.62676	NaN	27.62694	27.53853	27.83876	28.08725	27.42638	28.68067	28.5538	Q8R060;H3BJ52;G3X9Z0;H3BKZ0;H3BKB9;H3BJF6;H3BIZ1;D3Z6K4	Q8R060;H3BJ52;G3X9Z0;H3BKZ0	Protein zwilch homolog	Zwilch	66.839
25.4978	25.68779	25.78364	NaN	25.36199	NaN	25.11625	NaN	25.33224	NaN	25.32172	25.10262	25.39996	25.42816	25.54038	25.73787	NaN	NaN	25.98494	25.43161	NaN	NaN	25.41661	25.51761	NaN	NaN	NaN	G3XA30;E0CY57	G3XA30;E0CY57		Nsmce4a	43.752
NaN	26.94626	26.76901	26.98761	27.06404	27.05393	26.08523	26.19237	26.78357	26.60484	26.63644	26.60173	26.30117	26.59776	NaN	27.06938	26.71476	27.88559	27.3345	27.00582	27.14861	26.48594	26.36773	26.15052	26.73518	NaN	26.79872	G5E814;Q9D8B4	G5E814;Q9D8B4	NADH dehydrogenase [ubiquinone] 1 alpha subcomplex subunit 11	Ndufa11	15.115
NaN	NaN	NaN	27.14092	26.66465	27.01255	26.66858	26.49347	27.63741	26.84566	26.79675	26.64691	26.74175	26.55856	NaN	26.85079	NaN	NaN	NaN	NaN	NaN	26.91798	27.3692	26.66709	26.42305	26.83653	27.16911	Q9CWR0;G5E825;Q9CWR0-2	Q9CWR0;G5E825;Q9CWR0-2	Rho guanine nucleotide exchange factor 25	Arhgef25	68.262
31.10225	31.0724	30.96651	31.07112	31.00417	31.06728	30.92458	30.93621	30.92266	31.05943	31.04192	31.13596	30.89295	31.02466	31.07035	31.02062	30.99698	30.92266	30.89591	30.97021	30.92811	30.91798	30.88577	30.94866	31.01916	30.87481	30.93255	G5E829;Q6Q477;E9Q828;Q32ME1;F7AAP4	G5E829	Plasma membrane calcium-transporting ATPase 1	Atp2b1	134.75
NaN	NaN	NaN	NaN	NaN	NaN	NaN	NaN	NaN	NaN	NaN	NaN	NaN	NaN	NaN	NaN	NaN	NaN	NaN	NaN	NaN	NaN	NaN	NaN	NaN	NaN	NaN	G5E837	G5E837		Hcfc2	79.434
NaN	NaN	NaN	NaN	NaN	NaN	NaN	NaN	NaN	NaN	NaN	NaN	NaN	NaN	NaN	NaN	NaN	NaN	NaN	NaN	NaN	NaN	NaN	NaN	NaN	NaN	NaN	Q62120;G5E852	Q62120;G5E852	Tyrosine-protein kinase JAK2;Tyrosine-protein kinase	Jak2	130.23
31.99003	31.96764	32.02383	31.97251	31.95012	31.85775	32.00735	31.93051	31.97466	32.02413	31.94182	31.89291	31.94147	31.92624	31.94566	31.91727	31.94094	31.95626	32.04225	32.04111	32.07594	31.98736	31.89735	32.02228	32.13391	32.15635	32.07333	Q99NB9;G5E866	Q99NB9;G5E866	Splicing factor 3B subunit 1	Sf3b1	145.81
29.35332	29.27511	28.9584	29.30502	29.36045	29.39607	29.24903	29.4289	29.16993	29.44376	29.36319	29.50839	29.33537	29.43263	29.40761	29.18464	29.26354	29.23968	29.41989	29.35416	29.39497	29.32002	29.13545	29.10714	29.4045	29.49379	29.36217	G5E870	G5E870	E3 ubiquitin-protein ligase TRIP12	Trip12	224.13
26.50218	26.67936	26.73363	26.894	26.79439	26.69458	26.7124	26.92954	26.74201	26.76724	26.64924	26.70741	27.02907	26.65676	26.62673	26.95082	26.66397	26.35763	26.98251	26.84218	27.02665	26.68672	26.76547	27.13966	27.36152	26.8484	27.10149	Q3TUH1;G5E881;G3UWL8;Q3TUH1-2;D6RGT1;G3UYJ1	Q3TUH1;G5E881;G3UWL8;Q3TUH1-2	Phosphatidate cytidylyltransferase, mitochondrial	Tamm41	37.827
28.43893	28.39624	28.35468	28.19192	28.31056	28.40937	28.45034	28.30287	28.40308	28.13883	28.42266	28.30378	28.17088	28.26293	28.17503	28.41913	28.07133	28.30804	28.28837	28.30326	28.29868	28.47812	28.56979	28.37828	28.04942	28.07419	28.13892	G5E884;O88643;S4R2K7	G5E884;O88643	Non-specific serine/threonine protein kinase;Serine/threonine-protein kinase PAK 1	Pak1	60.607
NaN	NaN	NaN	NaN	NaN	NaN	NaN	NaN	NaN	NaN	NaN	NaN	NaN	NaN	NaN	NaN	NaN	NaN	NaN	26.38146	NaN	NaN	NaN	NaN	NaN	NaN	NaN	G5E895;D3Z494;S4R2G9	G5E895;D3Z494		Akr1b10	35.848
30.54812	30.52094	30.56001	30.48817	30.70231	30.615	30.5258	30.64676	30.49933	30.63105	30.72045	30.60329	30.65889	30.55335	30.5	30.93614	30.73828	30.71112	30.7628	30.77298	30.66772	30.4683	30.60797	30.75199	30.62209	30.64384	30.6085	G5E896;Q3UJB9;Q3UJB9-2;D6RE33;F6ZJ27;F6V5I7	G5E896;Q3UJB9;Q3UJB9-2;D6RE33	Enhancer of mRNA-decapping protein 4	Edc4	152.48
28.55761	28.4682	28.64086	28.84586	28.67138	28.90893	28.51401	28.53857	28.62136	28.57553	28.6292	28.68482	28.69664	28.68903	28.45034	28.34908	28.48834	28.22407	28.12943	28.35288	28.74153	28.58603	28.65755	28.65496	28.45603	28.4633	28.35582	G5E897	G5E897		Kdelc2	57.685
NaN	NaN	NaN	NaN	NaN	NaN	NaN	NaN	NaN	NaN	NaN	NaN	NaN	NaN	NaN	NaN	NaN	NaN	NaN	NaN	NaN	NaN	NaN	NaN	NaN	NaN	NaN	Q9R269;G5E898	Q9R269;G5E898	Periplakin	Ppl	204
28.49652	28.48669	28.45384	28.65571	28.61326	28.79337	28.7764	28.76604	28.9506	28.94776	28.87291	28.81176	29.02802	28.75764	28.91755	28.51991	28.31825	28.55866	28.7242	28.47491	28.74024	29.00694	28.783	28.8435	28.58409	28.40803	28.39811	G5E899;P22777	G5E899;P22777	Plasminogen activator inhibitor 1	Serpine1	45.043
28.48876	28.19394	28.37704	28.2238	28.18172	28.27932	28.2907	28.00988	28.24227	28.30591	28.29509	28.00362	27.79259	28.16777	28.26866	27.98989	28.22752	28.05118	28.27364	28.18815	27.9712	28.1746	27.96642	28.13453	28.05149	28.25512	28.1046	Q8CI95;G5E8A0	Q8CI95;G5E8A0	Oxysterol-binding protein-related protein 11;Oxysterol-binding protein	Osbpl11	83.628
NaN	NaN	NaN	NaN	NaN	NaN	NaN	NaN	NaN	NaN	NaN	NaN	NaN	NaN	NaN	NaN	NaN	NaN	NaN	NaN	NaN	NaN	NaN	NaN	NaN	NaN	23.47692	Q80XS6;G5E8A7	Q80XS6;G5E8A7	Protein Smaug homolog 2	Samd4b	75.023
29.43183	29.49368	29.57445	29.53721	29.50786	29.42968	29.34826	29.55395	29.46892	29.43913	29.41506	29.44194	29.34864	29.30138	29.22152	29.25169	29.36261	29.36095	29.38161	29.43092	29.32371	29.22403	29.19782	29.35189	29.32785	29.23245	29.36559	Q8BRH0;G5E8C4;Q8BRH0-2;D3Z2Z3	Q8BRH0;G5E8C4;Q8BRH0-2	Transmembrane and TPR repeat-containing protein 3	Tmtc3	104.2
27.06661	27.28718	27.76186	27.83509	27.66248	27.82037	28.00817	27.66384	28.04072	28.43976	28.07015	27.93264	27.43651	28.13301	27.92468	NaN	27.20704	NaN	NaN	26.495	NaN	27.92807	27.89499	28.19639	28.01356	28.32989	27.8279	G5E8D6;Q9WVJ9;E9Q3N9;E9Q3F3;F6Z1C2;E9Q2T8;F7AYH6;E9Q1U0;E9Q2A0	G5E8D6;Q9WVJ9;E9Q3N9;E9Q3F3;F6Z1C2	EGF-containing fibulin-like extracellular matrix protein 2	Efemp2	51.349
NaN	NaN	NaN	NaN	NaN	NaN	NaN	NaN	NaN	NaN	NaN	NaN	NaN	NaN	NaN	NaN	NaN	NaN	NaN	NaN	NaN	NaN	NaN	NaN	NaN	NaN	24.97119	G5E8E1	G5E8E1		Lrrfip1	48.918
29.14606	29.06869	29.10157	29.34414	29.05858	29.04799	28.98899	29.12102	29.08251	28.75837	28.96807	28.80132	28.76534	29.03383	28.96364	29.35384	29.18624	28.97498	29.10465	29.33513	29.2377	29.12013	29.26184	29.08773	28.72517	29.04017	29.07278	Q8CGZ0;G5E8I8	Q8CGZ0;G5E8I8	Calcium homeostasis endoplasmic reticulum protein	Cherp	106.17
29.17783	28.87523	28.8685	28.62718	28.72504	28.56391	28.75041	28.68532	28.65966	28.85751	28.72605	28.8204	28.72377	28.75783	28.66574	28.7315	28.71555	28.87347	28.81617	28.87567	28.45693	28.37098	28.45631	28.63782	28.48911	28.42978	28.44707	G5E8J0;O35516;O35516-2	G5E8J0;O35516;O35516-2	Neurogenic locus notch homolog protein 2;Notch 2 extracellular truncation;Notch 2 intracellular domain	Notch2	265.63
27.81225	28.0463	27.70458	27.88361	27.55164	27.66939	27.70378	27.779	27.76812	27.89655	27.77831	27.56986	27.71692	27.87479	27.83244	27.87883	27.76155	27.76958	27.69843	27.97645	27.70438	27.66425	28.42474	27.98707	27.72449	27.93258	27.89035	Q8K1X1;G5E8J3	Q8K1X1;G5E8J3	WD repeat-containing protein 11	Wdr11	135.94
27.66302	27.84625	27.73169	27.41732	27.26015	27.20527	27.37343	27.19873	27.32809	27.45685	27.12386	27.5326	27.21271	27.23517	27.51141	27.69205	27.21234	27.59505	27.77511	27.66844	27.60943	27.3946	27.19507	27.29167	27.19357	27.25575	27.0403	G5E8J9;Q8CFE4;Q8CFE4-2;Q80UY7	G5E8J9;Q8CFE4;Q8CFE4-2	SCY1-like protein 2	Scyl2	103.19
28.1046	28.24916	28.19587	28.46708	27.87309	27.73357	28.46739	28.12455	28.38985	28.12055	27.86461	27.98761	28.04895	28.30756	27.99324	28.15253	28.54458	28.2728	28.57001	28.72302	28.27999	27.8493	27.63305	28.05543	27.91917	27.87842	27.77674	G5E8K5;G5E8K3;G5E8K2;G5E8K5-2;S4R1S2;S4R2S8;S4R2K9;G5E8K5-3;S4R236;G5E8K5-6;G3X971;S4R1X7;S4R2C1;S4R187;S4R2F5;S4R2J6;S4R165;G5E8K5-5;G5E8K5-4;S4R229;W4VSQ0;S4R278;Q02357;Q02357-2;Q3UVY0;S4R208;G3UY11;G5E8J2;B7ZW98;E9QNT8;G8JL84;D3YTV8;D3Z5M4;Q0VGY9;Q02357-5;Q02357-3;Q02357-4;Q02357-6;D6RJ51;S4R162;S4R1U4;F7D1P5	G5E8K5;G5E8K3;G5E8K2;G5E8K5-2;S4R1S2;S4R2S8;S4R2K9;G5E8K5-3	Ankyrin-3	Ank3	214.06
NaN	NaN	NaN	25.88451	NaN	NaN	NaN	26.07541	NaN	NaN	NaN	NaN	NaN	NaN	NaN	NaN	NaN	NaN	NaN	NaN	NaN	NaN	NaN	NaN	NaN	NaN	NaN	Q61083;G5E8L8	Q61083;G5E8L8	Mitogen-activated protein kinase kinase kinase 2	Map3k2	69.573
35.2823	35.04844	35.0573	34.3255	34.43017	34.36646	34.38818	34.46368	34.56944	34.40267	34.35048	34.25392	34.11583	34.2042	34.33824	34.84525	34.68018	34.7028	34.78678	34.72517	34.78205	34.40775	34.39981	34.38387	34.5061	34.38342	34.40977	P06151;G5E8N5;D3Z736;D3YZQ9;P00342;D3YVR7;D3YZE4	P06151;G5E8N5;D3Z736;D3YZQ9	L-lactate dehydrogenase A chain;L-lactate dehydrogenase	Ldha	36.498
27.7337	27.5346	27.62721	27.34062	27.3697	27.48961	27.1035	27.14667	26.93078	27.32363	27.09436	27.12001	27.30722	26.99205	26.88192	27.4523	27.46622	27.48646	27.70339	27.27213	27.30713	27.31268	27.39722	27.33628	27.3413	27.12406	27.1027	Q9JLV6;G5E8N7;E9Q9A5;Q9JLV6-2	Q9JLV6;G5E8N7;E9Q9A5;Q9JLV6-2	Bifunctional polynucleotide phosphatase/kinase;Polynucleotide 3-phosphatase;Polynucleotide 5-hydroxyl-kinase	Pnkp	57.223
26.98327	26.73389	26.82019	26.85911	27.23489	26.97596	26.9354	26.7543	26.91843	27.14307	26.95538	27.16605	27.09346	26.77593	26.85852	26.57629	26.85389	26.72819	NaN	26.8947	27.02781	27.29132	27.16048	27.23489	27.01041	27.13653	26.89839	O08967;G5E8Q4;Q9QX11;Q3TZ02;A2A517;Q9QX11-2;Q80YW0	O08967;G5E8Q4;Q9QX11;Q3TZ02;A2A517;Q9QX11-2	Cytohesin-3;Cytohesin-1	Cyth3;Cyth1	46.279
NaN	NaN	NaN	NaN	NaN	NaN	NaN	NaN	NaN	NaN	NaN	NaN	NaN	NaN	NaN	NaN	NaN	NaN	NaN	NaN	NaN	NaN	NaN	NaN	NaN	NaN	26.19009	Q8BZJ7;G5E8Q5;G5E8Q6;Q8BZJ7-4;Q8BZJ7-2	Q8BZJ7;G5E8Q5;G5E8Q6;Q8BZJ7-4;Q8BZJ7-2	DCN1-like protein 2;DCN1-like protein	Dcun1d2	30.068
29.12763	28.64127	29.35056	NaN	28.69793	28.83665	28.94534	28.20667	28.41603	NaN	28.60625	NaN	29.2645	28.68274	28.53315	NaN	29.38162	29.05719	NaN	NaN	28.65335	28.88571	28.48166	28.87807	28.35106	28.68689	28.60915	G5E8R1;G5E8R0;E9Q455;S4R261	G5E8R1;G5E8R0;E9Q455		Tpm1	28.556
29.59918	29.65008	29.60559	29.7404	29.7706	29.61826	29.67398	29.65526	29.64034	29.6658	29.58642	29.6548	29.77409	29.87221	29.65133	29.63867	29.63896	29.76733	29.6648	29.57687	29.74998	29.71217	29.87018	29.84658	29.45775	29.39991	29.41228	Q922D4;G5E8R4;Q922D4-2;Q922D4-3;Q922D4-4	Q922D4;G5E8R4;Q922D4-2;Q922D4-3;Q922D4-4	Serine/threonine-protein phosphatase 6 regulatory subunit 3	Ppp6r3	94.652
28.56899	28.36691	28.47294	27.90191	27.93966	28.03102	28.05724	27.95654	28.00223	28.10074	27.68016	27.7743	28.09848	28.02776	28.32569	28.28052	28.39856	28.3803	28.36878	28.41002	28.21234	28.35574	28.15533	27.87338	27.65178	27.46162	27.69452	G5E8R8;Q6P5G6	G5E8R8;Q6P5G6	UBX domain-containing protein 7	Ubxn7	54.812
NaN	26.0134	NaN	NaN	NaN	NaN	25.93701	NaN	NaN	NaN	NaN	NaN	NaN	NaN	NaN	NaN	NaN	26.16246	NaN	NaN	NaN	25.71133	NaN	NaN	NaN	25.75249	NaN	Q9D4H9;Q9D4H9-2;G5E8S0;Q9D4H9-3	Q9D4H9;Q9D4H9-2;G5E8S0;Q9D4H9-3	PHD finger protein 14	Phf14	99.104
28.02057	28.24359	28.26114	28.13389	28.08644	28.29732	28.09487	27.94073	28.09295	28.35863	28.23064	27.71371	28.10924	28.1985	27.92756	28.20797	28.21006	28.07378	28.1704	27.96642	27.87982	28.3259	28.08866	28.12031	27.99469	27.74823	27.98403	G5E8S8;Q8BVD5;Q8BVD5-5;Q8BVD5-4;Q8BVD5-2;Q8BVD5-3	G5E8S8;Q8BVD5	MAGUK p55 subfamily member 7	Mpp7	65.54
NaN	24.77022	NaN	NaN	NaN	NaN	NaN	25.10869	25.2256	24.86576	25.07692	25.26223	NaN	NaN	24.92895	NaN	NaN	NaN	NaN	NaN	NaN	25.2303	25.15345	NaN	25.09204	25.39015	24.87863	O88196;G5E8T2;O88196-3;O88196-6;D6RDD2;D6RFU5;O88196-5;O88196-4;O88196-2;D6RHT6;D6RD03;D3Z485;D3Z502;D3Z2K0;D3YZA6;D3YZ03;G5E8U3	O88196;G5E8T2;O88196-3;O88196-6;D6RDD2;D6RFU5;O88196-5;O88196-4;O88196-2;D6RHT6;D6RD03;D3Z485	E3 ubiquitin-protein ligase TTC3	Ttc3	223.93
27.03612	26.87079	27.21937	26.69511	27.05528	27.02897	27.0118	27.30234	26.98609	27.03276	26.82517	26.76686	26.82881	26.71908	26.73518	26.89839	NaN	26.74689	27.17769	27.19789	26.82177	26.90873	26.90449	27.30626	NaN	26.99755	27.37567	G5E8T3;Q9D104;Q9D7A6;D6RHP8	G5E8T3;Q9D104;Q9D7A6	Signal recognition particle 19 kDa protein	Srp19	13.621
28.65895	28.59673	28.47255	28.51315	28.21396	28.23238	28.22186	28.2904	28.41663	28.39276	28.0923	28.23293	28.0833	28.02739	28.28956	28.82651	28.65308	28.90541	28.76989	28.76512	28.99032	28.56961	28.27773	28.52858	28.10634	28.11739	28.31462	Q99KB8;G5E8T9;Q99KB8-2;E9Q2H8;E9PYA3;D3YWI0;D3YUX8	Q99KB8;G5E8T9;Q99KB8-2;E9Q2H8;E9PYA3;D3YWI0	Hydroxyacylglutathione hydrolase, mitochondrial	Hagh	34.084
27.28577	27.49175	27.58355	NaN	NaN	NaN	NaN	NaN	NaN	NaN	NaN	NaN	NaN	NaN	NaN	27.18764	NaN	27.3982	NaN	27.64313	NaN	NaN	NaN	NaN	NaN	NaN	NaN	Q8VC74;G5E8U6;D6RHB9	Q8VC74;G5E8U6;D6RHB9	Mitochondrial inner membrane protein COX18	Cox18	36.302
NaN	NaN	NaN	NaN	NaN	NaN	NaN	NaN	NaN	NaN	NaN	NaN	NaN	25.90523	NaN	NaN	NaN	NaN	NaN	25.7044	NaN	NaN	NaN	NaN	NaN	NaN	NaN	O54940;Q91VL0;G5E8U9;F6VF29	O54940;Q91VL0;G5E8U9;F6VF29	BCL2/adenovirus E1B 19 kDa protein-interacting protein 2	Bnip2	37.768
27.28357	27.23963	26.95027	27.00196	27.11942	26.62993	26.85174	27.29457	26.7183	26.92468	26.74625	26.5952	26.74945	27.0662	27.03988	27.04552	27.09315	27.29448	27.41788	27.02675	27.00013	26.96774	26.94592	27.18764	26.63506	26.74791	26.51248	Q9JJT9;G5E8V8;F6RPD4	Q9JJT9;G5E8V8	Phosphorylated adapter RNA export protein	Phax	43.247
30.06715	30.09848	30.15581	30.19225	29.98604	29.99415	30.31905	30.16351	30.29898	30.25282	30.43301	30.21801	30.16183	30.46714	30.14868	29.99927	30.39846	30.4008	30.27242	30.26573	30.39295	30.13663	30.38936	30.22768	30.0966	30.11434	30.14467	G5E8V9;E9Q3G5	G5E8V9;E9Q3G5		Arfip1	41.518
33.3784	33.39138	33.23906	33.23763	33.31932	33.2104	33.44246	33.37645	33.36633	33.38715	33.33098	33.50285	33.37166	33.43116	33.42992	33.39867	33.33604	33.4021	33.38278	33.49738	33.44628	33.39356	33.49441	33.47448	33.4116	33.3979	33.53345	G5E924;G3UY56;G3UYY3	G5E924		Hnrnpl	66.821
NaN	NaN	NaN	NaN	NaN	NaN	NaN	NaN	NaN	NaN	NaN	NaN	NaN	NaN	NaN	NaN	NaN	NaN	NaN	NaN	NaN	NaN	NaN	27.54097	NaN	NaN	NaN	Q8BIE6;H3BIZ7;Q8BIE6-2;Q3TB04;H3BL79;H3BKK8;F7CDA2;H3BK97	Q8BIE6;H3BIZ7;Q8BIE6-2;Q3TB04;H3BL79	FERM domain-containing protein 4A	Frmd4a	113.88
NaN	NaN	NaN	NaN	NaN	NaN	NaN	NaN	NaN	26.21046	NaN	NaN	NaN	NaN	NaN	NaN	NaN	NaN	26.28942	NaN	NaN	NaN	NaN	NaN	NaN	NaN	NaN	Q8R088;H3BJ07;H3BJ12;K3W4N3;H3BKI7;K3W4Q3;Q8R088-3;H3BJN5;H3BJI3;H3BJ82;Q8R088-2	Q8R088;H3BJ07;H3BJ12;K3W4N3;H3BKI7;K3W4Q3;Q8R088-3;H3BJN5;H3BJI3;H3BJ82;Q8R088-2	Golgi phosphoprotein 3-like	Golph3l	32.905
NaN	NaN	NaN	NaN	NaN	NaN	NaN	NaN	NaN	NaN	NaN	NaN	NaN	NaN	NaN	26.00307	NaN	26.09162	25.98512	25.95263	NaN	NaN	NaN	NaN	NaN	NaN	NaN	Q8BIG7;H3BJ37	Q8BIG7;H3BJ37	Catechol O-methyltransferase domain-containing protein 1	Comtd1	28.96
29.77475	29.74407	29.94419	30.12657	30.05103	30.26662	30.00812	30.09748	30.00932	30.07546	30.05336	29.95546	29.99712	29.92493	29.98128	29.49751	29.74957	29.3972	29.83385	29.58878	29.79275	29.91613	29.97992	30.09648	30.02433	30.11483	30.16183	Q60875;H3BJU7;H3BJX8;H3BJ45;H3BJ40;H3BKH9;Q60875-5;Q60875-4;Q60875-2;Q60875-3;H3BL15;H3BLF9;H3BJ59;H3BLJ1;H3BIX8;H3BJM4;H3BJ48	Q60875;H3BJU7;H3BJX8;H3BJ45;H3BJ40;H3BKH9;Q60875-5;Q60875-4;Q60875-2;Q60875-3	Rho guanine nucleotide exchange factor 2	Arhgef2	111.97
NaN	NaN	NaN	NaN	NaN	NaN	NaN	NaN	NaN	NaN	NaN	NaN	NaN	NaN	NaN	NaN	NaN	NaN	NaN	NaN	NaN	NaN	NaN	NaN	NaN	NaN	NaN	H3BJ67;H3BL92;H3BKQ3	H3BJ67;H3BL92;H3BKQ3		Evi5l	86.963
NaN	NaN	NaN	NaN	NaN	NaN	NaN	NaN	NaN	NaN	NaN	NaN	NaN	NaN	NaN	NaN	NaN	NaN	NaN	NaN	NaN	NaN	NaN	NaN	NaN	NaN	NaN	Q80WT5;H3BJH7;Q80WT5-2;H3BKM5	Q80WT5;H3BJH7;Q80WT5-2;H3BKM5	Aftiphilin	Aftph	101.13
NaN	NaN	NaN	NaN	NaN	NaN	NaN	NaN	23.87708	NaN	NaN	NaN	NaN	NaN	NaN	NaN	NaN	NaN	NaN	NaN	NaN	NaN	NaN	NaN	NaN	NaN	NaN	Q8C6B0;Q5I0W6;H3BJI7;Q76I24;Q76I26;G3X9G9	Q8C6B0;Q5I0W6;H3BJI7;Q76I24;Q76I26;G3X9G9		Mettl7a1;Mettl7a2;Methig1;UbiE2;Mettl7a3	28.096
25.9402	25.79054	26.16544	25.48388	25.84606	25.63062	25.93238	25.52447	25.27977	25.56747	NaN	26.12224	25.9047	25.46176	NaN	25.85567	25.78437	26.29104	NaN	25.4386	NaN	25.46086	25.7761	NaN	NaN	25.49265	25.45591	Q811I0;H3BJP9;V9GX21;H3BLL2;H3BLD0;H3BK16;H3BKR0	Q811I0;H3BJP9;V9GX21;H3BLL2;H3BLD0;H3BK16	ATP synthase mitochondrial F1 complex assembly factor 1	Atpaf1	36.354
NaN	NaN	NaN	NaN	NaN	NaN	NaN	NaN	NaN	NaN	NaN	NaN	NaN	NaN	NaN	NaN	NaN	NaN	NaN	NaN	NaN	NaN	NaN	NaN	NaN	25.08456	25.64342	Q8R2K4;H3BJR2;K3W4L1;H3BK01;Q8R2K4-2	Q8R2K4;H3BJR2;K3W4L1;H3BK01;Q8R2K4-2	TAF6-like RNA polymerase II p300/CBP-associated factor-associated factor 65 kDa subunit 6L	Taf6l	67.235
30.03249	29.92917	30.13944	29.88905	29.96966	30.10911	30.01172	29.82285	29.90613	29.77761	29.75199	30.11533	30.11011	29.90211	29.86414	29.83479	29.98834	29.87072	30.09986	30.17105	30.24241	30.18801	29.94363	30.11011	29.89685	29.70332	29.94754	H3BJW3;Q6NVF9;H3BJ30;H3BKW0;H3BLM1;H3BLM9	H3BJW3;Q6NVF9;H3BJ30	Cleavage and polyadenylation specificity factor subunit 6	Cpsf6	63.413
26.71973	26.89481	27.14024	26.79402	26.77819	26.86325	27.18726	27.10979	26.78119	26.65075	27.1034	26.85745	26.90024	26.7939	27.0875	26.80968	26.94391	26.76218	NaN	26.87549	26.23943	27.20751	27.03286	27.09255	26.4889	26.91388	26.77241	P53564;H3BK24;P53564-3;H3BLS0;H3BJQ9;P53564-2;E9QKE9;H3BKF6;P53564-4;P53564-5;P70298	P53564;H3BK24;P53564-3;H3BLS0;H3BJQ9;P53564-2;E9QKE9;H3BKF6;P53564-4	Homeobox protein cut-like 1;Homeobox protein cut-like	Cux1	165.59
27.96631	27.95321	28.01675	28.14024	27.80107	28.08299	28.08891	28.02823	28.24	28.11966	28.04802	27.95848	27.97367	27.94375	27.7604	28.45191	28.09114	28.31877	28.1358	28.19512	28.06558	28.35788	28.2332	28.22039	27.98772	27.98011	27.90449	P42567;H3BK65;F6W2Q5;Q5JC28;P42567-2;H3BLE4;H3BJB8	P42567;H3BK65;F6W2Q5;Q5JC28;P42567-2	Epidermal growth factor receptor substrate 15	Eps15	98.47
25.55976	26.08867	25.73957	25.6004	25.491	25.58746	25.66639	25.93733	25.87242	NaN	NaN	NaN	NaN	NaN	NaN	NaN	NaN	NaN	26.13377	NaN	25.1605	25.55693	25.86938	25.28221	25.43787	25.01001	25.98639	H3BK73;Q8R1J9;Q8R1J9-2;P0C7W3	H3BK73;Q8R1J9;Q8R1J9-2;P0C7W3	Torsin-2A;Prosalusin;Salusin-beta	Tor2a	30.07
NaN	NaN	NaN	NaN	NaN	NaN	NaN	NaN	NaN	NaN	NaN	NaN	NaN	NaN	NaN	NaN	NaN	NaN	NaN	NaN	NaN	26.04116	26.05167	NaN	NaN	NaN	NaN	Q640Q5;H3BKF3;H3BJH6;H3BLB9;H3BL68;H3BJA8;Q640Q5-2	Q640Q5;H3BKF3;H3BJH6;H3BLB9	PAB-dependent poly(A)-specific ribonuclease subunit PAN3	Pan3	89.744
32.87493	32.81553	32.94693	32.09008	32.1886	32.12851	32.3289	32.2135	32.12479	32.1919	32.28554	32.18966	32.03381	32.07769	32.08986	32.6875	32.58831	32.67777	33.04741	32.84313	32.84315	32.02251	31.89511	32.13271	32.27348	32.25971	32.25319	Q9R0P3;H3BKH6;H3BJP2;H3BLJ9;H3BJL6;H3BK43;H3BJC6;H3BL99	Q9R0P3;H3BKH6;H3BJP2;H3BLJ9;H3BJL6;H3BK43	S-formylglutathione hydrolase	Esd	31.319
27.02062	27.05155	27.01137	26.82202	26.75239	26.55655	27.27355	26.67707	26.96345	26.99356	27.08396	27.17997	26.91741	27.12455	27.17055	27.09013	26.87091	26.75812	26.7939	26.83195	27.01041	26.7893	27.0747	27.06075	27.0202	26.76142	26.95338	Q80YV2;H3BKM2;Q80YV2-2;D3Z3D0	Q80YV2;H3BKM2;Q80YV2-2;D3Z3D0	Nuclear-interacting partner of ALK	Zc3hc1	55.196
26.43681	NaN	26.49187	NaN	NaN	NaN	NaN	NaN	26.5862	NaN	NaN	26.12009	NaN	NaN	26.5339	NaN	NaN	NaN	NaN	NaN	26.72312	NaN	26.35515	26.65062	NaN	NaN	NaN	H3BKT0;H3BJN3;P70403;H3BJ26;H3BLJ7;H3BL09;H3BJL7	H3BKT0;H3BJN3;P70403;H3BJ26	Protein CASP	Cux1	77.161
26.83569	27.00282	26.80329	28.57449	27.92213	27.95543	27.95626	27.85329	27.87619	27.9452	27.98142	28.27106	27.61954	28.24866	28.20032	27.60102	27.78619	27.2544	27.29474	27.51405	27.28666	28.08507	27.90081	28.06106	28.15228	28.05786	27.95621	H3BL26;Q99L96;O70401	H3BL26;Q99L96;O70401	Tetraspanin;Tetraspanin-6	Tspan6	18.659
31.49739	31.55545	31.58517	31.29253	31.33708	31.27025	31.26411	31.31122	31.29909	31.32726	31.16273	31.22066	31.1773	31.24536	31.24966	31.42392	31.38417	31.35726	31.61584	31.60775	31.65425	31.32962	31.159	31.27664	31.59664	31.38407	31.49962	O08784;H3BL37;H3BIX0;Q05CS0;H3BK88	O08784;H3BL37;H3BIX0;Q05CS0	Treacle protein	Tcof1	135
NaN	26.05124	NaN	NaN	NaN	NaN	NaN	NaN	NaN	NaN	NaN	NaN	NaN	NaN	NaN	NaN	NaN	NaN	NaN	NaN	NaN	NaN	NaN	NaN	NaN	NaN	NaN	Q8R2H9;H3BLB1	Q8R2H9;H3BLB1	Phosphoethanolamine/phosphocholine phosphatase	Phospho1	29.911
NaN	NaN	NaN	NaN	NaN	NaN	NaN	NaN	NaN	NaN	NaN	NaN	NaN	NaN	NaN	NaN	NaN	NaN	NaN	NaN	NaN	NaN	NaN	NaN	NaN	NaN	25.46151	Q60954;H3BLB6;Q60954-3;Q60954-2;V9GXB5	Q60954;H3BLB6;Q60954-3;Q60954-2;V9GXB5	Homeobox protein Meis1	Meis1	43.002
27.16039	27.1849	27.1205	27.0559	26.76028	26.83834	26.94838	26.79625	26.97334	26.85329	26.69737	27.21503	27.18914	26.74432	26.85293	27.33722	27.06415	27.06363	26.86455	27.21706	26.96091	27.0701	26.93202	26.9038	26.70147	26.46281	26.68525	H7BWY8;Q8C8T8;Z4YL87;G3UWF3	H7BWY8;Q8C8T8;Z4YL87	Pre-rRNA-processing protein TSR2 homolog	Tsr2	21.378
NaN	NaN	NaN	NaN	NaN	NaN	NaN	NaN	NaN	NaN	NaN	NaN	NaN	NaN	NaN	NaN	NaN	NaN	NaN	NaN	NaN	NaN	NaN	NaN	NaN	24.30389	NaN	Q4VGL6;H7BX02	Q4VGL6;H7BX02	Roquin-1	Rc3h1	125.38
NaN	NaN	25.68081	24.87507	25.52832	NaN	25.46142	NaN	25.58992	25.24634	25.32958	25.2863	25.27359	25.2666	NaN	25.51247	NaN	25.49002	26.11032	25.53588	25.52662	24.86339	NaN	25.62887	24.90876	NaN	25.54598	Q8C1B1;H7BX08;Q8C1B1-2	Q8C1B1;H7BX08;Q8C1B1-2	Calmodulin-regulated spectrin-associated protein 2	Camsap2	164.33
NaN	25.32982	NaN	25.68279	25.70823	25.6062	NaN	25.86814	25.40438	NaN	25.68193	25.65425	25.80477	NaN	25.63218	NaN	NaN	NaN	NaN	NaN	NaN	25.6841	25.33094	NaN	25.2604	25.43145	25.33494	H7BX14;Q8BMZ5-2;Q8BMZ5;D3YY06;D3YWG5;D6RH65	H7BX14;Q8BMZ5-2;Q8BMZ5	tRNA-splicing endonuclease subunit Sen34	Tsen34	33.828
29.56761	29.61711	29.51544	29.41082	29.55307	29.34577	29.38334	29.38813	29.43595	29.45238	29.4107	29.4279	29.49253	29.46579	29.5334	29.59352	29.64041	29.57834	29.54488	29.55582	29.41778	29.63268	29.43106	29.58805	29.11905	29.2776	29.21743	Q6A065;H7BX26;Q6A065-3;Q6A065-2	Q6A065;H7BX26	Centrosomal protein of 170 kDa	Cep170	175.05
NaN	NaN	NaN	NaN	NaN	NaN	NaN	NaN	NaN	NaN	NaN	NaN	NaN	NaN	NaN	NaN	NaN	NaN	NaN	NaN	NaN	NaN	NaN	NaN	NaN	NaN	25.47243	H7BX38;P40224;P40224-1	H7BX38;P40224;P40224-1	Stromal cell-derived factor 1	Cxcl12	13.634
NaN	NaN	NaN	NaN	NaN	NaN	NaN	NaN	NaN	NaN	NaN	NaN	NaN	NaN	NaN	NaN	NaN	NaN	NaN	NaN	NaN	NaN	24.82221	NaN	NaN	NaN	NaN	Q6ZPG2;H7BX49	Q6ZPG2;H7BX49	WD repeat-containing protein 90	Wdr90	202.97
27.15952	27.11515	27.07265	26.90644	27.27932	27.05951	26.79452	26.82566	27.06075	26.9968	26.93483	27.04739	26.66452	26.55684	26.65581	26.87291	26.86915	26.78631	27.12957	27.21327	27.21382	27.02538	26.87853	26.9556	27.18054	26.93944	27.48408	P47934;H7BX88;B7ZDD7;F7BF80;A2AWJ5	P47934;H7BX88;B7ZDD7	Carnitine O-acetyltransferase	Crat	70.839
31.51357	31.57912	31.63871	31.38623	31.49805	31.45929	31.46383	31.48481	31.53264	31.45768	31.56006	31.47484	31.53496	31.68708	31.44293	31.89316	31.46422	31.82885	31.57993	31.58338	31.68085	31.51977	31.54853	31.50342	31.24841	31.32571	31.08537	Q6PDM2;H7BX95;Q6PDM2-3;Q6PDM2-2;F7AI47;F6QXN3	Q6PDM2;H7BX95;Q6PDM2-3;Q6PDM2-2	Serine/arginine-rich splicing factor 1	Srsf1	27.744
28.02617	28.03821	27.85561	NaN	NaN	NaN	NaN	NaN	27.61049	NaN	NaN	NaN	NaN	NaN	NaN	NaN	NaN	NaN	NaN	NaN	NaN	NaN	NaN	NaN	NaN	NaN	NaN	Q9R0G7;H9H9S3	Q9R0G7;H9H9S3	Zinc finger E-box-binding homeobox 2	Zeb2	136.61
26.56452	26.19978	26.26774	26.5932	NaN	26.64609	26.67196	26.70464	NaN	26.95649	26.95094	NaN	27.06538	NaN	NaN	NaN	26.56378	26.84589	26.61091	NaN	26.1223	26.76015	26.75875	NaN	NaN	NaN	NaN	Q3TGF2;H9H9T1;H3BLM7;H3BLE6;H3BKB6	Q3TGF2;H9H9T1;H3BLM7	Protein FAM107B	Fam107b	15.572
28.8161	28.78528	28.7405	29.26177	29.10842	29.06979	29.18322	29.44792	29.2683	28.89533	29.06466	29.1295	29.0693	29.17772	29.0577	28.49037	28.80045	28.86597	29.02979	28.75758	28.76531	28.97605	29.26184	29.28196	28.89079	29.1184	29.13685	O88738;S4R1L5;H9KUX8;S4R2P8;O88738-3;O88738-2;S4R268;S4R2N7;J3QP64;S4R1S3;S4R1R8	O88738;S4R1L5;H9KUX8;S4R2P8;O88738-3;O88738-2	Baculoviral IAP repeat-containing protein 6	Birc6	532.16
30.33181	30.33405	30.30149	30.18364	30.18589	30.22504	30.26058	30.08828	30.26204	30.1494	30.09886	30.31948	30.25879	30.25	30.2049	30.13357	30.17188	30.22262	30.52767	30.51041	30.40213	30.15846	30.23146	30.21963	30.36254	30.41094	30.30128	Q9QX47;H9KV00;Q9QX47-3;H9KV01;H9KV15;Q9QX47-4;Q9QX47-2;H9KV02;F7CU80	Q9QX47;H9KV00;Q9QX47-3;H9KV01;H9KV15;Q9QX47-4;Q9QX47-2	Protein SON	Son	265.65
27.744	27.66546	27.89001	28.17035	27.92976	28.22039	28.02179	28.30439	28.15784	27.82529	28.22917	28.05383	28.01659	28.08947	28.15006	28.02094	28.02274	28.43591	28.2042	28.30913	28.11654	27.9232	27.70734	28.36724	27.96306	28.33879	28.08182	Q99JN2;H9KV05;Q99JN2-2;Q91XA8;D3YZH5;D3Z2R6;D3Z7N9;Q9D2D9	Q99JN2;H9KV05;Q99JN2-2	Kelch-like protein 22	Klhl22	71.686
26.11285	NaN	26.07774	26.31816	25.80936	26.02629	26.47271	26.30111	26.01461	NaN	26.28056	NaN	26.67411	26.80366	26.01246	NaN	25.53196	NaN	NaN	26.83557	NaN	NaN	NaN	NaN	NaN	NaN	26.50621	Q9JI46;I1E4X7;H3BLR8;B2KF67;H3BJY4	Q9JI46;I1E4X7;H3BLR8;B2KF67	Diphosphoinositol polyphosphate phosphohydrolase 1	Nudt3	19.029
NaN	25.73776	26.10029	25.76155	NaN	NaN	NaN	25.71167	25.75305	25.4248	NaN	25.41777	25.95314	26.0518	NaN	25.92193	NaN	25.94145	26.04781	NaN	NaN	NaN	NaN	NaN	NaN	NaN	25.36145	P83093;I1E4X8;F6WBP9	P83093;I1E4X8;F6WBP9	Stromal interaction molecule 2	Stim2	83.924
NaN	NaN	25.93921	NaN	25.73769	26.29761	25.59974	26.17396	NaN	25.80914	NaN	NaN	NaN	25.59511	25.95775	NaN	25.90187	25.61012	NaN	26.23241	26.22501	25.84857	NaN	NaN	25.70018	25.75101	NaN	Q9D924;I3ITR1	Q9D924;I3ITR1	Iron-sulfur cluster assembly 1 homolog, mitochondrial	Isca1;AK157302	14.188
NaN	NaN	NaN	NaN	NaN	NaN	NaN	NaN	NaN	NaN	NaN	NaN	NaN	NaN	NaN	NaN	24.19152	NaN	NaN	NaN	NaN	NaN	NaN	NaN	NaN	NaN	NaN	Q9Z2C4;I7HJQ9;I7HPV7;F6T9H9	Q9Z2C4;I7HJQ9;I7HPV7;F6T9H9	Myotubularin-related protein 1	Mtmr1	75.313
NaN	NaN	25.35696	NaN	NaN	NaN	25.60956	25.62979	25.51412	NaN	NaN	NaN	25.31268	25.24343	25.41222	25.23308	NaN	NaN	NaN	25.45193	NaN	NaN	NaN	NaN	NaN	NaN	NaN	I7HPY1;I7HLV5;I7HJS7;Q9D8T0;J3JS95	I7HPY1;I7HLV5;I7HJS7;Q9D8T0	Protein FAM3A	Fam3a	21.293
32.36077	32.28714	32.29253	32.12719	31.99624	32.16246	32.29439	32.21364	32.36708	32.0898	32.18736	32.13375	32.16054	32.16096	32.12463	32.15409	32.1093	32.04967	32.15765	32.4451	32.26754	32.17516	32.1102	32.13877	32.18978	32.29849	32.26883	Q6ZWV3;I7HLV2;P86048;F6RUE0	Q6ZWV3;I7HLV2;P86048	60S ribosomal protein L10;60S ribosomal protein L10-like	Rpl10;Rpl10l	24.604
28.35161	27.69995	27.8276	27.73467	27.35959	27.50522	27.4346	27.22435	27.97312	28.0277	27.60675	27.77386	28.15132	27.92835	28.29916	27.99253	27.78269	28.11188	27.89608	28.15345	28.02057	28.11362	27.78475	27.94201	27.7911	27.36052	28.06332	Q9CR70;J3JS94	Q9CR70;J3JS94	EKC/KEOPS complex subunit Lage3	Lage3	15.824
NaN	NaN	NaN	NaN	NaN	NaN	NaN	NaN	NaN	NaN	NaN	NaN	NaN	NaN	NaN	NaN	NaN	NaN	NaN	NaN	NaN	NaN	NaN	NaN	NaN	NaN	24.00015	J3KMG3;Q8BI84-2	J3KMG3;Q8BI84-2	Melanoma inhibitory activity protein 3	Mia3	174.31
28.54296	28.56805	28.56558	28.3559	28.4436	28.40552	28.41571	28.37136	28.21725	28.38212	28.31043	28.46166	28.20513	28.02992	28.18565	28.84347	28.58649	28.57459	28.2708	28.47603	28.5984	28.43913	28.23178	28.33228	28.28109	28.26794	28.30578	J3KMM1;E9Q9M5;Q3UJD6-2;Q3UJD6	J3KMM1;E9Q9M5;Q3UJD6-2;Q3UJD6	Ubiquitin carboxyl-terminal hydrolase;Ubiquitin carboxyl-terminal hydrolase 19	Usp19	146.41
26.86266	26.45673	26.20348	26.44	26.17961	26.51274	26.00118	26.16411	26.20777	26.40758	26.2798	26.22505	26.06163	26.33923	26.23714	26.25379	26.56831	26.75124	26.5459	26.7929	26.26692	26.53069	26.13571	26.23074	26.00774	26.12932	26.68752	Q9CYI0;J3KMQ6;B1AQG3	Q9CYI0;J3KMQ6	Protein Njmu-R1	5730455P16Rik	44.422
28.27373	28.75187	28.54617	28.17012	28.02892	27.70121	28.02538	28.37629	28.20434	28.20275	28.01962	27.97306	28.36761	28.14389	28.34325	28.52847	28.19831	28.42462	28.53271	28.75913	28.44561	28.34566	28.09028	28.67061	28.25957	27.75373	28.0306	Q99M28;Q99M28-2;J3QK23	Q99M28;Q99M28-2;J3QK23	RNA-binding protein with serine-rich domain 1	Rnps1;Gm9825	34.208
27.11734	27.53222	27.30583	27.1673	27.55179	27.43865	27.5847	27.66844	27.49648	27.12701	27.10949	27.27923	27.34663	27.23114	27.18168	27.41571	27.46295	27.33305	27.65048	27.79644	27.60322	27.09093	27.27737	27.18234	27.21632	27.59292	27.32997	Q8BHX6;J3QK52;Q9WV70	Q8BHX6;J3QK52;Q9WV70	Nucleolar complex protein 2 homolog	Noc2l	68.267
NaN	NaN	NaN	NaN	NaN	NaN	NaN	NaN	NaN	NaN	NaN	NaN	NaN	NaN	NaN	NaN	NaN	NaN	NaN	NaN	NaN	NaN	NaN	NaN	23.993	NaN	NaN	J3QMK2	J3QMK2		Bbip1	7.5919
29.20476	29.19225	29.18504	28.98747	28.89058	28.94751	28.8576	29.1112	29.05022	29.12852	29.23836	29.15407	29.18475	29.2818	29.09675	29.27498	29.30489	29.22915	29.33605	29.3725	29.27287	29.23781	29.04643	29.13568	28.96185	28.89767	28.69332	Q9CZ42;J3QMM7;K3W4M4;Q9CZ42-3;J3QN06;Q9CZ42-2;J3QPU6	Q9CZ42;J3QMM7;K3W4M4;Q9CZ42-3;J3QN06;Q9CZ42-2	ATP-dependent (S)-NAD(P)H-hydrate dehydratase	Carkd	36.717
27.73312	27.72871	27.62533	NaN	27.45474	27.50142	28.11013	27.47205	NaN	27.44821	27.63111	27.63138	27.8447	NaN	NaN	NaN	27.56151	NaN	NaN	27.75532	27.85115	27.2294	28.37493	28.05383	NaN	27.4585	27.31847	J3QMP9;Q62036;B1AXI9	J3QMP9;Q62036;B1AXI9	Centrosomal protein of 131 kDa	Cep131	120.33
NaN	NaN	NaN	NaN	NaN	NaN	NaN	NaN	NaN	NaN	NaN	NaN	NaN	NaN	NaN	NaN	NaN	NaN	NaN	NaN	NaN	NaN	NaN	NaN	NaN	NaN	25.58262	Q8BJM5;J3QMX8	Q8BJM5;J3QMX8	Zinc transporter 6	Slc30a6	51.026
26.03898	25.67689	25.87994	NaN	25.89952	NaN	25.48284	25.17908	25.56642	25.79721	26.13048	26.11277	25.57251	25.80156	25.84283	26.30777	25.94717	25.93297	26.09307	26.21618	26.25793	25.84036	25.89668	25.776	25.82306	25.7509	26.14451	P16092;J3QN85;P16092-6;P16092-3;P16092-4;P16092-5;P16092-2;D3Z4V6	P16092;J3QN85;P16092-6;P16092-3;P16092-4;P16092-5;P16092-2	Fibroblast growth factor receptor 1;Fibroblast growth factor receptor	Fgfr1	91.98
26.00665	NaN	26.22317	NaN	25.70654	NaN	25.92802	25.88535	NaN	NaN	25.4975	25.48879	NaN	25.83966	25.8406	25.56075	25.75491	26.2573	25.99079	25.98715	26.10905	NaN	NaN	NaN	NaN	NaN	26.19736	Q3TJ22;J3QN89	Q3TJ22;J3QN89		Aamp	46.894
NaN	25.14071	25.83084	25.61099	25.2636	25.16066	26.33257	26.09328	25.65182	NaN	NaN	NaN	NaN	NaN	NaN	NaN	26.69856	26.85055	NaN	NaN	NaN	26.44115	26.31093	25.44821	26.10713	25.71555	26.07392	Q99PN3;J3QN94;B8JJ57;B8JJ56;Q99PN3-2;B8JJ53	Q99PN3;J3QN94;B8JJ57;B8JJ56;Q99PN3-2	Tripartite motif-containing protein 26	Trim26	62.808
NaN	NaN	NaN	NaN	NaN	NaN	NaN	NaN	NaN	27.98989	NaN	28.22748	28.11277	NaN	NaN	NaN	NaN	NaN	NaN	NaN	NaN	NaN	NaN	28.18305	NaN	NaN	NaN	Q5U4H9;J3QND8	Q5U4H9;J3QND8		Ncoa4;Gm6768	70.38
28.26132	28.26758	28.0516	28.07612	28.15127	28.01871	28.1939	28.11108	28.04755	28.21923	28.03459	28.18092	27.93837	28.19831	28.20009	28.26289	28.10814	28.18641	28.06553	28.32432	27.94095	28.37115	28.04109	27.86207	27.83744	27.7714	28.00217	Q5I012;Q5I012-3;J3QNE8;Q5I012-4;Q5I012-2;Q5I012-5;Q5I012-6	Q5I012;Q5I012-3;J3QNE8;Q5I012-4;Q5I012-2	Putative sodium-coupled neutral amino acid transporter 10	Slc38a10	117.19
26.52144	26.86514	26.47788	26.61077	NaN	NaN	26.18211	26.39108	26.46273	26.02466	26.51299	26.0324	26.38303	26.29668	26.2426	NaN	26.24496	25.90983	26.30694	NaN	26.52859	NaN	26.50196	26.23259	NaN	26.16791	26.36072	Q8BIH0;J3QNK5;Q8BIH0-2;Q8BIH0-3	Q8BIH0;J3QNK5;Q8BIH0-2	Histone deacetylase complex subunit SAP130	Sap130	111.23
NaN	NaN	NaN	NaN	NaN	NaN	NaN	NaN	NaN	NaN	NaN	NaN	NaN	NaN	NaN	NaN	NaN	NaN	NaN	NaN	NaN	NaN	26.34772	NaN	NaN	NaN	NaN	Q99PM3;J3QNT2	Q99PM3;J3QNT2	Transcription initiation factor IIA subunit 1;Transcription initiation factor IIA alpha chain;Transcription initiation factor IIA beta chain	Gtf2a1;Gm5435	41.614
26.10647	25.53519	NaN	25.53905	NaN	NaN	NaN	NaN	NaN	25.67745	NaN	NaN	25.69724	NaN	25.80659	25.94156	26.04275	26.13938	NaN	25.71978	NaN	NaN	25.66408	NaN	NaN	NaN	25.82126	Q8CHU3;Q5NCM5;Q5NCM6;J3QNT7;Q8CHU3-2;A8Y5D4;F7CD65;F7CUV7	Q8CHU3;Q5NCM5;Q5NCM6;J3QNT7;Q8CHU3-2	Epsin-2	Epn2	63.471
NaN	NaN	NaN	NaN	NaN	NaN	NaN	NaN	NaN	NaN	NaN	NaN	NaN	NaN	NaN	NaN	NaN	NaN	NaN	NaN	NaN	NaN	NaN	NaN	NaN	NaN	25.02416	J3QNW0	J3QNW0	DNA (cytosine-5)-methyltransferase	Dnmt1	169.95
27.21632	27.11585	27.46599	27.20844	27.41329	26.56114	27.02633	NaN	27.17198	27.15383	27.13271	27.00378	27.47931	26.94827	27.60194	27.39509	27.15962	26.95449	27.19479	26.83002	27.01755	27.27861	26.36645	27.39411	27.27853	26.83653	26.96664	Q3TIR1;J3QNW4;Q3TIR1-3;Q3TIR1-2	Q3TIR1;J3QNW4;Q3TIR1-3;Q3TIR1-2	Trafficking protein particle complex subunit 13	Trappc13	46.476
NaN	25.57854	NaN	NaN	NaN	25.56192	NaN	NaN	NaN	NaN	NaN	NaN	NaN	NaN	26.24407	NaN	NaN	NaN	NaN	NaN	26.76838	NaN	NaN	NaN	NaN	NaN	NaN	Q9QY30;J3QNY6	Q9QY30;J3QNY6	Bile salt export pump	Abcb11	146.75
NaN	NaN	NaN	NaN	NaN	NaN	NaN	NaN	NaN	NaN	NaN	NaN	NaN	NaN	NaN	NaN	NaN	NaN	NaN	NaN	NaN	NaN	NaN	NaN	NaN	NaN	25.58253	O88668;J3QP41	O88668;J3QP41	Protein CREG1	Creg1	24.452
25.59106	25.53169	NaN	25.96781	NaN	26.57077	NaN	NaN	NaN	NaN	NaN	NaN	NaN	NaN	NaN	26.0526	NaN	NaN	26.41798	NaN	26.30982	NaN	NaN	NaN	NaN	NaN	NaN	J3QPY3;D3Z3C1;Q9WUD8	J3QPY3;D3Z3C1;Q9WUD8	Fas apoptotic inhibitory molecule 1	Gm6432;Faim	20.034
NaN	25.82226	25.54194	25.80519	25.47051	25.49665	NaN	25.65562	25.49283	25.49167	25.45136	NaN	25.42826	25.56712	25.68488	NaN	NaN	25.37272	25.71903	NaN	NaN	NaN	25.28083	NaN	25.31828	NaN	NaN	Q8BKX6;J3QQ22	Q8BKX6;J3QQ22	Serine/threonine-protein kinase SMG1	Smg1	409.76
NaN	NaN	NaN	NaN	NaN	NaN	NaN	NaN	NaN	NaN	NaN	NaN	NaN	NaN	NaN	NaN	NaN	NaN	NaN	NaN	25.32899	NaN	NaN	NaN	NaN	NaN	NaN	K3W4N2;P70380	K3W4N2;P70380	Interleukin-18	Il18	22.15
28.14492	28.15296	28.49762	28.23722	28.08897	27.90822	28.18848	28.18016	28.19065	28.06487	28.04281	27.99959	28.29057	28.06343	28.07969	28.24432	28.15552	28.29141	28.33871	28.31644	28.09104	27.97158	28.05118	28.21854	28.1154	28.12519	28.18702	Q6P4S8;K3W4P2	Q6P4S8;K3W4P2	Integrator complex subunit 1	Ints1	245.16
NaN	NaN	25.7542	25.67411	25.92893	25.92841	25.73368	25.95611	25.81619	NaN	NaN	NaN	NaN	NaN	NaN	NaN	NaN	NaN	NaN	NaN	NaN	NaN	NaN	NaN	NaN	25.64565	NaN	Q8CFE3;K3W4P9;Q6PGA0;Q6PGA0-2	Q8CFE3;K3W4P9	REST corepressor 1	Rcor1	52.273
30.6942	30.69254	30.87232	30.5	30.26405	30.17093	30.35752	30.34022	30.31398	30.27031	30.48894	30.26372	30.39366	30.50512	30.39079	30.66458	30.88052	30.60426	30.49352	30.79869	30.59708	30.4517	30.317	30.27653	29.83281	29.95172	30.14443	P18572;K3W4Q8;P18572-2;J3QP71	P18572;K3W4Q8;P18572-2;J3QP71	Basigin	Bsg	42.444
29.09149	29.1427	29.18433	27.79829	27.58828	27.82013	27.78282	27.60392	27.80507	27.73228	28.01255	27.72722	27.71836	27.85258	27.59406	28.61761	28.6502	28.56074	28.6599	28.8754	28.71996	28.12761	28.15615	27.93258	27.83232	27.86018	27.93241	Q8BH60;K3W4Q9;Q8BH60-2	Q8BH60;K3W4Q9;Q8BH60-2	Golgi-associated PDZ and coiled-coil motif-containing protein	Gopc	50.662
26.49034	26.55532	26.69392	26.4654	26.49409	26.48912	26.02794	26.12096	26.26571	26.95947	26.79501	26.54261	26.37294	26.51871	26.3245	26.45748	26.36876	26.18631	26.19633	26.33371	27.02115	NaN	26.46499	26.46882	26.12875	26.41596	26.27081	Q9R062;V9GX26;K3W4S6	Q9R062;V9GX26;K3W4S6	Glycogenin-1	Gyg1;Gyg	37.402
28.7529	28.78553	28.65027	29.173	29.07605	28.99704	29.06556	29.09587	28.87006	29.38655	29.47361	29.23578	29.34841	29.14209	29.1534	28.5458	28.55391	28.69039	28.10555	26.88134	28.55728	29.25548	29.10219	29.49861	29.20067	29.18832	29.01145	Q9Z1G4;K3W4T3;Q9Z1G4-3;Q9Z1G4-2;A2A599	Q9Z1G4;K3W4T3;Q9Z1G4-3;Q9Z1G4-2	V-type proton ATPase 116 kDa subunit a isoform 1;V-type proton ATPase subunit a	Atp6v0a1	96.466
26.87103	27.0425	26.99841	26.10655	NaN	NaN	NaN	26.34729	26.38831	26.94871	26.71004	NaN	NaN	NaN	26.6345	26.61737	26.72767	26.84254	27.29132	26.96752	26.96928	26.51165	26.91216	NaN	26.35721	26.03215	26.6975	P97386;Q3UC82;Q80ZH7;K4DI59;B1AT03;P97386-2;Q3TJN5;G3UYI8	P97386;Q3UC82;Q80ZH7;K4DI59;B1AT03;P97386-2;Q3TJN5	DNA ligase 3;DNA ligase	Lig3	113.07
27.19056	27.15788	NaN	26.7313	26.87021	26.63962	26.77957	26.72091	26.94235	NaN	27.02675	26.78606	NaN	NaN	NaN	NaN	NaN	NaN	NaN	NaN	NaN	26.85579	27.09003	27.01595	26.71253	26.58506	NaN	Q9D8M7;K4DI61;Q9D8M7-2;E9Q5L7	Q9D8M7;K4DI61;Q9D8M7-2;E9Q5L7	PHD finger protein 10	Phf10	55.839
27.18244	27.57152	27.66289	27.60738	27.34232	27.59662	27.48339	27.50453	27.54333	27.6076	27.56877	27.81775	28.20602	27.5297	27.57485	27.46443	27.58169	27.73886	27.63	27.63506	27.87062	27.4275	27.39591	27.78069	27.7053	27.55604	27.87531	Q6ZQK0;K4DI67;Q80W41	Q6ZQK0;K4DI67;Q80W41	Condensin-2 complex subunit D3	Ncapd3	169.43
25.91283	25.97329	25.86169	NaN	NaN	25.88071	25.11581	NaN	25.79546	25.17988	26.05685	26.18941	NaN	25.63414	26.10703	25.86642	25.47017	NaN	NaN	NaN	NaN	26.2092	25.65611	NaN	25.84448	25.86856	25.5099	Q5ND34;K4DI77;Q5ND34-3;Q5ND34-2;F6XD87	Q5ND34;K4DI77;Q5ND34-3;Q5ND34-2;F6XD87	WD repeat-containing protein 81	Wdr81	211.94
29.97254	29.889	30.106	27.91142	27.44735	27.48669	27.71823	27.84691	27.69744	27.68358	28.02813	27.57109	27.65506	27.30077	28.02359	29.85954	29.89631	29.68186	29.64645	29.58194	29.39956	27.82851	28.17627	27.7978	27.87361	27.90993	27.43635	L7N1X8;Q000W5	L7N1X8;Q000W5		Gbp6;Gbp10	70.451
NaN	26.31306	26.29228	NaN	NaN	NaN	NaN	25.49528	NaN	25.89384	25.97795	26.24118	25.5254	25.86093	25.90143	26.07702	25.84	25.86457	26.35599	26.0238	26.28528	25.85193	25.3281	NaN	25.40214	26.24371	26.03164	Q9D110;L7N466;B2KF83;D3YTV6;D3YX55;D3Z0T4;F6Q785	Q9D110;L7N466;B2KF83;D3YTV6	5-formyltetrahydrofolate cyclo-ligase	Mthfs;Mthfsl	23.201
NaN	NaN	NaN	NaN	NaN	NaN	NaN	NaN	NaN	NaN	NaN	NaN	NaN	NaN	NaN	NaN	NaN	NaN	NaN	NaN	NaN	NaN	NaN	NaN	NaN	24.79714	NaN	M0QWP1;A2ASQ1;Z4YK85;A2ASQ1-3;A2ASQ1-2;Z4YJS5	M0QWP1;A2ASQ1;Z4YK85;A2ASQ1-3;A2ASQ1-2	Agrin;Agrin N-terminal 110 kDa subunit;Agrin C-terminal 110 kDa subunit;Agrin C-terminal 90 kDa fragment;Agrin C-terminal 22 kDa fragment	Agrn	216.65
NaN	NaN	NaN	NaN	NaN	26.31614	25.78828	NaN	25.78798	NaN	25.94324	25.89647	26.4629	NaN	NaN	26.63423	NaN	25.86029	26.43913	26.22293	26.21664	25.83343	25.7043	26.15969	25.47902	26.31845	26.13966	P59110;M0QWX4;M0QWV7	P59110;M0QWX4	Sentrin-specific protease 1	Senp1	72.51
NaN	25.04423	NaN	NaN	25.43555	NaN	NaN	NaN	NaN	24.97448	NaN	25.19363	NaN	NaN	NaN	NaN	NaN	NaN	25.22343	NaN	NaN	NaN	25.4224	25.12183	25.46089	NaN	24.92121	Q8CGI1;M0QWZ1	Q8CGI1;M0QWZ1	Protein FAM193A	Fam193a	136.71
31.87811	31.85486	31.94834	32.33479	32.3545	32.21532	32.27481	32.42542	32.18654	32.16857	32.28879	32.33655	32.2368	32.22651	32.27686	31.93519	32.00179	32.07355	31.90211	31.94953	31.92476	32.36839	32.26822	32.24836	32.17641	32.27417	32.24059	O08529	O08529	Calpain-2 catalytic subunit	Capn2	79.871
NaN	25.57635	NaN	25.94103	NaN	26.20322	25.98655	25.52692	25.80836	26.0068	26.59676	25.76023	26.05619	26.51447	26.20952	NaN	NaN	25.77294	NaN	NaN	NaN	26.20994	26.47448	26.05509	25.87129	25.76519	25.77661	O08532;O08532-3;O08532-2;E9Q1X8;O08532-4;O08532-5	O08532;O08532-3;O08532-2;E9Q1X8;O08532-4;O08532-5	Voltage-dependent calcium channel subunit alpha-2/delta-1;Voltage-dependent calcium channel subunit alpha-2-1;Voltage-dependent calcium channel subunit delta-1	Cacna2d1	124.63
NaN	NaN	NaN	NaN	NaN	NaN	NaN	NaN	NaN	NaN	NaN	NaN	NaN	NaN	NaN	NaN	NaN	30.96589	NaN	NaN	NaN	NaN	NaN	NaN	NaN	NaN	NaN	O08538	O08538	Angiopoietin-1	Angpt1	57.518
30.80586	30.73981	30.76857	30.74174	30.69727	30.51211	30.66475	30.69154	30.73093	30.67758	30.61166	30.67985	30.58423	30.75119	30.84879	30.97937	30.62662	30.3909	30.67262	30.71235	30.62113	30.74599	30.79869	30.73312	30.33596	30.50937	30.45317	O08539;O08539-2;Q6P1B9;D3Z6Q9;S4R2J8;S4R1B8;S4R270	O08539;O08539-2;Q6P1B9	Myc box-dependent-interacting protein 1	Bin1	64.469
31.03499	30.76525	31.05323	30.57885	30.67278	30.65429	30.82259	30.75446	30.87884	30.70586	30.59682	30.88707	30.66712	30.60187	30.86238	30.85081	30.83266	30.83145	31.13522	31.09604	31.02479	30.5642	30.61816	30.53695	30.72818	31.01252	30.91435	O08547;E9Q6R3;D6RES2	O08547;E9Q6R3	Vesicle-trafficking protein SEC22b	Sec22b	24.74
33.23307	33.26276	33.16034	33.42617	33.44135	33.51759	33.4931	33.57148	33.4683	33.50403	33.53078	33.55362	33.51088	33.56876	33.53102	33.36971	33.40983	33.39905	33.351	33.29433	33.40667	33.63774	33.63244	33.7879	33.39828	33.3013	33.30756	O08553	O08553	Dihydropyrimidinase-related protein 2	Dpysl2	62.277
30.89952	31.04531	30.94203	30.25135	30.21882	30.42862	30.24218	30.31084	30.30606	30.40121	30.45012	30.59921	30.37544	30.75127	30.64839	31.05866	30.81772	30.94405	30.74238	30.75533	30.93544	30.52776	30.80832	30.61702	30.48183	30.57876	30.63253	O08573-2;O08573;B1AQR8;G3X9T7	O08573-2;O08573;B1AQR8;G3X9T7	Galectin-9;Galectin	Lgals9	36.543
30.18754	30.14674	30.25384	30.01784	30.06278	30.07954	30.04114	30.2135	30.2113	30.0584	30.09346	30.3833	30.07048	30.17867	29.99685	30.13467	30.05634	30.04349	29.96472	30.11582	30.0932	30.26629	30.12805	30.00089	29.88037	29.79163	29.78519	O08579;Q3THM8;I7HJS1;B7FAU5	O08579;Q3THM8;I7HJS1;B7FAU5	Emerin	Emd	29.435
29.59242	29.83608	29.76474	29.52617	29.62247	29.42704	29.73418	29.46461	29.53391	29.56598	29.512	29.56487	29.59665	29.41724	29.5888	29.8674	29.58388	29.83837	29.87372	29.94475	29.88224	29.29603	29.42144	29.47003	29.59566	29.4415	29.49396	O08582	O08582	GTP-binding protein 1	Gtpbp1	72.3
31.61039	31.68085	31.51296	31.39412	31.42907	31.38366	31.73792	31.84719	31.5617	31.47184	31.63888	31.6039	31.52855	31.66119	31.77408	31.77081	31.68437	31.51691	31.63526	31.84689	31.67194	31.43936	31.53111	31.64736	31.52089	31.82737	31.62047	O08583;O08583-2;Q9JJW6-2;Q9JJW6;G3X9I4	O08583;O08583-2	THO complex subunit 4	Alyref	26.94
29.45295	NaN	NaN	NaN	28.22674	NaN	NaN	NaN	NaN	27.03034	NaN	NaN	NaN	NaN	NaN	NaN	NaN	NaN	NaN	NaN	NaN	NaN	NaN	NaN	NaN	27.90443	NaN	O08586	O08586	Phosphatidylinositol 3,4,5-trisphosphate 3-phosphatase and dual-specificity protein phosphatase PTEN	Pten	47.152
30.61728	30.38844	30.23546	30.14746	30.24298	30.1035	30.29044	30.20373	30.13748	30.26035	30.19765	29.97419	30.28019	30.17009	30.24275	30.29022	30.27287	30.19976	30.30563	30.25699	30.37088	30.07584	30.22297	30.14479	30.15001	30.17367	30.25384	O08599;O08599-2;Z4YL99	O08599;O08599-2;Z4YL99	Syntaxin-binding protein 1	Stxbp1	67.568
NaN	NaN	NaN	NaN	NaN	NaN	NaN	NaN	NaN	NaN	NaN	NaN	26.025	NaN	NaN	NaN	NaN	26.04531	NaN	NaN	26.62784	NaN	NaN	NaN	NaN	25.98163	NaN	O08648;O08648-2	O08648;O08648-2	Mitogen-activated protein kinase kinase kinase 4	Map3k4	179.83
29.60527	29.72034	29.58896	29.89608	29.80544	29.69167	29.57685	29.87307	29.87826	29.92479	29.59586	29.88228	29.91114	29.91926	29.58106	29.90096	29.74071	30.06343	30.26752	30.10462	30.13883	29.75729	29.59397	29.51211	29.86937	29.89561	29.95352	O08663;Q3UI33;Q3TMN1;M0QW69;M0QWM9;M0QW48;M0QWX0	O08663;Q3UI33;Q3TMN1	Methionine aminopeptidase 2	Metap2	52.921
NaN	NaN	NaN	NaN	NaN	NaN	NaN	NaN	NaN	NaN	NaN	NaN	NaN	NaN	NaN	NaN	NaN	NaN	NaN	NaN	NaN	NaN	NaN	NaN	23.89745	NaN	NaN	O08664;Q921K9;Q9CXE2;D3YYL1;D3Z3W8;Q921K9-2;Q9CXE2-2	O08664;Q921K9;Q9CXE2;D3YYL1;D3Z3W8;Q921K9-2;Q9CXE2-2	B-cell CLL/lymphoma 7 protein family member C;B-cell CLL/lymphoma 7 protein family member B;B-cell CLL/lymphoma 7 protein family member A	Bcl7c;Bcl7b;Bcl7a	23.445
26.02153	NaN	NaN	26.01706	NaN	25.99356	NaN	NaN	NaN	25.8124	NaN	25.97445	NaN	NaN	NaN	NaN	NaN	NaN	NaN	NaN	25.73673	26.05188	NaN	NaN	25.6476	25.66508	25.76911	O08688	O08688	Calpain-5	Capn5	72.954
26.23579	26.21273	26.11882	NaN	NaN	26.33043	NaN	NaN	25.96426	25.99548	26.41285	26.24858	26.05412	26.47879	26.53697	26.01871	26.43925	26.2156	26.466	26.4362	26.72767	NaN	26.6088	26.44769	26.28475	26.34558	NaN	O08715;O08715-2;O08715-5;O08715-3;O08715-6;O08715-4	O08715;O08715-2;O08715-5;O08715-3;O08715-6;O08715-4	A-kinase anchor protein 1, mitochondrial	Akap1	92.194
29.39656	29.07834	29.76648	28.11946	27.50332	28.95624	27.33074	28.1804	27.21252	28.65653	28.96966	29.07554	28.96744	28.19046	28.68495	30.42822	30.63729	30.54379	30.10787	31.07865	30.87452	28.14807	27.92349	27.97875	NaN	28.55197	28.14287	O08736;E9Q575;D6RCG7	O08736;E9Q575	Caspase-12;Caspase	Casp12	47.853
29.48095	29.25031	29.48685	28.83587	28.6757	28.532	28.88151	28.76487	29.11255	29.22463	28.74333	28.46186	28.77181	28.75414	28.6585	29.42466	28.94587	29.12522	29.4301	29.13545	29.26843	28.7753	28.62937	28.83906	28.65421	29.14858	28.58179	O08738	O08738	Caspase-6;Caspase-6 subunit p18;Caspase-6 subunit p11	Casp6	31.595
NaN	NaN	25.10865	NaN	NaN	NaN	NaN	NaN	NaN	NaN	NaN	NaN	NaN	NaN	NaN	NaN	NaN	NaN	NaN	NaN	NaN	NaN	NaN	24.84637	NaN	NaN	NaN	O08739;D3YU73;F6XQD0;D3Z4N3	O08739	AMP deaminase 3	Ampd3	88.651
NaN	NaN	NaN	27.25926	27.04124	27.0403	27.33031	27.01733	27.05714	27.0238	27.02675	27.44055	27.49579	27.05341	27.18622	NaN	NaN	NaN	NaN	NaN	NaN	27.12228	27.16557	27.21605	26.95271	27.01052	27.01287	O08746;O08746-2	O08746;O08746-2	Matrilin-2	Matn2	106.75
31.91801	31.90971	31.78336	31.29647	31.42682	31.48232	31.44465	31.36317	31.42572	31.58343	31.47315	31.65676	31.38381	31.44963	31.39979	31.73727	31.70874	31.76014	31.72562	31.90821	31.9039	31.45209	31.48606	31.43186	31.63625	31.58504	31.53464	O08749	O08749	Dihydrolipoyl dehydrogenase, mitochondrial	Dld	54.272
NaN	NaN	NaN	NaN	NaN	NaN	NaN	NaN	NaN	NaN	NaN	NaN	NaN	NaN	NaN	NaN	NaN	NaN	NaN	NaN	NaN	NaN	NaN	23.45186	NaN	NaN	NaN	O08789	O08789	Max-binding protein MNT	Mnt	63.273
27.47823	27.11227	27.50044	26.86832	26.62185	26.37913	NaN	26.86561	26.3281	NaN	NaN	NaN	NaN	NaN	26.30829	27.24164	27.28982	27.35649	27.3013	27.18348	27.50885	NaN	26.48004	NaN	26.63686	26.78444	27.06332	O08792;Q8K4J2;A2BI84;A2BI80;Q8K4J2-5;Q8K4J2-3;Q8K4J2-4;Q8K4J2-2	O08792	Transcription factor COE2	Ebf2	62.605
32.36163	32.13638	32.41006	32.30626	32.2942	32.38095	32.22173	32.50597	32.37855	32.29584	32.57653	32.44483	32.38265	32.52787	32.46163	32.39289	32.45167	32.48034	32.13913	32.43924	32.40558	32.38769	32.50675	32.36622	32.11914	32.17385	32.34533	O08795-2;O08795	O08795-2;O08795	Glucosidase 2 subunit beta	Prkcsh	59.559
NaN	NaN	NaN	NaN	NaN	NaN	NaN	NaN	NaN	NaN	NaN	NaN	NaN	25.26796	NaN	NaN	NaN	NaN	NaN	NaN	NaN	NaN	NaN	NaN	NaN	NaN	NaN	O08796;Q3UWZ1	O08796;Q3UWZ1	Eukaryotic elongation factor 2 kinase	Eef2k	81.738
27.31242	27.54804	27.27755	27.11038	27.23663	27.51608	27.42029	27.02274	27.31579	27.49457	27.27489	27.29263	27.27124	27.36803	27.14647	27.76572	27.50953	27.55633	27.40454	27.38047	27.76129	27.36695	27.23224	27.7543	27.1866	27.32346	27.53749	O08797;Q8VHQ1;Q8BMT0;Q80UK5;O08806;F6V5V4	O08797		Serpinb9	42.259
NaN	NaN	NaN	NaN	NaN	NaN	NaN	NaN	NaN	NaN	NaN	NaN	NaN	25.30184	NaN	NaN	NaN	NaN	NaN	NaN	NaN	NaN	NaN	NaN	NaN	NaN	NaN	O08800	O08800	Serpin B8	Serpinb8	42.15
33.07341	33.03645	33.03169	33.07216	33.25237	33.21079	33.16576	33.25406	33.26263	33.3173	33.32509	33.25575	33.14011	33.15532	33.41677	33.21908	33.22216	33.18537	33.07082	33.32884	33.14994	33.14681	33.05761	33.3146	33.20663	33.35862	33.24104	O08807;B1AZS9	O08807;B1AZS9	Peroxiredoxin-4	Prdx4	31.052
25.4168	25.14511	25.31143	NaN	25.09047	25.34584	25.33112	25.18192	25.209	NaN	25.00539	25.31507	25.127	25.05205	24.93337	25.28475	25.21134	NaN	NaN	25.17314	25.20385	NaN	25.06427	25.00885	25.22718	25.03154	NaN	O08832	O08832	Polypeptide N-acetylgalactosaminyltransferase 4	Galnt4	66.554
28.43321	28.16988	28.32165	28.49591	28.17265	28.68338	28.37306	28.6811	28.55662	28.32607	28.19798	28.49838	28.51923	28.09773	28.50919	28.24481	28.36332	28.22219	28.02359	28.47599	27.98983	28.53468	28.44786	28.27853	28.29263	28.36611	28.49937	O08848	O08848	60 kDa SS-A/Ro ribonucleoprotein	Trove2	60.123
NaN	NaN	NaN	NaN	NaN	NaN	NaN	NaN	NaN	NaN	NaN	NaN	NaN	NaN	NaN	NaN	NaN	NaN	NaN	NaN	NaN	NaN	NaN	23.74355	NaN	NaN	NaN	O08908	O08908	Phosphatidylinositol 3-kinase regulatory subunit beta	Pik3r2	81.265
NaN	28.42057	28.55446	27.79582	28.09863	27.89683	27.85591	27.7124	27.91599	28.18551	28.16806	27.99405	27.86112	27.75002	27.89637	27.64787	27.87877	27.84134	28.11867	27.66784	28.08218	28.05528	27.94793	27.87502	28.04135	27.97273	27.71699	O08912;Q8CF93;Q8CF93-2;E9Q0U0	O08912	Polypeptide N-acetylgalactosaminyltransferase 1;Polypeptide N-acetylgalactosaminyltransferase 1 soluble form	Galnt1	64.254
30.06355	30.3687	30.25259	30.34456	30.36661	30.31333	30.41216	30.39734	30.38546	30.19308	30.40233	30.317	30.28846	30.37576	30.28692	30.49276	30.30693	30.4452	30.25271	30.3714	30.42712	30.31516	30.28493	30.30106	30.02789	30.11359	30.03013	O08915;D3YW40	O08915;D3YW40	AH receptor-interacting protein	Aip	37.605
30.52365	30.32592	30.44233	30.047	30.40862	30.01385	29.96609	30.00249	29.98237	30.1294	30.09245	30.21292	30.09383	30.18293	30.18364	30.56347	30.33926	30.36077	30.41528	30.74679	30.41034	30.08144	30.27841	30.07763	30.22894	30.23238	30.24898	O08917;G3UYU4;G3UZZ5;G3UWW8;G3XA73	O08917;G3UYU4	Flotillin-1	Flot1	47.513
NaN	NaN	NaN	NaN	NaN	25.97509	26.35525	NaN	26.50355	NaN	26.14375	25.75305	26.09718	26.07902	25.9421	26.11543	NaN	25.68343	NaN	26.12153	NaN	NaN	25.75397	25.9697	25.75113	NaN	NaN	O08919	O08919	Numb-like protein	Numbl	64.13
30.61737	30.42642	30.47952	30.7703	30.55591	30.64435	30.7094	30.74959	30.71669	30.88336	30.72184	30.79568	30.75756	30.88147	31.01312	30.15678	30.24762	30.14467	30.17593	30.31354	30.19284	30.98087	30.70981	30.7639	30.47286	30.75883	30.73255	O08992;Q3TMX0;H3BLG5;A2AKJ9;A2AKJ6	O08992;Q3TMX0;H3BLG5	Syntenin-1	Sdcbp	32.379
31.45061	31.91324	31.77976	31.13822	31.40299	31.43708	31.48927	31.57705	31.50342	31.49171	31.43112	31.22837	31.78054	31.48697	31.61925	32.03938	31.85252	31.57077	31.70388	31.85542	31.43141	31.51056	31.24649	31.47745	31.16854	31.39346	31.08809	O08997	O08997	Copper transport protein ATOX1	Atox1	7.3384
27.53148	27.63388	27.52962	28.00303	28.00228	28.04161	27.85899	27.75264	28.39779	28.14122	27.99631	28.22876	27.79272	27.94431	27.81023	27.70193	27.38352	27.56012	28.12386	27.99696	27.53282	27.7337	27.88762	27.63844	28.00416	27.75805	27.64712	O09005	O09005	Sphingolipid delta(4)-desaturase DES1	Degs1	38.241
29.34634	29.23203	29.19138	29.02881	29.10834	28.94751	29.16512	29.18386	29.19013	28.98368	28.99706	29.14338	29.09665	29.22002	29.36701	29.18679	29.42678	29.21662	29.42718	29.25036	29.34887	29.43962	29.17198	29.00641	28.75999	28.84697	28.85742	O09044;Q9D3L3;B0R030;B0R029;E9Q8A1;P60879	O09044;Q9D3L3;B0R030;B0R029;E9Q8A1	Synaptosomal-associated protein 23;Synaptosomal-associated protein	Snap23	23.261
NaN	NaN	NaN	NaN	NaN	NaN	NaN	NaN	NaN	NaN	NaN	NaN	NaN	NaN	NaN	NaN	NaN	NaN	NaN	NaN	NaN	NaN	NaN	NaN	NaN	NaN	NaN	O09053	O09053	Werner syndrome ATP-dependent helicase homolog	Wrn	157.2
31.65258	31.65578	31.77132	31.56129	31.67917	31.78601	31.50199	31.8495	31.75498	31.57542	31.57673	31.60032	31.68596	31.75661	31.42247	31.95112	31.57885	31.68173	31.89818	31.91901	31.84838	31.28146	31.46699	31.46723	31.54835	31.64091	31.43445	O09061	O09061	Proteasome subunit beta type-1	Psmb1	26.372
30.55846	30.68135	30.83221	30.33287	30.24195	30.53195	30.48999	30.23615	30.32485	30.36661	30.27864	30.26953	30.40801	30.1488	30.29789	30.40375	30.407	30.51775	30.61114	30.51371	30.49009	30.3615	30.31819	30.37803	30.16255	30.42142	30.48644	O09106;D3YYI8	O09106;D3YYI8	Histone deacetylase 1;Histone deacetylase	Hdac1;Gm10093	55.074
28.77772	28.65335	28.40052	28.72861	28.52369	28.62634	28.58806	28.80775	28.94101	28.67384	28.63343	28.60834	28.93326	28.53627	28.66723	28.8727	28.70375	28.84924	28.77464	28.9645	28.64846	28.95657	29.11456	28.73818	28.74387	28.81008	29.40164	O09110;O09110-2	O09110;O09110-2	Dual specificity mitogen-activated protein kinase kinase 3	Map2k3	39.296
28.27555	28.07061	28.05776	27.91764	27.94358	27.81855	27.84793	28.06671	27.96146	27.8147	27.9262	28.01824	27.83677	27.73441	28.04729	28.0193	27.84559	28.02406	28.09078	28.10139	27.72507	28.03039	28.0056	28.09416	28.31804	27.9881	27.93652	O09117-2;O09117;D6RFU9	O09117-2;O09117;D6RFU9	Synaptophysin-like protein 1	Sypl1;Sypl	26.751
26.52748	26.50637	26.82857	25.70131	25.65592	26.01353	25.88453	25.62717	NaN	26.07906	25.79996	25.31948	25.63542	25.91265	NaN	26.46206	26.59335	25.9434	26.53185	26.41435	26.06019	25.40194	25.26324	NaN	25.56049	25.921	25.40724	O09118;Q9R1A3	O09118	Netrin-1	Ntn1	67.81
32.40611	32.40573	32.62482	31.98203	32.02934	32.04267	32.09575	32.12158	32.17768	32.02753	31.82331	32.04739	32.15611	32.06088	32.04352	32.34385	32.27025	32.21885	32.31883	32.34607	32.35274	32.34184	32.30277	32.19125	32.01085	32.0234	32.12192	O09131;D3Z1Q9;Q8K2Q2	O09131	Glutathione S-transferase omega-1	Gsto1	27.497
NaN	NaN	NaN	26.21291	26.20051	25.86413	NaN	25.57167	NaN	NaN	NaN	NaN	NaN	NaN	NaN	NaN	NaN	NaN	NaN	NaN	NaN	NaN	NaN	25.69697	NaN	25.34418	25.47689	O09159	O09159	Lysosomal alpha-mannosidase	Man2b1	114.65
NaN	NaN	26.55177	NaN	NaN	NaN	NaN	NaN	NaN	NaN	NaN	NaN	NaN	NaN	NaN	NaN	26.28567	NaN	26.00445	NaN	25.88092	NaN	NaN	NaN	NaN	NaN	NaN	O09164	O09164	Extracellular superoxide dismutase [Cu-Zn]	Sod3	27.392
32.05724	31.87818	31.79479	31.7725	32.00045	31.74943	31.78862	31.92645	31.86813	31.78753	31.87533	31.55312	31.75728	31.63521	31.62139	32.01392	31.80386	31.80709	31.86975	31.94702	32.10206	31.80424	31.74711	31.51018	32.00353	31.96561	31.97316	O09167;Q9CQM8	O09167;Q9CQM8	60S ribosomal protein L21	Rpl21	18.562
28.8683	28.77775	28.98433	28.83726	28.9715	28.91681	28.7598	28.71774	28.79594	28.33803	28.80824	28.71339	28.85183	28.79213	28.49812	29.1122	29.26313	28.92269	28.91801	28.75891	28.77335	28.65803	28.35456	28.67566	28.35203	28.47468	28.53508	O09172;H3BJA3;F6VNW5	O09172;H3BJA3	Glutamate--cysteine ligase regulatory subunit	Gclm	30.534
28.34858	28.31173	28.26763	28.34685	28.26352	28.23407	28.3559	28.11828	28.67889	28.29732	28.23329	28.4763	28.3217	28.12761	28.32475	28.29101	28.57456	28.32113	28.57748	28.57805	28.5195	28.21164	28.17169	28.06348	28.16197	28.33309	28.25133	O09174	O09174	Alpha-methylacyl-CoA racemase	Amacr	41.704
NaN	NaN	NaN	NaN	NaN	NaN	NaN	NaN	NaN	NaN	NaN	NaN	NaN	NaN	NaN	NaN	NaN	NaN	NaN	NaN	NaN	NaN	NaN	NaN	NaN	NaN	NaN	O35066	O35066	Kinesin-like protein KIF3C	Kif3c	89.972
30.02234	30.00437	30.23968	30.67934	30.6024	30.66611	30.69926	30.71416	30.80139	30.87357	30.76406	30.66552	30.7628	30.65693	30.71178	30.22182	30.35741	30.2172	30.35899	30.63461	30.34107	30.80101	30.6811	30.82381	30.88001	30.90124	30.98509	O35074;Q8BXC0	O35074;Q8BXC0	Prostacyclin synthase	Ptgis	57.046
27.50036	27.40162	27.91639	27.24318	27.49838	27.21271	27.1977	27.61013	27.39844	27.70094	27.53341	27.56253	27.32432	27.20387	27.50839	27.75538	27.61034	27.30748	27.27435	27.51931	26.9862	27.38706	27.5229	27.44506	27.65103	27.64849	27.66241	O35075	O35075	Down syndrome critical region protein 3 homolog	Dscr3	32.97
NaN	NaN	NaN	NaN	NaN	NaN	NaN	NaN	NaN	NaN	NaN	NaN	NaN	NaN	NaN	NaN	NaN	NaN	NaN	NaN	NaN	NaN	NaN	NaN	NaN	NaN	24.22957	O35083;G3UWV6	O35083;G3UWV6	1-acyl-sn-glycerol-3-phosphate acyltransferase alpha;1-acyl-sn-glycerol-3-phosphate acyltransferase	Agpat1	31.709
NaN	NaN	NaN	NaN	NaN	NaN	NaN	NaN	NaN	NaN	NaN	NaN	NaN	NaN	NaN	NaN	NaN	NaN	NaN	NaN	NaN	NaN	NaN	NaN	NaN	NaN	24.60371	O35103	O35103	Osteomodulin	Omd	49.745
31.07845	31.23706	30.85749	30.54959	30.54545	30.40131	30.51277	30.80878	30.54278	30.4513	30.54766	30.69329	30.60497	30.40791	30.65096	31.1409	31.09961	31.18854	31.06124	30.95324	30.72192	30.55755	30.46908	30.90132	30.32453	30.37948	30.48664	O35114	O35114	Lysosome membrane protein 2	Scarb2	54.043
NaN	NaN	NaN	NaN	NaN	NaN	NaN	NaN	NaN	NaN	NaN	25.4622	25.89652	NaN	NaN	NaN	NaN	NaN	NaN	NaN	NaN	NaN	NaN	25.17634	NaN	NaN	NaN	O35126	O35126	Atrophin-1	Atn1	123.72
25.43004	NaN	NaN	26.1278	25.56031	25.61824	25.90571	26.16339	25.66587	NaN	NaN	NaN	NaN	NaN	25.1251	NaN	NaN	NaN	NaN	NaN	NaN	NaN	24.96882	25.63661	NaN	25.19031	NaN	O35127	O35127	Protein C10	Grcc10	13.194
32.09125	32.15563	32.16908	32.17072	32.17111	31.96647	32.01714	32.06814	32.02363	32.2934	32.00417	32.01415	32.01571	31.96771	32.03479	31.80659	32.02317	31.96013	32.17819	32.34435	32.19337	31.97794	31.90466	31.98251	32.23746	32.09368	32.18447	O35129;F6QPR1;F6Q8V7	O35129;F6QPR1	Prohibitin-2	Phb2	33.296
[truncated: 4,786 more rows]

## Sheet: scaled_intensity proteome
IR, K1030R, ∆CT and JMO cells were stimulated with or without 100 nM insulin stimulation for 15 min. DKO cells were without insulin stimulation.
Cells were serum starved for 6 h with DMEM containing 0.1% BSA before insulin stimulation.
DKO = DKO cells
IR = IR cells
IRK1030R = K1030R cells
[truncated: 4,346 more rows]

## Sheet: ftest_stats all proteins
	DKO_Basal.avg	IR_Basal.avg	IR_Insulin.avg	IRdCT_Basal.avg	IRdCT_Insulin.avg	IRJMO_Basal.avg	IRJMO_Insulin.avg	IRK1030R_Basal.avg	IRK1030R_Insulin.avg	groups.p	groups.FDR	Symbol	Description	Accnum	MS.MS.count	Peptide.count
[truncated: 4,342 more rows]

[truncated: 8 more sheets: prot_clusters FC>1.5, clusters of the heatmap, pathways in High in IR-ICD, pathways in Low in IR-ICD, motif_fisher_test Low in IRICD, GO analysis for fig7e, GO analysis for figS5e, pathway high in IRECD figS5j]
