# Supplementary material for: Unique ligand and kinase-independent roles of the insulin receptor in regulation of cell cycle, senescence and apoptosis
Source: Nat Commun. 2023 Jan 4;14:57. doi: 10.1038/s41467-022-35693-5 (PMC9812992; doi:10.1038/s41467-022-35693-5)
Supplement: Supplementary file 8 — Source Data [file 41467_2022_35693_MOESM8_ESM.zip]

Archive with 2 entries (2 files):
- Source Data file/Source Data Blots.pdf
- Source Data file/Source Data.xlsx
