# Supplementary material for: Unique ligand and kinase-independent roles of the insulin receptor in regulation of cell cycle, senescence and apoptosis
Source: Nat Commun. 2023 Jan 4;14:57. doi: 10.1038/s41467-022-35693-5 (PMC9812992; doi:10.1038/s41467-022-35693-5)
Supplement: Supplementary file 8 — Source Data [file 41467_2022_35693_MOESM8_ESM.zip › Source Data file/Source Data.xlsx]

## Sheet: Fig 1b
	DKO	IR	K1030R	⊿ CT	JMO
	5.84	4462.22	4514.98	4104.45	4775.12
	3.74	4975.56	4672.17	3858.6	5505.91
	3.2	5255.58	4663.96	3874.07	6158.21
	6.17	4937.9	4599.99	3750.38	5313.72

## Sheet: Fig 1e
	DKO	IR	K1030R	⊿ CT	JMO
	0.084	0.442	0.107	0.406	0.1
	0.094	0.479	0.109	0.417	0.1
	0.087	0.505	0.113	0.448	0.103

## Sheet: Fig 1f
	DKO	IR	K1030R	⊿ CT	JMO
	1.54546	2.28571	2.11111	2.25	2
	1.5	2.35	2.125	2.61111	1.8
	1.66667	2.42857	2	2.31579	1.7
	1.75	2.09091	1.94737	2.22727	1.66667

## Sheet: Fig 1g
		Insulin (-)				Insulin (+)
	DKO	1.59341	0.956195	0.717387	0.733012	0.785098	0.906331	0.588105	0.349022
	IR	0.806066	0.800839	0.719822	0.714163	2.18099	2.45619	2.3427	2.15522
	K1030R	1.02517	0.920901	0.634053	0.774557	0.499977	0.753188	0.892345	0.668243
	⊿ CT	0.542289	0.853268	0.60462	0.68224	1.50127	1.39614	1.93187	1.79545
	JMO	0.359176	0.541406	0.457086	0.544757	0.43471	0.562891	0.511705	0.53862

## Sheet: Fig 1h
	DKO	IR	K1030R	⊿ CT	JMO
	0.803093	1.47999	0.878603	1.07607	0.611854
	1.38896	1.52985	0.999661	1.58823	0.677221
	1.26714	1.35988	1.01397	1.37886	0.623862
	0.686626	1.19085	1.28858	1.16907	0.78311
	1.11006	1.38212	1.06017	1.46153	0.581691
	1.1731	1.73049	1.12025		0.522482

## Sheet: Fig 2b
IRS1 S1094		Basal			Insulin
	DKO	9884.4	4646.47	235.581
	IR	11648.4	7367.12	421.135	20850.3	16469.8	23756.1
	KD	10365.4	629.266	9265.97	12180.7	1252.32	60.9715
	⊿CT	7087.73	61.4821		27420.3	21463.1
	JMO	9878.93	7127.06	9202.89	8832.34	8968.43
Shc1 Y423		Basal			Insulin
	DKO	5787.24	5484.07	8148.62
	IR	7974.3	8446.75	5870.95	16210.6	17882.2	12260.3
	K1030R	745.108	11.6311	5084.66	5937.29	10578.9	7912.88
	⊿ CT	10052.5	743.843		19139.1	12502.4
	JMO	1051.34	10242	8156.08	10107.9	6606.95

## Sheet: Fig 2e
AKT3 S472		Basal			Insulin
	DKO	796.4	192.405	1097.21
	IR	1098.12	489.068	1145.3	6367.64	15294.5	10086.8
	K1030R	847.772	151.446	1144.44	496.768	1941.86	278.922
	⊿ CT	197.761	817.558		9475.74	4457.43
	JMO	1725.48	542.839	1047.84	478.113	1598.09
mTOR S2478		Basal			Insulin
	DKO	13423.5	18428.6	24933.8
	IR	16896.5	17951.5	24879.3	55805.2	50379.9	42805.6
	K1030R	19209.3	20118.2	18238.7	11911.8	15473.1	14151.1
	⊿ CT	2998.89	15506.6		33464	67156.9
	JMO	12488.9	9506.71	5816.58	997.958	4632.43

## Sheet: Fig 3a
FLNC S955		Basal			Insulin
	DKO	669.583	926.139	1149.64
	IR	3003.1	3590.8	3658.21	3881.06	4330.78	3805.6
	K1030R	4034.35	4027.2	4165.91	3815.64	4261	5092.54
	⊿ CT	3936.09	4268.12		3817.79	1944.24
	JMO	2040.09	843.055	2169.03	1676.87	1687.49
NCK2 S90		Basal			Insulin
	DKO	5079.83	6640.91	5982.13
	IR	10406.6	9202.5	9928.34	9426.94	9639.05	10403.6
	K1030R	11993.8	7901.79	7355.41	8251.67	9480.01	10662.1
	⊿ CT	9838.83	14155		10052.8	9120.74
	JMO	6685.94	6567.38	8131.65	5939.36	4572.77
JUP S182		Basal			Insulin
	DKO	1444.28	1578.9	1754.44
	IR	6056.66	5531.51	6825.8	4452.07	6144.81	4712
	K1030R	6132.81	5578.43	7206.59	8823.7	9410.52	6712.67
	⊿ CT	7659.57	7634.65		7451.97	8709.23
	JMO	2695.86	2818.92	2734.67	1823.35	1934.14
PLEC S21		Basal			Insulin
	DKO	113117	114266	139918
	IR	154563	167755	201602	187618	193838	219397
	K1030R	214359	176574	177689	200044	228690	245884
	⊿ CT	182854	187968		235502	202479
	JMO	89079.9	89079.9	101688	102515	102380

## Sheet: Fig 3c
ENSA S2		Basal			Insulin
	DKO	31521.7	33199	29931.6
	IR	16786.3	14253.7	13244.7	8501.21	10270.4	10982.6
	K1030R	11823.6	10106.6	8990.99	11000.2	11168.6	10177.6
	⊿ CT	15075.4	12113		13421.3	10593.3
	JMO	32161.9	36117.1	34872.5	22546	23412.3
MCM6 S13		Basal			Insulin
	DKO	16898.2	11501.8	15181.8
	IR	4033.37	3834.75	7074.7	5433.98	4015.77	4753.52
	K1030R	3430.75	4071.26	4367.88	4589.65	4010.17	4234.86
	⊿ CT	4565.48	5992.02		2826.74	7518.98
	JMO	14690	14244.1	15137.6	10681.2	15435.8
MYPT1 S909		Basal			Insulin
	DKO	16006.6	18216.1	14637.6
	IR	9546.75	15817.7	9975.22	7906.67	9303.45	9766.17
	K1030R	11857	14805.9	13239.1	10826.9	12772	12443.9
	⊿ CT	12197.9	14276.6		9773.15	6933.37
	JMO	15004.2	17800.1	19784.3	19405.7	19255.5

## Sheet: Fig 3e
Chk2 S264		Basal			Insulin
	DKO	10593.3	10491.6	7564.12
	IR	4797.06	4931.39	4687.76	3363.41	4160.6	3621.44
	K1030R	1512.28	4875.02	4581.81	5438.47	5859.62	4287.86
	⊿ CT	4531.52	4700.38		3819.58	2406.13
	JMO	6887.24	9101.41	9190.67	8122.28	8749.57
53BP1 S418		Basal			Insulin
	DKO	10217.9	11585.5	12214.9
	IR	4188.43	4041.43	4755.31	3388.37	2725.41	4003.94
	K1030R	3897.11	4193.08	3844.86	2515.73	3431.29	3566.59
	⊿ CT	4033.37	3945.8		2231.51	4744.19
	JMO	16053.3	10502.8	12311.2	10793.5	9458.28
RNF168 S197		Basal			Insulin
	DKO	3678.79	1523.65	2182.13
	IR	1863.68	1860.2	2150.07	1270.06	921.453	1320
	K1030R	1385.52	1126.98	716.758	1726.63	1697.26	274.803
	⊿ CT	387.255	692.617		667.64	1421.67
	JMO	4928	4884.24	3392.71	3015.3	2412.68

[truncated: 47 more sheets: Fig 3g, Fig 3h, Fig 4d, Fig 5b, Fig 5d, Fig 5e, Fig 5f, Fig 6e, Fig 6f, Fig 6h, Fig 7b, Fig 7d, Fig 7f, Fig 8a, Fig 8c, Fig 8d, Fig S1a, Fig S2c, Fig S2g, Fig S3b …]
